# Supplementary material for: Planning horizon affects prophylactic decision-making and epidemic dynamics
Source: PeerJ. 2016 Nov 8;4:e2678. doi: 10.7717/peerj.2678 (PMC5103819; doi:10.7717/peerj.2678)
Supplement: Supplemental Information 1 [file peerj-04-2678-s001.zip]

Archive with 58 entries (47 files):
- spir-paper-si/
- spir-paper-si/scripts/
- spir-paper-si/scripts/disease2-data.R
- spir-paper-si/scripts/figure2.R
- spir-paper-si/scripts/figure4.R
- spir-paper-si/scripts/SPIRmodel.R
- spir-paper-si/scripts/figure7.R
- spir-paper-si/scripts/figure3.R
- spir-paper-si/scripts/figureS1.R
- spir-paper-si/scripts/calcUtilities.R
- spir-paper-si/scripts/figure5.R
- spir-paper-si/scripts/figureS2.R
- spir-paper-si/scripts/calcExpectedTime.R
- spir-paper-si/scripts/calcSwitch.R
- spir-paper-si/scripts/figureS3.R
- spir-paper-si/scripts/figure6.R
- spir-paper-si/scripts/disease1-data.R
- spir-paper-si/config/
- spir-paper-si/config/config-D1-H90-d01.txt
- spir-paper-si/figures/
- spir-paper-si/figures/figure7.pdf
- spir-paper-si/figures/figure3.pdf
- spir-paper-si/figures/figureS3.pdf
- spir-paper-si/figures/figure2.pdf
- spir-paper-si/figures/figureS1.pdf
- spir-paper-si/figures/figure6.pdf
- spir-paper-si/figures/figure4.pdf
- spir-paper-si/figures/figure5.pdf
- spir-paper-si/figures/figureS2.pdf
- spir-paper-si/code/
- spir-paper-si/code/SPIR/
- spir-paper-si/code/SPIR/config.txt
- spir-paper-si/code/SPIR/.project
- spir-paper-si/code/SPIR/.pydevproject
- spir-paper-si/code/SPIR/.settings/
- spir-paper-si/code/SPIR/.settings/org.eclipse.ltk.core.refactoring.prefs
- spir-paper-si/code/SPIR/SPIR/
- spir-paper-si/code/SPIR/SPIR/GillespieMethod.py
- spir-paper-si/code/SPIR/SPIR/MicroMethod.py
- spir-paper-si/code/SPIR/SPIR/Constants.py
- spir-paper-si/code/SPIR/SPIR/State.py
- spir-paper-si/code/SPIR/SPIR/Agent.py
- spir-paper-si/code/SPIR/SPIR/Main.py
- spir-paper-si/data/
- spir-paper-si/data/disease1/
- spir-paper-si/data/disease1/disease1-0.97.csv
- spir-paper-si/data/disease1/disease1-k1.5.csv
- spir-paper-si/data/disease1/disease1-0.9.csv
- spir-paper-si/data/disease1/disease1-abm.csv
- spir-paper-si/data/disease1/disease1-1.csv
- spir-paper-si/data/disease1/disease1-0.95.csv
- spir-paper-si/data/disease2/
- spir-paper-si/data/disease2/disease2-0.9.csv
- spir-paper-si/data/disease2/disease2-1.csv
- spir-paper-si/data/disease2/disease2-0.95.csv
- spir-paper-si/data/disease2/disease2-k1.5.csv
- spir-paper-si/data/disease2/disease2-0.97.csv
- spir-paper-si/supplemental_information.pdf
