# Supplementary material for: Planning horizon affects prophylactic decision-making and epidemic dynamics
Source: PeerJ. 2016 Nov 8;4:e2678. doi: 10.7717/peerj.2678 (PMC5103819; doi:10.7717/peerj.2678)
Supplement: Supplemental Information 1 [file peerj-04-2678-s001.zip › spir-paper-si/scripts/disease2-data.R]

##
## Author......: Luis Gustavo Nardin
## Last Change.: 08/05/2016
##
library(parallel)


###############
## PATHS
###############
outputPath <- "../data/disease2"


###############
## FUNCTION
###############
calcSwitch <- function(x, H, bs, Rho, g, l, k, payoffs, outputPath, name){
  source("calcSwitch.R")
  
  payoffs[4] <- x
  
  data <- NULL
  for(h in H){
    for(rho in Rho){
      data <- rbind(data, calc_iswitch(h, bs, rho, g, l, k, payoffs))
    }
  }
  
  write.table(data.frame(data), paste0(outputPath,"/",name,"-",x,".csv"),
              quote=FALSE, sep=";", row.names=FALSE)
  
  return(data)
}


cl <- makeCluster(4)

###############
## DISEASE 2 INPUT PARAMETERS
###############
name <- "disease2"

# Disease duration
duration <- 8

# R0
R0 <- 2

# gamma
gamma <- 1 / duration

# beta
betaS <- R0 / duration

# Infection probability (Susceptible)
bs <- 1 - exp(-betaS)

# Prophylactic protection
Rho <- seq(0.01, 0.1, 0.01)

# Recover probability
g <- 1 - exp(-gamma)

# Discount factor (0 = No discount)
lambda <- 0

# Distortion factor (1 = No fear)
kappa <- 1

# Planning horizon
H <- seq(1, 365)

# Payoffs (S, P, I, R)
payoffs <- c(1, 0.95, 0.60, 1)
uR <- c(0.9, 0.95, 0.97, 1)

data <- clusterApply(cl, uR, calcSwitch, H, bs, Rho, g, lambda, kappa, payoffs,
                     outputPath, name)

stopCluster(cl)
