# Supplementary material for: Planning horizon affects prophylactic decision-making and epidemic dynamics
Source: PeerJ. 2016 Nov 8;4:e2678. doi: 10.7717/peerj.2678 (PMC5103819; doi:10.7717/peerj.2678)
Supplement: Supplemental Information 1 [file peerj-04-2678-s001.zip › spir-paper-si/scripts/SPIRmodel.R]

##
## SPIR ODE model
##
## Author......: Luis Gustavo Nardin
## Last Change.: 04/06/2016
##
## Parameters
##      Time  - Times at which explicit estimates of the ODE are desired
##      State - Number of agents in each state
##      Pars  - List of parameters used to calculate the ODE
##                betaS   - Probability of being infected
##                rho     - Efficacy of the prophylactic behavior
##                gamma   - Probability of recover
##                delta   - Frequency of decision
##                iswitch - Payoff per time step per state
##
SPIRmodel <- function(Time, State, Pars){
  with(as.list(c(State, Pars)),{
    
    i <- (I / (S+P+I+R))
    for (index in 1:nrow(iswitch)){
      if ((i >= iswitch[index,7]) && (i <= iswitch[index,8])){
        W <- iswitch[index,9]
        break
      }
    }
    
    dS <- (-betaS * i * S) - (delta * W * S) + (delta * (1 - W) * P)
    dP <- (-betaS * rho * i * P) + (delta * W * S) - (delta * (1 - W) * P)
    dI <- (betaS * i * S) + (betaS * rho * i * P) - (gamma * I)
    dR <- gamma * I
    
    return(list(c(dS,dP,dI,dR)))
  })
}
