# Supplementary material for: Planning horizon affects prophylactic decision-making and epidemic dynamics
Source: PeerJ. 2016 Nov 8;4:e2678. doi: 10.7717/peerj.2678 (PMC5103819; doi:10.7717/peerj.2678)
Supplement: Supplemental Information 1 [file peerj-04-2678-s001.zip › spir-paper-si/scripts/calcUtilities.R]

##
## Calculate Utilities
##
## Author......: Luis Gustavo Nardin
## Last Change.: 06/23/2016
##
## Parameters
##      h       - Planning horizon
##      bs      - Probability of being infected
##      rho     - Efficacy of the prophylactic behavior
##      g       - Probability of recover
##      l       - Discount function
##      k       - Distortion factor
##      payoffs - Payoff per time step per state
##
calc_utilities <- function(h, bs, rho, g, l, k, payoffs){
  
  size <- length(seq(0.0001,1,0.0001))
  u <- matrix(0.0, nrow=size, ncol=9)
  
  for(i in seq(0.00001,1.0,0.00001)){
    p <- i^(1/k) * bs
    Tss <- ((1 / p) - 1) * (1 - (1 - p)^h)
    if (p != g){
      Tis <- ((1 - g) / g) * (1 - (1 - p)^h - (((p * (1 - g)) / (p - g)) * ((1 - g)^h - (1 - p)^h)))
    } else {
      Tis <- Tss - (h * (1 - p)^(h + 1))
    }
    Trs <- h - Tss - Tis
    
    if (l == 0){
      Us <- (payoffs[1] * Tss) + (payoffs[3] * Tis) + (payoffs[4] * Trs)
    } else {
      ts <- seq(0, Tss, 0.001)
      ds <- sum(exp(-l * ts)) / length(ts)
      
      ti <- seq(Tss, Tss + Tis, 0.001)
      di <- sum(exp(-l * ti)) / length(ti)
      
      tr <- seq(Tss + Tis, Tss + Tis + Trs, 0.001)
      dr <- sum(exp(-l * tr)) / length(tr)
      
      Us <- (ds * payoffs[1] * Tss) + (di * payoffs[3] * Tis) + (dr * payoffs[4] * Trs)
    }
    
    p <- i^(1/k) * bs * rho
    Tpp <- ((1 / p) - 1) * (1 - (1 - p)^h)
    if (p != g){
      Tip <- ((1 - g) / g) * (1 - (1 - p)^h - (((p * (1 - g)) / (p - g)) * ((1 - g)^h - (1 - p)^h)))
    } else {
      Tip <- Tpp - (h * (1 - p)^(h + 1))
    }
    Trp <- h - Tpp - Tip
    
    if (l == 0){
      Up <- (payoffs[2] * Tpp) + (payoffs[3] * Tip) + (payoffs[4] * Trp)
    } else {
      tp <- seq(0, Tpp, 0.001)
      dp <- sum(exp(-l * tp)) / length(tp)
      
      ti <- seq(Tpp, Tpp + Tip, 0.001)
      di <- sum(exp(-l * ti)) / length(ti)
      
      tr <- seq(Tpp + Tip, Tpp + Tip + Trp, 0.001)
      dr <- sum(exp(-l * tr)) / length(tr)
      
      Up <- (dp * payoffs[2] * Tpp) + (di * payoffs[3] * Tip) + (dr * payoffs[4] * Trp)
    }
    
    u[i * size,] <- c(i, Tss, Tis, Trs, Us, Tpp, Tip, Trp, Up)
  }
  
  data <- rbind(cbind("S", u[,1], u[,2], u[,3], u[,4], u[,5]),
                cbind("P", u[,1], u[,6], u[,7], u[,8], u[,9]))
  data <- data.table(data)
  colnames(data) <- c("state", "i", "Tsp", "Ti", "Tr", "U")
  
  return(data)
}
