# Supplementary material for: Planning horizon affects prophylactic decision-making and epidemic dynamics
Source: PeerJ. 2016 Nov 8;4:e2678. doi: 10.7717/peerj.2678 (PMC5103819; doi:10.7717/peerj.2678)
Supplement: Supplemental Information 1 [file peerj-04-2678-s001.zip › spir-paper-si/code/SPIR/config.txt]

##
## Initial number of agents
##
num.agents.S = 99900
num.agents.P = 0
num.agents.I = 100
num.agents.R = 0

##
## Payoffs
##
payoff.S = 1.00
payoff.P = 0.95
payoff.I = 0.10
payoff.R = 0.95

##
## Disease Information
##
beta = 0.0303
rho = 0.0951
gamma = 0.0152

##
## Decision information
##
fear = 1
decision = 0.0099
time.horizon = 90

##
## Simulation information
##
# Method
# 0 Microsimulation
# 1 Gillespie
method = 1
replication = 1
time.steps = 2100

##
## Output information
##
# Format
# 0 Standard
# 1 Galapagos
output.format = 0
output.window = 1
output.path = /home/gnardin/comparison
output.file = output-D1-H90-d01-G
output.header = True
output.separator = ;
