# Supplementary material for: Planning horizon affects prophylactic decision-making and epidemic dynamics
Source: PeerJ. 2016 Nov 8;4:e2678. doi: 10.7717/peerj.2678 (PMC5103819; doi:10.7717/peerj.2678)
Supplement: Supplemental Information 1 [file peerj-04-2678-s001.zip › spir-paper-si/data/disease1/disease1-0.97.csv]

h	bs	rho	g	l	k	pI	i	iState	n
1	0.0303006759753016	0.01	0.0152668767505084	0	1	0	1	0	0
1	0.0303006759753016	0.02	0.0152668767505084	0	1	0	1	0	0
1	0.0303006759753016	0.03	0.0152668767505084	0	1	0	1	0	0
1	0.0303006759753016	0.04	0.0152668767505084	0	1	0	1	0	0
1	0.0303006759753016	0.05	0.0152668767505084	0	1	0	1	0	0
1	0.0303006759753016	0.06	0.0152668767505084	0	1	0	1	0	0
1	0.0303006759753016	0.07	0.0152668767505084	0	1	0	1	0	0
1	0.0303006759753016	0.08	0.0152668767505084	0	1	0	1	0	0
1	0.0303006759753016	0.09	0.0152668767505084	0	1	0	1	0	0
1	0.0303006759753016	0.1	0.0152668767505084	0	1	0	1	0	0
1	0.0303006759753016	0.11	0.0152668767505084	0	1	0	1	0	0
1	0.0303006759753016	0.12	0.0152668767505084	0	1	0	1	0	0
1	0.0303006759753016	0.13	0.0152668767505084	0	1	0	1	0	0
1	0.0303006759753016	0.14	0.0152668767505084	0	1	0	1	0	0
1	0.0303006759753016	0.15	0.0152668767505084	0	1	0	1	0	0
1	0.0303006759753016	0.16	0.0152668767505084	0	1	0	1	0	0
1	0.0303006759753016	0.17	0.0152668767505084	0	1	0	1	0	0
1	0.0303006759753016	0.18	0.0152668767505084	0	1	0	1	0	0
1	0.0303006759753016	0.19	0.0152668767505084	0	1	0	1	0	0
1	0.0303006759753016	0.2	0.0152668767505084	0	1	0	1	0	0
1	0.0303006759753016	0.21	0.0152668767505084	0	1	0	1	0	0
1	0.0303006759753016	0.22	0.0152668767505084	0	1	0	1	0	0
1	0.0303006759753016	0.23	0.0152668767505084	0	1	0	1	0	0
1	0.0303006759753016	0.24	0.0152668767505084	0	1	0	1	0	0
1	0.0303006759753016	0.25	0.0152668767505084	0	1	0	1	0	0
1	0.0303006759753016	0.26	0.0152668767505084	0	1	0	1	0	0
1	0.0303006759753016	0.27	0.0152668767505084	0	1	0	1	0	0
1	0.0303006759753016	0.28	0.0152668767505084	0	1	0	1	0	0
1	0.0303006759753016	0.29	0.0152668767505084	0	1	0	1	0	0
1	0.0303006759753016	0.3	0.0152668767505084	0	1	0	1	0	0
1	0.0303006759753016	0.31	0.0152668767505084	0	1	0	1	0	0
1	0.0303006759753016	0.32	0.0152668767505084	0	1	0	1	0	0
1	0.0303006759753016	0.33	0.0152668767505084	0	1	0	1	0	0
1	0.0303006759753016	0.34	0.0152668767505084	0	1	0	1	0	0
1	0.0303006759753016	0.35	0.0152668767505084	0	1	0	1	0	0
1	0.0303006759753016	0.36	0.0152668767505084	0	1	0	1	0	0
1	0.0303006759753016	0.37	0.0152668767505084	0	1	0	1	0	0
1	0.0303006759753016	0.38	0.0152668767505084	0	1	0	1	0	0
1	0.0303006759753016	0.39	0.0152668767505084	0	1	0	1	0	0
1	0.0303006759753016	0.4	0.0152668767505084	0	1	0	1	0	0
1	0.0303006759753016	0.41	0.0152668767505084	0	1	0	1	0	0
1	0.0303006759753016	0.42	0.0152668767505084	0	1	0	1	0	0
1	0.0303006759753016	0.43	0.0152668767505084	0	1	0	1	0	0
1	0.0303006759753016	0.44	0.0152668767505084	0	1	0	1	0	0
1	0.0303006759753016	0.45	0.0152668767505084	0	1	0	1	0	0
1	0.0303006759753016	0.46	0.0152668767505084	0	1	0	1	0	0
1	0.0303006759753016	0.47	0.0152668767505084	0	1	0	1	0	0
1	0.0303006759753016	0.48	0.0152668767505084	0	1	0	1	0	0
1	0.0303006759753016	0.49	0.0152668767505084	0	1	0	1	0	0
1	0.0303006759753016	0.5	0.0152668767505084	0	1	0	1	0	0
1	0.0303006759753016	0.51	0.0152668767505084	0	1	0	1	0	0
1	0.0303006759753016	0.52	0.0152668767505084	0	1	0	1	0	0
1	0.0303006759753016	0.53	0.0152668767505084	0	1	0	1	0	0
1	0.0303006759753016	0.54	0.0152668767505084	0	1	0	1	0	0
1	0.0303006759753016	0.55	0.0152668767505084	0	1	0	1	0	0
1	0.0303006759753016	0.56	0.0152668767505084	0	1	0	1	0	0
1	0.0303006759753016	0.57	0.0152668767505084	0	1	0	1	0	0
1	0.0303006759753016	0.58	0.0152668767505084	0	1	0	1	0	0
1	0.0303006759753016	0.59	0.0152668767505084	0	1	0	1	0	0
1	0.0303006759753016	0.6	0.0152668767505084	0	1	0	1	0	0
1	0.0303006759753016	0.61	0.0152668767505084	0	1	0	1	0	0
1	0.0303006759753016	0.62	0.0152668767505084	0	1	0	1	0	0
1	0.0303006759753016	0.63	0.0152668767505084	0	1	0	1	0	0
1	0.0303006759753016	0.64	0.0152668767505084	0	1	0	1	0	0
1	0.0303006759753016	0.65	0.0152668767505084	0	1	0	1	0	0
1	0.0303006759753016	0.66	0.0152668767505084	0	1	0	1	0	0
1	0.0303006759753016	0.67	0.0152668767505084	0	1	0	1	0	0
1	0.0303006759753016	0.68	0.0152668767505084	0	1	0	1	0	0
1	0.0303006759753016	0.69	0.0152668767505084	0	1	0	1	0	0
1	0.0303006759753016	0.7	0.0152668767505084	0	1	0	1	0	0
1	0.0303006759753016	0.71	0.0152668767505084	0	1	0	1	0	0
1	0.0303006759753016	0.72	0.0152668767505084	0	1	0	1	0	0
1	0.0303006759753016	0.73	0.0152668767505084	0	1	0	1	0	0
1	0.0303006759753016	0.74	0.0152668767505084	0	1	0	1	0	0
1	0.0303006759753016	0.75	0.0152668767505084	0	1	0	1	0	0
1	0.0303006759753016	0.76	0.0152668767505084	0	1	0	1	0	0
1	0.0303006759753016	0.77	0.0152668767505084	0	1	0	1	0	0
1	0.0303006759753016	0.78	0.0152668767505084	0	1	0	1	0	0
1	0.0303006759753016	0.79	0.0152668767505084	0	1	0	1	0	0
1	0.0303006759753016	0.8	0.0152668767505084	0	1	0	1	0	0
1	0.0303006759753016	0.81	0.0152668767505084	0	1	0	1	0	0
1	0.0303006759753016	0.82	0.0152668767505084	0	1	0	1	0	0
1	0.0303006759753016	0.83	0.0152668767505084	0	1	0	1	0	0
1	0.0303006759753016	0.84	0.0152668767505084	0	1	0	1	0	0
1	0.0303006759753016	0.85	0.0152668767505084	0	1	0	1	0	0
1	0.0303006759753016	0.86	0.0152668767505084	0	1	0	1	0	0
1	0.0303006759753016	0.87	0.0152668767505084	0	1	0	1	0	0
1	0.0303006759753016	0.88	0.0152668767505084	0	1	0	1	0	0
1	0.0303006759753016	0.89	0.0152668767505084	0	1	0	1	0	0
1	0.0303006759753016	0.9	0.0152668767505084	0	1	0	1	0	0
1	0.0303006759753016	0.91	0.0152668767505084	0	1	0	1	0	0
1	0.0303006759753016	0.92	0.0152668767505084	0	1	0	1	0	0
1	0.0303006759753016	0.93	0.0152668767505084	0	1	0	1	0	0
1	0.0303006759753016	0.94	0.0152668767505084	0	1	0	1	0	0
1	0.0303006759753016	0.95	0.0152668767505084	0	1	0	1	0	0
1	0.0303006759753016	0.96	0.0152668767505084	0	1	0	1	0	0
1	0.0303006759753016	0.97	0.0152668767505084	0	1	0	1	0	0
1	0.0303006759753016	0.98	0.0152668767505084	0	1	0	1	0	0
1	0.0303006759753016	0.99	0.0152668767505084	0	1	0	1	0	0
1	0.0303006759753016	1	0.0152668767505084	0	1	0	1	0	0
2	0.0303006759753016	0.01	0.0152668767505084	0	1	0	1	0	0
2	0.0303006759753016	0.02	0.0152668767505084	0	1	0	1	0	0
2	0.0303006759753016	0.03	0.0152668767505084	0	1	0	1	0	0
2	0.0303006759753016	0.04	0.0152668767505084	0	1	0	1	0	0
2	0.0303006759753016	0.05	0.0152668767505084	0	1	0	1	0	0
2	0.0303006759753016	0.06	0.0152668767505084	0	1	0	1	0	0
2	0.0303006759753016	0.07	0.0152668767505084	0	1	0	1	0	0
2	0.0303006759753016	0.08	0.0152668767505084	0	1	0	1	0	0
2	0.0303006759753016	0.09	0.0152668767505084	0	1	0	1	0	0
2	0.0303006759753016	0.1	0.0152668767505084	0	1	0	1	0	0
2	0.0303006759753016	0.11	0.0152668767505084	0	1	0	1	0	0
2	0.0303006759753016	0.12	0.0152668767505084	0	1	0	1	0	0
2	0.0303006759753016	0.13	0.0152668767505084	0	1	0	1	0	0
2	0.0303006759753016	0.14	0.0152668767505084	0	1	0	1	0	0
2	0.0303006759753016	0.15	0.0152668767505084	0	1	0	1	0	0
2	0.0303006759753016	0.16	0.0152668767505084	0	1	0	1	0	0
2	0.0303006759753016	0.17	0.0152668767505084	0	1	0	1	0	0
2	0.0303006759753016	0.18	0.0152668767505084	0	1	0	1	0	0
2	0.0303006759753016	0.19	0.0152668767505084	0	1	0	1	0	0
2	0.0303006759753016	0.2	0.0152668767505084	0	1	0	1	0	0
2	0.0303006759753016	0.21	0.0152668767505084	0	1	0	1	0	0
2	0.0303006759753016	0.22	0.0152668767505084	0	1	0	1	0	0
2	0.0303006759753016	0.23	0.0152668767505084	0	1	0	1	0	0
2	0.0303006759753016	0.24	0.0152668767505084	0	1	0	1	0	0
2	0.0303006759753016	0.25	0.0152668767505084	0	1	0	1	0	0
2	0.0303006759753016	0.26	0.0152668767505084	0	1	0	1	0	0
2	0.0303006759753016	0.27	0.0152668767505084	0	1	0	1	0	0
2	0.0303006759753016	0.28	0.0152668767505084	0	1	0	1	0	0
2	0.0303006759753016	0.29	0.0152668767505084	0	1	0	1	0	0
2	0.0303006759753016	0.3	0.0152668767505084	0	1	0	1	0	0
2	0.0303006759753016	0.31	0.0152668767505084	0	1	0	1	0	0
2	0.0303006759753016	0.32	0.0152668767505084	0	1	0	1	0	0
2	0.0303006759753016	0.33	0.0152668767505084	0	1	0	1	0	0
2	0.0303006759753016	0.34	0.0152668767505084	0	1	0	1	0	0
2	0.0303006759753016	0.35	0.0152668767505084	0	1	0	1	0	0
2	0.0303006759753016	0.36	0.0152668767505084	0	1	0	1	0	0
2	0.0303006759753016	0.37	0.0152668767505084	0	1	0	1	0	0
2	0.0303006759753016	0.38	0.0152668767505084	0	1	0	1	0	0
2	0.0303006759753016	0.39	0.0152668767505084	0	1	0	1	0	0
2	0.0303006759753016	0.4	0.0152668767505084	0	1	0	1	0	0
2	0.0303006759753016	0.41	0.0152668767505084	0	1	0	1	0	0
2	0.0303006759753016	0.42	0.0152668767505084	0	1	0	1	0	0
2	0.0303006759753016	0.43	0.0152668767505084	0	1	0	1	0	0
2	0.0303006759753016	0.44	0.0152668767505084	0	1	0	1	0	0
2	0.0303006759753016	0.45	0.0152668767505084	0	1	0	1	0	0
2	0.0303006759753016	0.46	0.0152668767505084	0	1	0	1	0	0
2	0.0303006759753016	0.47	0.0152668767505084	0	1	0	1	0	0
2	0.0303006759753016	0.48	0.0152668767505084	0	1	0	1	0	0
2	0.0303006759753016	0.49	0.0152668767505084	0	1	0	1	0	0
2	0.0303006759753016	0.5	0.0152668767505084	0	1	0	1	0	0
2	0.0303006759753016	0.51	0.0152668767505084	0	1	0	1	0	0
2	0.0303006759753016	0.52	0.0152668767505084	0	1	0	1	0	0
2	0.0303006759753016	0.53	0.0152668767505084	0	1	0	1	0	0
2	0.0303006759753016	0.54	0.0152668767505084	0	1	0	1	0	0
2	0.0303006759753016	0.55	0.0152668767505084	0	1	0	1	0	0
2	0.0303006759753016	0.56	0.0152668767505084	0	1	0	1	0	0
2	0.0303006759753016	0.57	0.0152668767505084	0	1	0	1	0	0
2	0.0303006759753016	0.58	0.0152668767505084	0	1	0	1	0	0
2	0.0303006759753016	0.59	0.0152668767505084	0	1	0	1	0	0
2	0.0303006759753016	0.6	0.0152668767505084	0	1	0	1	0	0
2	0.0303006759753016	0.61	0.0152668767505084	0	1	0	1	0	0
2	0.0303006759753016	0.62	0.0152668767505084	0	1	0	1	0	0
2	0.0303006759753016	0.63	0.0152668767505084	0	1	0	1	0	0
2	0.0303006759753016	0.64	0.0152668767505084	0	1	0	1	0	0
2	0.0303006759753016	0.65	0.0152668767505084	0	1	0	1	0	0
2	0.0303006759753016	0.66	0.0152668767505084	0	1	0	1	0	0
2	0.0303006759753016	0.67	0.0152668767505084	0	1	0	1	0	0
2	0.0303006759753016	0.68	0.0152668767505084	0	1	0	1	0	0
2	0.0303006759753016	0.69	0.0152668767505084	0	1	0	1	0	0
2	0.0303006759753016	0.7	0.0152668767505084	0	1	0	1	0	0
2	0.0303006759753016	0.71	0.0152668767505084	0	1	0	1	0	0
2	0.0303006759753016	0.72	0.0152668767505084	0	1	0	1	0	0
2	0.0303006759753016	0.73	0.0152668767505084	0	1	0	1	0	0
2	0.0303006759753016	0.74	0.0152668767505084	0	1	0	1	0	0
2	0.0303006759753016	0.75	0.0152668767505084	0	1	0	1	0	0
2	0.0303006759753016	0.76	0.0152668767505084	0	1	0	1	0	0
2	0.0303006759753016	0.77	0.0152668767505084	0	1	0	1	0	0
2	0.0303006759753016	0.78	0.0152668767505084	0	1	0	1	0	0
2	0.0303006759753016	0.79	0.0152668767505084	0	1	0	1	0	0
2	0.0303006759753016	0.8	0.0152668767505084	0	1	0	1	0	0
2	0.0303006759753016	0.81	0.0152668767505084	0	1	0	1	0	0
2	0.0303006759753016	0.82	0.0152668767505084	0	1	0	1	0	0
2	0.0303006759753016	0.83	0.0152668767505084	0	1	0	1	0	0
2	0.0303006759753016	0.84	0.0152668767505084	0	1	0	1	0	0
2	0.0303006759753016	0.85	0.0152668767505084	0	1	0	1	0	0
2	0.0303006759753016	0.86	0.0152668767505084	0	1	0	1	0	0
2	0.0303006759753016	0.87	0.0152668767505084	0	1	0	1	0	0
2	0.0303006759753016	0.88	0.0152668767505084	0	1	0	1	0	0
2	0.0303006759753016	0.89	0.0152668767505084	0	1	0	1	0	0
2	0.0303006759753016	0.9	0.0152668767505084	0	1	0	1	0	0
2	0.0303006759753016	0.91	0.0152668767505084	0	1	0	1	0	0
2	0.0303006759753016	0.92	0.0152668767505084	0	1	0	1	0	0
2	0.0303006759753016	0.93	0.0152668767505084	0	1	0	1	0	0
2	0.0303006759753016	0.94	0.0152668767505084	0	1	0	1	0	0
2	0.0303006759753016	0.95	0.0152668767505084	0	1	0	1	0	0
2	0.0303006759753016	0.96	0.0152668767505084	0	1	0	1	0	0
2	0.0303006759753016	0.97	0.0152668767505084	0	1	0	1	0	0
2	0.0303006759753016	0.98	0.0152668767505084	0	1	0	1	0	0
2	0.0303006759753016	0.99	0.0152668767505084	0	1	0	1	0	0
2	0.0303006759753016	1	0.0152668767505084	0	1	0	1	0	0
3	0.0303006759753016	0.01	0.0152668767505084	0	1	0	0.9677	0	0
3	0.0303006759753016	0.01	0.0152668767505084	0	1	0.9677	1	1	1
3	0.0303006759753016	0.02	0.0152668767505084	0	1	0	0.9774	0	0
3	0.0303006759753016	0.02	0.0152668767505084	0	1	0.9774	1	1	1
3	0.0303006759753016	0.03	0.0152668767505084	0	1	0	0.9873	0	0
3	0.0303006759753016	0.03	0.0152668767505084	0	1	0.9873	1	1	1
3	0.0303006759753016	0.04	0.0152668767505084	0	1	0	0.9974	0	0
3	0.0303006759753016	0.04	0.0152668767505084	0	1	0.9974	1	1	1
3	0.0303006759753016	0.05	0.0152668767505084	0	1	0	1	0	0
3	0.0303006759753016	0.06	0.0152668767505084	0	1	0	1	0	0
3	0.0303006759753016	0.07	0.0152668767505084	0	1	0	1	0	0
3	0.0303006759753016	0.08	0.0152668767505084	0	1	0	1	0	0
3	0.0303006759753016	0.09	0.0152668767505084	0	1	0	1	0	0
3	0.0303006759753016	0.1	0.0152668767505084	0	1	0	1	0	0
3	0.0303006759753016	0.11	0.0152668767505084	0	1	0	1	0	0
3	0.0303006759753016	0.12	0.0152668767505084	0	1	0	1	0	0
3	0.0303006759753016	0.13	0.0152668767505084	0	1	0	1	0	0
3	0.0303006759753016	0.14	0.0152668767505084	0	1	0	1	0	0
3	0.0303006759753016	0.15	0.0152668767505084	0	1	0	1	0	0
3	0.0303006759753016	0.16	0.0152668767505084	0	1	0	1	0	0
3	0.0303006759753016	0.17	0.0152668767505084	0	1	0	1	0	0
3	0.0303006759753016	0.18	0.0152668767505084	0	1	0	1	0	0
3	0.0303006759753016	0.19	0.0152668767505084	0	1	0	1	0	0
3	0.0303006759753016	0.2	0.0152668767505084	0	1	0	1	0	0
3	0.0303006759753016	0.21	0.0152668767505084	0	1	0	1	0	0
3	0.0303006759753016	0.22	0.0152668767505084	0	1	0	1	0	0
3	0.0303006759753016	0.23	0.0152668767505084	0	1	0	1	0	0
3	0.0303006759753016	0.24	0.0152668767505084	0	1	0	1	0	0
3	0.0303006759753016	0.25	0.0152668767505084	0	1	0	1	0	0
3	0.0303006759753016	0.26	0.0152668767505084	0	1	0	1	0	0
3	0.0303006759753016	0.27	0.0152668767505084	0	1	0	1	0	0
3	0.0303006759753016	0.28	0.0152668767505084	0	1	0	1	0	0
3	0.0303006759753016	0.29	0.0152668767505084	0	1	0	1	0	0
3	0.0303006759753016	0.3	0.0152668767505084	0	1	0	1	0	0
3	0.0303006759753016	0.31	0.0152668767505084	0	1	0	1	0	0
3	0.0303006759753016	0.32	0.0152668767505084	0	1	0	1	0	0
3	0.0303006759753016	0.33	0.0152668767505084	0	1	0	1	0	0
3	0.0303006759753016	0.34	0.0152668767505084	0	1	0	1	0	0
3	0.0303006759753016	0.35	0.0152668767505084	0	1	0	1	0	0
3	0.0303006759753016	0.36	0.0152668767505084	0	1	0	1	0	0
3	0.0303006759753016	0.37	0.0152668767505084	0	1	0	1	0	0
3	0.0303006759753016	0.38	0.0152668767505084	0	1	0	1	0	0
3	0.0303006759753016	0.39	0.0152668767505084	0	1	0	1	0	0
3	0.0303006759753016	0.4	0.0152668767505084	0	1	0	1	0	0
3	0.0303006759753016	0.41	0.0152668767505084	0	1	0	1	0	0
3	0.0303006759753016	0.42	0.0152668767505084	0	1	0	1	0	0
3	0.0303006759753016	0.43	0.0152668767505084	0	1	0	1	0	0
3	0.0303006759753016	0.44	0.0152668767505084	0	1	0	1	0	0
3	0.0303006759753016	0.45	0.0152668767505084	0	1	0	1	0	0
3	0.0303006759753016	0.46	0.0152668767505084	0	1	0	1	0	0
3	0.0303006759753016	0.47	0.0152668767505084	0	1	0	1	0	0
3	0.0303006759753016	0.48	0.0152668767505084	0	1	0	1	0	0
3	0.0303006759753016	0.49	0.0152668767505084	0	1	0	1	0	0
3	0.0303006759753016	0.5	0.0152668767505084	0	1	0	1	0	0
3	0.0303006759753016	0.51	0.0152668767505084	0	1	0	1	0	0
3	0.0303006759753016	0.52	0.0152668767505084	0	1	0	1	0	0
3	0.0303006759753016	0.53	0.0152668767505084	0	1	0	1	0	0
3	0.0303006759753016	0.54	0.0152668767505084	0	1	0	1	0	0
3	0.0303006759753016	0.55	0.0152668767505084	0	1	0	1	0	0
3	0.0303006759753016	0.56	0.0152668767505084	0	1	0	1	0	0
3	0.0303006759753016	0.57	0.0152668767505084	0	1	0	1	0	0
3	0.0303006759753016	0.58	0.0152668767505084	0	1	0	1	0	0
3	0.0303006759753016	0.59	0.0152668767505084	0	1	0	1	0	0
3	0.0303006759753016	0.6	0.0152668767505084	0	1	0	1	0	0
3	0.0303006759753016	0.61	0.0152668767505084	0	1	0	1	0	0
3	0.0303006759753016	0.62	0.0152668767505084	0	1	0	1	0	0
3	0.0303006759753016	0.63	0.0152668767505084	0	1	0	1	0	0
3	0.0303006759753016	0.64	0.0152668767505084	0	1	0	1	0	0
3	0.0303006759753016	0.65	0.0152668767505084	0	1	0	1	0	0
3	0.0303006759753016	0.66	0.0152668767505084	0	1	0	1	0	0
3	0.0303006759753016	0.67	0.0152668767505084	0	1	0	1	0	0
3	0.0303006759753016	0.68	0.0152668767505084	0	1	0	1	0	0
3	0.0303006759753016	0.69	0.0152668767505084	0	1	0	1	0	0
3	0.0303006759753016	0.7	0.0152668767505084	0	1	0	1	0	0
3	0.0303006759753016	0.71	0.0152668767505084	0	1	0	1	0	0
3	0.0303006759753016	0.72	0.0152668767505084	0	1	0	1	0	0
3	0.0303006759753016	0.73	0.0152668767505084	0	1	0	1	0	0
3	0.0303006759753016	0.74	0.0152668767505084	0	1	0	1	0	0
3	0.0303006759753016	0.75	0.0152668767505084	0	1	0	1	0	0
3	0.0303006759753016	0.76	0.0152668767505084	0	1	0	1	0	0
3	0.0303006759753016	0.77	0.0152668767505084	0	1	0	1	0	0
3	0.0303006759753016	0.78	0.0152668767505084	0	1	0	1	0	0
3	0.0303006759753016	0.79	0.0152668767505084	0	1	0	1	0	0
3	0.0303006759753016	0.8	0.0152668767505084	0	1	0	1	0	0
3	0.0303006759753016	0.81	0.0152668767505084	0	1	0	1	0	0
3	0.0303006759753016	0.82	0.0152668767505084	0	1	0	1	0	0
3	0.0303006759753016	0.83	0.0152668767505084	0	1	0	1	0	0
3	0.0303006759753016	0.84	0.0152668767505084	0	1	0	1	0	0
3	0.0303006759753016	0.85	0.0152668767505084	0	1	0	1	0	0
3	0.0303006759753016	0.86	0.0152668767505084	0	1	0	1	0	0
3	0.0303006759753016	0.87	0.0152668767505084	0	1	0	1	0	0
3	0.0303006759753016	0.88	0.0152668767505084	0	1	0	1	0	0
3	0.0303006759753016	0.89	0.0152668767505084	0	1	0	1	0	0
3	0.0303006759753016	0.9	0.0152668767505084	0	1	0	1	0	0
3	0.0303006759753016	0.91	0.0152668767505084	0	1	0	1	0	0
3	0.0303006759753016	0.92	0.0152668767505084	0	1	0	1	0	0
3	0.0303006759753016	0.93	0.0152668767505084	0	1	0	1	0	0
3	0.0303006759753016	0.94	0.0152668767505084	0	1	0	1	0	0
3	0.0303006759753016	0.95	0.0152668767505084	0	1	0	1	0	0
3	0.0303006759753016	0.96	0.0152668767505084	0	1	0	1	0	0
3	0.0303006759753016	0.97	0.0152668767505084	0	1	0	1	0	0
3	0.0303006759753016	0.98	0.0152668767505084	0	1	0	1	0	0
3	0.0303006759753016	0.99	0.0152668767505084	0	1	0	1	0	0
3	0.0303006759753016	1	0.0152668767505084	0	1	0	1	0	0
4	0.0303006759753016	0.01	0.0152668767505084	0	1	0	0.7813	0	0
4	0.0303006759753016	0.01	0.0152668767505084	0	1	0.7813	1	1	1
4	0.0303006759753016	0.02	0.0152668767505084	0	1	0	0.7891	0	0
4	0.0303006759753016	0.02	0.0152668767505084	0	1	0.7891	1	1	1
4	0.0303006759753016	0.03	0.0152668767505084	0	1	0	0.7972	0	0
4	0.0303006759753016	0.03	0.0152668767505084	0	1	0.7972	1	1	1
4	0.0303006759753016	0.04	0.0152668767505084	0	1	0	0.8054	0	0
4	0.0303006759753016	0.04	0.0152668767505084	0	1	0.8054	1	1	1
4	0.0303006759753016	0.05	0.0152668767505084	0	1	0	0.8138	0	0
4	0.0303006759753016	0.05	0.0152668767505084	0	1	0.8138	1	1	1
4	0.0303006759753016	0.06	0.0152668767505084	0	1	0	0.8223	0	0
4	0.0303006759753016	0.06	0.0152668767505084	0	1	0.8223	1	1	1
4	0.0303006759753016	0.07	0.0152668767505084	0	1	0	0.831	0	0
4	0.0303006759753016	0.07	0.0152668767505084	0	1	0.831	1	1	1
4	0.0303006759753016	0.08	0.0152668767505084	0	1	0	0.84	0	0
4	0.0303006759753016	0.08	0.0152668767505084	0	1	0.84	1	1	1
4	0.0303006759753016	0.09	0.0152668767505084	0	1	0	0.8491	0	0
4	0.0303006759753016	0.09	0.0152668767505084	0	1	0.8491	1	1	1
4	0.0303006759753016	0.1	0.0152668767505084	0	1	0	0.8584	0	0
4	0.0303006759753016	0.1	0.0152668767505084	0	1	0.8584	1	1	1
4	0.0303006759753016	0.11	0.0152668767505084	0	1	0	0.8679	0	0
4	0.0303006759753016	0.11	0.0152668767505084	0	1	0.8679	1	1	1
4	0.0303006759753016	0.12	0.0152668767505084	0	1	0	0.8776	0	0
4	0.0303006759753016	0.12	0.0152668767505084	0	1	0.8776	1	1	1
4	0.0303006759753016	0.13	0.0152668767505084	0	1	0	0.8876	0	0
4	0.0303006759753016	0.13	0.0152668767505084	0	1	0.8876	1	1	1
4	0.0303006759753016	0.14	0.0152668767505084	0	1	0	0.8978	0	0
4	0.0303006759753016	0.14	0.0152668767505084	0	1	0.8978	1	1	1
4	0.0303006759753016	0.15	0.0152668767505084	0	1	0	0.9082	0	0
4	0.0303006759753016	0.15	0.0152668767505084	0	1	0.9082	1	1	1
4	0.0303006759753016	0.16	0.0152668767505084	0	1	0	0.9189	0	0
4	0.0303006759753016	0.16	0.0152668767505084	0	1	0.9189	1	1	1
4	0.0303006759753016	0.17	0.0152668767505084	0	1	0	0.9298	0	0
4	0.0303006759753016	0.17	0.0152668767505084	0	1	0.9298	1	1	1
4	0.0303006759753016	0.18	0.0152668767505084	0	1	0	0.941	0	0
4	0.0303006759753016	0.18	0.0152668767505084	0	1	0.941	1	1	1
4	0.0303006759753016	0.19	0.0152668767505084	0	1	0	0.9524	0	0
4	0.0303006759753016	0.19	0.0152668767505084	0	1	0.9524	1	1	1
4	0.0303006759753016	0.2	0.0152668767505084	0	1	0	0.9642	0	0
4	0.0303006759753016	0.2	0.0152668767505084	0	1	0.9642	1	1	1
4	0.0303006759753016	0.21	0.0152668767505084	0	1	0	0.9762	0	0
4	0.0303006759753016	0.21	0.0152668767505084	0	1	0.9762	1	1	1
4	0.0303006759753016	0.22	0.0152668767505084	0	1	0	0.9885	0	0
4	0.0303006759753016	0.22	0.0152668767505084	0	1	0.9885	1	1	1
4	0.0303006759753016	0.23	0.0152668767505084	0	1	0	1	0	0
4	0.0303006759753016	0.24	0.0152668767505084	0	1	0	1	0	0
4	0.0303006759753016	0.25	0.0152668767505084	0	1	0	1	0	0
4	0.0303006759753016	0.26	0.0152668767505084	0	1	0	1	0	0
4	0.0303006759753016	0.27	0.0152668767505084	0	1	0	1	0	0
4	0.0303006759753016	0.28	0.0152668767505084	0	1	0	1	0	0
4	0.0303006759753016	0.29	0.0152668767505084	0	1	0	1	0	0
4	0.0303006759753016	0.3	0.0152668767505084	0	1	0	1	0	0
4	0.0303006759753016	0.31	0.0152668767505084	0	1	0	1	0	0
4	0.0303006759753016	0.32	0.0152668767505084	0	1	0	1	0	0
4	0.0303006759753016	0.33	0.0152668767505084	0	1	0	1	0	0
4	0.0303006759753016	0.34	0.0152668767505084	0	1	0	1	0	0
4	0.0303006759753016	0.35	0.0152668767505084	0	1	0	1	0	0
4	0.0303006759753016	0.36	0.0152668767505084	0	1	0	1	0	0
4	0.0303006759753016	0.37	0.0152668767505084	0	1	0	1	0	0
4	0.0303006759753016	0.38	0.0152668767505084	0	1	0	1	0	0
4	0.0303006759753016	0.39	0.0152668767505084	0	1	0	1	0	0
4	0.0303006759753016	0.4	0.0152668767505084	0	1	0	1	0	0
4	0.0303006759753016	0.41	0.0152668767505084	0	1	0	1	0	0
4	0.0303006759753016	0.42	0.0152668767505084	0	1	0	1	0	0
4	0.0303006759753016	0.43	0.0152668767505084	0	1	0	1	0	0
4	0.0303006759753016	0.44	0.0152668767505084	0	1	0	1	0	0
4	0.0303006759753016	0.45	0.0152668767505084	0	1	0	1	0	0
4	0.0303006759753016	0.46	0.0152668767505084	0	1	0	1	0	0
4	0.0303006759753016	0.47	0.0152668767505084	0	1	0	1	0	0
4	0.0303006759753016	0.48	0.0152668767505084	0	1	0	1	0	0
4	0.0303006759753016	0.49	0.0152668767505084	0	1	0	1	0	0
4	0.0303006759753016	0.5	0.0152668767505084	0	1	0	1	0	0
4	0.0303006759753016	0.51	0.0152668767505084	0	1	0	1	0	0
4	0.0303006759753016	0.52	0.0152668767505084	0	1	0	1	0	0
4	0.0303006759753016	0.53	0.0152668767505084	0	1	0	1	0	0
4	0.0303006759753016	0.54	0.0152668767505084	0	1	0	1	0	0
4	0.0303006759753016	0.55	0.0152668767505084	0	1	0	1	0	0
4	0.0303006759753016	0.56	0.0152668767505084	0	1	0	1	0	0
4	0.0303006759753016	0.57	0.0152668767505084	0	1	0	1	0	0
4	0.0303006759753016	0.58	0.0152668767505084	0	1	0	1	0	0
4	0.0303006759753016	0.59	0.0152668767505084	0	1	0	1	0	0
4	0.0303006759753016	0.6	0.0152668767505084	0	1	0	1	0	0
4	0.0303006759753016	0.61	0.0152668767505084	0	1	0	1	0	0
4	0.0303006759753016	0.62	0.0152668767505084	0	1	0	1	0	0
4	0.0303006759753016	0.63	0.0152668767505084	0	1	0	1	0	0
4	0.0303006759753016	0.64	0.0152668767505084	0	1	0	1	0	0
4	0.0303006759753016	0.65	0.0152668767505084	0	1	0	1	0	0
4	0.0303006759753016	0.66	0.0152668767505084	0	1	0	1	0	0
4	0.0303006759753016	0.67	0.0152668767505084	0	1	0	1	0	0
4	0.0303006759753016	0.68	0.0152668767505084	0	1	0	1	0	0
4	0.0303006759753016	0.69	0.0152668767505084	0	1	0	1	0	0
4	0.0303006759753016	0.7	0.0152668767505084	0	1	0	1	0	0
4	0.0303006759753016	0.71	0.0152668767505084	0	1	0	1	0	0
4	0.0303006759753016	0.72	0.0152668767505084	0	1	0	1	0	0
4	0.0303006759753016	0.73	0.0152668767505084	0	1	0	1	0	0
4	0.0303006759753016	0.74	0.0152668767505084	0	1	0	1	0	0
4	0.0303006759753016	0.75	0.0152668767505084	0	1	0	1	0	0
4	0.0303006759753016	0.76	0.0152668767505084	0	1	0	1	0	0
4	0.0303006759753016	0.77	0.0152668767505084	0	1	0	1	0	0
4	0.0303006759753016	0.78	0.0152668767505084	0	1	0	1	0	0
4	0.0303006759753016	0.79	0.0152668767505084	0	1	0	1	0	0
4	0.0303006759753016	0.8	0.0152668767505084	0	1	0	1	0	0
4	0.0303006759753016	0.81	0.0152668767505084	0	1	0	1	0	0
4	0.0303006759753016	0.82	0.0152668767505084	0	1	0	1	0	0
4	0.0303006759753016	0.83	0.0152668767505084	0	1	0	1	0	0
4	0.0303006759753016	0.84	0.0152668767505084	0	1	0	1	0	0
4	0.0303006759753016	0.85	0.0152668767505084	0	1	0	1	0	0
4	0.0303006759753016	0.86	0.0152668767505084	0	1	0	1	0	0
4	0.0303006759753016	0.87	0.0152668767505084	0	1	0	1	0	0
4	0.0303006759753016	0.88	0.0152668767505084	0	1	0	1	0	0
4	0.0303006759753016	0.89	0.0152668767505084	0	1	0	1	0	0
4	0.0303006759753016	0.9	0.0152668767505084	0	1	0	1	0	0
4	0.0303006759753016	0.91	0.0152668767505084	0	1	0	1	0	0
4	0.0303006759753016	0.92	0.0152668767505084	0	1	0	1	0	0
4	0.0303006759753016	0.93	0.0152668767505084	0	1	0	1	0	0
4	0.0303006759753016	0.94	0.0152668767505084	0	1	0	1	0	0
4	0.0303006759753016	0.95	0.0152668767505084	0	1	0	1	0	0
4	0.0303006759753016	0.96	0.0152668767505084	0	1	0	1	0	0
4	0.0303006759753016	0.97	0.0152668767505084	0	1	0	1	0	0
4	0.0303006759753016	0.98	0.0152668767505084	0	1	0	1	0	0
4	0.0303006759753016	0.99	0.0152668767505084	0	1	0	1	0	0
4	0.0303006759753016	1	0.0152668767505084	0	1	0	1	0	0
5	0.0303006759753016	0.01	0.0152668767505084	0	1	0	0.6561	0	0
5	0.0303006759753016	0.01	0.0152668767505084	0	1	0.6561	1	1	1
5	0.0303006759753016	0.02	0.0152668767505084	0	1	0	0.6628	0	0
5	0.0303006759753016	0.02	0.0152668767505084	0	1	0.6628	1	1	1
5	0.0303006759753016	0.03	0.0152668767505084	0	1	0	0.6696	0	0
5	0.0303006759753016	0.03	0.0152668767505084	0	1	0.6696	1	1	1
5	0.0303006759753016	0.04	0.0152668767505084	0	1	0	0.6765	0	0
5	0.0303006759753016	0.04	0.0152668767505084	0	1	0.6765	1	1	1
5	0.0303006759753016	0.05	0.0152668767505084	0	1	0	0.6836	0	0
5	0.0303006759753016	0.05	0.0152668767505084	0	1	0.6836	1	1	1
5	0.0303006759753016	0.06	0.0152668767505084	0	1	0	0.6908	0	0
5	0.0303006759753016	0.06	0.0152668767505084	0	1	0.6908	1	1	1
5	0.0303006759753016	0.07	0.0152668767505084	0	1	0	0.6982	0	0
5	0.0303006759753016	0.07	0.0152668767505084	0	1	0.6982	1	1	1
5	0.0303006759753016	0.08	0.0152668767505084	0	1	0	0.7057	0	0
5	0.0303006759753016	0.08	0.0152668767505084	0	1	0.7057	1	1	1
5	0.0303006759753016	0.09	0.0152668767505084	0	1	0	0.7134	0	0
5	0.0303006759753016	0.09	0.0152668767505084	0	1	0.7134	1	1	1
5	0.0303006759753016	0.1	0.0152668767505084	0	1	0	0.7213	0	0
5	0.0303006759753016	0.1	0.0152668767505084	0	1	0.7213	1	1	1
5	0.0303006759753016	0.11	0.0152668767505084	0	1	0	0.7293	0	0
5	0.0303006759753016	0.11	0.0152668767505084	0	1	0.7293	1	1	1
5	0.0303006759753016	0.12	0.0152668767505084	0	1	0	0.7376	0	0
5	0.0303006759753016	0.12	0.0152668767505084	0	1	0.7376	1	1	1
5	0.0303006759753016	0.13	0.0152668767505084	0	1	0	0.746	0	0
5	0.0303006759753016	0.13	0.0152668767505084	0	1	0.746	1	1	1
5	0.0303006759753016	0.14	0.0152668767505084	0	1	0	0.7546	0	0
5	0.0303006759753016	0.14	0.0152668767505084	0	1	0.7546	1	1	1
5	0.0303006759753016	0.15	0.0152668767505084	0	1	0	0.7634	0	0
5	0.0303006759753016	0.15	0.0152668767505084	0	1	0.7634	1	1	1
5	0.0303006759753016	0.16	0.0152668767505084	0	1	0	0.7724	0	0
5	0.0303006759753016	0.16	0.0152668767505084	0	1	0.7724	1	1	1
5	0.0303006759753016	0.17	0.0152668767505084	0	1	0	0.7817	0	0
5	0.0303006759753016	0.17	0.0152668767505084	0	1	0.7817	1	1	1
5	0.0303006759753016	0.18	0.0152668767505084	0	1	0	0.7911	0	0
5	0.0303006759753016	0.18	0.0152668767505084	0	1	0.7911	1	1	1
5	0.0303006759753016	0.19	0.0152668767505084	0	1	0	0.8008	0	0
5	0.0303006759753016	0.19	0.0152668767505084	0	1	0.8008	1	1	1
5	0.0303006759753016	0.2	0.0152668767505084	0	1	0	0.8108	0	0
5	0.0303006759753016	0.2	0.0152668767505084	0	1	0.8108	1	1	1
5	0.0303006759753016	0.21	0.0152668767505084	0	1	0	0.821	0	0
5	0.0303006759753016	0.21	0.0152668767505084	0	1	0.821	1	1	1
5	0.0303006759753016	0.22	0.0152668767505084	0	1	0	0.8314	0	0
5	0.0303006759753016	0.22	0.0152668767505084	0	1	0.8314	1	1	1
5	0.0303006759753016	0.23	0.0152668767505084	0	1	0	0.8421	0	0
5	0.0303006759753016	0.23	0.0152668767505084	0	1	0.8421	1	1	1
5	0.0303006759753016	0.24	0.0152668767505084	0	1	0	0.8531	0	0
5	0.0303006759753016	0.24	0.0152668767505084	0	1	0.8531	1	1	1
5	0.0303006759753016	0.25	0.0152668767505084	0	1	0	0.8644	0	0
5	0.0303006759753016	0.25	0.0152668767505084	0	1	0.8644	1	1	1
5	0.0303006759753016	0.26	0.0152668767505084	0	1	0	0.876	0	0
5	0.0303006759753016	0.26	0.0152668767505084	0	1	0.876	1	1	1
5	0.0303006759753016	0.27	0.0152668767505084	0	1	0	0.8879	0	0
5	0.0303006759753016	0.27	0.0152668767505084	0	1	0.8879	1	1	1
5	0.0303006759753016	0.28	0.0152668767505084	0	1	0	0.9001	0	0
5	0.0303006759753016	0.28	0.0152668767505084	0	1	0.9001	1	1	1
5	0.0303006759753016	0.29	0.0152668767505084	0	1	0	0.9127	0	0
5	0.0303006759753016	0.29	0.0152668767505084	0	1	0.9127	1	1	1
5	0.0303006759753016	0.3	0.0152668767505084	0	1	0	0.9256	0	0
5	0.0303006759753016	0.3	0.0152668767505084	0	1	0.9256	1	1	1
5	0.0303006759753016	0.31	0.0152668767505084	0	1	0	0.9389	0	0
5	0.0303006759753016	0.31	0.0152668767505084	0	1	0.9389	1	1	1
5	0.0303006759753016	0.32	0.0152668767505084	0	1	0	0.9526	0	0
5	0.0303006759753016	0.32	0.0152668767505084	0	1	0.9526	1	1	1
5	0.0303006759753016	0.33	0.0152668767505084	0	1	0	0.9667	0	0
5	0.0303006759753016	0.33	0.0152668767505084	0	1	0.9667	1	1	1
5	0.0303006759753016	0.34	0.0152668767505084	0	1	0	0.9812	0	0
5	0.0303006759753016	0.34	0.0152668767505084	0	1	0.9812	1	1	1
5	0.0303006759753016	0.35	0.0152668767505084	0	1	0	0.9961	0	0
5	0.0303006759753016	0.35	0.0152668767505084	0	1	0.9961	1	1	1
5	0.0303006759753016	0.36	0.0152668767505084	0	1	0	1	0	0
5	0.0303006759753016	0.37	0.0152668767505084	0	1	0	1	0	0
5	0.0303006759753016	0.38	0.0152668767505084	0	1	0	1	0	0
5	0.0303006759753016	0.39	0.0152668767505084	0	1	0	1	0	0
5	0.0303006759753016	0.4	0.0152668767505084	0	1	0	1	0	0
5	0.0303006759753016	0.41	0.0152668767505084	0	1	0	1	0	0
5	0.0303006759753016	0.42	0.0152668767505084	0	1	0	1	0	0
5	0.0303006759753016	0.43	0.0152668767505084	0	1	0	1	0	0
5	0.0303006759753016	0.44	0.0152668767505084	0	1	0	1	0	0
5	0.0303006759753016	0.45	0.0152668767505084	0	1	0	1	0	0
5	0.0303006759753016	0.46	0.0152668767505084	0	1	0	1	0	0
5	0.0303006759753016	0.47	0.0152668767505084	0	1	0	1	0	0
5	0.0303006759753016	0.48	0.0152668767505084	0	1	0	1	0	0
5	0.0303006759753016	0.49	0.0152668767505084	0	1	0	1	0	0
5	0.0303006759753016	0.5	0.0152668767505084	0	1	0	1	0	0
5	0.0303006759753016	0.51	0.0152668767505084	0	1	0	1	0	0
5	0.0303006759753016	0.52	0.0152668767505084	0	1	0	1	0	0
5	0.0303006759753016	0.53	0.0152668767505084	0	1	0	1	0	0
5	0.0303006759753016	0.54	0.0152668767505084	0	1	0	1	0	0
5	0.0303006759753016	0.55	0.0152668767505084	0	1	0	1	0	0
5	0.0303006759753016	0.56	0.0152668767505084	0	1	0	1	0	0
5	0.0303006759753016	0.57	0.0152668767505084	0	1	0	1	0	0
5	0.0303006759753016	0.58	0.0152668767505084	0	1	0	1	0	0
5	0.0303006759753016	0.59	0.0152668767505084	0	1	0	1	0	0
5	0.0303006759753016	0.6	0.0152668767505084	0	1	0	1	0	0
5	0.0303006759753016	0.61	0.0152668767505084	0	1	0	1	0	0
5	0.0303006759753016	0.62	0.0152668767505084	0	1	0	1	0	0
5	0.0303006759753016	0.63	0.0152668767505084	0	1	0	1	0	0
5	0.0303006759753016	0.64	0.0152668767505084	0	1	0	1	0	0
5	0.0303006759753016	0.65	0.0152668767505084	0	1	0	1	0	0
5	0.0303006759753016	0.66	0.0152668767505084	0	1	0	1	0	0
5	0.0303006759753016	0.67	0.0152668767505084	0	1	0	1	0	0
5	0.0303006759753016	0.68	0.0152668767505084	0	1	0	1	0	0
5	0.0303006759753016	0.69	0.0152668767505084	0	1	0	1	0	0
5	0.0303006759753016	0.7	0.0152668767505084	0	1	0	1	0	0
5	0.0303006759753016	0.71	0.0152668767505084	0	1	0	1	0	0
5	0.0303006759753016	0.72	0.0152668767505084	0	1	0	1	0	0
5	0.0303006759753016	0.73	0.0152668767505084	0	1	0	1	0	0
5	0.0303006759753016	0.74	0.0152668767505084	0	1	0	1	0	0
5	0.0303006759753016	0.75	0.0152668767505084	0	1	0	1	0	0
5	0.0303006759753016	0.76	0.0152668767505084	0	1	0	1	0	0
5	0.0303006759753016	0.77	0.0152668767505084	0	1	0	1	0	0
5	0.0303006759753016	0.78	0.0152668767505084	0	1	0	1	0	0
5	0.0303006759753016	0.79	0.0152668767505084	0	1	0	1	0	0
5	0.0303006759753016	0.8	0.0152668767505084	0	1	0	1	0	0
5	0.0303006759753016	0.81	0.0152668767505084	0	1	0	1	0	0
5	0.0303006759753016	0.82	0.0152668767505084	0	1	0	1	0	0
5	0.0303006759753016	0.83	0.0152668767505084	0	1	0	1	0	0
5	0.0303006759753016	0.84	0.0152668767505084	0	1	0	1	0	0
5	0.0303006759753016	0.85	0.0152668767505084	0	1	0	1	0	0
5	0.0303006759753016	0.86	0.0152668767505084	0	1	0	1	0	0
5	0.0303006759753016	0.87	0.0152668767505084	0	1	0	1	0	0
5	0.0303006759753016	0.88	0.0152668767505084	0	1	0	1	0	0
5	0.0303006759753016	0.89	0.0152668767505084	0	1	0	1	0	0
5	0.0303006759753016	0.9	0.0152668767505084	0	1	0	1	0	0
5	0.0303006759753016	0.91	0.0152668767505084	0	1	0	1	0	0
5	0.0303006759753016	0.92	0.0152668767505084	0	1	0	1	0	0
5	0.0303006759753016	0.93	0.0152668767505084	0	1	0	1	0	0
5	0.0303006759753016	0.94	0.0152668767505084	0	1	0	1	0	0
5	0.0303006759753016	0.95	0.0152668767505084	0	1	0	1	0	0
5	0.0303006759753016	0.96	0.0152668767505084	0	1	0	1	0	0
5	0.0303006759753016	0.97	0.0152668767505084	0	1	0	1	0	0
5	0.0303006759753016	0.98	0.0152668767505084	0	1	0	1	0	0
5	0.0303006759753016	0.99	0.0152668767505084	0	1	0	1	0	0
5	0.0303006759753016	1	0.0152668767505084	0	1	0	1	0	0
6	0.0303006759753016	0.01	0.0152668767505084	0	1	0	0.5663	0	0
6	0.0303006759753016	0.01	0.0152668767505084	0	1	0.5663	1	1	1
6	0.0303006759753016	0.02	0.0152668767505084	0	1	0	0.5721	0	0
6	0.0303006759753016	0.02	0.0152668767505084	0	1	0.5721	1	1	1
6	0.0303006759753016	0.03	0.0152668767505084	0	1	0	0.578	0	0
6	0.0303006759753016	0.03	0.0152668767505084	0	1	0.578	1	1	1
6	0.0303006759753016	0.04	0.0152668767505084	0	1	0	0.584	0	0
6	0.0303006759753016	0.04	0.0152668767505084	0	1	0.584	1	1	1
6	0.0303006759753016	0.05	0.0152668767505084	0	1	0	0.5901	0	0
6	0.0303006759753016	0.05	0.0152668767505084	0	1	0.5901	1	1	1
6	0.0303006759753016	0.06	0.0152668767505084	0	1	0	0.5964	0	0
6	0.0303006759753016	0.06	0.0152668767505084	0	1	0.5964	1	1	1
6	0.0303006759753016	0.07	0.0152668767505084	0	1	0	0.6028	0	0
6	0.0303006759753016	0.07	0.0152668767505084	0	1	0.6028	1	1	1
6	0.0303006759753016	0.08	0.0152668767505084	0	1	0	0.6093	0	0
6	0.0303006759753016	0.08	0.0152668767505084	0	1	0.6093	1	1	1
6	0.0303006759753016	0.09	0.0152668767505084	0	1	0	0.616	0	0
6	0.0303006759753016	0.09	0.0152668767505084	0	1	0.616	1	1	1
6	0.0303006759753016	0.1	0.0152668767505084	0	1	0	0.6228	0	0
6	0.0303006759753016	0.1	0.0152668767505084	0	1	0.6228	1	1	1
6	0.0303006759753016	0.11	0.0152668767505084	0	1	0	0.6298	0	0
6	0.0303006759753016	0.11	0.0152668767505084	0	1	0.6298	1	1	1
6	0.0303006759753016	0.12	0.0152668767505084	0	1	0	0.637	0	0
6	0.0303006759753016	0.12	0.0152668767505084	0	1	0.637	1	1	1
6	0.0303006759753016	0.13	0.0152668767505084	0	1	0	0.6443	0	0
6	0.0303006759753016	0.13	0.0152668767505084	0	1	0.6443	1	1	1
6	0.0303006759753016	0.14	0.0152668767505084	0	1	0	0.6517	0	0
6	0.0303006759753016	0.14	0.0152668767505084	0	1	0.6517	1	1	1
6	0.0303006759753016	0.15	0.0152668767505084	0	1	0	0.6594	0	0
6	0.0303006759753016	0.15	0.0152668767505084	0	1	0.6594	1	1	1
6	0.0303006759753016	0.16	0.0152668767505084	0	1	0	0.6672	0	0
6	0.0303006759753016	0.16	0.0152668767505084	0	1	0.6672	1	1	1
6	0.0303006759753016	0.17	0.0152668767505084	0	1	0	0.6752	0	0
6	0.0303006759753016	0.17	0.0152668767505084	0	1	0.6752	1	1	1
6	0.0303006759753016	0.18	0.0152668767505084	0	1	0	0.6834	0	0
6	0.0303006759753016	0.18	0.0152668767505084	0	1	0.6834	1	1	1
6	0.0303006759753016	0.19	0.0152668767505084	0	1	0	0.6919	0	0
6	0.0303006759753016	0.19	0.0152668767505084	0	1	0.6919	1	1	1
6	0.0303006759753016	0.2	0.0152668767505084	0	1	0	0.7005	0	0
6	0.0303006759753016	0.2	0.0152668767505084	0	1	0.7005	1	1	1
6	0.0303006759753016	0.21	0.0152668767505084	0	1	0	0.7093	0	0
6	0.0303006759753016	0.21	0.0152668767505084	0	1	0.7093	1	1	1
6	0.0303006759753016	0.22	0.0152668767505084	0	1	0	0.7184	0	0
6	0.0303006759753016	0.22	0.0152668767505084	0	1	0.7184	1	1	1
6	0.0303006759753016	0.23	0.0152668767505084	0	1	0	0.7277	0	0
6	0.0303006759753016	0.23	0.0152668767505084	0	1	0.7277	1	1	1
6	0.0303006759753016	0.24	0.0152668767505084	0	1	0	0.7372	0	0
6	0.0303006759753016	0.24	0.0152668767505084	0	1	0.7372	1	1	1
6	0.0303006759753016	0.25	0.0152668767505084	0	1	0	0.747	0	0
6	0.0303006759753016	0.25	0.0152668767505084	0	1	0.747	1	1	1
6	0.0303006759753016	0.26	0.0152668767505084	0	1	0	0.7571	0	0
6	0.0303006759753016	0.26	0.0152668767505084	0	1	0.7571	1	1	1
6	0.0303006759753016	0.27	0.0152668767505084	0	1	0	0.7675	0	0
6	0.0303006759753016	0.27	0.0152668767505084	0	1	0.7675	1	1	1
6	0.0303006759753016	0.28	0.0152668767505084	0	1	0	0.7781	0	0
6	0.0303006759753016	0.28	0.0152668767505084	0	1	0.7781	1	1	1
6	0.0303006759753016	0.29	0.0152668767505084	0	1	0	0.789	0	0
6	0.0303006759753016	0.29	0.0152668767505084	0	1	0.789	1	1	1
6	0.0303006759753016	0.3	0.0152668767505084	0	1	0	0.8002	0	0
6	0.0303006759753016	0.3	0.0152668767505084	0	1	0.8002	1	1	1
6	0.0303006759753016	0.31	0.0152668767505084	0	1	0	0.8118	0	0
6	0.0303006759753016	0.31	0.0152668767505084	0	1	0.8118	1	1	1
6	0.0303006759753016	0.32	0.0152668767505084	0	1	0	0.8237	0	0
6	0.0303006759753016	0.32	0.0152668767505084	0	1	0.8237	1	1	1
6	0.0303006759753016	0.33	0.0152668767505084	0	1	0	0.836	0	0
6	0.0303006759753016	0.33	0.0152668767505084	0	1	0.836	1	1	1
6	0.0303006759753016	0.34	0.0152668767505084	0	1	0	0.8486	0	0
6	0.0303006759753016	0.34	0.0152668767505084	0	1	0.8486	1	1	1
6	0.0303006759753016	0.35	0.0152668767505084	0	1	0	0.8616	0	0
6	0.0303006759753016	0.35	0.0152668767505084	0	1	0.8616	1	1	1
6	0.0303006759753016	0.36	0.0152668767505084	0	1	0	0.875	0	0
6	0.0303006759753016	0.36	0.0152668767505084	0	1	0.875	1	1	1
6	0.0303006759753016	0.37	0.0152668767505084	0	1	0	0.8889	0	0
6	0.0303006759753016	0.37	0.0152668767505084	0	1	0.8889	1	1	1
6	0.0303006759753016	0.38	0.0152668767505084	0	1	0	0.9032	0	0
6	0.0303006759753016	0.38	0.0152668767505084	0	1	0.9032	1	1	1
6	0.0303006759753016	0.39	0.0152668767505084	0	1	0	0.9179	0	0
6	0.0303006759753016	0.39	0.0152668767505084	0	1	0.9179	1	1	1
6	0.0303006759753016	0.4	0.0152668767505084	0	1	0	0.9332	0	0
6	0.0303006759753016	0.4	0.0152668767505084	0	1	0.9332	1	1	1
6	0.0303006759753016	0.41	0.0152668767505084	0	1	0	0.9489	0	0
6	0.0303006759753016	0.41	0.0152668767505084	0	1	0.9489	1	1	1
6	0.0303006759753016	0.42	0.0152668767505084	0	1	0	0.9652	0	0
6	0.0303006759753016	0.42	0.0152668767505084	0	1	0.9652	1	1	1
6	0.0303006759753016	0.43	0.0152668767505084	0	1	0	0.9821	0	0
6	0.0303006759753016	0.43	0.0152668767505084	0	1	0.9821	1	1	1
6	0.0303006759753016	0.44	0.0152668767505084	0	1	0	0.9996	0	0
6	0.0303006759753016	0.44	0.0152668767505084	0	1	0.9996	1	1	1
6	0.0303006759753016	0.45	0.0152668767505084	0	1	0	1	0	0
6	0.0303006759753016	0.46	0.0152668767505084	0	1	0	1	0	0
6	0.0303006759753016	0.47	0.0152668767505084	0	1	0	1	0	0
6	0.0303006759753016	0.48	0.0152668767505084	0	1	0	1	0	0
6	0.0303006759753016	0.49	0.0152668767505084	0	1	0	1	0	0
6	0.0303006759753016	0.5	0.0152668767505084	0	1	0	1	0	0
6	0.0303006759753016	0.51	0.0152668767505084	0	1	0	1	0	0
6	0.0303006759753016	0.52	0.0152668767505084	0	1	0	1	0	0
6	0.0303006759753016	0.53	0.0152668767505084	0	1	0	1	0	0
6	0.0303006759753016	0.54	0.0152668767505084	0	1	0	1	0	0
6	0.0303006759753016	0.55	0.0152668767505084	0	1	0	1	0	0
6	0.0303006759753016	0.56	0.0152668767505084	0	1	0	1	0	0
6	0.0303006759753016	0.57	0.0152668767505084	0	1	0	1	0	0
6	0.0303006759753016	0.58	0.0152668767505084	0	1	0	1	0	0
6	0.0303006759753016	0.59	0.0152668767505084	0	1	0	1	0	0
6	0.0303006759753016	0.6	0.0152668767505084	0	1	0	1	0	0
6	0.0303006759753016	0.61	0.0152668767505084	0	1	0	1	0	0
6	0.0303006759753016	0.62	0.0152668767505084	0	1	0	1	0	0
6	0.0303006759753016	0.63	0.0152668767505084	0	1	0	1	0	0
6	0.0303006759753016	0.64	0.0152668767505084	0	1	0	1	0	0
6	0.0303006759753016	0.65	0.0152668767505084	0	1	0	1	0	0
6	0.0303006759753016	0.66	0.0152668767505084	0	1	0	1	0	0
6	0.0303006759753016	0.67	0.0152668767505084	0	1	0	1	0	0
6	0.0303006759753016	0.68	0.0152668767505084	0	1	0	1	0	0
6	0.0303006759753016	0.69	0.0152668767505084	0	1	0	1	0	0
6	0.0303006759753016	0.7	0.0152668767505084	0	1	0	1	0	0
6	0.0303006759753016	0.71	0.0152668767505084	0	1	0	1	0	0
6	0.0303006759753016	0.72	0.0152668767505084	0	1	0	1	0	0
6	0.0303006759753016	0.73	0.0152668767505084	0	1	0	1	0	0
6	0.0303006759753016	0.74	0.0152668767505084	0	1	0	1	0	0
6	0.0303006759753016	0.75	0.0152668767505084	0	1	0	1	0	0
6	0.0303006759753016	0.76	0.0152668767505084	0	1	0	1	0	0
6	0.0303006759753016	0.77	0.0152668767505084	0	1	0	1	0	0
6	0.0303006759753016	0.78	0.0152668767505084	0	1	0	1	0	0
6	0.0303006759753016	0.79	0.0152668767505084	0	1	0	1	0	0
6	0.0303006759753016	0.8	0.0152668767505084	0	1	0	1	0	0
6	0.0303006759753016	0.81	0.0152668767505084	0	1	0	1	0	0
6	0.0303006759753016	0.82	0.0152668767505084	0	1	0	1	0	0
6	0.0303006759753016	0.83	0.0152668767505084	0	1	0	1	0	0
6	0.0303006759753016	0.84	0.0152668767505084	0	1	0	1	0	0
6	0.0303006759753016	0.85	0.0152668767505084	0	1	0	1	0	0
6	0.0303006759753016	0.86	0.0152668767505084	0	1	0	1	0	0
6	0.0303006759753016	0.87	0.0152668767505084	0	1	0	1	0	0
6	0.0303006759753016	0.88	0.0152668767505084	0	1	0	1	0	0
6	0.0303006759753016	0.89	0.0152668767505084	0	1	0	1	0	0
6	0.0303006759753016	0.9	0.0152668767505084	0	1	0	1	0	0
6	0.0303006759753016	0.91	0.0152668767505084	0	1	0	1	0	0
6	0.0303006759753016	0.92	0.0152668767505084	0	1	0	1	0	0
6	0.0303006759753016	0.93	0.0152668767505084	0	1	0	1	0	0
6	0.0303006759753016	0.94	0.0152668767505084	0	1	0	1	0	0
6	0.0303006759753016	0.95	0.0152668767505084	0	1	0	1	0	0
6	0.0303006759753016	0.96	0.0152668767505084	0	1	0	1	0	0
6	0.0303006759753016	0.97	0.0152668767505084	0	1	0	1	0	0
6	0.0303006759753016	0.98	0.0152668767505084	0	1	0	1	0	0
6	0.0303006759753016	0.99	0.0152668767505084	0	1	0	1	0	0
6	0.0303006759753016	1	0.0152668767505084	0	1	0	1	0	0
7	0.0303006759753016	0.01	0.0152668767505084	0	1	0	0.4988	0	0
7	0.0303006759753016	0.01	0.0152668767505084	0	1	0.4988	1	1	1
7	0.0303006759753016	0.02	0.0152668767505084	0	1	0	0.5039	0	0
7	0.0303006759753016	0.02	0.0152668767505084	0	1	0.5039	1	1	1
7	0.0303006759753016	0.03	0.0152668767505084	0	1	0	0.5091	0	0
7	0.0303006759753016	0.03	0.0152668767505084	0	1	0.5091	1	1	1
7	0.0303006759753016	0.04	0.0152668767505084	0	1	0	0.5144	0	0
7	0.0303006759753016	0.04	0.0152668767505084	0	1	0.5144	1	1	1
7	0.0303006759753016	0.05	0.0152668767505084	0	1	0	0.5198	0	0
7	0.0303006759753016	0.05	0.0152668767505084	0	1	0.5198	1	1	1
7	0.0303006759753016	0.06	0.0152668767505084	0	1	0	0.5254	0	0
7	0.0303006759753016	0.06	0.0152668767505084	0	1	0.5254	1	1	1
7	0.0303006759753016	0.07	0.0152668767505084	0	1	0	0.531	0	0
7	0.0303006759753016	0.07	0.0152668767505084	0	1	0.531	1	1	1
7	0.0303006759753016	0.08	0.0152668767505084	0	1	0	0.5368	0	0
7	0.0303006759753016	0.08	0.0152668767505084	0	1	0.5368	1	1	1
7	0.0303006759753016	0.09	0.0152668767505084	0	1	0	0.5427	0	0
7	0.0303006759753016	0.09	0.0152668767505084	0	1	0.5427	1	1	1
7	0.0303006759753016	0.1	0.0152668767505084	0	1	0	0.5487	0	0
7	0.0303006759753016	0.1	0.0152668767505084	0	1	0.5487	1	1	1
7	0.0303006759753016	0.11	0.0152668767505084	0	1	0	0.5549	0	0
7	0.0303006759753016	0.11	0.0152668767505084	0	1	0.5549	1	1	1
7	0.0303006759753016	0.12	0.0152668767505084	0	1	0	0.5612	0	0
7	0.0303006759753016	0.12	0.0152668767505084	0	1	0.5612	1	1	1
7	0.0303006759753016	0.13	0.0152668767505084	0	1	0	0.5677	0	0
7	0.0303006759753016	0.13	0.0152668767505084	0	1	0.5677	1	1	1
7	0.0303006759753016	0.14	0.0152668767505084	0	1	0	0.5743	0	0
7	0.0303006759753016	0.14	0.0152668767505084	0	1	0.5743	1	1	1
7	0.0303006759753016	0.15	0.0152668767505084	0	1	0	0.581	0	0
7	0.0303006759753016	0.15	0.0152668767505084	0	1	0.581	1	1	1
7	0.0303006759753016	0.16	0.0152668767505084	0	1	0	0.588	0	0
7	0.0303006759753016	0.16	0.0152668767505084	0	1	0.588	1	1	1
7	0.0303006759753016	0.17	0.0152668767505084	0	1	0	0.595	0	0
7	0.0303006759753016	0.17	0.0152668767505084	0	1	0.595	1	1	1
7	0.0303006759753016	0.18	0.0152668767505084	0	1	0	0.6023	0	0
7	0.0303006759753016	0.18	0.0152668767505084	0	1	0.6023	1	1	1
7	0.0303006759753016	0.19	0.0152668767505084	0	1	0	0.6098	0	0
7	0.0303006759753016	0.19	0.0152668767505084	0	1	0.6098	1	1	1
7	0.0303006759753016	0.2	0.0152668767505084	0	1	0	0.6174	0	0
7	0.0303006759753016	0.2	0.0152668767505084	0	1	0.6174	1	1	1
7	0.0303006759753016	0.21	0.0152668767505084	0	1	0	0.6252	0	0
7	0.0303006759753016	0.21	0.0152668767505084	0	1	0.6252	1	1	1
7	0.0303006759753016	0.22	0.0152668767505084	0	1	0	0.6332	0	0
7	0.0303006759753016	0.22	0.0152668767505084	0	1	0.6332	1	1	1
7	0.0303006759753016	0.23	0.0152668767505084	0	1	0	0.6415	0	0
7	0.0303006759753016	0.23	0.0152668767505084	0	1	0.6415	1	1	1
7	0.0303006759753016	0.24	0.0152668767505084	0	1	0	0.6499	0	0
7	0.0303006759753016	0.24	0.0152668767505084	0	1	0.6499	1	1	1
7	0.0303006759753016	0.25	0.0152668767505084	0	1	0	0.6586	0	0
7	0.0303006759753016	0.25	0.0152668767505084	0	1	0.6586	1	1	1
7	0.0303006759753016	0.26	0.0152668767505084	0	1	0	0.6675	0	0
7	0.0303006759753016	0.26	0.0152668767505084	0	1	0.6675	1	1	1
7	0.0303006759753016	0.27	0.0152668767505084	0	1	0	0.6766	0	0
7	0.0303006759753016	0.27	0.0152668767505084	0	1	0.6766	1	1	1
7	0.0303006759753016	0.28	0.0152668767505084	0	1	0	0.6861	0	0
7	0.0303006759753016	0.28	0.0152668767505084	0	1	0.6861	1	1	1
7	0.0303006759753016	0.29	0.0152668767505084	0	1	0	0.6957	0	0
7	0.0303006759753016	0.29	0.0152668767505084	0	1	0.6957	1	1	1
7	0.0303006759753016	0.3	0.0152668767505084	0	1	0	0.7057	0	0
7	0.0303006759753016	0.3	0.0152668767505084	0	1	0.7057	1	1	1
7	0.0303006759753016	0.31	0.0152668767505084	0	1	0	0.7159	0	0
7	0.0303006759753016	0.31	0.0152668767505084	0	1	0.7159	1	1	1
7	0.0303006759753016	0.32	0.0152668767505084	0	1	0	0.7265	0	0
7	0.0303006759753016	0.32	0.0152668767505084	0	1	0.7265	1	1	1
7	0.0303006759753016	0.33	0.0152668767505084	0	1	0	0.7373	0	0
7	0.0303006759753016	0.33	0.0152668767505084	0	1	0.7373	1	1	1
7	0.0303006759753016	0.34	0.0152668767505084	0	1	0	0.7485	0	0
7	0.0303006759753016	0.34	0.0152668767505084	0	1	0.7485	1	1	1
7	0.0303006759753016	0.35	0.0152668767505084	0	1	0	0.76	0	0
7	0.0303006759753016	0.35	0.0152668767505084	0	1	0.76	1	1	1
7	0.0303006759753016	0.36	0.0152668767505084	0	1	0	0.7719	0	0
7	0.0303006759753016	0.36	0.0152668767505084	0	1	0.7719	1	1	1
7	0.0303006759753016	0.37	0.0152668767505084	0	1	0	0.7842	0	0
7	0.0303006759753016	0.37	0.0152668767505084	0	1	0.7842	1	1	1
7	0.0303006759753016	0.38	0.0152668767505084	0	1	0	0.7969	0	0
7	0.0303006759753016	0.38	0.0152668767505084	0	1	0.7969	1	1	1
7	0.0303006759753016	0.39	0.0152668767505084	0	1	0	0.81	0	0
7	0.0303006759753016	0.39	0.0152668767505084	0	1	0.81	1	1	1
7	0.0303006759753016	0.4	0.0152668767505084	0	1	0	0.8235	0	0
7	0.0303006759753016	0.4	0.0152668767505084	0	1	0.8235	1	1	1
7	0.0303006759753016	0.41	0.0152668767505084	0	1	0	0.8375	0	0
7	0.0303006759753016	0.41	0.0152668767505084	0	1	0.8375	1	1	1
7	0.0303006759753016	0.42	0.0152668767505084	0	1	0	0.8519	0	0
7	0.0303006759753016	0.42	0.0152668767505084	0	1	0.8519	1	1	1
7	0.0303006759753016	0.43	0.0152668767505084	0	1	0	0.8669	0	0
7	0.0303006759753016	0.43	0.0152668767505084	0	1	0.8669	1	1	1
7	0.0303006759753016	0.44	0.0152668767505084	0	1	0	0.8824	0	0
7	0.0303006759753016	0.44	0.0152668767505084	0	1	0.8824	1	1	1
7	0.0303006759753016	0.45	0.0152668767505084	0	1	0	0.8985	0	0
7	0.0303006759753016	0.45	0.0152668767505084	0	1	0.8985	1	1	1
7	0.0303006759753016	0.46	0.0152668767505084	0	1	0	0.9151	0	0
7	0.0303006759753016	0.46	0.0152668767505084	0	1	0.9151	1	1	1
7	0.0303006759753016	0.47	0.0152668767505084	0	1	0	0.9324	0	0
7	0.0303006759753016	0.47	0.0152668767505084	0	1	0.9324	1	1	1
7	0.0303006759753016	0.48	0.0152668767505084	0	1	0	0.9504	0	0
7	0.0303006759753016	0.48	0.0152668767505084	0	1	0.9504	1	1	1
7	0.0303006759753016	0.49	0.0152668767505084	0	1	0	0.9691	0	0
7	0.0303006759753016	0.49	0.0152668767505084	0	1	0.9691	1	1	1
7	0.0303006759753016	0.5	0.0152668767505084	0	1	0	0.9885	0	0
7	0.0303006759753016	0.5	0.0152668767505084	0	1	0.9885	1	1	1
7	0.0303006759753016	0.51	0.0152668767505084	0	1	0	1	0	0
7	0.0303006759753016	0.52	0.0152668767505084	0	1	0	1	0	0
7	0.0303006759753016	0.53	0.0152668767505084	0	1	0	1	0	0
7	0.0303006759753016	0.54	0.0152668767505084	0	1	0	1	0	0
7	0.0303006759753016	0.55	0.0152668767505084	0	1	0	1	0	0
7	0.0303006759753016	0.56	0.0152668767505084	0	1	0	1	0	0
7	0.0303006759753016	0.57	0.0152668767505084	0	1	0	1	0	0
7	0.0303006759753016	0.58	0.0152668767505084	0	1	0	1	0	0
7	0.0303006759753016	0.59	0.0152668767505084	0	1	0	1	0	0
7	0.0303006759753016	0.6	0.0152668767505084	0	1	0	1	0	0
7	0.0303006759753016	0.61	0.0152668767505084	0	1	0	1	0	0
7	0.0303006759753016	0.62	0.0152668767505084	0	1	0	1	0	0
7	0.0303006759753016	0.63	0.0152668767505084	0	1	0	1	0	0
7	0.0303006759753016	0.64	0.0152668767505084	0	1	0	1	0	0
7	0.0303006759753016	0.65	0.0152668767505084	0	1	0	1	0	0
7	0.0303006759753016	0.66	0.0152668767505084	0	1	0	1	0	0
7	0.0303006759753016	0.67	0.0152668767505084	0	1	0	1	0	0
7	0.0303006759753016	0.68	0.0152668767505084	0	1	0	1	0	0
7	0.0303006759753016	0.69	0.0152668767505084	0	1	0	1	0	0
7	0.0303006759753016	0.7	0.0152668767505084	0	1	0	1	0	0
7	0.0303006759753016	0.71	0.0152668767505084	0	1	0	1	0	0
7	0.0303006759753016	0.72	0.0152668767505084	0	1	0	1	0	0
7	0.0303006759753016	0.73	0.0152668767505084	0	1	0	1	0	0
7	0.0303006759753016	0.74	0.0152668767505084	0	1	0	1	0	0
7	0.0303006759753016	0.75	0.0152668767505084	0	1	0	1	0	0
7	0.0303006759753016	0.76	0.0152668767505084	0	1	0	1	0	0
7	0.0303006759753016	0.77	0.0152668767505084	0	1	0	1	0	0
7	0.0303006759753016	0.78	0.0152668767505084	0	1	0	1	0	0
7	0.0303006759753016	0.79	0.0152668767505084	0	1	0	1	0	0
7	0.0303006759753016	0.8	0.0152668767505084	0	1	0	1	0	0
7	0.0303006759753016	0.81	0.0152668767505084	0	1	0	1	0	0
7	0.0303006759753016	0.82	0.0152668767505084	0	1	0	1	0	0
7	0.0303006759753016	0.83	0.0152668767505084	0	1	0	1	0	0
7	0.0303006759753016	0.84	0.0152668767505084	0	1	0	1	0	0
7	0.0303006759753016	0.85	0.0152668767505084	0	1	0	1	0	0
7	0.0303006759753016	0.86	0.0152668767505084	0	1	0	1	0	0
7	0.0303006759753016	0.87	0.0152668767505084	0	1	0	1	0	0
7	0.0303006759753016	0.88	0.0152668767505084	0	1	0	1	0	0
7	0.0303006759753016	0.89	0.0152668767505084	0	1	0	1	0	0
7	0.0303006759753016	0.9	0.0152668767505084	0	1	0	1	0	0
7	0.0303006759753016	0.91	0.0152668767505084	0	1	0	1	0	0
7	0.0303006759753016	0.92	0.0152668767505084	0	1	0	1	0	0
7	0.0303006759753016	0.93	0.0152668767505084	0	1	0	1	0	0
7	0.0303006759753016	0.94	0.0152668767505084	0	1	0	1	0	0
7	0.0303006759753016	0.95	0.0152668767505084	0	1	0	1	0	0
7	0.0303006759753016	0.96	0.0152668767505084	0	1	0	1	0	0
7	0.0303006759753016	0.97	0.0152668767505084	0	1	0	1	0	0
7	0.0303006759753016	0.98	0.0152668767505084	0	1	0	1	0	0
7	0.0303006759753016	0.99	0.0152668767505084	0	1	0	1	0	0
7	0.0303006759753016	1	0.0152668767505084	0	1	0	1	0	0
8	0.0303006759753016	0.01	0.0152668767505084	0	1	0	0.4461	0	0
8	0.0303006759753016	0.01	0.0152668767505084	0	1	0.4461	1	1	1
8	0.0303006759753016	0.02	0.0152668767505084	0	1	0	0.4507	0	0
8	0.0303006759753016	0.02	0.0152668767505084	0	1	0.4507	1	1	1
8	0.0303006759753016	0.03	0.0152668767505084	0	1	0	0.4554	0	0
8	0.0303006759753016	0.03	0.0152668767505084	0	1	0.4554	1	1	1
8	0.0303006759753016	0.04	0.0152668767505084	0	1	0	0.4601	0	0
8	0.0303006759753016	0.04	0.0152668767505084	0	1	0.4601	1	1	1
8	0.0303006759753016	0.05	0.0152668767505084	0	1	0	0.465	0	0
8	0.0303006759753016	0.05	0.0152668767505084	0	1	0.465	1	1	1
8	0.0303006759753016	0.06	0.0152668767505084	0	1	0	0.47	0	0
8	0.0303006759753016	0.06	0.0152668767505084	0	1	0.47	1	1	1
8	0.0303006759753016	0.07	0.0152668767505084	0	1	0	0.475	0	0
8	0.0303006759753016	0.07	0.0152668767505084	0	1	0.475	1	1	1
8	0.0303006759753016	0.08	0.0152668767505084	0	1	0	0.4802	0	0
8	0.0303006759753016	0.08	0.0152668767505084	0	1	0.4802	1	1	1
8	0.0303006759753016	0.09	0.0152668767505084	0	1	0	0.4855	0	0
8	0.0303006759753016	0.09	0.0152668767505084	0	1	0.4855	1	1	1
8	0.0303006759753016	0.1	0.0152668767505084	0	1	0	0.4909	0	0
8	0.0303006759753016	0.1	0.0152668767505084	0	1	0.4909	1	1	1
8	0.0303006759753016	0.11	0.0152668767505084	0	1	0	0.4964	0	0
8	0.0303006759753016	0.11	0.0152668767505084	0	1	0.4964	1	1	1
8	0.0303006759753016	0.12	0.0152668767505084	0	1	0	0.5021	0	0
8	0.0303006759753016	0.12	0.0152668767505084	0	1	0.5021	1	1	1
8	0.0303006759753016	0.13	0.0152668767505084	0	1	0	0.5079	0	0
8	0.0303006759753016	0.13	0.0152668767505084	0	1	0.5079	1	1	1
8	0.0303006759753016	0.14	0.0152668767505084	0	1	0	0.5138	0	0
8	0.0303006759753016	0.14	0.0152668767505084	0	1	0.5138	1	1	1
8	0.0303006759753016	0.15	0.0152668767505084	0	1	0	0.5199	0	0
8	0.0303006759753016	0.15	0.0152668767505084	0	1	0.5199	1	1	1
8	0.0303006759753016	0.16	0.0152668767505084	0	1	0	0.5261	0	0
8	0.0303006759753016	0.16	0.0152668767505084	0	1	0.5261	1	1	1
8	0.0303006759753016	0.17	0.0152668767505084	0	1	0	0.5325	0	0
8	0.0303006759753016	0.17	0.0152668767505084	0	1	0.5325	1	1	1
8	0.0303006759753016	0.18	0.0152668767505084	0	1	0	0.539	0	0
8	0.0303006759753016	0.18	0.0152668767505084	0	1	0.539	1	1	1
8	0.0303006759753016	0.19	0.0152668767505084	0	1	0	0.5457	0	0
8	0.0303006759753016	0.19	0.0152668767505084	0	1	0.5457	1	1	1
8	0.0303006759753016	0.2	0.0152668767505084	0	1	0	0.5525	0	0
8	0.0303006759753016	0.2	0.0152668767505084	0	1	0.5525	1	1	1
8	0.0303006759753016	0.21	0.0152668767505084	0	1	0	0.5595	0	0
8	0.0303006759753016	0.21	0.0152668767505084	0	1	0.5595	1	1	1
8	0.0303006759753016	0.22	0.0152668767505084	0	1	0	0.5667	0	0
8	0.0303006759753016	0.22	0.0152668767505084	0	1	0.5667	1	1	1
8	0.0303006759753016	0.23	0.0152668767505084	0	1	0	0.5741	0	0
8	0.0303006759753016	0.23	0.0152668767505084	0	1	0.5741	1	1	1
8	0.0303006759753016	0.24	0.0152668767505084	0	1	0	0.5817	0	0
8	0.0303006759753016	0.24	0.0152668767505084	0	1	0.5817	1	1	1
8	0.0303006759753016	0.25	0.0152668767505084	0	1	0	0.5895	0	0
8	0.0303006759753016	0.25	0.0152668767505084	0	1	0.5895	1	1	1
8	0.0303006759753016	0.26	0.0152668767505084	0	1	0	0.5975	0	0
8	0.0303006759753016	0.26	0.0152668767505084	0	1	0.5975	1	1	1
8	0.0303006759753016	0.27	0.0152668767505084	0	1	0	0.6057	0	0
8	0.0303006759753016	0.27	0.0152668767505084	0	1	0.6057	1	1	1
8	0.0303006759753016	0.28	0.0152668767505084	0	1	0	0.6142	0	0
8	0.0303006759753016	0.28	0.0152668767505084	0	1	0.6142	1	1	1
8	0.0303006759753016	0.29	0.0152668767505084	0	1	0	0.6229	0	0
8	0.0303006759753016	0.29	0.0152668767505084	0	1	0.6229	1	1	1
8	0.0303006759753016	0.3	0.0152668767505084	0	1	0	0.6318	0	0
8	0.0303006759753016	0.3	0.0152668767505084	0	1	0.6318	1	1	1
8	0.0303006759753016	0.31	0.0152668767505084	0	1	0	0.641	0	0
8	0.0303006759753016	0.31	0.0152668767505084	0	1	0.641	1	1	1
8	0.0303006759753016	0.32	0.0152668767505084	0	1	0	0.6505	0	0
8	0.0303006759753016	0.32	0.0152668767505084	0	1	0.6505	1	1	1
8	0.0303006759753016	0.33	0.0152668767505084	0	1	0	0.6602	0	0
8	0.0303006759753016	0.33	0.0152668767505084	0	1	0.6602	1	1	1
8	0.0303006759753016	0.34	0.0152668767505084	0	1	0	0.6703	0	0
8	0.0303006759753016	0.34	0.0152668767505084	0	1	0.6703	1	1	1
8	0.0303006759753016	0.35	0.0152668767505084	0	1	0	0.6807	0	0
8	0.0303006759753016	0.35	0.0152668767505084	0	1	0.6807	1	1	1
8	0.0303006759753016	0.36	0.0152668767505084	0	1	0	0.6913	0	0
8	0.0303006759753016	0.36	0.0152668767505084	0	1	0.6913	1	1	1
8	0.0303006759753016	0.37	0.0152668767505084	0	1	0	0.7024	0	0
8	0.0303006759753016	0.37	0.0152668767505084	0	1	0.7024	1	1	1
8	0.0303006759753016	0.38	0.0152668767505084	0	1	0	0.7138	0	0
8	0.0303006759753016	0.38	0.0152668767505084	0	1	0.7138	1	1	1
8	0.0303006759753016	0.39	0.0152668767505084	0	1	0	0.7255	0	0
8	0.0303006759753016	0.39	0.0152668767505084	0	1	0.7255	1	1	1
8	0.0303006759753016	0.4	0.0152668767505084	0	1	0	0.7377	0	0
8	0.0303006759753016	0.4	0.0152668767505084	0	1	0.7377	1	1	1
8	0.0303006759753016	0.41	0.0152668767505084	0	1	0	0.7503	0	0
8	0.0303006759753016	0.41	0.0152668767505084	0	1	0.7503	1	1	1
8	0.0303006759753016	0.42	0.0152668767505084	0	1	0	0.7633	0	0
8	0.0303006759753016	0.42	0.0152668767505084	0	1	0.7633	1	1	1
8	0.0303006759753016	0.43	0.0152668767505084	0	1	0	0.7767	0	0
8	0.0303006759753016	0.43	0.0152668767505084	0	1	0.7767	1	1	1
8	0.0303006759753016	0.44	0.0152668767505084	0	1	0	0.7907	0	0
8	0.0303006759753016	0.44	0.0152668767505084	0	1	0.7907	1	1	1
8	0.0303006759753016	0.45	0.0152668767505084	0	1	0	0.8052	0	0
8	0.0303006759753016	0.45	0.0152668767505084	0	1	0.8052	1	1	1
8	0.0303006759753016	0.46	0.0152668767505084	0	1	0	0.8202	0	0
8	0.0303006759753016	0.46	0.0152668767505084	0	1	0.8202	1	1	1
8	0.0303006759753016	0.47	0.0152668767505084	0	1	0	0.8357	0	0
8	0.0303006759753016	0.47	0.0152668767505084	0	1	0.8357	1	1	1
8	0.0303006759753016	0.48	0.0152668767505084	0	1	0	0.8519	0	0
8	0.0303006759753016	0.48	0.0152668767505084	0	1	0.8519	1	1	1
8	0.0303006759753016	0.49	0.0152668767505084	0	1	0	0.8687	0	0
8	0.0303006759753016	0.49	0.0152668767505084	0	1	0.8687	1	1	1
8	0.0303006759753016	0.5	0.0152668767505084	0	1	0	0.8862	0	0
8	0.0303006759753016	0.5	0.0152668767505084	0	1	0.8862	1	1	1
8	0.0303006759753016	0.51	0.0152668767505084	0	1	0	0.9044	0	0
8	0.0303006759753016	0.51	0.0152668767505084	0	1	0.9044	1	1	1
8	0.0303006759753016	0.52	0.0152668767505084	0	1	0	0.9234	0	0
8	0.0303006759753016	0.52	0.0152668767505084	0	1	0.9234	1	1	1
8	0.0303006759753016	0.53	0.0152668767505084	0	1	0	0.9432	0	0
8	0.0303006759753016	0.53	0.0152668767505084	0	1	0.9432	1	1	1
8	0.0303006759753016	0.54	0.0152668767505084	0	1	0	0.9639	0	0
8	0.0303006759753016	0.54	0.0152668767505084	0	1	0.9639	1	1	1
8	0.0303006759753016	0.55	0.0152668767505084	0	1	0	0.9855	0	0
8	0.0303006759753016	0.55	0.0152668767505084	0	1	0.9855	1	1	1
8	0.0303006759753016	0.56	0.0152668767505084	0	1	0	1	0	0
8	0.0303006759753016	0.57	0.0152668767505084	0	1	0	1	0	0
8	0.0303006759753016	0.58	0.0152668767505084	0	1	0	1	0	0
8	0.0303006759753016	0.59	0.0152668767505084	0	1	0	1	0	0
8	0.0303006759753016	0.6	0.0152668767505084	0	1	0	1	0	0
8	0.0303006759753016	0.61	0.0152668767505084	0	1	0	1	0	0
8	0.0303006759753016	0.62	0.0152668767505084	0	1	0	1	0	0
8	0.0303006759753016	0.63	0.0152668767505084	0	1	0	1	0	0
8	0.0303006759753016	0.64	0.0152668767505084	0	1	0	1	0	0
8	0.0303006759753016	0.65	0.0152668767505084	0	1	0	1	0	0
8	0.0303006759753016	0.66	0.0152668767505084	0	1	0	1	0	0
8	0.0303006759753016	0.67	0.0152668767505084	0	1	0	1	0	0
8	0.0303006759753016	0.68	0.0152668767505084	0	1	0	1	0	0
8	0.0303006759753016	0.69	0.0152668767505084	0	1	0	1	0	0
8	0.0303006759753016	0.7	0.0152668767505084	0	1	0	1	0	0
8	0.0303006759753016	0.71	0.0152668767505084	0	1	0	1	0	0
8	0.0303006759753016	0.72	0.0152668767505084	0	1	0	1	0	0
8	0.0303006759753016	0.73	0.0152668767505084	0	1	0	1	0	0
8	0.0303006759753016	0.74	0.0152668767505084	0	1	0	1	0	0
8	0.0303006759753016	0.75	0.0152668767505084	0	1	0	1	0	0
8	0.0303006759753016	0.76	0.0152668767505084	0	1	0	1	0	0
8	0.0303006759753016	0.77	0.0152668767505084	0	1	0	1	0	0
8	0.0303006759753016	0.78	0.0152668767505084	0	1	0	1	0	0
8	0.0303006759753016	0.79	0.0152668767505084	0	1	0	1	0	0
8	0.0303006759753016	0.8	0.0152668767505084	0	1	0	1	0	0
8	0.0303006759753016	0.81	0.0152668767505084	0	1	0	1	0	0
8	0.0303006759753016	0.82	0.0152668767505084	0	1	0	1	0	0
8	0.0303006759753016	0.83	0.0152668767505084	0	1	0	1	0	0
8	0.0303006759753016	0.84	0.0152668767505084	0	1	0	1	0	0
8	0.0303006759753016	0.85	0.0152668767505084	0	1	0	1	0	0
8	0.0303006759753016	0.86	0.0152668767505084	0	1	0	1	0	0
8	0.0303006759753016	0.87	0.0152668767505084	0	1	0	1	0	0
8	0.0303006759753016	0.88	0.0152668767505084	0	1	0	1	0	0
8	0.0303006759753016	0.89	0.0152668767505084	0	1	0	1	0	0
8	0.0303006759753016	0.9	0.0152668767505084	0	1	0	1	0	0
8	0.0303006759753016	0.91	0.0152668767505084	0	1	0	1	0	0
8	0.0303006759753016	0.92	0.0152668767505084	0	1	0	1	0	0
8	0.0303006759753016	0.93	0.0152668767505084	0	1	0	1	0	0
8	0.0303006759753016	0.94	0.0152668767505084	0	1	0	1	0	0
8	0.0303006759753016	0.95	0.0152668767505084	0	1	0	1	0	0
8	0.0303006759753016	0.96	0.0152668767505084	0	1	0	1	0	0
8	0.0303006759753016	0.97	0.0152668767505084	0	1	0	1	0	0
8	0.0303006759753016	0.98	0.0152668767505084	0	1	0	1	0	0
8	0.0303006759753016	0.99	0.0152668767505084	0	1	0	1	0	0
8	0.0303006759753016	1	0.0152668767505084	0	1	0	1	0	0
9	0.0303006759753016	0.01	0.0152668767505084	0	1	0	0.4039	0	0
9	0.0303006759753016	0.01	0.0152668767505084	0	1	0.4039	1	1	1
9	0.0303006759753016	0.02	0.0152668767505084	0	1	0	0.4081	0	0
9	0.0303006759753016	0.02	0.0152668767505084	0	1	0.4081	1	1	1
9	0.0303006759753016	0.03	0.0152668767505084	0	1	0	0.4123	0	0
9	0.0303006759753016	0.03	0.0152668767505084	0	1	0.4123	1	1	1
9	0.0303006759753016	0.04	0.0152668767505084	0	1	0	0.4166	0	0
9	0.0303006759753016	0.04	0.0152668767505084	0	1	0.4166	1	1	1
9	0.0303006759753016	0.05	0.0152668767505084	0	1	0	0.421	0	0
9	0.0303006759753016	0.05	0.0152668767505084	0	1	0.421	1	1	1
9	0.0303006759753016	0.06	0.0152668767505084	0	1	0	0.4255	0	0
9	0.0303006759753016	0.06	0.0152668767505084	0	1	0.4255	1	1	1
9	0.0303006759753016	0.07	0.0152668767505084	0	1	0	0.4301	0	0
9	0.0303006759753016	0.07	0.0152668767505084	0	1	0.4301	1	1	1
9	0.0303006759753016	0.08	0.0152668767505084	0	1	0	0.4348	0	0
9	0.0303006759753016	0.08	0.0152668767505084	0	1	0.4348	1	1	1
9	0.0303006759753016	0.09	0.0152668767505084	0	1	0	0.4396	0	0
9	0.0303006759753016	0.09	0.0152668767505084	0	1	0.4396	1	1	1
9	0.0303006759753016	0.1	0.0152668767505084	0	1	0	0.4446	0	0
9	0.0303006759753016	0.1	0.0152668767505084	0	1	0.4446	1	1	1
9	0.0303006759753016	0.11	0.0152668767505084	0	1	0	0.4496	0	0
9	0.0303006759753016	0.11	0.0152668767505084	0	1	0.4496	1	1	1
9	0.0303006759753016	0.12	0.0152668767505084	0	1	0	0.4547	0	0
9	0.0303006759753016	0.12	0.0152668767505084	0	1	0.4547	1	1	1
9	0.0303006759753016	0.13	0.0152668767505084	0	1	0	0.46	0	0
9	0.0303006759753016	0.13	0.0152668767505084	0	1	0.46	1	1	1
9	0.0303006759753016	0.14	0.0152668767505084	0	1	0	0.4654	0	0
9	0.0303006759753016	0.14	0.0152668767505084	0	1	0.4654	1	1	1
9	0.0303006759753016	0.15	0.0152668767505084	0	1	0	0.4709	0	0
9	0.0303006759753016	0.15	0.0152668767505084	0	1	0.4709	1	1	1
9	0.0303006759753016	0.16	0.0152668767505084	0	1	0	0.4765	0	0
9	0.0303006759753016	0.16	0.0152668767505084	0	1	0.4765	1	1	1
9	0.0303006759753016	0.17	0.0152668767505084	0	1	0	0.4823	0	0
9	0.0303006759753016	0.17	0.0152668767505084	0	1	0.4823	1	1	1
9	0.0303006759753016	0.18	0.0152668767505084	0	1	0	0.4882	0	0
9	0.0303006759753016	0.18	0.0152668767505084	0	1	0.4882	1	1	1
9	0.0303006759753016	0.19	0.0152668767505084	0	1	0	0.4943	0	0
9	0.0303006759753016	0.19	0.0152668767505084	0	1	0.4943	1	1	1
9	0.0303006759753016	0.2	0.0152668767505084	0	1	0	0.5005	0	0
9	0.0303006759753016	0.2	0.0152668767505084	0	1	0.5005	1	1	1
9	0.0303006759753016	0.21	0.0152668767505084	0	1	0	0.5069	0	0
9	0.0303006759753016	0.21	0.0152668767505084	0	1	0.5069	1	1	1
9	0.0303006759753016	0.22	0.0152668767505084	0	1	0	0.5134	0	0
9	0.0303006759753016	0.22	0.0152668767505084	0	1	0.5134	1	1	1
9	0.0303006759753016	0.23	0.0152668767505084	0	1	0	0.5201	0	0
9	0.0303006759753016	0.23	0.0152668767505084	0	1	0.5201	1	1	1
9	0.0303006759753016	0.24	0.0152668767505084	0	1	0	0.527	0	0
9	0.0303006759753016	0.24	0.0152668767505084	0	1	0.527	1	1	1
9	0.0303006759753016	0.25	0.0152668767505084	0	1	0	0.5341	0	0
9	0.0303006759753016	0.25	0.0152668767505084	0	1	0.5341	1	1	1
9	0.0303006759753016	0.26	0.0152668767505084	0	1	0	0.5413	0	0
9	0.0303006759753016	0.26	0.0152668767505084	0	1	0.5413	1	1	1
9	0.0303006759753016	0.27	0.0152668767505084	0	1	0	0.5488	0	0
9	0.0303006759753016	0.27	0.0152668767505084	0	1	0.5488	1	1	1
9	0.0303006759753016	0.28	0.0152668767505084	0	1	0	0.5565	0	0
9	0.0303006759753016	0.28	0.0152668767505084	0	1	0.5565	1	1	1
9	0.0303006759753016	0.29	0.0152668767505084	0	1	0	0.5644	0	0
9	0.0303006759753016	0.29	0.0152668767505084	0	1	0.5644	1	1	1
9	0.0303006759753016	0.3	0.0152668767505084	0	1	0	0.5725	0	0
9	0.0303006759753016	0.3	0.0152668767505084	0	1	0.5725	1	1	1
9	0.0303006759753016	0.31	0.0152668767505084	0	1	0	0.5809	0	0
9	0.0303006759753016	0.31	0.0152668767505084	0	1	0.5809	1	1	1
9	0.0303006759753016	0.32	0.0152668767505084	0	1	0	0.5895	0	0
9	0.0303006759753016	0.32	0.0152668767505084	0	1	0.5895	1	1	1
9	0.0303006759753016	0.33	0.0152668767505084	0	1	0	0.5983	0	0
9	0.0303006759753016	0.33	0.0152668767505084	0	1	0.5983	1	1	1
9	0.0303006759753016	0.34	0.0152668767505084	0	1	0	0.6075	0	0
9	0.0303006759753016	0.34	0.0152668767505084	0	1	0.6075	1	1	1
9	0.0303006759753016	0.35	0.0152668767505084	0	1	0	0.6169	0	0
9	0.0303006759753016	0.35	0.0152668767505084	0	1	0.6169	1	1	1
9	0.0303006759753016	0.36	0.0152668767505084	0	1	0	0.6266	0	0
9	0.0303006759753016	0.36	0.0152668767505084	0	1	0.6266	1	1	1
9	0.0303006759753016	0.37	0.0152668767505084	0	1	0	0.6366	0	0
9	0.0303006759753016	0.37	0.0152668767505084	0	1	0.6366	1	1	1
9	0.0303006759753016	0.38	0.0152668767505084	0	1	0	0.647	0	0
9	0.0303006759753016	0.38	0.0152668767505084	0	1	0.647	1	1	1
9	0.0303006759753016	0.39	0.0152668767505084	0	1	0	0.6577	0	0
9	0.0303006759753016	0.39	0.0152668767505084	0	1	0.6577	1	1	1
9	0.0303006759753016	0.4	0.0152668767505084	0	1	0	0.6688	0	0
9	0.0303006759753016	0.4	0.0152668767505084	0	1	0.6688	1	1	1
9	0.0303006759753016	0.41	0.0152668767505084	0	1	0	0.6802	0	0
9	0.0303006759753016	0.41	0.0152668767505084	0	1	0.6802	1	1	1
9	0.0303006759753016	0.42	0.0152668767505084	0	1	0	0.692	0	0
9	0.0303006759753016	0.42	0.0152668767505084	0	1	0.692	1	1	1
9	0.0303006759753016	0.43	0.0152668767505084	0	1	0	0.7043	0	0
9	0.0303006759753016	0.43	0.0152668767505084	0	1	0.7043	1	1	1
9	0.0303006759753016	0.44	0.0152668767505084	0	1	0	0.717	0	0
9	0.0303006759753016	0.44	0.0152668767505084	0	1	0.717	1	1	1
9	0.0303006759753016	0.45	0.0152668767505084	0	1	0	0.7302	0	0
9	0.0303006759753016	0.45	0.0152668767505084	0	1	0.7302	1	1	1
9	0.0303006759753016	0.46	0.0152668767505084	0	1	0	0.7438	0	0
9	0.0303006759753016	0.46	0.0152668767505084	0	1	0.7438	1	1	1
9	0.0303006759753016	0.47	0.0152668767505084	0	1	0	0.758	0	0
9	0.0303006759753016	0.47	0.0152668767505084	0	1	0.758	1	1	1
9	0.0303006759753016	0.48	0.0152668767505084	0	1	0	0.7727	0	0
9	0.0303006759753016	0.48	0.0152668767505084	0	1	0.7727	1	1	1
9	0.0303006759753016	0.49	0.0152668767505084	0	1	0	0.788	0	0
9	0.0303006759753016	0.49	0.0152668767505084	0	1	0.788	1	1	1
9	0.0303006759753016	0.5	0.0152668767505084	0	1	0	0.804	0	0
9	0.0303006759753016	0.5	0.0152668767505084	0	1	0.804	1	1	1
9	0.0303006759753016	0.51	0.0152668767505084	0	1	0	0.8206	0	0
9	0.0303006759753016	0.51	0.0152668767505084	0	1	0.8206	1	1	1
9	0.0303006759753016	0.52	0.0152668767505084	0	1	0	0.8378	0	0
9	0.0303006759753016	0.52	0.0152668767505084	0	1	0.8378	1	1	1
9	0.0303006759753016	0.53	0.0152668767505084	0	1	0	0.8559	0	0
9	0.0303006759753016	0.53	0.0152668767505084	0	1	0.8559	1	1	1
9	0.0303006759753016	0.54	0.0152668767505084	0	1	0	0.8747	0	0
9	0.0303006759753016	0.54	0.0152668767505084	0	1	0.8747	1	1	1
9	0.0303006759753016	0.55	0.0152668767505084	0	1	0	0.8944	0	0
9	0.0303006759753016	0.55	0.0152668767505084	0	1	0.8944	1	1	1
9	0.0303006759753016	0.56	0.0152668767505084	0	1	0	0.915	0	0
9	0.0303006759753016	0.56	0.0152668767505084	0	1	0.915	1	1	1
9	0.0303006759753016	0.57	0.0152668767505084	0	1	0	0.9365	0	0
9	0.0303006759753016	0.57	0.0152668767505084	0	1	0.9365	1	1	1
9	0.0303006759753016	0.58	0.0152668767505084	0	1	0	0.9591	0	0
9	0.0303006759753016	0.58	0.0152668767505084	0	1	0.9591	1	1	1
9	0.0303006759753016	0.59	0.0152668767505084	0	1	0	0.9828	0	0
9	0.0303006759753016	0.59	0.0152668767505084	0	1	0.9828	1	1	1
9	0.0303006759753016	0.6	0.0152668767505084	0	1	0	1	0	0
9	0.0303006759753016	0.61	0.0152668767505084	0	1	0	1	0	0
9	0.0303006759753016	0.62	0.0152668767505084	0	1	0	1	0	0
9	0.0303006759753016	0.63	0.0152668767505084	0	1	0	1	0	0
9	0.0303006759753016	0.64	0.0152668767505084	0	1	0	1	0	0
9	0.0303006759753016	0.65	0.0152668767505084	0	1	0	1	0	0
9	0.0303006759753016	0.66	0.0152668767505084	0	1	0	1	0	0
9	0.0303006759753016	0.67	0.0152668767505084	0	1	0	1	0	0
9	0.0303006759753016	0.68	0.0152668767505084	0	1	0	1	0	0
9	0.0303006759753016	0.69	0.0152668767505084	0	1	0	1	0	0
9	0.0303006759753016	0.7	0.0152668767505084	0	1	0	1	0	0
9	0.0303006759753016	0.71	0.0152668767505084	0	1	0	1	0	0
9	0.0303006759753016	0.72	0.0152668767505084	0	1	0	1	0	0
9	0.0303006759753016	0.73	0.0152668767505084	0	1	0	1	0	0
9	0.0303006759753016	0.74	0.0152668767505084	0	1	0	1	0	0
9	0.0303006759753016	0.75	0.0152668767505084	0	1	0	1	0	0
9	0.0303006759753016	0.76	0.0152668767505084	0	1	0	1	0	0
9	0.0303006759753016	0.77	0.0152668767505084	0	1	0	1	0	0
9	0.0303006759753016	0.78	0.0152668767505084	0	1	0	1	0	0
9	0.0303006759753016	0.79	0.0152668767505084	0	1	0	1	0	0
9	0.0303006759753016	0.8	0.0152668767505084	0	1	0	1	0	0
9	0.0303006759753016	0.81	0.0152668767505084	0	1	0	1	0	0
9	0.0303006759753016	0.82	0.0152668767505084	0	1	0	1	0	0
9	0.0303006759753016	0.83	0.0152668767505084	0	1	0	1	0	0
9	0.0303006759753016	0.84	0.0152668767505084	0	1	0	1	0	0
9	0.0303006759753016	0.85	0.0152668767505084	0	1	0	1	0	0
9	0.0303006759753016	0.86	0.0152668767505084	0	1	0	1	0	0
9	0.0303006759753016	0.87	0.0152668767505084	0	1	0	1	0	0
9	0.0303006759753016	0.88	0.0152668767505084	0	1	0	1	0	0
9	0.0303006759753016	0.89	0.0152668767505084	0	1	0	1	0	0
9	0.0303006759753016	0.9	0.0152668767505084	0	1	0	1	0	0
9	0.0303006759753016	0.91	0.0152668767505084	0	1	0	1	0	0
9	0.0303006759753016	0.92	0.0152668767505084	0	1	0	1	0	0
9	0.0303006759753016	0.93	0.0152668767505084	0	1	0	1	0	0
9	0.0303006759753016	0.94	0.0152668767505084	0	1	0	1	0	0
9	0.0303006759753016	0.95	0.0152668767505084	0	1	0	1	0	0
9	0.0303006759753016	0.96	0.0152668767505084	0	1	0	1	0	0
9	0.0303006759753016	0.97	0.0152668767505084	0	1	0	1	0	0
9	0.0303006759753016	0.98	0.0152668767505084	0	1	0	1	0	0
9	0.0303006759753016	0.99	0.0152668767505084	0	1	0	1	0	0
9	0.0303006759753016	1	0.0152668767505084	0	1	0	1	0	0
10	0.0303006759753016	0.01	0.0152668767505084	0	1	0	0.3694	0	0
10	0.0303006759753016	0.01	0.0152668767505084	0	1	0.3694	1	1	1
10	0.0303006759753016	0.02	0.0152668767505084	0	1	0	0.3731	0	0
10	0.0303006759753016	0.02	0.0152668767505084	0	1	0.3731	1	1	1
10	0.0303006759753016	0.03	0.0152668767505084	0	1	0	0.377	0	0
10	0.0303006759753016	0.03	0.0152668767505084	0	1	0.377	1	1	1
10	0.0303006759753016	0.04	0.0152668767505084	0	1	0	0.381	0	0
10	0.0303006759753016	0.04	0.0152668767505084	0	1	0.381	1	1	1
10	0.0303006759753016	0.05	0.0152668767505084	0	1	0	0.385	0	0
10	0.0303006759753016	0.05	0.0152668767505084	0	1	0.385	1	1	1
10	0.0303006759753016	0.06	0.0152668767505084	0	1	0	0.3891	0	0
10	0.0303006759753016	0.06	0.0152668767505084	0	1	0.3891	1	1	1
10	0.0303006759753016	0.07	0.0152668767505084	0	1	0	0.3934	0	0
10	0.0303006759753016	0.07	0.0152668767505084	0	1	0.3934	1	1	1
10	0.0303006759753016	0.08	0.0152668767505084	0	1	0	0.3977	0	0
10	0.0303006759753016	0.08	0.0152668767505084	0	1	0.3977	1	1	1
10	0.0303006759753016	0.09	0.0152668767505084	0	1	0	0.4021	0	0
10	0.0303006759753016	0.09	0.0152668767505084	0	1	0.4021	1	1	1
10	0.0303006759753016	0.1	0.0152668767505084	0	1	0	0.4066	0	0
10	0.0303006759753016	0.1	0.0152668767505084	0	1	0.4066	1	1	1
10	0.0303006759753016	0.11	0.0152668767505084	0	1	0	0.4112	0	0
10	0.0303006759753016	0.11	0.0152668767505084	0	1	0.4112	1	1	1
10	0.0303006759753016	0.12	0.0152668767505084	0	1	0	0.4159	0	0
10	0.0303006759753016	0.12	0.0152668767505084	0	1	0.4159	1	1	1
10	0.0303006759753016	0.13	0.0152668767505084	0	1	0	0.4207	0	0
10	0.0303006759753016	0.13	0.0152668767505084	0	1	0.4207	1	1	1
10	0.0303006759753016	0.14	0.0152668767505084	0	1	0	0.4256	0	0
10	0.0303006759753016	0.14	0.0152668767505084	0	1	0.4256	1	1	1
10	0.0303006759753016	0.15	0.0152668767505084	0	1	0	0.4307	0	0
10	0.0303006759753016	0.15	0.0152668767505084	0	1	0.4307	1	1	1
10	0.0303006759753016	0.16	0.0152668767505084	0	1	0	0.4358	0	0
10	0.0303006759753016	0.16	0.0152668767505084	0	1	0.4358	1	1	1
10	0.0303006759753016	0.17	0.0152668767505084	0	1	0	0.4411	0	0
10	0.0303006759753016	0.17	0.0152668767505084	0	1	0.4411	1	1	1
10	0.0303006759753016	0.18	0.0152668767505084	0	1	0	0.4466	0	0
10	0.0303006759753016	0.18	0.0152668767505084	0	1	0.4466	1	1	1
10	0.0303006759753016	0.19	0.0152668767505084	0	1	0	0.4521	0	0
10	0.0303006759753016	0.19	0.0152668767505084	0	1	0.4521	1	1	1
10	0.0303006759753016	0.2	0.0152668767505084	0	1	0	0.4578	0	0
10	0.0303006759753016	0.2	0.0152668767505084	0	1	0.4578	1	1	1
10	0.0303006759753016	0.21	0.0152668767505084	0	1	0	0.4637	0	0
10	0.0303006759753016	0.21	0.0152668767505084	0	1	0.4637	1	1	1
10	0.0303006759753016	0.22	0.0152668767505084	0	1	0	0.4697	0	0
10	0.0303006759753016	0.22	0.0152668767505084	0	1	0.4697	1	1	1
10	0.0303006759753016	0.23	0.0152668767505084	0	1	0	0.4758	0	0
10	0.0303006759753016	0.23	0.0152668767505084	0	1	0.4758	1	1	1
10	0.0303006759753016	0.24	0.0152668767505084	0	1	0	0.4821	0	0
10	0.0303006759753016	0.24	0.0152668767505084	0	1	0.4821	1	1	1
10	0.0303006759753016	0.25	0.0152668767505084	0	1	0	0.4886	0	0
10	0.0303006759753016	0.25	0.0152668767505084	0	1	0.4886	1	1	1
10	0.0303006759753016	0.26	0.0152668767505084	0	1	0	0.4953	0	0
10	0.0303006759753016	0.26	0.0152668767505084	0	1	0.4953	1	1	1
10	0.0303006759753016	0.27	0.0152668767505084	0	1	0	0.5021	0	0
10	0.0303006759753016	0.27	0.0152668767505084	0	1	0.5021	1	1	1
10	0.0303006759753016	0.28	0.0152668767505084	0	1	0	0.5092	0	0
10	0.0303006759753016	0.28	0.0152668767505084	0	1	0.5092	1	1	1
10	0.0303006759753016	0.29	0.0152668767505084	0	1	0	0.5164	0	0
10	0.0303006759753016	0.29	0.0152668767505084	0	1	0.5164	1	1	1
10	0.0303006759753016	0.3	0.0152668767505084	0	1	0	0.5239	0	0
10	0.0303006759753016	0.3	0.0152668767505084	0	1	0.5239	1	1	1
10	0.0303006759753016	0.31	0.0152668767505084	0	1	0	0.5315	0	0
10	0.0303006759753016	0.31	0.0152668767505084	0	1	0.5315	1	1	1
10	0.0303006759753016	0.32	0.0152668767505084	0	1	0	0.5394	0	0
10	0.0303006759753016	0.32	0.0152668767505084	0	1	0.5394	1	1	1
10	0.0303006759753016	0.33	0.0152668767505084	0	1	0	0.5475	0	0
10	0.0303006759753016	0.33	0.0152668767505084	0	1	0.5475	1	1	1
10	0.0303006759753016	0.34	0.0152668767505084	0	1	0	0.5559	0	0
10	0.0303006759753016	0.34	0.0152668767505084	0	1	0.5559	1	1	1
10	0.0303006759753016	0.35	0.0152668767505084	0	1	0	0.5646	0	0
10	0.0303006759753016	0.35	0.0152668767505084	0	1	0.5646	1	1	1
10	0.0303006759753016	0.36	0.0152668767505084	0	1	0	0.5735	0	0
10	0.0303006759753016	0.36	0.0152668767505084	0	1	0.5735	1	1	1
10	0.0303006759753016	0.37	0.0152668767505084	0	1	0	0.5827	0	0
10	0.0303006759753016	0.37	0.0152668767505084	0	1	0.5827	1	1	1
10	0.0303006759753016	0.38	0.0152668767505084	0	1	0	0.5922	0	0
10	0.0303006759753016	0.38	0.0152668767505084	0	1	0.5922	1	1	1
10	0.0303006759753016	0.39	0.0152668767505084	0	1	0	0.602	0	0
10	0.0303006759753016	0.39	0.0152668767505084	0	1	0.602	1	1	1
10	0.0303006759753016	0.4	0.0152668767505084	0	1	0	0.6122	0	0
10	0.0303006759753016	0.4	0.0152668767505084	0	1	0.6122	1	1	1
10	0.0303006759753016	0.41	0.0152668767505084	0	1	0	0.6227	0	0
10	0.0303006759753016	0.41	0.0152668767505084	0	1	0.6227	1	1	1
10	0.0303006759753016	0.42	0.0152668767505084	0	1	0	0.6335	0	0
10	0.0303006759753016	0.42	0.0152668767505084	0	1	0.6335	1	1	1
10	0.0303006759753016	0.43	0.0152668767505084	0	1	0	0.6448	0	0
10	0.0303006759753016	0.43	0.0152668767505084	0	1	0.6448	1	1	1
10	0.0303006759753016	0.44	0.0152668767505084	0	1	0	0.6564	0	0
10	0.0303006759753016	0.44	0.0152668767505084	0	1	0.6564	1	1	1
10	0.0303006759753016	0.45	0.0152668767505084	0	1	0	0.6685	0	0
10	0.0303006759753016	0.45	0.0152668767505084	0	1	0.6685	1	1	1
10	0.0303006759753016	0.46	0.0152668767505084	0	1	0	0.6811	0	0
10	0.0303006759753016	0.46	0.0152668767505084	0	1	0.6811	1	1	1
10	0.0303006759753016	0.47	0.0152668767505084	0	1	0	0.6941	0	0
10	0.0303006759753016	0.47	0.0152668767505084	0	1	0.6941	1	1	1
10	0.0303006759753016	0.48	0.0152668767505084	0	1	0	0.7076	0	0
10	0.0303006759753016	0.48	0.0152668767505084	0	1	0.7076	1	1	1
10	0.0303006759753016	0.49	0.0152668767505084	0	1	0	0.7217	0	0
10	0.0303006759753016	0.49	0.0152668767505084	0	1	0.7217	1	1	1
10	0.0303006759753016	0.5	0.0152668767505084	0	1	0	0.7363	0	0
10	0.0303006759753016	0.5	0.0152668767505084	0	1	0.7363	1	1	1
10	0.0303006759753016	0.51	0.0152668767505084	0	1	0	0.7516	0	0
10	0.0303006759753016	0.51	0.0152668767505084	0	1	0.7516	1	1	1
10	0.0303006759753016	0.52	0.0152668767505084	0	1	0	0.7675	0	0
10	0.0303006759753016	0.52	0.0152668767505084	0	1	0.7675	1	1	1
10	0.0303006759753016	0.53	0.0152668767505084	0	1	0	0.7841	0	0
10	0.0303006759753016	0.53	0.0152668767505084	0	1	0.7841	1	1	1
10	0.0303006759753016	0.54	0.0152668767505084	0	1	0	0.8014	0	0
10	0.0303006759753016	0.54	0.0152668767505084	0	1	0.8014	1	1	1
10	0.0303006759753016	0.55	0.0152668767505084	0	1	0	0.8195	0	0
10	0.0303006759753016	0.55	0.0152668767505084	0	1	0.8195	1	1	1
10	0.0303006759753016	0.56	0.0152668767505084	0	1	0	0.8384	0	0
10	0.0303006759753016	0.56	0.0152668767505084	0	1	0.8384	1	1	1
10	0.0303006759753016	0.57	0.0152668767505084	0	1	0	0.8582	0	0
10	0.0303006759753016	0.57	0.0152668767505084	0	1	0.8582	1	1	1
10	0.0303006759753016	0.58	0.0152668767505084	0	1	0	0.879	0	0
10	0.0303006759753016	0.58	0.0152668767505084	0	1	0.879	1	1	1
10	0.0303006759753016	0.59	0.0152668767505084	0	1	0	0.9009	0	0
10	0.0303006759753016	0.59	0.0152668767505084	0	1	0.9009	1	1	1
10	0.0303006759753016	0.6	0.0152668767505084	0	1	0	0.9238	0	0
10	0.0303006759753016	0.6	0.0152668767505084	0	1	0.9238	1	1	1
10	0.0303006759753016	0.61	0.0152668767505084	0	1	0	0.9479	0	0
10	0.0303006759753016	0.61	0.0152668767505084	0	1	0.9479	1	1	1
10	0.0303006759753016	0.62	0.0152668767505084	0	1	0	0.9734	0	0
10	0.0303006759753016	0.62	0.0152668767505084	0	1	0.9734	1	1	1
10	0.0303006759753016	0.63	0.0152668767505084	0	1	0	1	0	0
10	0.0303006759753016	0.64	0.0152668767505084	0	1	0	1	0	0
10	0.0303006759753016	0.65	0.0152668767505084	0	1	0	1	0	0
10	0.0303006759753016	0.66	0.0152668767505084	0	1	0	1	0	0
10	0.0303006759753016	0.67	0.0152668767505084	0	1	0	1	0	0
10	0.0303006759753016	0.68	0.0152668767505084	0	1	0	1	0	0
10	0.0303006759753016	0.69	0.0152668767505084	0	1	0	1	0	0
10	0.0303006759753016	0.7	0.0152668767505084	0	1	0	1	0	0
10	0.0303006759753016	0.71	0.0152668767505084	0	1	0	1	0	0
10	0.0303006759753016	0.72	0.0152668767505084	0	1	0	1	0	0
10	0.0303006759753016	0.73	0.0152668767505084	0	1	0	1	0	0
10	0.0303006759753016	0.74	0.0152668767505084	0	1	0	1	0	0
10	0.0303006759753016	0.75	0.0152668767505084	0	1	0	1	0	0
10	0.0303006759753016	0.76	0.0152668767505084	0	1	0	1	0	0
10	0.0303006759753016	0.77	0.0152668767505084	0	1	0	1	0	0
10	0.0303006759753016	0.78	0.0152668767505084	0	1	0	1	0	0
10	0.0303006759753016	0.79	0.0152668767505084	0	1	0	1	0	0
10	0.0303006759753016	0.8	0.0152668767505084	0	1	0	1	0	0
10	0.0303006759753016	0.81	0.0152668767505084	0	1	0	1	0	0
10	0.0303006759753016	0.82	0.0152668767505084	0	1	0	1	0	0
10	0.0303006759753016	0.83	0.0152668767505084	0	1	0	1	0	0
10	0.0303006759753016	0.84	0.0152668767505084	0	1	0	1	0	0
10	0.0303006759753016	0.85	0.0152668767505084	0	1	0	1	0	0
10	0.0303006759753016	0.86	0.0152668767505084	0	1	0	1	0	0
10	0.0303006759753016	0.87	0.0152668767505084	0	1	0	1	0	0
10	0.0303006759753016	0.88	0.0152668767505084	0	1	0	1	0	0
10	0.0303006759753016	0.89	0.0152668767505084	0	1	0	1	0	0
10	0.0303006759753016	0.9	0.0152668767505084	0	1	0	1	0	0
10	0.0303006759753016	0.91	0.0152668767505084	0	1	0	1	0	0
10	0.0303006759753016	0.92	0.0152668767505084	0	1	0	1	0	0
10	0.0303006759753016	0.93	0.0152668767505084	0	1	0	1	0	0
10	0.0303006759753016	0.94	0.0152668767505084	0	1	0	1	0	0
10	0.0303006759753016	0.95	0.0152668767505084	0	1	0	1	0	0
10	0.0303006759753016	0.96	0.0152668767505084	0	1	0	1	0	0
10	0.0303006759753016	0.97	0.0152668767505084	0	1	0	1	0	0
10	0.0303006759753016	0.98	0.0152668767505084	0	1	0	1	0	0
10	0.0303006759753016	0.99	0.0152668767505084	0	1	0	1	0	0
10	0.0303006759753016	1	0.0152668767505084	0	1	0	1	0	0
11	0.0303006759753016	0.01	0.0152668767505084	0	1	0	0.3405	0	0
11	0.0303006759753016	0.01	0.0152668767505084	0	1	0.3405	1	1	1
11	0.0303006759753016	0.02	0.0152668767505084	0	1	0	0.344	0	0
11	0.0303006759753016	0.02	0.0152668767505084	0	1	0.344	1	1	1
11	0.0303006759753016	0.03	0.0152668767505084	0	1	0	0.3476	0	0
11	0.0303006759753016	0.03	0.0152668767505084	0	1	0.3476	1	1	1
11	0.0303006759753016	0.04	0.0152668767505084	0	1	0	0.3512	0	0
11	0.0303006759753016	0.04	0.0152668767505084	0	1	0.3512	1	1	1
11	0.0303006759753016	0.05	0.0152668767505084	0	1	0	0.355	0	0
11	0.0303006759753016	0.05	0.0152668767505084	0	1	0.355	1	1	1
11	0.0303006759753016	0.06	0.0152668767505084	0	1	0	0.3588	0	0
11	0.0303006759753016	0.06	0.0152668767505084	0	1	0.3588	1	1	1
11	0.0303006759753016	0.07	0.0152668767505084	0	1	0	0.3627	0	0
11	0.0303006759753016	0.07	0.0152668767505084	0	1	0.3627	1	1	1
11	0.0303006759753016	0.08	0.0152668767505084	0	1	0	0.3666	0	0
11	0.0303006759753016	0.08	0.0152668767505084	0	1	0.3666	1	1	1
11	0.0303006759753016	0.09	0.0152668767505084	0	1	0	0.3707	0	0
11	0.0303006759753016	0.09	0.0152668767505084	0	1	0.3707	1	1	1
11	0.0303006759753016	0.1	0.0152668767505084	0	1	0	0.3749	0	0
11	0.0303006759753016	0.1	0.0152668767505084	0	1	0.3749	1	1	1
11	0.0303006759753016	0.11	0.0152668767505084	0	1	0	0.3791	0	0
11	0.0303006759753016	0.11	0.0152668767505084	0	1	0.3791	1	1	1
11	0.0303006759753016	0.12	0.0152668767505084	0	1	0	0.3835	0	0
11	0.0303006759753016	0.12	0.0152668767505084	0	1	0.3835	1	1	1
11	0.0303006759753016	0.13	0.0152668767505084	0	1	0	0.3879	0	0
11	0.0303006759753016	0.13	0.0152668767505084	0	1	0.3879	1	1	1
11	0.0303006759753016	0.14	0.0152668767505084	0	1	0	0.3925	0	0
11	0.0303006759753016	0.14	0.0152668767505084	0	1	0.3925	1	1	1
11	0.0303006759753016	0.15	0.0152668767505084	0	1	0	0.3971	0	0
11	0.0303006759753016	0.15	0.0152668767505084	0	1	0.3971	1	1	1
11	0.0303006759753016	0.16	0.0152668767505084	0	1	0	0.4019	0	0
11	0.0303006759753016	0.16	0.0152668767505084	0	1	0.4019	1	1	1
11	0.0303006759753016	0.17	0.0152668767505084	0	1	0	0.4068	0	0
11	0.0303006759753016	0.17	0.0152668767505084	0	1	0.4068	1	1	1
11	0.0303006759753016	0.18	0.0152668767505084	0	1	0	0.4118	0	0
11	0.0303006759753016	0.18	0.0152668767505084	0	1	0.4118	1	1	1
11	0.0303006759753016	0.19	0.0152668767505084	0	1	0	0.4169	0	0
11	0.0303006759753016	0.19	0.0152668767505084	0	1	0.4169	1	1	1
11	0.0303006759753016	0.2	0.0152668767505084	0	1	0	0.4222	0	0
11	0.0303006759753016	0.2	0.0152668767505084	0	1	0.4222	1	1	1
11	0.0303006759753016	0.21	0.0152668767505084	0	1	0	0.4276	0	0
11	0.0303006759753016	0.21	0.0152668767505084	0	1	0.4276	1	1	1
11	0.0303006759753016	0.22	0.0152668767505084	0	1	0	0.4331	0	0
11	0.0303006759753016	0.22	0.0152668767505084	0	1	0.4331	1	1	1
11	0.0303006759753016	0.23	0.0152668767505084	0	1	0	0.4388	0	0
11	0.0303006759753016	0.23	0.0152668767505084	0	1	0.4388	1	1	1
11	0.0303006759753016	0.24	0.0152668767505084	0	1	0	0.4447	0	0
11	0.0303006759753016	0.24	0.0152668767505084	0	1	0.4447	1	1	1
11	0.0303006759753016	0.25	0.0152668767505084	0	1	0	0.4506	0	0
11	0.0303006759753016	0.25	0.0152668767505084	0	1	0.4506	1	1	1
11	0.0303006759753016	0.26	0.0152668767505084	0	1	0	0.4568	0	0
11	0.0303006759753016	0.26	0.0152668767505084	0	1	0.4568	1	1	1
11	0.0303006759753016	0.27	0.0152668767505084	0	1	0	0.4631	0	0
11	0.0303006759753016	0.27	0.0152668767505084	0	1	0.4631	1	1	1
11	0.0303006759753016	0.28	0.0152668767505084	0	1	0	0.4696	0	0
11	0.0303006759753016	0.28	0.0152668767505084	0	1	0.4696	1	1	1
11	0.0303006759753016	0.29	0.0152668767505084	0	1	0	0.4763	0	0
11	0.0303006759753016	0.29	0.0152668767505084	0	1	0.4763	1	1	1
11	0.0303006759753016	0.3	0.0152668767505084	0	1	0	0.4832	0	0
11	0.0303006759753016	0.3	0.0152668767505084	0	1	0.4832	1	1	1
11	0.0303006759753016	0.31	0.0152668767505084	0	1	0	0.4903	0	0
11	0.0303006759753016	0.31	0.0152668767505084	0	1	0.4903	1	1	1
11	0.0303006759753016	0.32	0.0152668767505084	0	1	0	0.4976	0	0
11	0.0303006759753016	0.32	0.0152668767505084	0	1	0.4976	1	1	1
11	0.0303006759753016	0.33	0.0152668767505084	0	1	0	0.5051	0	0
11	0.0303006759753016	0.33	0.0152668767505084	0	1	0.5051	1	1	1
11	0.0303006759753016	0.34	0.0152668767505084	0	1	0	0.5129	0	0
11	0.0303006759753016	0.34	0.0152668767505084	0	1	0.5129	1	1	1
11	0.0303006759753016	0.35	0.0152668767505084	0	1	0	0.5209	0	0
11	0.0303006759753016	0.35	0.0152668767505084	0	1	0.5209	1	1	1
11	0.0303006759753016	0.36	0.0152668767505084	0	1	0	0.5291	0	0
11	0.0303006759753016	0.36	0.0152668767505084	0	1	0.5291	1	1	1
11	0.0303006759753016	0.37	0.0152668767505084	0	1	0	0.5376	0	0
11	0.0303006759753016	0.37	0.0152668767505084	0	1	0.5376	1	1	1
11	0.0303006759753016	0.38	0.0152668767505084	0	1	0	0.5464	0	0
11	0.0303006759753016	0.38	0.0152668767505084	0	1	0.5464	1	1	1
11	0.0303006759753016	0.39	0.0152668767505084	0	1	0	0.5555	0	0
11	0.0303006759753016	0.39	0.0152668767505084	0	1	0.5555	1	1	1
11	0.0303006759753016	0.4	0.0152668767505084	0	1	0	0.5649	0	0
11	0.0303006759753016	0.4	0.0152668767505084	0	1	0.5649	1	1	1
11	0.0303006759753016	0.41	0.0152668767505084	0	1	0	0.5746	0	0
11	0.0303006759753016	0.41	0.0152668767505084	0	1	0.5746	1	1	1
11	0.0303006759753016	0.42	0.0152668767505084	0	1	0	0.5846	0	0
11	0.0303006759753016	0.42	0.0152668767505084	0	1	0.5846	1	1	1
11	0.0303006759753016	0.43	0.0152668767505084	0	1	0	0.595	0	0
11	0.0303006759753016	0.43	0.0152668767505084	0	1	0.595	1	1	1
11	0.0303006759753016	0.44	0.0152668767505084	0	1	0	0.6058	0	0
11	0.0303006759753016	0.44	0.0152668767505084	0	1	0.6058	1	1	1
11	0.0303006759753016	0.45	0.0152668767505084	0	1	0	0.617	0	0
11	0.0303006759753016	0.45	0.0152668767505084	0	1	0.617	1	1	1
11	0.0303006759753016	0.46	0.0152668767505084	0	1	0	0.6286	0	0
11	0.0303006759753016	0.46	0.0152668767505084	0	1	0.6286	1	1	1
11	0.0303006759753016	0.47	0.0152668767505084	0	1	0	0.6407	0	0
11	0.0303006759753016	0.47	0.0152668767505084	0	1	0.6407	1	1	1
11	0.0303006759753016	0.48	0.0152668767505084	0	1	0	0.6532	0	0
11	0.0303006759753016	0.48	0.0152668767505084	0	1	0.6532	1	1	1
11	0.0303006759753016	0.49	0.0152668767505084	0	1	0	0.6662	0	0
11	0.0303006759753016	0.49	0.0152668767505084	0	1	0.6662	1	1	1
11	0.0303006759753016	0.5	0.0152668767505084	0	1	0	0.6798	0	0
11	0.0303006759753016	0.5	0.0152668767505084	0	1	0.6798	1	1	1
11	0.0303006759753016	0.51	0.0152668767505084	0	1	0	0.6939	0	0
11	0.0303006759753016	0.51	0.0152668767505084	0	1	0.6939	1	1	1
11	0.0303006759753016	0.52	0.0152668767505084	0	1	0	0.7086	0	0
11	0.0303006759753016	0.52	0.0152668767505084	0	1	0.7086	1	1	1
11	0.0303006759753016	0.53	0.0152668767505084	0	1	0	0.724	0	0
11	0.0303006759753016	0.53	0.0152668767505084	0	1	0.724	1	1	1
11	0.0303006759753016	0.54	0.0152668767505084	0	1	0	0.74	0	0
11	0.0303006759753016	0.54	0.0152668767505084	0	1	0.74	1	1	1
11	0.0303006759753016	0.55	0.0152668767505084	0	1	0	0.7568	0	0
11	0.0303006759753016	0.55	0.0152668767505084	0	1	0.7568	1	1	1
11	0.0303006759753016	0.56	0.0152668767505084	0	1	0	0.7743	0	0
11	0.0303006759753016	0.56	0.0152668767505084	0	1	0.7743	1	1	1
11	0.0303006759753016	0.57	0.0152668767505084	0	1	0	0.7927	0	0
11	0.0303006759753016	0.57	0.0152668767505084	0	1	0.7927	1	1	1
11	0.0303006759753016	0.58	0.0152668767505084	0	1	0	0.812	0	0
11	0.0303006759753016	0.58	0.0152668767505084	0	1	0.812	1	1	1
11	0.0303006759753016	0.59	0.0152668767505084	0	1	0	0.8322	0	0
11	0.0303006759753016	0.59	0.0152668767505084	0	1	0.8322	1	1	1
11	0.0303006759753016	0.6	0.0152668767505084	0	1	0	0.8535	0	0
11	0.0303006759753016	0.6	0.0152668767505084	0	1	0.8535	1	1	1
11	0.0303006759753016	0.61	0.0152668767505084	0	1	0	0.8759	0	0
11	0.0303006759753016	0.61	0.0152668767505084	0	1	0.8759	1	1	1
11	0.0303006759753016	0.62	0.0152668767505084	0	1	0	0.8995	0	0
11	0.0303006759753016	0.62	0.0152668767505084	0	1	0.8995	1	1	1
11	0.0303006759753016	0.63	0.0152668767505084	0	1	0	0.9244	0	0
11	0.0303006759753016	0.63	0.0152668767505084	0	1	0.9244	1	1	1
11	0.0303006759753016	0.64	0.0152668767505084	0	1	0	0.9507	0	0
11	0.0303006759753016	0.64	0.0152668767505084	0	1	0.9507	1	1	1
11	0.0303006759753016	0.65	0.0152668767505084	0	1	0	0.9786	0	0
11	0.0303006759753016	0.65	0.0152668767505084	0	1	0.9786	1	1	1
11	0.0303006759753016	0.66	0.0152668767505084	0	1	0	1	0	0
11	0.0303006759753016	0.67	0.0152668767505084	0	1	0	1	0	0
11	0.0303006759753016	0.68	0.0152668767505084	0	1	0	1	0	0
11	0.0303006759753016	0.69	0.0152668767505084	0	1	0	1	0	0
11	0.0303006759753016	0.7	0.0152668767505084	0	1	0	1	0	0
11	0.0303006759753016	0.71	0.0152668767505084	0	1	0	1	0	0
11	0.0303006759753016	0.72	0.0152668767505084	0	1	0	1	0	0
11	0.0303006759753016	0.73	0.0152668767505084	0	1	0	1	0	0
11	0.0303006759753016	0.74	0.0152668767505084	0	1	0	1	0	0
11	0.0303006759753016	0.75	0.0152668767505084	0	1	0	1	0	0
11	0.0303006759753016	0.76	0.0152668767505084	0	1	0	1	0	0
11	0.0303006759753016	0.77	0.0152668767505084	0	1	0	1	0	0
11	0.0303006759753016	0.78	0.0152668767505084	0	1	0	1	0	0
11	0.0303006759753016	0.79	0.0152668767505084	0	1	0	1	0	0
11	0.0303006759753016	0.8	0.0152668767505084	0	1	0	1	0	0
11	0.0303006759753016	0.81	0.0152668767505084	0	1	0	1	0	0
11	0.0303006759753016	0.82	0.0152668767505084	0	1	0	1	0	0
11	0.0303006759753016	0.83	0.0152668767505084	0	1	0	1	0	0
11	0.0303006759753016	0.84	0.0152668767505084	0	1	0	1	0	0
11	0.0303006759753016	0.85	0.0152668767505084	0	1	0	1	0	0
11	0.0303006759753016	0.86	0.0152668767505084	0	1	0	1	0	0
11	0.0303006759753016	0.87	0.0152668767505084	0	1	0	1	0	0
11	0.0303006759753016	0.88	0.0152668767505084	0	1	0	1	0	0
11	0.0303006759753016	0.89	0.0152668767505084	0	1	0	1	0	0
11	0.0303006759753016	0.9	0.0152668767505084	0	1	0	1	0	0
11	0.0303006759753016	0.91	0.0152668767505084	0	1	0	1	0	0
11	0.0303006759753016	0.92	0.0152668767505084	0	1	0	1	0	0
11	0.0303006759753016	0.93	0.0152668767505084	0	1	0	1	0	0
11	0.0303006759753016	0.94	0.0152668767505084	0	1	0	1	0	0
11	0.0303006759753016	0.95	0.0152668767505084	0	1	0	1	0	0
11	0.0303006759753016	0.96	0.0152668767505084	0	1	0	1	0	0
11	0.0303006759753016	0.97	0.0152668767505084	0	1	0	1	0	0
11	0.0303006759753016	0.98	0.0152668767505084	0	1	0	1	0	0
11	0.0303006759753016	0.99	0.0152668767505084	0	1	0	1	0	0
11	0.0303006759753016	1	0.0152668767505084	0	1	0	1	0	0
12	0.0303006759753016	0.01	0.0152668767505084	0	1	0	0.3161	0	0
12	0.0303006759753016	0.01	0.0152668767505084	0	1	0.3161	1	1	1
12	0.0303006759753016	0.02	0.0152668767505084	0	1	0	0.3193	0	0
12	0.0303006759753016	0.02	0.0152668767505084	0	1	0.3193	1	1	1
12	0.0303006759753016	0.03	0.0152668767505084	0	1	0	0.3226	0	0
12	0.0303006759753016	0.03	0.0152668767505084	0	1	0.3226	1	1	1
12	0.0303006759753016	0.04	0.0152668767505084	0	1	0	0.326	0	0
12	0.0303006759753016	0.04	0.0152668767505084	0	1	0.326	1	1	1
12	0.0303006759753016	0.05	0.0152668767505084	0	1	0	0.3295	0	0
12	0.0303006759753016	0.05	0.0152668767505084	0	1	0.3295	1	1	1
12	0.0303006759753016	0.06	0.0152668767505084	0	1	0	0.333	0	0
12	0.0303006759753016	0.06	0.0152668767505084	0	1	0.333	1	1	1
12	0.0303006759753016	0.07	0.0152668767505084	0	1	0	0.3367	0	0
12	0.0303006759753016	0.07	0.0152668767505084	0	1	0.3367	1	1	1
12	0.0303006759753016	0.08	0.0152668767505084	0	1	0	0.3404	0	0
12	0.0303006759753016	0.08	0.0152668767505084	0	1	0.3404	1	1	1
12	0.0303006759753016	0.09	0.0152668767505084	0	1	0	0.3441	0	0
12	0.0303006759753016	0.09	0.0152668767505084	0	1	0.3441	1	1	1
12	0.0303006759753016	0.1	0.0152668767505084	0	1	0	0.348	0	0
12	0.0303006759753016	0.1	0.0152668767505084	0	1	0.348	1	1	1
12	0.0303006759753016	0.11	0.0152668767505084	0	1	0	0.3519	0	0
12	0.0303006759753016	0.11	0.0152668767505084	0	1	0.3519	1	1	1
12	0.0303006759753016	0.12	0.0152668767505084	0	1	0	0.356	0	0
12	0.0303006759753016	0.12	0.0152668767505084	0	1	0.356	1	1	1
12	0.0303006759753016	0.13	0.0152668767505084	0	1	0	0.3601	0	0
12	0.0303006759753016	0.13	0.0152668767505084	0	1	0.3601	1	1	1
12	0.0303006759753016	0.14	0.0152668767505084	0	1	0	0.3644	0	0
12	0.0303006759753016	0.14	0.0152668767505084	0	1	0.3644	1	1	1
12	0.0303006759753016	0.15	0.0152668767505084	0	1	0	0.3687	0	0
12	0.0303006759753016	0.15	0.0152668767505084	0	1	0.3687	1	1	1
12	0.0303006759753016	0.16	0.0152668767505084	0	1	0	0.3731	0	0
12	0.0303006759753016	0.16	0.0152668767505084	0	1	0.3731	1	1	1
12	0.0303006759753016	0.17	0.0152668767505084	0	1	0	0.3777	0	0
12	0.0303006759753016	0.17	0.0152668767505084	0	1	0.3777	1	1	1
12	0.0303006759753016	0.18	0.0152668767505084	0	1	0	0.3823	0	0
12	0.0303006759753016	0.18	0.0152668767505084	0	1	0.3823	1	1	1
12	0.0303006759753016	0.19	0.0152668767505084	0	1	0	0.3871	0	0
12	0.0303006759753016	0.19	0.0152668767505084	0	1	0.3871	1	1	1
12	0.0303006759753016	0.2	0.0152668767505084	0	1	0	0.392	0	0
12	0.0303006759753016	0.2	0.0152668767505084	0	1	0.392	1	1	1
12	0.0303006759753016	0.21	0.0152668767505084	0	1	0	0.397	0	0
12	0.0303006759753016	0.21	0.0152668767505084	0	1	0.397	1	1	1
12	0.0303006759753016	0.22	0.0152668767505084	0	1	0	0.4022	0	0
12	0.0303006759753016	0.22	0.0152668767505084	0	1	0.4022	1	1	1
12	0.0303006759753016	0.23	0.0152668767505084	0	1	0	0.4075	0	0
12	0.0303006759753016	0.23	0.0152668767505084	0	1	0.4075	1	1	1
12	0.0303006759753016	0.24	0.0152668767505084	0	1	0	0.4129	0	0
12	0.0303006759753016	0.24	0.0152668767505084	0	1	0.4129	1	1	1
12	0.0303006759753016	0.25	0.0152668767505084	0	1	0	0.4185	0	0
12	0.0303006759753016	0.25	0.0152668767505084	0	1	0.4185	1	1	1
12	0.0303006759753016	0.26	0.0152668767505084	0	1	0	0.4242	0	0
12	0.0303006759753016	0.26	0.0152668767505084	0	1	0.4242	1	1	1
12	0.0303006759753016	0.27	0.0152668767505084	0	1	0	0.4301	0	0
12	0.0303006759753016	0.27	0.0152668767505084	0	1	0.4301	1	1	1
12	0.0303006759753016	0.28	0.0152668767505084	0	1	0	0.4361	0	0
12	0.0303006759753016	0.28	0.0152668767505084	0	1	0.4361	1	1	1
12	0.0303006759753016	0.29	0.0152668767505084	0	1	0	0.4424	0	0
12	0.0303006759753016	0.29	0.0152668767505084	0	1	0.4424	1	1	1
12	0.0303006759753016	0.3	0.0152668767505084	0	1	0	0.4488	0	0
12	0.0303006759753016	0.3	0.0152668767505084	0	1	0.4488	1	1	1
12	0.0303006759753016	0.31	0.0152668767505084	0	1	0	0.4554	0	0
12	0.0303006759753016	0.31	0.0152668767505084	0	1	0.4554	1	1	1
12	0.0303006759753016	0.32	0.0152668767505084	0	1	0	0.4621	0	0
12	0.0303006759753016	0.32	0.0152668767505084	0	1	0.4621	1	1	1
12	0.0303006759753016	0.33	0.0152668767505084	0	1	0	0.4691	0	0
12	0.0303006759753016	0.33	0.0152668767505084	0	1	0.4691	1	1	1
12	0.0303006759753016	0.34	0.0152668767505084	0	1	0	0.4764	0	0
12	0.0303006759753016	0.34	0.0152668767505084	0	1	0.4764	1	1	1
12	0.0303006759753016	0.35	0.0152668767505084	0	1	0	0.4838	0	0
12	0.0303006759753016	0.35	0.0152668767505084	0	1	0.4838	1	1	1
12	0.0303006759753016	0.36	0.0152668767505084	0	1	0	0.4915	0	0
12	0.0303006759753016	0.36	0.0152668767505084	0	1	0.4915	1	1	1
12	0.0303006759753016	0.37	0.0152668767505084	0	1	0	0.4994	0	0
12	0.0303006759753016	0.37	0.0152668767505084	0	1	0.4994	1	1	1
12	0.0303006759753016	0.38	0.0152668767505084	0	1	0	0.5076	0	0
12	0.0303006759753016	0.38	0.0152668767505084	0	1	0.5076	1	1	1
12	0.0303006759753016	0.39	0.0152668767505084	0	1	0	0.516	0	0
12	0.0303006759753016	0.39	0.0152668767505084	0	1	0.516	1	1	1
12	0.0303006759753016	0.4	0.0152668767505084	0	1	0	0.5248	0	0
12	0.0303006759753016	0.4	0.0152668767505084	0	1	0.5248	1	1	1
12	0.0303006759753016	0.41	0.0152668767505084	0	1	0	0.5338	0	0
12	0.0303006759753016	0.41	0.0152668767505084	0	1	0.5338	1	1	1
12	0.0303006759753016	0.42	0.0152668767505084	0	1	0	0.5432	0	0
12	0.0303006759753016	0.42	0.0152668767505084	0	1	0.5432	1	1	1
12	0.0303006759753016	0.43	0.0152668767505084	0	1	0	0.5529	0	0
12	0.0303006759753016	0.43	0.0152668767505084	0	1	0.5529	1	1	1
12	0.0303006759753016	0.44	0.0152668767505084	0	1	0	0.5629	0	0
12	0.0303006759753016	0.44	0.0152668767505084	0	1	0.5629	1	1	1
12	0.0303006759753016	0.45	0.0152668767505084	0	1	0	0.5733	0	0
12	0.0303006759753016	0.45	0.0152668767505084	0	1	0.5733	1	1	1
12	0.0303006759753016	0.46	0.0152668767505084	0	1	0	0.5841	0	0
12	0.0303006759753016	0.46	0.0152668767505084	0	1	0.5841	1	1	1
12	0.0303006759753016	0.47	0.0152668767505084	0	1	0	0.5954	0	0
12	0.0303006759753016	0.47	0.0152668767505084	0	1	0.5954	1	1	1
12	0.0303006759753016	0.48	0.0152668767505084	0	1	0	0.607	0	0
12	0.0303006759753016	0.48	0.0152668767505084	0	1	0.607	1	1	1
12	0.0303006759753016	0.49	0.0152668767505084	0	1	0	0.6192	0	0
12	0.0303006759753016	0.49	0.0152668767505084	0	1	0.6192	1	1	1
12	0.0303006759753016	0.5	0.0152668767505084	0	1	0	0.6318	0	0
12	0.0303006759753016	0.5	0.0152668767505084	0	1	0.6318	1	1	1
12	0.0303006759753016	0.51	0.0152668767505084	0	1	0	0.6449	0	0
12	0.0303006759753016	0.51	0.0152668767505084	0	1	0.6449	1	1	1
12	0.0303006759753016	0.52	0.0152668767505084	0	1	0	0.6587	0	0
12	0.0303006759753016	0.52	0.0152668767505084	0	1	0.6587	1	1	1
12	0.0303006759753016	0.53	0.0152668767505084	0	1	0	0.673	0	0
12	0.0303006759753016	0.53	0.0152668767505084	0	1	0.673	1	1	1
12	0.0303006759753016	0.54	0.0152668767505084	0	1	0	0.6879	0	0
12	0.0303006759753016	0.54	0.0152668767505084	0	1	0.6879	1	1	1
12	0.0303006759753016	0.55	0.0152668767505084	0	1	0	0.7035	0	0
12	0.0303006759753016	0.55	0.0152668767505084	0	1	0.7035	1	1	1
12	0.0303006759753016	0.56	0.0152668767505084	0	1	0	0.7199	0	0
12	0.0303006759753016	0.56	0.0152668767505084	0	1	0.7199	1	1	1
12	0.0303006759753016	0.57	0.0152668767505084	0	1	0	0.737	0	0
12	0.0303006759753016	0.57	0.0152668767505084	0	1	0.737	1	1	1
12	0.0303006759753016	0.58	0.0152668767505084	0	1	0	0.755	0	0
12	0.0303006759753016	0.58	0.0152668767505084	0	1	0.755	1	1	1
12	0.0303006759753016	0.59	0.0152668767505084	0	1	0	0.7739	0	0
12	0.0303006759753016	0.59	0.0152668767505084	0	1	0.7739	1	1	1
12	0.0303006759753016	0.6	0.0152668767505084	0	1	0	0.7937	0	0
12	0.0303006759753016	0.6	0.0152668767505084	0	1	0.7937	1	1	1
12	0.0303006759753016	0.61	0.0152668767505084	0	1	0	0.8146	0	0
12	0.0303006759753016	0.61	0.0152668767505084	0	1	0.8146	1	1	1
12	0.0303006759753016	0.62	0.0152668767505084	0	1	0	0.8366	0	0
12	0.0303006759753016	0.62	0.0152668767505084	0	1	0.8366	1	1	1
12	0.0303006759753016	0.63	0.0152668767505084	0	1	0	0.8599	0	0
12	0.0303006759753016	0.63	0.0152668767505084	0	1	0.8599	1	1	1
12	0.0303006759753016	0.64	0.0152668767505084	0	1	0	0.8845	0	0
12	0.0303006759753016	0.64	0.0152668767505084	0	1	0.8845	1	1	1
12	0.0303006759753016	0.65	0.0152668767505084	0	1	0	0.9105	0	0
12	0.0303006759753016	0.65	0.0152668767505084	0	1	0.9105	1	1	1
12	0.0303006759753016	0.66	0.0152668767505084	0	1	0	0.9381	0	0
12	0.0303006759753016	0.66	0.0152668767505084	0	1	0.9381	1	1	1
12	0.0303006759753016	0.67	0.0152668767505084	0	1	0	0.9674	0	0
12	0.0303006759753016	0.67	0.0152668767505084	0	1	0.9674	1	1	1
12	0.0303006759753016	0.68	0.0152668767505084	0	1	0	0.9987	0	0
12	0.0303006759753016	0.68	0.0152668767505084	0	1	0.9987	1	1	1
12	0.0303006759753016	0.69	0.0152668767505084	0	1	0	1	0	0
12	0.0303006759753016	0.7	0.0152668767505084	0	1	0	1	0	0
12	0.0303006759753016	0.71	0.0152668767505084	0	1	0	1	0	0
12	0.0303006759753016	0.72	0.0152668767505084	0	1	0	1	0	0
12	0.0303006759753016	0.73	0.0152668767505084	0	1	0	1	0	0
12	0.0303006759753016	0.74	0.0152668767505084	0	1	0	1	0	0
12	0.0303006759753016	0.75	0.0152668767505084	0	1	0	1	0	0
12	0.0303006759753016	0.76	0.0152668767505084	0	1	0	1	0	0
12	0.0303006759753016	0.77	0.0152668767505084	0	1	0	1	0	0
12	0.0303006759753016	0.78	0.0152668767505084	0	1	0	1	0	0
12	0.0303006759753016	0.79	0.0152668767505084	0	1	0	1	0	0
12	0.0303006759753016	0.8	0.0152668767505084	0	1	0	1	0	0
12	0.0303006759753016	0.81	0.0152668767505084	0	1	0	1	0	0
12	0.0303006759753016	0.82	0.0152668767505084	0	1	0	1	0	0
12	0.0303006759753016	0.83	0.0152668767505084	0	1	0	1	0	0
12	0.0303006759753016	0.84	0.0152668767505084	0	1	0	1	0	0
12	0.0303006759753016	0.85	0.0152668767505084	0	1	0	1	0	0
12	0.0303006759753016	0.86	0.0152668767505084	0	1	0	1	0	0
12	0.0303006759753016	0.87	0.0152668767505084	0	1	0	1	0	0
12	0.0303006759753016	0.88	0.0152668767505084	0	1	0	1	0	0
12	0.0303006759753016	0.89	0.0152668767505084	0	1	0	1	0	0
12	0.0303006759753016	0.9	0.0152668767505084	0	1	0	1	0	0
12	0.0303006759753016	0.91	0.0152668767505084	0	1	0	1	0	0
12	0.0303006759753016	0.92	0.0152668767505084	0	1	0	1	0	0
12	0.0303006759753016	0.93	0.0152668767505084	0	1	0	1	0	0
12	0.0303006759753016	0.94	0.0152668767505084	0	1	0	1	0	0
12	0.0303006759753016	0.95	0.0152668767505084	0	1	0	1	0	0
12	0.0303006759753016	0.96	0.0152668767505084	0	1	0	1	0	0
12	0.0303006759753016	0.97	0.0152668767505084	0	1	0	1	0	0
12	0.0303006759753016	0.98	0.0152668767505084	0	1	0	1	0	0
12	0.0303006759753016	0.99	0.0152668767505084	0	1	0	1	0	0
12	0.0303006759753016	1	0.0152668767505084	0	1	0	1	0	0
13	0.0303006759753016	0.01	0.0152668767505084	0	1	0	0.2951	0	0
13	0.0303006759753016	0.01	0.0152668767505084	0	1	0.2951	1	1	1
13	0.0303006759753016	0.02	0.0152668767505084	0	1	0	0.2981	0	0
13	0.0303006759753016	0.02	0.0152668767505084	0	1	0.2981	1	1	1
13	0.0303006759753016	0.03	0.0152668767505084	0	1	0	0.3013	0	0
13	0.0303006759753016	0.03	0.0152668767505084	0	1	0.3013	1	1	1
13	0.0303006759753016	0.04	0.0152668767505084	0	1	0	0.3044	0	0
13	0.0303006759753016	0.04	0.0152668767505084	0	1	0.3044	1	1	1
13	0.0303006759753016	0.05	0.0152668767505084	0	1	0	0.3077	0	0
13	0.0303006759753016	0.05	0.0152668767505084	0	1	0.3077	1	1	1
13	0.0303006759753016	0.06	0.0152668767505084	0	1	0	0.311	0	0
13	0.0303006759753016	0.06	0.0152668767505084	0	1	0.311	1	1	1
13	0.0303006759753016	0.07	0.0152668767505084	0	1	0	0.3144	0	0
13	0.0303006759753016	0.07	0.0152668767505084	0	1	0.3144	1	1	1
13	0.0303006759753016	0.08	0.0152668767505084	0	1	0	0.3178	0	0
13	0.0303006759753016	0.08	0.0152668767505084	0	1	0.3178	1	1	1
13	0.0303006759753016	0.09	0.0152668767505084	0	1	0	0.3213	0	0
13	0.0303006759753016	0.09	0.0152668767505084	0	1	0.3213	1	1	1
13	0.0303006759753016	0.1	0.0152668767505084	0	1	0	0.325	0	0
13	0.0303006759753016	0.1	0.0152668767505084	0	1	0.325	1	1	1
13	0.0303006759753016	0.11	0.0152668767505084	0	1	0	0.3286	0	0
13	0.0303006759753016	0.11	0.0152668767505084	0	1	0.3286	1	1	1
13	0.0303006759753016	0.12	0.0152668767505084	0	1	0	0.3324	0	0
13	0.0303006759753016	0.12	0.0152668767505084	0	1	0.3324	1	1	1
13	0.0303006759753016	0.13	0.0152668767505084	0	1	0	0.3363	0	0
13	0.0303006759753016	0.13	0.0152668767505084	0	1	0.3363	1	1	1
13	0.0303006759753016	0.14	0.0152668767505084	0	1	0	0.3402	0	0
13	0.0303006759753016	0.14	0.0152668767505084	0	1	0.3402	1	1	1
13	0.0303006759753016	0.15	0.0152668767505084	0	1	0	0.3443	0	0
13	0.0303006759753016	0.15	0.0152668767505084	0	1	0.3443	1	1	1
13	0.0303006759753016	0.16	0.0152668767505084	0	1	0	0.3485	0	0
13	0.0303006759753016	0.16	0.0152668767505084	0	1	0.3485	1	1	1
13	0.0303006759753016	0.17	0.0152668767505084	0	1	0	0.3527	0	0
13	0.0303006759753016	0.17	0.0152668767505084	0	1	0.3527	1	1	1
13	0.0303006759753016	0.18	0.0152668767505084	0	1	0	0.3571	0	0
13	0.0303006759753016	0.18	0.0152668767505084	0	1	0.3571	1	1	1
13	0.0303006759753016	0.19	0.0152668767505084	0	1	0	0.3615	0	0
13	0.0303006759753016	0.19	0.0152668767505084	0	1	0.3615	1	1	1
13	0.0303006759753016	0.2	0.0152668767505084	0	1	0	0.3661	0	0
13	0.0303006759753016	0.2	0.0152668767505084	0	1	0.3661	1	1	1
13	0.0303006759753016	0.21	0.0152668767505084	0	1	0	0.3708	0	0
13	0.0303006759753016	0.21	0.0152668767505084	0	1	0.3708	1	1	1
13	0.0303006759753016	0.22	0.0152668767505084	0	1	0	0.3756	0	0
13	0.0303006759753016	0.22	0.0152668767505084	0	1	0.3756	1	1	1
13	0.0303006759753016	0.23	0.0152668767505084	0	1	0	0.3806	0	0
13	0.0303006759753016	0.23	0.0152668767505084	0	1	0.3806	1	1	1
13	0.0303006759753016	0.24	0.0152668767505084	0	1	0	0.3856	0	0
13	0.0303006759753016	0.24	0.0152668767505084	0	1	0.3856	1	1	1
13	0.0303006759753016	0.25	0.0152668767505084	0	1	0	0.3909	0	0
13	0.0303006759753016	0.25	0.0152668767505084	0	1	0.3909	1	1	1
13	0.0303006759753016	0.26	0.0152668767505084	0	1	0	0.3962	0	0
13	0.0303006759753016	0.26	0.0152668767505084	0	1	0.3962	1	1	1
13	0.0303006759753016	0.27	0.0152668767505084	0	1	0	0.4017	0	0
13	0.0303006759753016	0.27	0.0152668767505084	0	1	0.4017	1	1	1
13	0.0303006759753016	0.28	0.0152668767505084	0	1	0	0.4074	0	0
13	0.0303006759753016	0.28	0.0152668767505084	0	1	0.4074	1	1	1
13	0.0303006759753016	0.29	0.0152668767505084	0	1	0	0.4132	0	0
13	0.0303006759753016	0.29	0.0152668767505084	0	1	0.4132	1	1	1
13	0.0303006759753016	0.3	0.0152668767505084	0	1	0	0.4192	0	0
13	0.0303006759753016	0.3	0.0152668767505084	0	1	0.4192	1	1	1
13	0.0303006759753016	0.31	0.0152668767505084	0	1	0	0.4254	0	0
13	0.0303006759753016	0.31	0.0152668767505084	0	1	0.4254	1	1	1
13	0.0303006759753016	0.32	0.0152668767505084	0	1	0	0.4317	0	0
13	0.0303006759753016	0.32	0.0152668767505084	0	1	0.4317	1	1	1
13	0.0303006759753016	0.33	0.0152668767505084	0	1	0	0.4383	0	0
13	0.0303006759753016	0.33	0.0152668767505084	0	1	0.4383	1	1	1
13	0.0303006759753016	0.34	0.0152668767505084	0	1	0	0.445	0	0
13	0.0303006759753016	0.34	0.0152668767505084	0	1	0.445	1	1	1
13	0.0303006759753016	0.35	0.0152668767505084	0	1	0	0.452	0	0
13	0.0303006759753016	0.35	0.0152668767505084	0	1	0.452	1	1	1
13	0.0303006759753016	0.36	0.0152668767505084	0	1	0	0.4592	0	0
13	0.0303006759753016	0.36	0.0152668767505084	0	1	0.4592	1	1	1
13	0.0303006759753016	0.37	0.0152668767505084	0	1	0	0.4666	0	0
13	0.0303006759753016	0.37	0.0152668767505084	0	1	0.4666	1	1	1
13	0.0303006759753016	0.38	0.0152668767505084	0	1	0	0.4742	0	0
13	0.0303006759753016	0.38	0.0152668767505084	0	1	0.4742	1	1	1
13	0.0303006759753016	0.39	0.0152668767505084	0	1	0	0.4821	0	0
13	0.0303006759753016	0.39	0.0152668767505084	0	1	0.4821	1	1	1
13	0.0303006759753016	0.4	0.0152668767505084	0	1	0	0.4903	0	0
13	0.0303006759753016	0.4	0.0152668767505084	0	1	0.4903	1	1	1
13	0.0303006759753016	0.41	0.0152668767505084	0	1	0	0.4988	0	0
13	0.0303006759753016	0.41	0.0152668767505084	0	1	0.4988	1	1	1
13	0.0303006759753016	0.42	0.0152668767505084	0	1	0	0.5075	0	0
13	0.0303006759753016	0.42	0.0152668767505084	0	1	0.5075	1	1	1
13	0.0303006759753016	0.43	0.0152668767505084	0	1	0	0.5166	0	0
13	0.0303006759753016	0.43	0.0152668767505084	0	1	0.5166	1	1	1
13	0.0303006759753016	0.44	0.0152668767505084	0	1	0	0.526	0	0
13	0.0303006759753016	0.44	0.0152668767505084	0	1	0.526	1	1	1
13	0.0303006759753016	0.45	0.0152668767505084	0	1	0	0.5358	0	0
13	0.0303006759753016	0.45	0.0152668767505084	0	1	0.5358	1	1	1
13	0.0303006759753016	0.46	0.0152668767505084	0	1	0	0.5459	0	0
13	0.0303006759753016	0.46	0.0152668767505084	0	1	0.5459	1	1	1
13	0.0303006759753016	0.47	0.0152668767505084	0	1	0	0.5564	0	0
13	0.0303006759753016	0.47	0.0152668767505084	0	1	0.5564	1	1	1
13	0.0303006759753016	0.48	0.0152668767505084	0	1	0	0.5673	0	0
13	0.0303006759753016	0.48	0.0152668767505084	0	1	0.5673	1	1	1
13	0.0303006759753016	0.49	0.0152668767505084	0	1	0	0.5787	0	0
13	0.0303006759753016	0.49	0.0152668767505084	0	1	0.5787	1	1	1
13	0.0303006759753016	0.5	0.0152668767505084	0	1	0	0.5905	0	0
13	0.0303006759753016	0.5	0.0152668767505084	0	1	0.5905	1	1	1
13	0.0303006759753016	0.51	0.0152668767505084	0	1	0	0.6029	0	0
13	0.0303006759753016	0.51	0.0152668767505084	0	1	0.6029	1	1	1
13	0.0303006759753016	0.52	0.0152668767505084	0	1	0	0.6157	0	0
13	0.0303006759753016	0.52	0.0152668767505084	0	1	0.6157	1	1	1
13	0.0303006759753016	0.53	0.0152668767505084	0	1	0	0.6291	0	0
13	0.0303006759753016	0.53	0.0152668767505084	0	1	0.6291	1	1	1
13	0.0303006759753016	0.54	0.0152668767505084	0	1	0	0.6431	0	0
13	0.0303006759753016	0.54	0.0152668767505084	0	1	0.6431	1	1	1
13	0.0303006759753016	0.55	0.0152668767505084	0	1	0	0.6578	0	0
13	0.0303006759753016	0.55	0.0152668767505084	0	1	0.6578	1	1	1
13	0.0303006759753016	0.56	0.0152668767505084	0	1	0	0.6731	0	0
13	0.0303006759753016	0.56	0.0152668767505084	0	1	0.6731	1	1	1
13	0.0303006759753016	0.57	0.0152668767505084	0	1	0	0.6892	0	0
13	0.0303006759753016	0.57	0.0152668767505084	0	1	0.6892	1	1	1
13	0.0303006759753016	0.58	0.0152668767505084	0	1	0	0.706	0	0
13	0.0303006759753016	0.58	0.0152668767505084	0	1	0.706	1	1	1
13	0.0303006759753016	0.59	0.0152668767505084	0	1	0	0.7237	0	0
13	0.0303006759753016	0.59	0.0152668767505084	0	1	0.7237	1	1	1
13	0.0303006759753016	0.6	0.0152668767505084	0	1	0	0.7423	0	0
13	0.0303006759753016	0.6	0.0152668767505084	0	1	0.7423	1	1	1
13	0.0303006759753016	0.61	0.0152668767505084	0	1	0	0.7619	0	0
13	0.0303006759753016	0.61	0.0152668767505084	0	1	0.7619	1	1	1
13	0.0303006759753016	0.62	0.0152668767505084	0	1	0	0.7826	0	0
13	0.0303006759753016	0.62	0.0152668767505084	0	1	0.7826	1	1	1
13	0.0303006759753016	0.63	0.0152668767505084	0	1	0	0.8044	0	0
13	0.0303006759753016	0.63	0.0152668767505084	0	1	0.8044	1	1	1
13	0.0303006759753016	0.64	0.0152668767505084	0	1	0	0.8275	0	0
13	0.0303006759753016	0.64	0.0152668767505084	0	1	0.8275	1	1	1
13	0.0303006759753016	0.65	0.0152668767505084	0	1	0	0.8519	0	0
13	0.0303006759753016	0.65	0.0152668767505084	0	1	0.8519	1	1	1
13	0.0303006759753016	0.66	0.0152668767505084	0	1	0	0.8778	0	0
13	0.0303006759753016	0.66	0.0152668767505084	0	1	0.8778	1	1	1
13	0.0303006759753016	0.67	0.0152668767505084	0	1	0	0.9054	0	0
13	0.0303006759753016	0.67	0.0152668767505084	0	1	0.9054	1	1	1
13	0.0303006759753016	0.68	0.0152668767505084	0	1	0	0.9347	0	0
13	0.0303006759753016	0.68	0.0152668767505084	0	1	0.9347	1	1	1
13	0.0303006759753016	0.69	0.0152668767505084	0	1	0	0.966	0	0
13	0.0303006759753016	0.69	0.0152668767505084	0	1	0.966	1	1	1
13	0.0303006759753016	0.7	0.0152668767505084	0	1	0	0.9995	0	0
13	0.0303006759753016	0.7	0.0152668767505084	0	1	0.9995	1	1	1
13	0.0303006759753016	0.71	0.0152668767505084	0	1	0	1	0	0
13	0.0303006759753016	0.72	0.0152668767505084	0	1	0	1	0	0
13	0.0303006759753016	0.73	0.0152668767505084	0	1	0	1	0	0
13	0.0303006759753016	0.74	0.0152668767505084	0	1	0	1	0	0
13	0.0303006759753016	0.75	0.0152668767505084	0	1	0	1	0	0
13	0.0303006759753016	0.76	0.0152668767505084	0	1	0	1	0	0
13	0.0303006759753016	0.77	0.0152668767505084	0	1	0	1	0	0
13	0.0303006759753016	0.78	0.0152668767505084	0	1	0	1	0	0
13	0.0303006759753016	0.79	0.0152668767505084	0	1	0	1	0	0
13	0.0303006759753016	0.8	0.0152668767505084	0	1	0	1	0	0
13	0.0303006759753016	0.81	0.0152668767505084	0	1	0	1	0	0
13	0.0303006759753016	0.82	0.0152668767505084	0	1	0	1	0	0
13	0.0303006759753016	0.83	0.0152668767505084	0	1	0	1	0	0
13	0.0303006759753016	0.84	0.0152668767505084	0	1	0	1	0	0
13	0.0303006759753016	0.85	0.0152668767505084	0	1	0	1	0	0
13	0.0303006759753016	0.86	0.0152668767505084	0	1	0	1	0	0
13	0.0303006759753016	0.87	0.0152668767505084	0	1	0	1	0	0
13	0.0303006759753016	0.88	0.0152668767505084	0	1	0	1	0	0
13	0.0303006759753016	0.89	0.0152668767505084	0	1	0	1	0	0
13	0.0303006759753016	0.9	0.0152668767505084	0	1	0	1	0	0
13	0.0303006759753016	0.91	0.0152668767505084	0	1	0	1	0	0
13	0.0303006759753016	0.92	0.0152668767505084	0	1	0	1	0	0
13	0.0303006759753016	0.93	0.0152668767505084	0	1	0	1	0	0
13	0.0303006759753016	0.94	0.0152668767505084	0	1	0	1	0	0
13	0.0303006759753016	0.95	0.0152668767505084	0	1	0	1	0	0
13	0.0303006759753016	0.96	0.0152668767505084	0	1	0	1	0	0
13	0.0303006759753016	0.97	0.0152668767505084	0	1	0	1	0	0
13	0.0303006759753016	0.98	0.0152668767505084	0	1	0	1	0	0
13	0.0303006759753016	0.99	0.0152668767505084	0	1	0	1	0	0
13	0.0303006759753016	1	0.0152668767505084	0	1	0	1	0	0
14	0.0303006759753016	0.01	0.0152668767505084	0	1	0	0.2769	0	0
14	0.0303006759753016	0.01	0.0152668767505084	0	1	0.2769	1	1	1
14	0.0303006759753016	0.02	0.0152668767505084	0	1	0	0.2798	0	0
14	0.0303006759753016	0.02	0.0152668767505084	0	1	0.2798	1	1	1
14	0.0303006759753016	0.03	0.0152668767505084	0	1	0	0.2827	0	0
14	0.0303006759753016	0.03	0.0152668767505084	0	1	0.2827	1	1	1
14	0.0303006759753016	0.04	0.0152668767505084	0	1	0	0.2857	0	0
14	0.0303006759753016	0.04	0.0152668767505084	0	1	0.2857	1	1	1
14	0.0303006759753016	0.05	0.0152668767505084	0	1	0	0.2887	0	0
14	0.0303006759753016	0.05	0.0152668767505084	0	1	0.2887	1	1	1
14	0.0303006759753016	0.06	0.0152668767505084	0	1	0	0.2918	0	0
14	0.0303006759753016	0.06	0.0152668767505084	0	1	0.2918	1	1	1
14	0.0303006759753016	0.07	0.0152668767505084	0	1	0	0.295	0	0
14	0.0303006759753016	0.07	0.0152668767505084	0	1	0.295	1	1	1
14	0.0303006759753016	0.08	0.0152668767505084	0	1	0	0.2983	0	0
14	0.0303006759753016	0.08	0.0152668767505084	0	1	0.2983	1	1	1
14	0.0303006759753016	0.09	0.0152668767505084	0	1	0	0.3016	0	0
14	0.0303006759753016	0.09	0.0152668767505084	0	1	0.3016	1	1	1
14	0.0303006759753016	0.1	0.0152668767505084	0	1	0	0.305	0	0
14	0.0303006759753016	0.1	0.0152668767505084	0	1	0.305	1	1	1
14	0.0303006759753016	0.11	0.0152668767505084	0	1	0	0.3084	0	0
14	0.0303006759753016	0.11	0.0152668767505084	0	1	0.3084	1	1	1
14	0.0303006759753016	0.12	0.0152668767505084	0	1	0	0.312	0	0
14	0.0303006759753016	0.12	0.0152668767505084	0	1	0.312	1	1	1
14	0.0303006759753016	0.13	0.0152668767505084	0	1	0	0.3156	0	0
14	0.0303006759753016	0.13	0.0152668767505084	0	1	0.3156	1	1	1
14	0.0303006759753016	0.14	0.0152668767505084	0	1	0	0.3193	0	0
14	0.0303006759753016	0.14	0.0152668767505084	0	1	0.3193	1	1	1
14	0.0303006759753016	0.15	0.0152668767505084	0	1	0	0.3231	0	0
14	0.0303006759753016	0.15	0.0152668767505084	0	1	0.3231	1	1	1
14	0.0303006759753016	0.16	0.0152668767505084	0	1	0	0.327	0	0
14	0.0303006759753016	0.16	0.0152668767505084	0	1	0.327	1	1	1
14	0.0303006759753016	0.17	0.0152668767505084	0	1	0	0.331	0	0
14	0.0303006759753016	0.17	0.0152668767505084	0	1	0.331	1	1	1
14	0.0303006759753016	0.18	0.0152668767505084	0	1	0	0.3351	0	0
14	0.0303006759753016	0.18	0.0152668767505084	0	1	0.3351	1	1	1
14	0.0303006759753016	0.19	0.0152668767505084	0	1	0	0.3393	0	0
14	0.0303006759753016	0.19	0.0152668767505084	0	1	0.3393	1	1	1
14	0.0303006759753016	0.2	0.0152668767505084	0	1	0	0.3436	0	0
14	0.0303006759753016	0.2	0.0152668767505084	0	1	0.3436	1	1	1
14	0.0303006759753016	0.21	0.0152668767505084	0	1	0	0.348	0	0
14	0.0303006759753016	0.21	0.0152668767505084	0	1	0.348	1	1	1
14	0.0303006759753016	0.22	0.0152668767505084	0	1	0	0.3526	0	0
14	0.0303006759753016	0.22	0.0152668767505084	0	1	0.3526	1	1	1
14	0.0303006759753016	0.23	0.0152668767505084	0	1	0	0.3572	0	0
14	0.0303006759753016	0.23	0.0152668767505084	0	1	0.3572	1	1	1
14	0.0303006759753016	0.24	0.0152668767505084	0	1	0	0.362	0	0
14	0.0303006759753016	0.24	0.0152668767505084	0	1	0.362	1	1	1
14	0.0303006759753016	0.25	0.0152668767505084	0	1	0	0.3669	0	0
14	0.0303006759753016	0.25	0.0152668767505084	0	1	0.3669	1	1	1
14	0.0303006759753016	0.26	0.0152668767505084	0	1	0	0.3719	0	0
14	0.0303006759753016	0.26	0.0152668767505084	0	1	0.3719	1	1	1
14	0.0303006759753016	0.27	0.0152668767505084	0	1	0	0.3771	0	0
14	0.0303006759753016	0.27	0.0152668767505084	0	1	0.3771	1	1	1
14	0.0303006759753016	0.28	0.0152668767505084	0	1	0	0.3824	0	0
14	0.0303006759753016	0.28	0.0152668767505084	0	1	0.3824	1	1	1
14	0.0303006759753016	0.29	0.0152668767505084	0	1	0	0.3879	0	0
14	0.0303006759753016	0.29	0.0152668767505084	0	1	0.3879	1	1	1
14	0.0303006759753016	0.3	0.0152668767505084	0	1	0	0.3935	0	0
14	0.0303006759753016	0.3	0.0152668767505084	0	1	0.3935	1	1	1
14	0.0303006759753016	0.31	0.0152668767505084	0	1	0	0.3993	0	0
14	0.0303006759753016	0.31	0.0152668767505084	0	1	0.3993	1	1	1
14	0.0303006759753016	0.32	0.0152668767505084	0	1	0	0.4053	0	0
14	0.0303006759753016	0.32	0.0152668767505084	0	1	0.4053	1	1	1
14	0.0303006759753016	0.33	0.0152668767505084	0	1	0	0.4115	0	0
14	0.0303006759753016	0.33	0.0152668767505084	0	1	0.4115	1	1	1
14	0.0303006759753016	0.34	0.0152668767505084	0	1	0	0.4178	0	0
14	0.0303006759753016	0.34	0.0152668767505084	0	1	0.4178	1	1	1
14	0.0303006759753016	0.35	0.0152668767505084	0	1	0	0.4243	0	0
14	0.0303006759753016	0.35	0.0152668767505084	0	1	0.4243	1	1	1
14	0.0303006759753016	0.36	0.0152668767505084	0	1	0	0.4311	0	0
14	0.0303006759753016	0.36	0.0152668767505084	0	1	0.4311	1	1	1
14	0.0303006759753016	0.37	0.0152668767505084	0	1	0	0.4381	0	0
14	0.0303006759753016	0.37	0.0152668767505084	0	1	0.4381	1	1	1
14	0.0303006759753016	0.38	0.0152668767505084	0	1	0	0.4453	0	0
14	0.0303006759753016	0.38	0.0152668767505084	0	1	0.4453	1	1	1
14	0.0303006759753016	0.39	0.0152668767505084	0	1	0	0.4527	0	0
14	0.0303006759753016	0.39	0.0152668767505084	0	1	0.4527	1	1	1
14	0.0303006759753016	0.4	0.0152668767505084	0	1	0	0.4604	0	0
14	0.0303006759753016	0.4	0.0152668767505084	0	1	0.4604	1	1	1
14	0.0303006759753016	0.41	0.0152668767505084	0	1	0	0.4684	0	0
14	0.0303006759753016	0.41	0.0152668767505084	0	1	0.4684	1	1	1
14	0.0303006759753016	0.42	0.0152668767505084	0	1	0	0.4766	0	0
14	0.0303006759753016	0.42	0.0152668767505084	0	1	0.4766	1	1	1
14	0.0303006759753016	0.43	0.0152668767505084	0	1	0	0.4851	0	0
14	0.0303006759753016	0.43	0.0152668767505084	0	1	0.4851	1	1	1
14	0.0303006759753016	0.44	0.0152668767505084	0	1	0	0.494	0	0
14	0.0303006759753016	0.44	0.0152668767505084	0	1	0.494	1	1	1
14	0.0303006759753016	0.45	0.0152668767505084	0	1	0	0.5032	0	0
14	0.0303006759753016	0.45	0.0152668767505084	0	1	0.5032	1	1	1
14	0.0303006759753016	0.46	0.0152668767505084	0	1	0	0.5127	0	0
14	0.0303006759753016	0.46	0.0152668767505084	0	1	0.5127	1	1	1
14	0.0303006759753016	0.47	0.0152668767505084	0	1	0	0.5226	0	0
14	0.0303006759753016	0.47	0.0152668767505084	0	1	0.5226	1	1	1
14	0.0303006759753016	0.48	0.0152668767505084	0	1	0	0.5329	0	0
14	0.0303006759753016	0.48	0.0152668767505084	0	1	0.5329	1	1	1
14	0.0303006759753016	0.49	0.0152668767505084	0	1	0	0.5436	0	0
14	0.0303006759753016	0.49	0.0152668767505084	0	1	0.5436	1	1	1
14	0.0303006759753016	0.5	0.0152668767505084	0	1	0	0.5547	0	0
14	0.0303006759753016	0.5	0.0152668767505084	0	1	0.5547	1	1	1
14	0.0303006759753016	0.51	0.0152668767505084	0	1	0	0.5663	0	0
14	0.0303006759753016	0.51	0.0152668767505084	0	1	0.5663	1	1	1
14	0.0303006759753016	0.52	0.0152668767505084	0	1	0	0.5784	0	0
14	0.0303006759753016	0.52	0.0152668767505084	0	1	0.5784	1	1	1
14	0.0303006759753016	0.53	0.0152668767505084	0	1	0	0.591	0	0
14	0.0303006759753016	0.53	0.0152668767505084	0	1	0.591	1	1	1
14	0.0303006759753016	0.54	0.0152668767505084	0	1	0	0.6042	0	0
14	0.0303006759753016	0.54	0.0152668767505084	0	1	0.6042	1	1	1
14	0.0303006759753016	0.55	0.0152668767505084	0	1	0	0.618	0	0
14	0.0303006759753016	0.55	0.0152668767505084	0	1	0.618	1	1	1
14	0.0303006759753016	0.56	0.0152668767505084	0	1	0	0.6324	0	0
14	0.0303006759753016	0.56	0.0152668767505084	0	1	0.6324	1	1	1
14	0.0303006759753016	0.57	0.0152668767505084	0	1	0	0.6476	0	0
14	0.0303006759753016	0.57	0.0152668767505084	0	1	0.6476	1	1	1
14	0.0303006759753016	0.58	0.0152668767505084	0	1	0	0.6634	0	0
14	0.0303006759753016	0.58	0.0152668767505084	0	1	0.6634	1	1	1
14	0.0303006759753016	0.59	0.0152668767505084	0	1	0	0.6801	0	0
14	0.0303006759753016	0.59	0.0152668767505084	0	1	0.6801	1	1	1
14	0.0303006759753016	0.6	0.0152668767505084	0	1	0	0.6977	0	0
14	0.0303006759753016	0.6	0.0152668767505084	0	1	0.6977	1	1	1
14	0.0303006759753016	0.61	0.0152668767505084	0	1	0	0.7161	0	0
14	0.0303006759753016	0.61	0.0152668767505084	0	1	0.7161	1	1	1
14	0.0303006759753016	0.62	0.0152668767505084	0	1	0	0.7356	0	0
14	0.0303006759753016	0.62	0.0152668767505084	0	1	0.7356	1	1	1
14	0.0303006759753016	0.63	0.0152668767505084	0	1	0	0.7561	0	0
14	0.0303006759753016	0.63	0.0152668767505084	0	1	0.7561	1	1	1
14	0.0303006759753016	0.64	0.0152668767505084	0	1	0	0.7779	0	0
14	0.0303006759753016	0.64	0.0152668767505084	0	1	0.7779	1	1	1
14	0.0303006759753016	0.65	0.0152668767505084	0	1	0	0.8009	0	0
14	0.0303006759753016	0.65	0.0152668767505084	0	1	0.8009	1	1	1
14	0.0303006759753016	0.66	0.0152668767505084	0	1	0	0.8254	0	0
14	0.0303006759753016	0.66	0.0152668767505084	0	1	0.8254	1	1	1
14	0.0303006759753016	0.67	0.0152668767505084	0	1	0	0.8514	0	0
14	0.0303006759753016	0.67	0.0152668767505084	0	1	0.8514	1	1	1
14	0.0303006759753016	0.68	0.0152668767505084	0	1	0	0.8791	0	0
14	0.0303006759753016	0.68	0.0152668767505084	0	1	0.8791	1	1	1
14	0.0303006759753016	0.69	0.0152668767505084	0	1	0	0.9086	0	0
14	0.0303006759753016	0.69	0.0152668767505084	0	1	0.9086	1	1	1
14	0.0303006759753016	0.7	0.0152668767505084	0	1	0	0.9402	0	0
14	0.0303006759753016	0.7	0.0152668767505084	0	1	0.9402	1	1	1
14	0.0303006759753016	0.71	0.0152668767505084	0	1	0	0.9741	0	0
14	0.0303006759753016	0.71	0.0152668767505084	0	1	0.9741	1	1	1
14	0.0303006759753016	0.72	0.0152668767505084	0	1	0	1	0	0
14	0.0303006759753016	0.73	0.0152668767505084	0	1	0	1	0	0
14	0.0303006759753016	0.74	0.0152668767505084	0	1	0	1	0	0
14	0.0303006759753016	0.75	0.0152668767505084	0	1	0	1	0	0
14	0.0303006759753016	0.76	0.0152668767505084	0	1	0	1	0	0
14	0.0303006759753016	0.77	0.0152668767505084	0	1	0	1	0	0
14	0.0303006759753016	0.78	0.0152668767505084	0	1	0	1	0	0
14	0.0303006759753016	0.79	0.0152668767505084	0	1	0	1	0	0
14	0.0303006759753016	0.8	0.0152668767505084	0	1	0	1	0	0
14	0.0303006759753016	0.81	0.0152668767505084	0	1	0	1	0	0
14	0.0303006759753016	0.82	0.0152668767505084	0	1	0	1	0	0
14	0.0303006759753016	0.83	0.0152668767505084	0	1	0	1	0	0
14	0.0303006759753016	0.84	0.0152668767505084	0	1	0	1	0	0
14	0.0303006759753016	0.85	0.0152668767505084	0	1	0	1	0	0
14	0.0303006759753016	0.86	0.0152668767505084	0	1	0	1	0	0
14	0.0303006759753016	0.87	0.0152668767505084	0	1	0	1	0	0
14	0.0303006759753016	0.88	0.0152668767505084	0	1	0	1	0	0
14	0.0303006759753016	0.89	0.0152668767505084	0	1	0	1	0	0
14	0.0303006759753016	0.9	0.0152668767505084	0	1	0	1	0	0
14	0.0303006759753016	0.91	0.0152668767505084	0	1	0	1	0	0
14	0.0303006759753016	0.92	0.0152668767505084	0	1	0	1	0	0
14	0.0303006759753016	0.93	0.0152668767505084	0	1	0	1	0	0
14	0.0303006759753016	0.94	0.0152668767505084	0	1	0	1	0	0
[truncated: 91,154 more rows]
