# Supplementary material for: Planning horizon affects prophylactic decision-making and epidemic dynamics
Source: PeerJ. 2016 Nov 8;4:e2678. doi: 10.7717/peerj.2678 (PMC5103819; doi:10.7717/peerj.2678)
Supplement: Supplemental Information 1 [file peerj-04-2678-s001.zip › spir-paper-si/data/disease1/disease1-k1.5.csv]

h	bs	rho	g	l	k	pI	i	iState	n
1	0.0303006759753016	0.01	0.0152668767505084	0	1.5	0	1	0	0
1	0.0303006759753016	0.02	0.0152668767505084	0	1.5	0	1	0	0
1	0.0303006759753016	0.03	0.0152668767505084	0	1.5	0	1	0	0
1	0.0303006759753016	0.04	0.0152668767505084	0	1.5	0	1	0	0
1	0.0303006759753016	0.05	0.0152668767505084	0	1.5	0	1	0	0
1	0.0303006759753016	0.06	0.0152668767505084	0	1.5	0	1	0	0
1	0.0303006759753016	0.07	0.0152668767505084	0	1.5	0	1	0	0
1	0.0303006759753016	0.08	0.0152668767505084	0	1.5	0	1	0	0
1	0.0303006759753016	0.09	0.0152668767505084	0	1.5	0	1	0	0
1	0.0303006759753016	0.1	0.0152668767505084	0	1.5	0	1	0	0
1	0.0303006759753016	0.11	0.0152668767505084	0	1.5	0	1	0	0
1	0.0303006759753016	0.12	0.0152668767505084	0	1.5	0	1	0	0
1	0.0303006759753016	0.13	0.0152668767505084	0	1.5	0	1	0	0
1	0.0303006759753016	0.14	0.0152668767505084	0	1.5	0	1	0	0
1	0.0303006759753016	0.15	0.0152668767505084	0	1.5	0	1	0	0
1	0.0303006759753016	0.16	0.0152668767505084	0	1.5	0	1	0	0
1	0.0303006759753016	0.17	0.0152668767505084	0	1.5	0	1	0	0
1	0.0303006759753016	0.18	0.0152668767505084	0	1.5	0	1	0	0
1	0.0303006759753016	0.19	0.0152668767505084	0	1.5	0	1	0	0
1	0.0303006759753016	0.2	0.0152668767505084	0	1.5	0	1	0	0
1	0.0303006759753016	0.21	0.0152668767505084	0	1.5	0	1	0	0
1	0.0303006759753016	0.22	0.0152668767505084	0	1.5	0	1	0	0
1	0.0303006759753016	0.23	0.0152668767505084	0	1.5	0	1	0	0
1	0.0303006759753016	0.24	0.0152668767505084	0	1.5	0	1	0	0
1	0.0303006759753016	0.25	0.0152668767505084	0	1.5	0	1	0	0
1	0.0303006759753016	0.26	0.0152668767505084	0	1.5	0	1	0	0
1	0.0303006759753016	0.27	0.0152668767505084	0	1.5	0	1	0	0
1	0.0303006759753016	0.28	0.0152668767505084	0	1.5	0	1	0	0
1	0.0303006759753016	0.29	0.0152668767505084	0	1.5	0	1	0	0
1	0.0303006759753016	0.3	0.0152668767505084	0	1.5	0	1	0	0
1	0.0303006759753016	0.31	0.0152668767505084	0	1.5	0	1	0	0
1	0.0303006759753016	0.32	0.0152668767505084	0	1.5	0	1	0	0
1	0.0303006759753016	0.33	0.0152668767505084	0	1.5	0	1	0	0
1	0.0303006759753016	0.34	0.0152668767505084	0	1.5	0	1	0	0
1	0.0303006759753016	0.35	0.0152668767505084	0	1.5	0	1	0	0
1	0.0303006759753016	0.36	0.0152668767505084	0	1.5	0	1	0	0
1	0.0303006759753016	0.37	0.0152668767505084	0	1.5	0	1	0	0
1	0.0303006759753016	0.38	0.0152668767505084	0	1.5	0	1	0	0
1	0.0303006759753016	0.39	0.0152668767505084	0	1.5	0	1	0	0
1	0.0303006759753016	0.4	0.0152668767505084	0	1.5	0	1	0	0
1	0.0303006759753016	0.41	0.0152668767505084	0	1.5	0	1	0	0
1	0.0303006759753016	0.42	0.0152668767505084	0	1.5	0	1	0	0
1	0.0303006759753016	0.43	0.0152668767505084	0	1.5	0	1	0	0
1	0.0303006759753016	0.44	0.0152668767505084	0	1.5	0	1	0	0
1	0.0303006759753016	0.45	0.0152668767505084	0	1.5	0	1	0	0
1	0.0303006759753016	0.46	0.0152668767505084	0	1.5	0	1	0	0
1	0.0303006759753016	0.47	0.0152668767505084	0	1.5	0	1	0	0
1	0.0303006759753016	0.48	0.0152668767505084	0	1.5	0	1	0	0
1	0.0303006759753016	0.49	0.0152668767505084	0	1.5	0	1	0	0
1	0.0303006759753016	0.5	0.0152668767505084	0	1.5	0	1	0	0
1	0.0303006759753016	0.51	0.0152668767505084	0	1.5	0	1	0	0
1	0.0303006759753016	0.52	0.0152668767505084	0	1.5	0	1	0	0
1	0.0303006759753016	0.53	0.0152668767505084	0	1.5	0	1	0	0
1	0.0303006759753016	0.54	0.0152668767505084	0	1.5	0	1	0	0
1	0.0303006759753016	0.55	0.0152668767505084	0	1.5	0	1	0	0
1	0.0303006759753016	0.56	0.0152668767505084	0	1.5	0	1	0	0
1	0.0303006759753016	0.57	0.0152668767505084	0	1.5	0	1	0	0
1	0.0303006759753016	0.58	0.0152668767505084	0	1.5	0	1	0	0
1	0.0303006759753016	0.59	0.0152668767505084	0	1.5	0	1	0	0
1	0.0303006759753016	0.6	0.0152668767505084	0	1.5	0	1	0	0
1	0.0303006759753016	0.61	0.0152668767505084	0	1.5	0	1	0	0
1	0.0303006759753016	0.62	0.0152668767505084	0	1.5	0	1	0	0
1	0.0303006759753016	0.63	0.0152668767505084	0	1.5	0	1	0	0
1	0.0303006759753016	0.64	0.0152668767505084	0	1.5	0	1	0	0
1	0.0303006759753016	0.65	0.0152668767505084	0	1.5	0	1	0	0
1	0.0303006759753016	0.66	0.0152668767505084	0	1.5	0	1	0	0
1	0.0303006759753016	0.67	0.0152668767505084	0	1.5	0	1	0	0
1	0.0303006759753016	0.68	0.0152668767505084	0	1.5	0	1	0	0
1	0.0303006759753016	0.69	0.0152668767505084	0	1.5	0	1	0	0
1	0.0303006759753016	0.7	0.0152668767505084	0	1.5	0	1	0	0
1	0.0303006759753016	0.71	0.0152668767505084	0	1.5	0	1	0	0
1	0.0303006759753016	0.72	0.0152668767505084	0	1.5	0	1	0	0
1	0.0303006759753016	0.73	0.0152668767505084	0	1.5	0	1	0	0
1	0.0303006759753016	0.74	0.0152668767505084	0	1.5	0	1	0	0
1	0.0303006759753016	0.75	0.0152668767505084	0	1.5	0	1	0	0
1	0.0303006759753016	0.76	0.0152668767505084	0	1.5	0	1	0	0
1	0.0303006759753016	0.77	0.0152668767505084	0	1.5	0	1	0	0
1	0.0303006759753016	0.78	0.0152668767505084	0	1.5	0	1	0	0
1	0.0303006759753016	0.79	0.0152668767505084	0	1.5	0	1	0	0
1	0.0303006759753016	0.8	0.0152668767505084	0	1.5	0	1	0	0
1	0.0303006759753016	0.81	0.0152668767505084	0	1.5	0	1	0	0
1	0.0303006759753016	0.82	0.0152668767505084	0	1.5	0	1	0	0
1	0.0303006759753016	0.83	0.0152668767505084	0	1.5	0	1	0	0
1	0.0303006759753016	0.84	0.0152668767505084	0	1.5	0	1	0	0
1	0.0303006759753016	0.85	0.0152668767505084	0	1.5	0	1	0	0
1	0.0303006759753016	0.86	0.0152668767505084	0	1.5	0	1	0	0
1	0.0303006759753016	0.87	0.0152668767505084	0	1.5	0	1	0	0
1	0.0303006759753016	0.88	0.0152668767505084	0	1.5	0	1	0	0
1	0.0303006759753016	0.89	0.0152668767505084	0	1.5	0	1	0	0
1	0.0303006759753016	0.9	0.0152668767505084	0	1.5	0	1	0	0
1	0.0303006759753016	0.91	0.0152668767505084	0	1.5	0	1	0	0
1	0.0303006759753016	0.92	0.0152668767505084	0	1.5	0	1	0	0
1	0.0303006759753016	0.93	0.0152668767505084	0	1.5	0	1	0	0
1	0.0303006759753016	0.94	0.0152668767505084	0	1.5	0	1	0	0
1	0.0303006759753016	0.95	0.0152668767505084	0	1.5	0	1	0	0
1	0.0303006759753016	0.96	0.0152668767505084	0	1.5	0	1	0	0
1	0.0303006759753016	0.97	0.0152668767505084	0	1.5	0	1	0	0
1	0.0303006759753016	0.98	0.0152668767505084	0	1.5	0	1	0	0
1	0.0303006759753016	0.99	0.0152668767505084	0	1.5	0	1	0	0
1	0.0303006759753016	1	0.0152668767505084	0	1.5	0	1	0	0
2	0.0303006759753016	0.01	0.0152668767505084	0	1.5	0	1	0	0
2	0.0303006759753016	0.02	0.0152668767505084	0	1.5	0	1	0	0
2	0.0303006759753016	0.03	0.0152668767505084	0	1.5	0	1	0	0
2	0.0303006759753016	0.04	0.0152668767505084	0	1.5	0	1	0	0
2	0.0303006759753016	0.05	0.0152668767505084	0	1.5	0	1	0	0
2	0.0303006759753016	0.06	0.0152668767505084	0	1.5	0	1	0	0
2	0.0303006759753016	0.07	0.0152668767505084	0	1.5	0	1	0	0
2	0.0303006759753016	0.08	0.0152668767505084	0	1.5	0	1	0	0
2	0.0303006759753016	0.09	0.0152668767505084	0	1.5	0	1	0	0
2	0.0303006759753016	0.1	0.0152668767505084	0	1.5	0	1	0	0
2	0.0303006759753016	0.11	0.0152668767505084	0	1.5	0	1	0	0
2	0.0303006759753016	0.12	0.0152668767505084	0	1.5	0	1	0	0
2	0.0303006759753016	0.13	0.0152668767505084	0	1.5	0	1	0	0
2	0.0303006759753016	0.14	0.0152668767505084	0	1.5	0	1	0	0
2	0.0303006759753016	0.15	0.0152668767505084	0	1.5	0	1	0	0
2	0.0303006759753016	0.16	0.0152668767505084	0	1.5	0	1	0	0
2	0.0303006759753016	0.17	0.0152668767505084	0	1.5	0	1	0	0
2	0.0303006759753016	0.18	0.0152668767505084	0	1.5	0	1	0	0
2	0.0303006759753016	0.19	0.0152668767505084	0	1.5	0	1	0	0
2	0.0303006759753016	0.2	0.0152668767505084	0	1.5	0	1	0	0
2	0.0303006759753016	0.21	0.0152668767505084	0	1.5	0	1	0	0
2	0.0303006759753016	0.22	0.0152668767505084	0	1.5	0	1	0	0
2	0.0303006759753016	0.23	0.0152668767505084	0	1.5	0	1	0	0
2	0.0303006759753016	0.24	0.0152668767505084	0	1.5	0	1	0	0
2	0.0303006759753016	0.25	0.0152668767505084	0	1.5	0	1	0	0
2	0.0303006759753016	0.26	0.0152668767505084	0	1.5	0	1	0	0
2	0.0303006759753016	0.27	0.0152668767505084	0	1.5	0	1	0	0
2	0.0303006759753016	0.28	0.0152668767505084	0	1.5	0	1	0	0
2	0.0303006759753016	0.29	0.0152668767505084	0	1.5	0	1	0	0
2	0.0303006759753016	0.3	0.0152668767505084	0	1.5	0	1	0	0
2	0.0303006759753016	0.31	0.0152668767505084	0	1.5	0	1	0	0
2	0.0303006759753016	0.32	0.0152668767505084	0	1.5	0	1	0	0
2	0.0303006759753016	0.33	0.0152668767505084	0	1.5	0	1	0	0
2	0.0303006759753016	0.34	0.0152668767505084	0	1.5	0	1	0	0
2	0.0303006759753016	0.35	0.0152668767505084	0	1.5	0	1	0	0
2	0.0303006759753016	0.36	0.0152668767505084	0	1.5	0	1	0	0
2	0.0303006759753016	0.37	0.0152668767505084	0	1.5	0	1	0	0
2	0.0303006759753016	0.38	0.0152668767505084	0	1.5	0	1	0	0
2	0.0303006759753016	0.39	0.0152668767505084	0	1.5	0	1	0	0
2	0.0303006759753016	0.4	0.0152668767505084	0	1.5	0	1	0	0
2	0.0303006759753016	0.41	0.0152668767505084	0	1.5	0	1	0	0
2	0.0303006759753016	0.42	0.0152668767505084	0	1.5	0	1	0	0
2	0.0303006759753016	0.43	0.0152668767505084	0	1.5	0	1	0	0
2	0.0303006759753016	0.44	0.0152668767505084	0	1.5	0	1	0	0
2	0.0303006759753016	0.45	0.0152668767505084	0	1.5	0	1	0	0
2	0.0303006759753016	0.46	0.0152668767505084	0	1.5	0	1	0	0
2	0.0303006759753016	0.47	0.0152668767505084	0	1.5	0	1	0	0
2	0.0303006759753016	0.48	0.0152668767505084	0	1.5	0	1	0	0
2	0.0303006759753016	0.49	0.0152668767505084	0	1.5	0	1	0	0
2	0.0303006759753016	0.5	0.0152668767505084	0	1.5	0	1	0	0
2	0.0303006759753016	0.51	0.0152668767505084	0	1.5	0	1	0	0
2	0.0303006759753016	0.52	0.0152668767505084	0	1.5	0	1	0	0
2	0.0303006759753016	0.53	0.0152668767505084	0	1.5	0	1	0	0
2	0.0303006759753016	0.54	0.0152668767505084	0	1.5	0	1	0	0
2	0.0303006759753016	0.55	0.0152668767505084	0	1.5	0	1	0	0
2	0.0303006759753016	0.56	0.0152668767505084	0	1.5	0	1	0	0
2	0.0303006759753016	0.57	0.0152668767505084	0	1.5	0	1	0	0
2	0.0303006759753016	0.58	0.0152668767505084	0	1.5	0	1	0	0
2	0.0303006759753016	0.59	0.0152668767505084	0	1.5	0	1	0	0
2	0.0303006759753016	0.6	0.0152668767505084	0	1.5	0	1	0	0
2	0.0303006759753016	0.61	0.0152668767505084	0	1.5	0	1	0	0
2	0.0303006759753016	0.62	0.0152668767505084	0	1.5	0	1	0	0
2	0.0303006759753016	0.63	0.0152668767505084	0	1.5	0	1	0	0
2	0.0303006759753016	0.64	0.0152668767505084	0	1.5	0	1	0	0
2	0.0303006759753016	0.65	0.0152668767505084	0	1.5	0	1	0	0
2	0.0303006759753016	0.66	0.0152668767505084	0	1.5	0	1	0	0
2	0.0303006759753016	0.67	0.0152668767505084	0	1.5	0	1	0	0
2	0.0303006759753016	0.68	0.0152668767505084	0	1.5	0	1	0	0
2	0.0303006759753016	0.69	0.0152668767505084	0	1.5	0	1	0	0
2	0.0303006759753016	0.7	0.0152668767505084	0	1.5	0	1	0	0
2	0.0303006759753016	0.71	0.0152668767505084	0	1.5	0	1	0	0
2	0.0303006759753016	0.72	0.0152668767505084	0	1.5	0	1	0	0
2	0.0303006759753016	0.73	0.0152668767505084	0	1.5	0	1	0	0
2	0.0303006759753016	0.74	0.0152668767505084	0	1.5	0	1	0	0
2	0.0303006759753016	0.75	0.0152668767505084	0	1.5	0	1	0	0
2	0.0303006759753016	0.76	0.0152668767505084	0	1.5	0	1	0	0
2	0.0303006759753016	0.77	0.0152668767505084	0	1.5	0	1	0	0
2	0.0303006759753016	0.78	0.0152668767505084	0	1.5	0	1	0	0
2	0.0303006759753016	0.79	0.0152668767505084	0	1.5	0	1	0	0
2	0.0303006759753016	0.8	0.0152668767505084	0	1.5	0	1	0	0
2	0.0303006759753016	0.81	0.0152668767505084	0	1.5	0	1	0	0
2	0.0303006759753016	0.82	0.0152668767505084	0	1.5	0	1	0	0
2	0.0303006759753016	0.83	0.0152668767505084	0	1.5	0	1	0	0
2	0.0303006759753016	0.84	0.0152668767505084	0	1.5	0	1	0	0
2	0.0303006759753016	0.85	0.0152668767505084	0	1.5	0	1	0	0
2	0.0303006759753016	0.86	0.0152668767505084	0	1.5	0	1	0	0
2	0.0303006759753016	0.87	0.0152668767505084	0	1.5	0	1	0	0
2	0.0303006759753016	0.88	0.0152668767505084	0	1.5	0	1	0	0
2	0.0303006759753016	0.89	0.0152668767505084	0	1.5	0	1	0	0
2	0.0303006759753016	0.9	0.0152668767505084	0	1.5	0	1	0	0
2	0.0303006759753016	0.91	0.0152668767505084	0	1.5	0	1	0	0
2	0.0303006759753016	0.92	0.0152668767505084	0	1.5	0	1	0	0
2	0.0303006759753016	0.93	0.0152668767505084	0	1.5	0	1	0	0
2	0.0303006759753016	0.94	0.0152668767505084	0	1.5	0	1	0	0
2	0.0303006759753016	0.95	0.0152668767505084	0	1.5	0	1	0	0
2	0.0303006759753016	0.96	0.0152668767505084	0	1.5	0	1	0	0
2	0.0303006759753016	0.97	0.0152668767505084	0	1.5	0	1	0	0
2	0.0303006759753016	0.98	0.0152668767505084	0	1.5	0	1	0	0
2	0.0303006759753016	0.99	0.0152668767505084	0	1.5	0	1	0	0
2	0.0303006759753016	1	0.0152668767505084	0	1.5	0	1	0	0
3	0.0303006759753016	0.01	0.0152668767505084	0	1.5	0	0.9511	0	0
3	0.0303006759753016	0.01	0.0152668767505084	0	1.5	0.9511	1	1	1
3	0.0303006759753016	0.02	0.0152668767505084	0	1.5	0	0.9654	0	0
3	0.0303006759753016	0.02	0.0152668767505084	0	1.5	0.9654	1	1	1
3	0.0303006759753016	0.03	0.0152668767505084	0	1.5	0	0.98008	0	0
3	0.0303006759753016	0.03	0.0152668767505084	0	1.5	0.98008	1	1	1
3	0.0303006759753016	0.04	0.0152668767505084	0	1.5	0	0.99512	0	0
3	0.0303006759753016	0.04	0.0152668767505084	0	1.5	0.99512	1	1	1
3	0.0303006759753016	0.05	0.0152668767505084	0	1.5	0	1	0	0
3	0.0303006759753016	0.06	0.0152668767505084	0	1.5	0	1	0	0
3	0.0303006759753016	0.07	0.0152668767505084	0	1.5	0	1	0	0
3	0.0303006759753016	0.08	0.0152668767505084	0	1.5	0	1	0	0
3	0.0303006759753016	0.09	0.0152668767505084	0	1.5	0	1	0	0
3	0.0303006759753016	0.1	0.0152668767505084	0	1.5	0	1	0	0
3	0.0303006759753016	0.11	0.0152668767505084	0	1.5	0	1	0	0
3	0.0303006759753016	0.12	0.0152668767505084	0	1.5	0	1	0	0
3	0.0303006759753016	0.13	0.0152668767505084	0	1.5	0	1	0	0
3	0.0303006759753016	0.14	0.0152668767505084	0	1.5	0	1	0	0
3	0.0303006759753016	0.15	0.0152668767505084	0	1.5	0	1	0	0
3	0.0303006759753016	0.16	0.0152668767505084	0	1.5	0	1	0	0
3	0.0303006759753016	0.17	0.0152668767505084	0	1.5	0	1	0	0
3	0.0303006759753016	0.18	0.0152668767505084	0	1.5	0	1	0	0
3	0.0303006759753016	0.19	0.0152668767505084	0	1.5	0	1	0	0
3	0.0303006759753016	0.2	0.0152668767505084	0	1.5	0	1	0	0
3	0.0303006759753016	0.21	0.0152668767505084	0	1.5	0	1	0	0
3	0.0303006759753016	0.22	0.0152668767505084	0	1.5	0	1	0	0
3	0.0303006759753016	0.23	0.0152668767505084	0	1.5	0	1	0	0
3	0.0303006759753016	0.24	0.0152668767505084	0	1.5	0	1	0	0
3	0.0303006759753016	0.25	0.0152668767505084	0	1.5	0	1	0	0
3	0.0303006759753016	0.26	0.0152668767505084	0	1.5	0	1	0	0
3	0.0303006759753016	0.27	0.0152668767505084	0	1.5	0	1	0	0
3	0.0303006759753016	0.28	0.0152668767505084	0	1.5	0	1	0	0
3	0.0303006759753016	0.29	0.0152668767505084	0	1.5	0	1	0	0
3	0.0303006759753016	0.3	0.0152668767505084	0	1.5	0	1	0	0
3	0.0303006759753016	0.31	0.0152668767505084	0	1.5	0	1	0	0
3	0.0303006759753016	0.32	0.0152668767505084	0	1.5	0	1	0	0
3	0.0303006759753016	0.33	0.0152668767505084	0	1.5	0	1	0	0
3	0.0303006759753016	0.34	0.0152668767505084	0	1.5	0	1	0	0
3	0.0303006759753016	0.35	0.0152668767505084	0	1.5	0	1	0	0
3	0.0303006759753016	0.36	0.0152668767505084	0	1.5	0	1	0	0
3	0.0303006759753016	0.37	0.0152668767505084	0	1.5	0	1	0	0
3	0.0303006759753016	0.38	0.0152668767505084	0	1.5	0	1	0	0
3	0.0303006759753016	0.39	0.0152668767505084	0	1.5	0	1	0	0
3	0.0303006759753016	0.4	0.0152668767505084	0	1.5	0	1	0	0
3	0.0303006759753016	0.41	0.0152668767505084	0	1.5	0	1	0	0
3	0.0303006759753016	0.42	0.0152668767505084	0	1.5	0	1	0	0
3	0.0303006759753016	0.43	0.0152668767505084	0	1.5	0	1	0	0
3	0.0303006759753016	0.44	0.0152668767505084	0	1.5	0	1	0	0
3	0.0303006759753016	0.45	0.0152668767505084	0	1.5	0	1	0	0
3	0.0303006759753016	0.46	0.0152668767505084	0	1.5	0	1	0	0
3	0.0303006759753016	0.47	0.0152668767505084	0	1.5	0	1	0	0
3	0.0303006759753016	0.48	0.0152668767505084	0	1.5	0	1	0	0
3	0.0303006759753016	0.49	0.0152668767505084	0	1.5	0	1	0	0
3	0.0303006759753016	0.5	0.0152668767505084	0	1.5	0	1	0	0
3	0.0303006759753016	0.51	0.0152668767505084	0	1.5	0	1	0	0
3	0.0303006759753016	0.52	0.0152668767505084	0	1.5	0	1	0	0
3	0.0303006759753016	0.53	0.0152668767505084	0	1.5	0	1	0	0
3	0.0303006759753016	0.54	0.0152668767505084	0	1.5	0	1	0	0
3	0.0303006759753016	0.55	0.0152668767505084	0	1.5	0	1	0	0
3	0.0303006759753016	0.56	0.0152668767505084	0	1.5	0	1	0	0
3	0.0303006759753016	0.57	0.0152668767505084	0	1.5	0	1	0	0
3	0.0303006759753016	0.58	0.0152668767505084	0	1.5	0	1	0	0
3	0.0303006759753016	0.59	0.0152668767505084	0	1.5	0	1	0	0
3	0.0303006759753016	0.6	0.0152668767505084	0	1.5	0	1	0	0
3	0.0303006759753016	0.61	0.0152668767505084	0	1.5	0	1	0	0
3	0.0303006759753016	0.62	0.0152668767505084	0	1.5	0	1	0	0
3	0.0303006759753016	0.63	0.0152668767505084	0	1.5	0	1	0	0
3	0.0303006759753016	0.64	0.0152668767505084	0	1.5	0	1	0	0
3	0.0303006759753016	0.65	0.0152668767505084	0	1.5	0	1	0	0
3	0.0303006759753016	0.66	0.0152668767505084	0	1.5	0	1	0	0
3	0.0303006759753016	0.67	0.0152668767505084	0	1.5	0	1	0	0
3	0.0303006759753016	0.68	0.0152668767505084	0	1.5	0	1	0	0
3	0.0303006759753016	0.69	0.0152668767505084	0	1.5	0	1	0	0
3	0.0303006759753016	0.7	0.0152668767505084	0	1.5	0	1	0	0
3	0.0303006759753016	0.71	0.0152668767505084	0	1.5	0	1	0	0
3	0.0303006759753016	0.72	0.0152668767505084	0	1.5	0	1	0	0
3	0.0303006759753016	0.73	0.0152668767505084	0	1.5	0	1	0	0
3	0.0303006759753016	0.74	0.0152668767505084	0	1.5	0	1	0	0
3	0.0303006759753016	0.75	0.0152668767505084	0	1.5	0	1	0	0
3	0.0303006759753016	0.76	0.0152668767505084	0	1.5	0	1	0	0
3	0.0303006759753016	0.77	0.0152668767505084	0	1.5	0	1	0	0
3	0.0303006759753016	0.78	0.0152668767505084	0	1.5	0	1	0	0
3	0.0303006759753016	0.79	0.0152668767505084	0	1.5	0	1	0	0
3	0.0303006759753016	0.8	0.0152668767505084	0	1.5	0	1	0	0
3	0.0303006759753016	0.81	0.0152668767505084	0	1.5	0	1	0	0
3	0.0303006759753016	0.82	0.0152668767505084	0	1.5	0	1	0	0
3	0.0303006759753016	0.83	0.0152668767505084	0	1.5	0	1	0	0
3	0.0303006759753016	0.84	0.0152668767505084	0	1.5	0	1	0	0
3	0.0303006759753016	0.85	0.0152668767505084	0	1.5	0	1	0	0
3	0.0303006759753016	0.86	0.0152668767505084	0	1.5	0	1	0	0
3	0.0303006759753016	0.87	0.0152668767505084	0	1.5	0	1	0	0
3	0.0303006759753016	0.88	0.0152668767505084	0	1.5	0	1	0	0
3	0.0303006759753016	0.89	0.0152668767505084	0	1.5	0	1	0	0
3	0.0303006759753016	0.9	0.0152668767505084	0	1.5	0	1	0	0
3	0.0303006759753016	0.91	0.0152668767505084	0	1.5	0	1	0	0
3	0.0303006759753016	0.92	0.0152668767505084	0	1.5	0	1	0	0
3	0.0303006759753016	0.93	0.0152668767505084	0	1.5	0	1	0	0
3	0.0303006759753016	0.94	0.0152668767505084	0	1.5	0	1	0	0
3	0.0303006759753016	0.95	0.0152668767505084	0	1.5	0	1	0	0
3	0.0303006759753016	0.96	0.0152668767505084	0	1.5	0	1	0	0
3	0.0303006759753016	0.97	0.0152668767505084	0	1.5	0	1	0	0
3	0.0303006759753016	0.98	0.0152668767505084	0	1.5	0	1	0	0
3	0.0303006759753016	0.99	0.0152668767505084	0	1.5	0	1	0	0
3	0.0303006759753016	1	0.0152668767505084	0	1.5	0	1	0	0
4	0.0303006759753016	0.01	0.0152668767505084	0	1.5	0	0.68974	0	0
4	0.0303006759753016	0.01	0.0152668767505084	0	1.5	0.68974	1	1	1
4	0.0303006759753016	0.02	0.0152668767505084	0	1.5	0	0.7002	0	0
4	0.0303006759753016	0.02	0.0152668767505084	0	1.5	0.7002	1	1	1
4	0.0303006759753016	0.03	0.0152668767505084	0	1.5	0	0.71093	0	0
4	0.0303006759753016	0.03	0.0152668767505084	0	1.5	0.71093	1	1	1
4	0.0303006759753016	0.04	0.0152668767505084	0	1.5	0	0.72194	0	0
4	0.0303006759753016	0.04	0.0152668767505084	0	1.5	0.72194	1	1	1
4	0.0303006759753016	0.05	0.0152668767505084	0	1.5	0	0.73323	0	0
4	0.0303006759753016	0.05	0.0152668767505084	0	1.5	0.73323	1	1	1
4	0.0303006759753016	0.06	0.0152668767505084	0	1.5	0	0.74482	0	0
4	0.0303006759753016	0.06	0.0152668767505084	0	1.5	0.74482	1	1	1
4	0.0303006759753016	0.07	0.0152668767505084	0	1.5	0	0.75672	0	0
4	0.0303006759753016	0.07	0.0152668767505084	0	1.5	0.75672	1	1	1
4	0.0303006759753016	0.08	0.0152668767505084	0	1.5	0	0.76894	0	0
4	0.0303006759753016	0.08	0.0152668767505084	0	1.5	0.76894	1	1	1
4	0.0303006759753016	0.09	0.0152668767505084	0	1.5	0	0.78149	0	0
4	0.0303006759753016	0.09	0.0152668767505084	0	1.5	0.78149	1	1	1
4	0.0303006759753016	0.1	0.0152668767505084	0	1.5	0	0.79438	0	0
4	0.0303006759753016	0.1	0.0152668767505084	0	1.5	0.79438	1	1	1
4	0.0303006759753016	0.11	0.0152668767505084	0	1.5	0	0.80764	0	0
4	0.0303006759753016	0.11	0.0152668767505084	0	1.5	0.80764	1	1	1
4	0.0303006759753016	0.12	0.0152668767505084	0	1.5	0	0.82126	0	0
4	0.0303006759753016	0.12	0.0152668767505084	0	1.5	0.82126	1	1	1
4	0.0303006759753016	0.13	0.0152668767505084	0	1.5	0	0.83528	0	0
4	0.0303006759753016	0.13	0.0152668767505084	0	1.5	0.83528	1	1	1
4	0.0303006759753016	0.14	0.0152668767505084	0	1.5	0	0.84969	0	0
4	0.0303006759753016	0.14	0.0152668767505084	0	1.5	0.84969	1	1	1
4	0.0303006759753016	0.15	0.0152668767505084	0	1.5	0	0.86453	0	0
4	0.0303006759753016	0.15	0.0152668767505084	0	1.5	0.86453	1	1	1
4	0.0303006759753016	0.16	0.0152668767505084	0	1.5	0	0.87981	0	0
4	0.0303006759753016	0.16	0.0152668767505084	0	1.5	0.87981	1	1	1
4	0.0303006759753016	0.17	0.0152668767505084	0	1.5	0	0.89554	0	0
4	0.0303006759753016	0.17	0.0152668767505084	0	1.5	0.89554	1	1	1
4	0.0303006759753016	0.18	0.0152668767505084	0	1.5	0	0.91174	0	0
4	0.0303006759753016	0.18	0.0152668767505084	0	1.5	0.91174	1	1	1
4	0.0303006759753016	0.19	0.0152668767505084	0	1.5	0	0.92844	0	0
4	0.0303006759753016	0.19	0.0152668767505084	0	1.5	0.92844	1	1	1
4	0.0303006759753016	0.2	0.0152668767505084	0	1.5	0	0.94565	0	0
4	0.0303006759753016	0.2	0.0152668767505084	0	1.5	0.94565	1	1	1
4	0.0303006759753016	0.21	0.0152668767505084	0	1.5	0	0.96341	0	0
4	0.0303006759753016	0.21	0.0152668767505084	0	1.5	0.96341	1	1	1
4	0.0303006759753016	0.22	0.0152668767505084	0	1.5	0	0.98172	0	0
4	0.0303006759753016	0.22	0.0152668767505084	0	1.5	0.98172	1	1	1
4	0.0303006759753016	0.23	0.0152668767505084	0	1.5	0	1	0	0
4	0.0303006759753016	0.24	0.0152668767505084	0	1.5	0	1	0	0
4	0.0303006759753016	0.25	0.0152668767505084	0	1.5	0	1	0	0
4	0.0303006759753016	0.26	0.0152668767505084	0	1.5	0	1	0	0
4	0.0303006759753016	0.27	0.0152668767505084	0	1.5	0	1	0	0
4	0.0303006759753016	0.28	0.0152668767505084	0	1.5	0	1	0	0
4	0.0303006759753016	0.29	0.0152668767505084	0	1.5	0	1	0	0
4	0.0303006759753016	0.3	0.0152668767505084	0	1.5	0	1	0	0
4	0.0303006759753016	0.31	0.0152668767505084	0	1.5	0	1	0	0
4	0.0303006759753016	0.32	0.0152668767505084	0	1.5	0	1	0	0
4	0.0303006759753016	0.33	0.0152668767505084	0	1.5	0	1	0	0
4	0.0303006759753016	0.34	0.0152668767505084	0	1.5	0	1	0	0
4	0.0303006759753016	0.35	0.0152668767505084	0	1.5	0	1	0	0
4	0.0303006759753016	0.36	0.0152668767505084	0	1.5	0	1	0	0
4	0.0303006759753016	0.37	0.0152668767505084	0	1.5	0	1	0	0
4	0.0303006759753016	0.38	0.0152668767505084	0	1.5	0	1	0	0
4	0.0303006759753016	0.39	0.0152668767505084	0	1.5	0	1	0	0
4	0.0303006759753016	0.4	0.0152668767505084	0	1.5	0	1	0	0
4	0.0303006759753016	0.41	0.0152668767505084	0	1.5	0	1	0	0
4	0.0303006759753016	0.42	0.0152668767505084	0	1.5	0	1	0	0
4	0.0303006759753016	0.43	0.0152668767505084	0	1.5	0	1	0	0
4	0.0303006759753016	0.44	0.0152668767505084	0	1.5	0	1	0	0
4	0.0303006759753016	0.45	0.0152668767505084	0	1.5	0	1	0	0
4	0.0303006759753016	0.46	0.0152668767505084	0	1.5	0	1	0	0
4	0.0303006759753016	0.47	0.0152668767505084	0	1.5	0	1	0	0
4	0.0303006759753016	0.48	0.0152668767505084	0	1.5	0	1	0	0
4	0.0303006759753016	0.49	0.0152668767505084	0	1.5	0	1	0	0
4	0.0303006759753016	0.5	0.0152668767505084	0	1.5	0	1	0	0
4	0.0303006759753016	0.51	0.0152668767505084	0	1.5	0	1	0	0
4	0.0303006759753016	0.52	0.0152668767505084	0	1.5	0	1	0	0
4	0.0303006759753016	0.53	0.0152668767505084	0	1.5	0	1	0	0
4	0.0303006759753016	0.54	0.0152668767505084	0	1.5	0	1	0	0
4	0.0303006759753016	0.55	0.0152668767505084	0	1.5	0	1	0	0
4	0.0303006759753016	0.56	0.0152668767505084	0	1.5	0	1	0	0
4	0.0303006759753016	0.57	0.0152668767505084	0	1.5	0	1	0	0
4	0.0303006759753016	0.58	0.0152668767505084	0	1.5	0	1	0	0
4	0.0303006759753016	0.59	0.0152668767505084	0	1.5	0	1	0	0
4	0.0303006759753016	0.6	0.0152668767505084	0	1.5	0	1	0	0
4	0.0303006759753016	0.61	0.0152668767505084	0	1.5	0	1	0	0
4	0.0303006759753016	0.62	0.0152668767505084	0	1.5	0	1	0	0
4	0.0303006759753016	0.63	0.0152668767505084	0	1.5	0	1	0	0
4	0.0303006759753016	0.64	0.0152668767505084	0	1.5	0	1	0	0
4	0.0303006759753016	0.65	0.0152668767505084	0	1.5	0	1	0	0
4	0.0303006759753016	0.66	0.0152668767505084	0	1.5	0	1	0	0
4	0.0303006759753016	0.67	0.0152668767505084	0	1.5	0	1	0	0
4	0.0303006759753016	0.68	0.0152668767505084	0	1.5	0	1	0	0
4	0.0303006759753016	0.69	0.0152668767505084	0	1.5	0	1	0	0
4	0.0303006759753016	0.7	0.0152668767505084	0	1.5	0	1	0	0
4	0.0303006759753016	0.71	0.0152668767505084	0	1.5	0	1	0	0
4	0.0303006759753016	0.72	0.0152668767505084	0	1.5	0	1	0	0
4	0.0303006759753016	0.73	0.0152668767505084	0	1.5	0	1	0	0
4	0.0303006759753016	0.74	0.0152668767505084	0	1.5	0	1	0	0
4	0.0303006759753016	0.75	0.0152668767505084	0	1.5	0	1	0	0
4	0.0303006759753016	0.76	0.0152668767505084	0	1.5	0	1	0	0
4	0.0303006759753016	0.77	0.0152668767505084	0	1.5	0	1	0	0
4	0.0303006759753016	0.78	0.0152668767505084	0	1.5	0	1	0	0
4	0.0303006759753016	0.79	0.0152668767505084	0	1.5	0	1	0	0
4	0.0303006759753016	0.8	0.0152668767505084	0	1.5	0	1	0	0
4	0.0303006759753016	0.81	0.0152668767505084	0	1.5	0	1	0	0
4	0.0303006759753016	0.82	0.0152668767505084	0	1.5	0	1	0	0
4	0.0303006759753016	0.83	0.0152668767505084	0	1.5	0	1	0	0
4	0.0303006759753016	0.84	0.0152668767505084	0	1.5	0	1	0	0
4	0.0303006759753016	0.85	0.0152668767505084	0	1.5	0	1	0	0
4	0.0303006759753016	0.86	0.0152668767505084	0	1.5	0	1	0	0
4	0.0303006759753016	0.87	0.0152668767505084	0	1.5	0	1	0	0
4	0.0303006759753016	0.88	0.0152668767505084	0	1.5	0	1	0	0
4	0.0303006759753016	0.89	0.0152668767505084	0	1.5	0	1	0	0
4	0.0303006759753016	0.9	0.0152668767505084	0	1.5	0	1	0	0
4	0.0303006759753016	0.91	0.0152668767505084	0	1.5	0	1	0	0
4	0.0303006759753016	0.92	0.0152668767505084	0	1.5	0	1	0	0
4	0.0303006759753016	0.93	0.0152668767505084	0	1.5	0	1	0	0
4	0.0303006759753016	0.94	0.0152668767505084	0	1.5	0	1	0	0
4	0.0303006759753016	0.95	0.0152668767505084	0	1.5	0	1	0	0
4	0.0303006759753016	0.96	0.0152668767505084	0	1.5	0	1	0	0
4	0.0303006759753016	0.97	0.0152668767505084	0	1.5	0	1	0	0
4	0.0303006759753016	0.98	0.0152668767505084	0	1.5	0	1	0	0
4	0.0303006759753016	0.99	0.0152668767505084	0	1.5	0	1	0	0
4	0.0303006759753016	1	0.0152668767505084	0	1.5	0	1	0	0
5	0.0303006759753016	0.01	0.0152668767505084	0	1.5	0	0.53075	0	0
5	0.0303006759753016	0.01	0.0152668767505084	0	1.5	0.53075	1	1	1
5	0.0303006759753016	0.02	0.0152668767505084	0	1.5	0	0.53884	0	0
5	0.0303006759753016	0.02	0.0152668767505084	0	1.5	0.53884	1	1	1
5	0.0303006759753016	0.03	0.0152668767505084	0	1.5	0	0.54715	0	0
5	0.0303006759753016	0.03	0.0152668767505084	0	1.5	0.54715	1	1	1
5	0.0303006759753016	0.04	0.0152668767505084	0	1.5	0	0.55566	0	0
5	0.0303006759753016	0.04	0.0152668767505084	0	1.5	0.55566	1	1	1
5	0.0303006759753016	0.05	0.0152668767505084	0	1.5	0	0.5644	0	0
5	0.0303006759753016	0.05	0.0152668767505084	0	1.5	0.5644	1	1	1
5	0.0303006759753016	0.06	0.0152668767505084	0	1.5	0	0.57338	0	0
5	0.0303006759753016	0.06	0.0152668767505084	0	1.5	0.57338	1	1	1
5	0.0303006759753016	0.07	0.0152668767505084	0	1.5	0	0.58259	0	0
5	0.0303006759753016	0.07	0.0152668767505084	0	1.5	0.58259	1	1	1
5	0.0303006759753016	0.08	0.0152668767505084	0	1.5	0	0.59205	0	0
5	0.0303006759753016	0.08	0.0152668767505084	0	1.5	0.59205	1	1	1
5	0.0303006759753016	0.09	0.0152668767505084	0	1.5	0	0.60177	0	0
5	0.0303006759753016	0.09	0.0152668767505084	0	1.5	0.60177	1	1	1
5	0.0303006759753016	0.1	0.0152668767505084	0	1.5	0	0.61176	0	0
5	0.0303006759753016	0.1	0.0152668767505084	0	1.5	0.61176	1	1	1
5	0.0303006759753016	0.11	0.0152668767505084	0	1.5	0	0.62203	0	0
5	0.0303006759753016	0.11	0.0152668767505084	0	1.5	0.62203	1	1	1
5	0.0303006759753016	0.12	0.0152668767505084	0	1.5	0	0.63259	0	0
5	0.0303006759753016	0.12	0.0152668767505084	0	1.5	0.63259	1	1	1
5	0.0303006759753016	0.13	0.0152668767505084	0	1.5	0	0.64345	0	0
5	0.0303006759753016	0.13	0.0152668767505084	0	1.5	0.64345	1	1	1
5	0.0303006759753016	0.14	0.0152668767505084	0	1.5	0	0.65463	0	0
5	0.0303006759753016	0.14	0.0152668767505084	0	1.5	0.65463	1	1	1
5	0.0303006759753016	0.15	0.0152668767505084	0	1.5	0	0.66613	0	0
5	0.0303006759753016	0.15	0.0152668767505084	0	1.5	0.66613	1	1	1
5	0.0303006759753016	0.16	0.0152668767505084	0	1.5	0	0.67797	0	0
5	0.0303006759753016	0.16	0.0152668767505084	0	1.5	0.67797	1	1	1
5	0.0303006759753016	0.17	0.0152668767505084	0	1.5	0	0.69017	0	0
5	0.0303006759753016	0.17	0.0152668767505084	0	1.5	0.69017	1	1	1
5	0.0303006759753016	0.18	0.0152668767505084	0	1.5	0	0.70274	0	0
5	0.0303006759753016	0.18	0.0152668767505084	0	1.5	0.70274	1	1	1
5	0.0303006759753016	0.19	0.0152668767505084	0	1.5	0	0.7157	0	0
5	0.0303006759753016	0.19	0.0152668767505084	0	1.5	0.7157	1	1	1
5	0.0303006759753016	0.2	0.0152668767505084	0	1.5	0	0.72906	0	0
5	0.0303006759753016	0.2	0.0152668767505084	0	1.5	0.72906	1	1	1
5	0.0303006759753016	0.21	0.0152668767505084	0	1.5	0	0.74284	0	0
5	0.0303006759753016	0.21	0.0152668767505084	0	1.5	0.74284	1	1	1
5	0.0303006759753016	0.22	0.0152668767505084	0	1.5	0	0.75706	0	0
5	0.0303006759753016	0.22	0.0152668767505084	0	1.5	0.75706	1	1	1
5	0.0303006759753016	0.23	0.0152668767505084	0	1.5	0	0.77174	0	0
5	0.0303006759753016	0.23	0.0152668767505084	0	1.5	0.77174	1	1	1
5	0.0303006759753016	0.24	0.0152668767505084	0	1.5	0	0.7869	0	0
5	0.0303006759753016	0.24	0.0152668767505084	0	1.5	0.7869	1	1	1
5	0.0303006759753016	0.25	0.0152668767505084	0	1.5	0	0.80256	0	0
5	0.0303006759753016	0.25	0.0152668767505084	0	1.5	0.80256	1	1	1
5	0.0303006759753016	0.26	0.0152668767505084	0	1.5	0	0.81875	0	0
5	0.0303006759753016	0.26	0.0152668767505084	0	1.5	0.81875	1	1	1
5	0.0303006759753016	0.27	0.0152668767505084	0	1.5	0	0.8355	0	0
5	0.0303006759753016	0.27	0.0152668767505084	0	1.5	0.8355	1	1	1
5	0.0303006759753016	0.28	0.0152668767505084	0	1.5	0	0.85282	0	0
5	0.0303006759753016	0.28	0.0152668767505084	0	1.5	0.85282	1	1	1
5	0.0303006759753016	0.29	0.0152668767505084	0	1.5	0	0.87074	0	0
5	0.0303006759753016	0.29	0.0152668767505084	0	1.5	0.87074	1	1	1
5	0.0303006759753016	0.3	0.0152668767505084	0	1.5	0	0.88931	0	0
5	0.0303006759753016	0.3	0.0152668767505084	0	1.5	0.88931	1	1	1
5	0.0303006759753016	0.31	0.0152668767505084	0	1.5	0	0.90854	0	0
5	0.0303006759753016	0.31	0.0152668767505084	0	1.5	0.90854	1	1	1
5	0.0303006759753016	0.32	0.0152668767505084	0	1.5	0	0.92848	0	0
5	0.0303006759753016	0.32	0.0152668767505084	0	1.5	0.92848	1	1	1
5	0.0303006759753016	0.33	0.0152668767505084	0	1.5	0	0.94915	0	0
5	0.0303006759753016	0.33	0.0152668767505084	0	1.5	0.94915	1	1	1
5	0.0303006759753016	0.34	0.0152668767505084	0	1.5	0	0.97061	0	0
5	0.0303006759753016	0.34	0.0152668767505084	0	1.5	0.97061	1	1	1
5	0.0303006759753016	0.35	0.0152668767505084	0	1.5	0	0.99289	0	0
5	0.0303006759753016	0.35	0.0152668767505084	0	1.5	0.99289	1	1	1
5	0.0303006759753016	0.36	0.0152668767505084	0	1.5	0	1	0	0
5	0.0303006759753016	0.37	0.0152668767505084	0	1.5	0	1	0	0
5	0.0303006759753016	0.38	0.0152668767505084	0	1.5	0	1	0	0
5	0.0303006759753016	0.39	0.0152668767505084	0	1.5	0	1	0	0
5	0.0303006759753016	0.4	0.0152668767505084	0	1.5	0	1	0	0
5	0.0303006759753016	0.41	0.0152668767505084	0	1.5	0	1	0	0
5	0.0303006759753016	0.42	0.0152668767505084	0	1.5	0	1	0	0
5	0.0303006759753016	0.43	0.0152668767505084	0	1.5	0	1	0	0
5	0.0303006759753016	0.44	0.0152668767505084	0	1.5	0	1	0	0
5	0.0303006759753016	0.45	0.0152668767505084	0	1.5	0	1	0	0
5	0.0303006759753016	0.46	0.0152668767505084	0	1.5	0	1	0	0
5	0.0303006759753016	0.47	0.0152668767505084	0	1.5	0	1	0	0
5	0.0303006759753016	0.48	0.0152668767505084	0	1.5	0	1	0	0
5	0.0303006759753016	0.49	0.0152668767505084	0	1.5	0	1	0	0
5	0.0303006759753016	0.5	0.0152668767505084	0	1.5	0	1	0	0
5	0.0303006759753016	0.51	0.0152668767505084	0	1.5	0	1	0	0
5	0.0303006759753016	0.52	0.0152668767505084	0	1.5	0	1	0	0
5	0.0303006759753016	0.53	0.0152668767505084	0	1.5	0	1	0	0
5	0.0303006759753016	0.54	0.0152668767505084	0	1.5	0	1	0	0
5	0.0303006759753016	0.55	0.0152668767505084	0	1.5	0	1	0	0
5	0.0303006759753016	0.56	0.0152668767505084	0	1.5	0	1	0	0
5	0.0303006759753016	0.57	0.0152668767505084	0	1.5	0	1	0	0
5	0.0303006759753016	0.58	0.0152668767505084	0	1.5	0	1	0	0
5	0.0303006759753016	0.59	0.0152668767505084	0	1.5	0	1	0	0
5	0.0303006759753016	0.6	0.0152668767505084	0	1.5	0	1	0	0
5	0.0303006759753016	0.61	0.0152668767505084	0	1.5	0	1	0	0
5	0.0303006759753016	0.62	0.0152668767505084	0	1.5	0	1	0	0
5	0.0303006759753016	0.63	0.0152668767505084	0	1.5	0	1	0	0
5	0.0303006759753016	0.64	0.0152668767505084	0	1.5	0	1	0	0
5	0.0303006759753016	0.65	0.0152668767505084	0	1.5	0	1	0	0
5	0.0303006759753016	0.66	0.0152668767505084	0	1.5	0	1	0	0
5	0.0303006759753016	0.67	0.0152668767505084	0	1.5	0	1	0	0
5	0.0303006759753016	0.68	0.0152668767505084	0	1.5	0	1	0	0
5	0.0303006759753016	0.69	0.0152668767505084	0	1.5	0	1	0	0
5	0.0303006759753016	0.7	0.0152668767505084	0	1.5	0	1	0	0
5	0.0303006759753016	0.71	0.0152668767505084	0	1.5	0	1	0	0
5	0.0303006759753016	0.72	0.0152668767505084	0	1.5	0	1	0	0
5	0.0303006759753016	0.73	0.0152668767505084	0	1.5	0	1	0	0
5	0.0303006759753016	0.74	0.0152668767505084	0	1.5	0	1	0	0
5	0.0303006759753016	0.75	0.0152668767505084	0	1.5	0	1	0	0
5	0.0303006759753016	0.76	0.0152668767505084	0	1.5	0	1	0	0
5	0.0303006759753016	0.77	0.0152668767505084	0	1.5	0	1	0	0
5	0.0303006759753016	0.78	0.0152668767505084	0	1.5	0	1	0	0
5	0.0303006759753016	0.79	0.0152668767505084	0	1.5	0	1	0	0
5	0.0303006759753016	0.8	0.0152668767505084	0	1.5	0	1	0	0
5	0.0303006759753016	0.81	0.0152668767505084	0	1.5	0	1	0	0
5	0.0303006759753016	0.82	0.0152668767505084	0	1.5	0	1	0	0
5	0.0303006759753016	0.83	0.0152668767505084	0	1.5	0	1	0	0
5	0.0303006759753016	0.84	0.0152668767505084	0	1.5	0	1	0	0
5	0.0303006759753016	0.85	0.0152668767505084	0	1.5	0	1	0	0
5	0.0303006759753016	0.86	0.0152668767505084	0	1.5	0	1	0	0
5	0.0303006759753016	0.87	0.0152668767505084	0	1.5	0	1	0	0
5	0.0303006759753016	0.88	0.0152668767505084	0	1.5	0	1	0	0
5	0.0303006759753016	0.89	0.0152668767505084	0	1.5	0	1	0	0
5	0.0303006759753016	0.9	0.0152668767505084	0	1.5	0	1	0	0
5	0.0303006759753016	0.91	0.0152668767505084	0	1.5	0	1	0	0
5	0.0303006759753016	0.92	0.0152668767505084	0	1.5	0	1	0	0
5	0.0303006759753016	0.93	0.0152668767505084	0	1.5	0	1	0	0
5	0.0303006759753016	0.94	0.0152668767505084	0	1.5	0	1	0	0
5	0.0303006759753016	0.95	0.0152668767505084	0	1.5	0	1	0	0
5	0.0303006759753016	0.96	0.0152668767505084	0	1.5	0	1	0	0
5	0.0303006759753016	0.97	0.0152668767505084	0	1.5	0	1	0	0
5	0.0303006759753016	0.98	0.0152668767505084	0	1.5	0	1	0	0
5	0.0303006759753016	0.99	0.0152668767505084	0	1.5	0	1	0	0
5	0.0303006759753016	1	0.0152668767505084	0	1.5	0	1	0	0
6	0.0303006759753016	0.01	0.0152668767505084	0	1.5	0	0.42555	0	0
6	0.0303006759753016	0.01	0.0152668767505084	0	1.5	0.42555	1	1	1
6	0.0303006759753016	0.02	0.0152668767505084	0	1.5	0	0.43207	0	0
6	0.0303006759753016	0.02	0.0152668767505084	0	1.5	0.43207	1	1	1
6	0.0303006759753016	0.03	0.0152668767505084	0	1.5	0	0.43875	0	0
6	0.0303006759753016	0.03	0.0152668767505084	0	1.5	0.43875	1	1	1
6	0.0303006759753016	0.04	0.0152668767505084	0	1.5	0	0.44561	0	0
6	0.0303006759753016	0.04	0.0152668767505084	0	1.5	0.44561	1	1	1
6	0.0303006759753016	0.05	0.0152668767505084	0	1.5	0	0.45265	0	0
6	0.0303006759753016	0.05	0.0152668767505084	0	1.5	0.45265	1	1	1
6	0.0303006759753016	0.06	0.0152668767505084	0	1.5	0	0.45987	0	0
6	0.0303006759753016	0.06	0.0152668767505084	0	1.5	0.45987	1	1	1
6	0.0303006759753016	0.07	0.0152668767505084	0	1.5	0	0.46729	0	0
6	0.0303006759753016	0.07	0.0152668767505084	0	1.5	0.46729	1	1	1
6	0.0303006759753016	0.08	0.0152668767505084	0	1.5	0	0.47491	0	0
6	0.0303006759753016	0.08	0.0152668767505084	0	1.5	0.47491	1	1	1
6	0.0303006759753016	0.09	0.0152668767505084	0	1.5	0	0.48274	0	0
6	0.0303006759753016	0.09	0.0152668767505084	0	1.5	0.48274	1	1	1
6	0.0303006759753016	0.1	0.0152668767505084	0	1.5	0	0.49079	0	0
6	0.0303006759753016	0.1	0.0152668767505084	0	1.5	0.49079	1	1	1
6	0.0303006759753016	0.11	0.0152668767505084	0	1.5	0	0.49907	0	0
6	0.0303006759753016	0.11	0.0152668767505084	0	1.5	0.49907	1	1	1
6	0.0303006759753016	0.12	0.0152668767505084	0	1.5	0	0.50758	0	0
6	0.0303006759753016	0.12	0.0152668767505084	0	1.5	0.50758	1	1	1
6	0.0303006759753016	0.13	0.0152668767505084	0	1.5	0	0.51633	0	0
6	0.0303006759753016	0.13	0.0152668767505084	0	1.5	0.51633	1	1	1
6	0.0303006759753016	0.14	0.0152668767505084	0	1.5	0	0.52534	0	0
6	0.0303006759753016	0.14	0.0152668767505084	0	1.5	0.52534	1	1	1
6	0.0303006759753016	0.15	0.0152668767505084	0	1.5	0	0.53461	0	0
6	0.0303006759753016	0.15	0.0152668767505084	0	1.5	0.53461	1	1	1
6	0.0303006759753016	0.16	0.0152668767505084	0	1.5	0	0.54416	0	0
6	0.0303006759753016	0.16	0.0152668767505084	0	1.5	0.54416	1	1	1
6	0.0303006759753016	0.17	0.0152668767505084	0	1.5	0	0.554	0	0
6	0.0303006759753016	0.17	0.0152668767505084	0	1.5	0.554	1	1	1
6	0.0303006759753016	0.18	0.0152668767505084	0	1.5	0	0.56414	0	0
6	0.0303006759753016	0.18	0.0152668767505084	0	1.5	0.56414	1	1	1
6	0.0303006759753016	0.19	0.0152668767505084	0	1.5	0	0.57459	0	0
6	0.0303006759753016	0.19	0.0152668767505084	0	1.5	0.57459	1	1	1
6	0.0303006759753016	0.2	0.0152668767505084	0	1.5	0	0.58537	0	0
6	0.0303006759753016	0.2	0.0152668767505084	0	1.5	0.58537	1	1	1
6	0.0303006759753016	0.21	0.0152668767505084	0	1.5	0	0.59649	0	0
6	0.0303006759753016	0.21	0.0152668767505084	0	1.5	0.59649	1	1	1
6	0.0303006759753016	0.22	0.0152668767505084	0	1.5	0	0.60796	0	0
6	0.0303006759753016	0.22	0.0152668767505084	0	1.5	0.60796	1	1	1
6	0.0303006759753016	0.23	0.0152668767505084	0	1.5	0	0.61981	0	0
6	0.0303006759753016	0.23	0.0152668767505084	0	1.5	0.61981	1	1	1
6	0.0303006759753016	0.24	0.0152668767505084	0	1.5	0	0.63205	0	0
6	0.0303006759753016	0.24	0.0152668767505084	0	1.5	0.63205	1	1	1
6	0.0303006759753016	0.25	0.0152668767505084	0	1.5	0	0.6447	0	0
6	0.0303006759753016	0.25	0.0152668767505084	0	1.5	0.6447	1	1	1
6	0.0303006759753016	0.26	0.0152668767505084	0	1.5	0	0.65777	0	0
6	0.0303006759753016	0.26	0.0152668767505084	0	1.5	0.65777	1	1	1
6	0.0303006759753016	0.27	0.0152668767505084	0	1.5	0	0.6713	0	0
6	0.0303006759753016	0.27	0.0152668767505084	0	1.5	0.6713	1	1	1
6	0.0303006759753016	0.28	0.0152668767505084	0	1.5	0	0.68529	0	0
6	0.0303006759753016	0.28	0.0152668767505084	0	1.5	0.68529	1	1	1
6	0.0303006759753016	0.29	0.0152668767505084	0	1.5	0	0.69977	0	0
6	0.0303006759753016	0.29	0.0152668767505084	0	1.5	0.69977	1	1	1
6	0.0303006759753016	0.3	0.0152668767505084	0	1.5	0	0.71478	0	0
6	0.0303006759753016	0.3	0.0152668767505084	0	1.5	0.71478	1	1	1
6	0.0303006759753016	0.31	0.0152668767505084	0	1.5	0	0.73032	0	0
6	0.0303006759753016	0.31	0.0152668767505084	0	1.5	0.73032	1	1	1
6	0.0303006759753016	0.32	0.0152668767505084	0	1.5	0	0.74644	0	0
6	0.0303006759753016	0.32	0.0152668767505084	0	1.5	0.74644	1	1	1
6	0.0303006759753016	0.33	0.0152668767505084	0	1.5	0	0.76316	0	0
6	0.0303006759753016	0.33	0.0152668767505084	0	1.5	0.76316	1	1	1
6	0.0303006759753016	0.34	0.0152668767505084	0	1.5	0	0.78052	0	0
6	0.0303006759753016	0.34	0.0152668767505084	0	1.5	0.78052	1	1	1
6	0.0303006759753016	0.35	0.0152668767505084	0	1.5	0	0.79854	0	0
6	0.0303006759753016	0.35	0.0152668767505084	0	1.5	0.79854	1	1	1
6	0.0303006759753016	0.36	0.0152668767505084	0	1.5	0	0.81727	0	0
6	0.0303006759753016	0.36	0.0152668767505084	0	1.5	0.81727	1	1	1
6	0.0303006759753016	0.37	0.0152668767505084	0	1.5	0	0.83674	0	0
6	0.0303006759753016	0.37	0.0152668767505084	0	1.5	0.83674	1	1	1
6	0.0303006759753016	0.38	0.0152668767505084	0	1.5	0	0.857	0	0
6	0.0303006759753016	0.38	0.0152668767505084	0	1.5	0.857	1	1	1
6	0.0303006759753016	0.39	0.0152668767505084	0	1.5	0	0.87808	0	0
6	0.0303006759753016	0.39	0.0152668767505084	0	1.5	0.87808	1	1	1
6	0.0303006759753016	0.4	0.0152668767505084	0	1.5	0	0.90005	0	0
6	0.0303006759753016	0.4	0.0152668767505084	0	1.5	0.90005	1	1	1
6	0.0303006759753016	0.41	0.0152668767505084	0	1.5	0	0.92295	0	0
6	0.0303006759753016	0.41	0.0152668767505084	0	1.5	0.92295	1	1	1
6	0.0303006759753016	0.42	0.0152668767505084	0	1.5	0	0.94684	0	0
6	0.0303006759753016	0.42	0.0152668767505084	0	1.5	0.94684	1	1	1
6	0.0303006759753016	0.43	0.0152668767505084	0	1.5	0	0.97177	0	0
6	0.0303006759753016	0.43	0.0152668767505084	0	1.5	0.97177	1	1	1
6	0.0303006759753016	0.44	0.0152668767505084	0	1.5	0	0.99782	0	0
6	0.0303006759753016	0.44	0.0152668767505084	0	1.5	0.99782	1	1	1
6	0.0303006759753016	0.45	0.0152668767505084	0	1.5	0	1	0	0
6	0.0303006759753016	0.46	0.0152668767505084	0	1.5	0	1	0	0
6	0.0303006759753016	0.47	0.0152668767505084	0	1.5	0	1	0	0
6	0.0303006759753016	0.48	0.0152668767505084	0	1.5	0	1	0	0
6	0.0303006759753016	0.49	0.0152668767505084	0	1.5	0	1	0	0
6	0.0303006759753016	0.5	0.0152668767505084	0	1.5	0	1	0	0
6	0.0303006759753016	0.51	0.0152668767505084	0	1.5	0	1	0	0
6	0.0303006759753016	0.52	0.0152668767505084	0	1.5	0	1	0	0
6	0.0303006759753016	0.53	0.0152668767505084	0	1.5	0	1	0	0
6	0.0303006759753016	0.54	0.0152668767505084	0	1.5	0	1	0	0
6	0.0303006759753016	0.55	0.0152668767505084	0	1.5	0	1	0	0
6	0.0303006759753016	0.56	0.0152668767505084	0	1.5	0	1	0	0
6	0.0303006759753016	0.57	0.0152668767505084	0	1.5	0	1	0	0
6	0.0303006759753016	0.58	0.0152668767505084	0	1.5	0	1	0	0
6	0.0303006759753016	0.59	0.0152668767505084	0	1.5	0	1	0	0
6	0.0303006759753016	0.6	0.0152668767505084	0	1.5	0	1	0	0
6	0.0303006759753016	0.61	0.0152668767505084	0	1.5	0	1	0	0
6	0.0303006759753016	0.62	0.0152668767505084	0	1.5	0	1	0	0
6	0.0303006759753016	0.63	0.0152668767505084	0	1.5	0	1	0	0
6	0.0303006759753016	0.64	0.0152668767505084	0	1.5	0	1	0	0
6	0.0303006759753016	0.65	0.0152668767505084	0	1.5	0	1	0	0
6	0.0303006759753016	0.66	0.0152668767505084	0	1.5	0	1	0	0
6	0.0303006759753016	0.67	0.0152668767505084	0	1.5	0	1	0	0
6	0.0303006759753016	0.68	0.0152668767505084	0	1.5	0	1	0	0
6	0.0303006759753016	0.69	0.0152668767505084	0	1.5	0	1	0	0
6	0.0303006759753016	0.7	0.0152668767505084	0	1.5	0	1	0	0
6	0.0303006759753016	0.71	0.0152668767505084	0	1.5	0	1	0	0
6	0.0303006759753016	0.72	0.0152668767505084	0	1.5	0	1	0	0
6	0.0303006759753016	0.73	0.0152668767505084	0	1.5	0	1	0	0
6	0.0303006759753016	0.74	0.0152668767505084	0	1.5	0	1	0	0
6	0.0303006759753016	0.75	0.0152668767505084	0	1.5	0	1	0	0
6	0.0303006759753016	0.76	0.0152668767505084	0	1.5	0	1	0	0
6	0.0303006759753016	0.77	0.0152668767505084	0	1.5	0	1	0	0
6	0.0303006759753016	0.78	0.0152668767505084	0	1.5	0	1	0	0
6	0.0303006759753016	0.79	0.0152668767505084	0	1.5	0	1	0	0
6	0.0303006759753016	0.8	0.0152668767505084	0	1.5	0	1	0	0
6	0.0303006759753016	0.81	0.0152668767505084	0	1.5	0	1	0	0
6	0.0303006759753016	0.82	0.0152668767505084	0	1.5	0	1	0	0
6	0.0303006759753016	0.83	0.0152668767505084	0	1.5	0	1	0	0
6	0.0303006759753016	0.84	0.0152668767505084	0	1.5	0	1	0	0
6	0.0303006759753016	0.85	0.0152668767505084	0	1.5	0	1	0	0
6	0.0303006759753016	0.86	0.0152668767505084	0	1.5	0	1	0	0
6	0.0303006759753016	0.87	0.0152668767505084	0	1.5	0	1	0	0
6	0.0303006759753016	0.88	0.0152668767505084	0	1.5	0	1	0	0
6	0.0303006759753016	0.89	0.0152668767505084	0	1.5	0	1	0	0
6	0.0303006759753016	0.9	0.0152668767505084	0	1.5	0	1	0	0
6	0.0303006759753016	0.91	0.0152668767505084	0	1.5	0	1	0	0
6	0.0303006759753016	0.92	0.0152668767505084	0	1.5	0	1	0	0
6	0.0303006759753016	0.93	0.0152668767505084	0	1.5	0	1	0	0
6	0.0303006759753016	0.94	0.0152668767505084	0	1.5	0	1	0	0
6	0.0303006759753016	0.95	0.0152668767505084	0	1.5	0	1	0	0
6	0.0303006759753016	0.96	0.0152668767505084	0	1.5	0	1	0	0
6	0.0303006759753016	0.97	0.0152668767505084	0	1.5	0	1	0	0
6	0.0303006759753016	0.98	0.0152668767505084	0	1.5	0	1	0	0
6	0.0303006759753016	0.99	0.0152668767505084	0	1.5	0	1	0	0
6	0.0303006759753016	1	0.0152668767505084	0	1.5	0	1	0	0
7	0.0303006759753016	0.01	0.0152668767505084	0	1.5	0	0.35167	0	0
7	0.0303006759753016	0.01	0.0152668767505084	0	1.5	0.35167	1	1	1
7	0.0303006759753016	0.02	0.0152668767505084	0	1.5	0	0.35707	0	0
7	0.0303006759753016	0.02	0.0152668767505084	0	1.5	0.35707	1	1	1
7	0.0303006759753016	0.03	0.0152668767505084	0	1.5	0	0.36261	0	0
7	0.0303006759753016	0.03	0.0152668767505084	0	1.5	0.36261	1	1	1
7	0.0303006759753016	0.04	0.0152668767505084	0	1.5	0	0.36829	0	0
7	0.0303006759753016	0.04	0.0152668767505084	0	1.5	0.36829	1	1	1
7	0.0303006759753016	0.05	0.0152668767505084	0	1.5	0	0.37413	0	0
7	0.0303006759753016	0.05	0.0152668767505084	0	1.5	0.37413	1	1	1
7	0.0303006759753016	0.06	0.0152668767505084	0	1.5	0	0.38012	0	0
7	0.0303006759753016	0.06	0.0152668767505084	0	1.5	0.38012	1	1	1
7	0.0303006759753016	0.07	0.0152668767505084	0	1.5	0	0.38627	0	0
7	0.0303006759753016	0.07	0.0152668767505084	0	1.5	0.38627	1	1	1
7	0.0303006759753016	0.08	0.0152668767505084	0	1.5	0	0.39259	0	0
7	0.0303006759753016	0.08	0.0152668767505084	0	1.5	0.39259	1	1	1
7	0.0303006759753016	0.09	0.0152668767505084	0	1.5	0	0.39909	0	0
7	0.0303006759753016	0.09	0.0152668767505084	0	1.5	0.39909	1	1	1
7	0.0303006759753016	0.1	0.0152668767505084	0	1.5	0	0.40576	0	0
7	0.0303006759753016	0.1	0.0152668767505084	0	1.5	0.40576	1	1	1
7	0.0303006759753016	0.11	0.0152668767505084	0	1.5	0	0.41263	0	0
7	0.0303006759753016	0.11	0.0152668767505084	0	1.5	0.41263	1	1	1
7	0.0303006759753016	0.12	0.0152668767505084	0	1.5	0	0.41969	0	0
7	0.0303006759753016	0.12	0.0152668767505084	0	1.5	0.41969	1	1	1
7	0.0303006759753016	0.13	0.0152668767505084	0	1.5	0	0.42695	0	0
7	0.0303006759753016	0.13	0.0152668767505084	0	1.5	0.42695	1	1	1
7	0.0303006759753016	0.14	0.0152668767505084	0	1.5	0	0.43443	0	0
7	0.0303006759753016	0.14	0.0152668767505084	0	1.5	0.43443	1	1	1
7	0.0303006759753016	0.15	0.0152668767505084	0	1.5	0	0.44212	0	0
7	0.0303006759753016	0.15	0.0152668767505084	0	1.5	0.44212	1	1	1
7	0.0303006759753016	0.16	0.0152668767505084	0	1.5	0	0.45005	0	0
7	0.0303006759753016	0.16	0.0152668767505084	0	1.5	0.45005	1	1	1
7	0.0303006759753016	0.17	0.0152668767505084	0	1.5	0	0.45822	0	0
7	0.0303006759753016	0.17	0.0152668767505084	0	1.5	0.45822	1	1	1
7	0.0303006759753016	0.18	0.0152668767505084	0	1.5	0	0.46663	0	0
7	0.0303006759753016	0.18	0.0152668767505084	0	1.5	0.46663	1	1	1
7	0.0303006759753016	0.19	0.0152668767505084	0	1.5	0	0.47531	0	0
7	0.0303006759753016	0.19	0.0152668767505084	0	1.5	0.47531	1	1	1
7	0.0303006759753016	0.2	0.0152668767505084	0	1.5	0	0.48426	0	0
7	0.0303006759753016	0.2	0.0152668767505084	0	1.5	0.48426	1	1	1
7	0.0303006759753016	0.21	0.0152668767505084	0	1.5	0	0.49349	0	0
7	0.0303006759753016	0.21	0.0152668767505084	0	1.5	0.49349	1	1	1
7	0.0303006759753016	0.22	0.0152668767505084	0	1.5	0	0.50302	0	0
7	0.0303006759753016	0.22	0.0152668767505084	0	1.5	0.50302	1	1	1
7	0.0303006759753016	0.23	0.0152668767505084	0	1.5	0	0.51286	0	0
7	0.0303006759753016	0.23	0.0152668767505084	0	1.5	0.51286	1	1	1
7	0.0303006759753016	0.24	0.0152668767505084	0	1.5	0	0.52303	0	0
7	0.0303006759753016	0.24	0.0152668767505084	0	1.5	0.52303	1	1	1
7	0.0303006759753016	0.25	0.0152668767505084	0	1.5	0	0.53354	0	0
7	0.0303006759753016	0.25	0.0152668767505084	0	1.5	0.53354	1	1	1
7	0.0303006759753016	0.26	0.0152668767505084	0	1.5	0	0.5444	0	0
7	0.0303006759753016	0.26	0.0152668767505084	0	1.5	0.5444	1	1	1
7	0.0303006759753016	0.27	0.0152668767505084	0	1.5	0	0.55564	0	0
7	0.0303006759753016	0.27	0.0152668767505084	0	1.5	0.55564	1	1	1
7	0.0303006759753016	0.28	0.0152668767505084	0	1.5	0	0.56727	0	0
7	0.0303006759753016	0.28	0.0152668767505084	0	1.5	0.56727	1	1	1
7	0.0303006759753016	0.29	0.0152668767505084	0	1.5	0	0.57931	0	0
7	0.0303006759753016	0.29	0.0152668767505084	0	1.5	0.57931	1	1	1
7	0.0303006759753016	0.3	0.0152668767505084	0	1.5	0	0.59179	0	0
7	0.0303006759753016	0.3	0.0152668767505084	0	1.5	0.59179	1	1	1
7	0.0303006759753016	0.31	0.0152668767505084	0	1.5	0	0.60471	0	0
7	0.0303006759753016	0.31	0.0152668767505084	0	1.5	0.60471	1	1	1
7	0.0303006759753016	0.32	0.0152668767505084	0	1.5	0	0.61812	0	0
7	0.0303006759753016	0.32	0.0152668767505084	0	1.5	0.61812	1	1	1
7	0.0303006759753016	0.33	0.0152668767505084	0	1.5	0	0.63203	0	0
7	0.0303006759753016	0.33	0.0152668767505084	0	1.5	0.63203	1	1	1
7	0.0303006759753016	0.34	0.0152668767505084	0	1.5	0	0.64647	0	0
7	0.0303006759753016	0.34	0.0152668767505084	0	1.5	0.64647	1	1	1
7	0.0303006759753016	0.35	0.0152668767505084	0	1.5	0	0.66146	0	0
7	0.0303006759753016	0.35	0.0152668767505084	0	1.5	0.66146	1	1	1
7	0.0303006759753016	0.36	0.0152668767505084	0	1.5	0	0.67705	0	0
7	0.0303006759753016	0.36	0.0152668767505084	0	1.5	0.67705	1	1	1
7	0.0303006759753016	0.37	0.0152668767505084	0	1.5	0	0.69326	0	0
7	0.0303006759753016	0.37	0.0152668767505084	0	1.5	0.69326	1	1	1
7	0.0303006759753016	0.38	0.0152668767505084	0	1.5	0	0.71012	0	0
7	0.0303006759753016	0.38	0.0152668767505084	0	1.5	0.71012	1	1	1
7	0.0303006759753016	0.39	0.0152668767505084	0	1.5	0	0.72768	0	0
7	0.0303006759753016	0.39	0.0152668767505084	0	1.5	0.72768	1	1	1
7	0.0303006759753016	0.4	0.0152668767505084	0	1.5	0	0.74598	0	0
7	0.0303006759753016	0.4	0.0152668767505084	0	1.5	0.74598	1	1	1
7	0.0303006759753016	0.41	0.0152668767505084	0	1.5	0	0.76506	0	0
7	0.0303006759753016	0.41	0.0152668767505084	0	1.5	0.76506	1	1	1
7	0.0303006759753016	0.42	0.0152668767505084	0	1.5	0	0.78496	0	0
7	0.0303006759753016	0.42	0.0152668767505084	0	1.5	0.78496	1	1	1
7	0.0303006759753016	0.43	0.0152668767505084	0	1.5	0	0.80574	0	0
7	0.0303006759753016	0.43	0.0152668767505084	0	1.5	0.80574	1	1	1
7	0.0303006759753016	0.44	0.0152668767505084	0	1.5	0	0.82746	0	0
7	0.0303006759753016	0.44	0.0152668767505084	0	1.5	0.82746	1	1	1
7	0.0303006759753016	0.45	0.0152668767505084	0	1.5	0	0.85017	0	0
7	0.0303006759753016	0.45	0.0152668767505084	0	1.5	0.85017	1	1	1
7	0.0303006759753016	0.46	0.0152668767505084	0	1.5	0	0.87394	0	0
7	0.0303006759753016	0.46	0.0152668767505084	0	1.5	0.87394	1	1	1
7	0.0303006759753016	0.47	0.0152668767505084	0	1.5	0	0.89883	0	0
7	0.0303006759753016	0.47	0.0152668767505084	0	1.5	0.89883	1	1	1
7	0.0303006759753016	0.48	0.0152668767505084	0	1.5	0	0.92494	0	0
7	0.0303006759753016	0.48	0.0152668767505084	0	1.5	0.92494	1	1	1
7	0.0303006759753016	0.49	0.0152668767505084	0	1.5	0	0.95233	0	0
7	0.0303006759753016	0.49	0.0152668767505084	0	1.5	0.95233	1	1	1
7	0.0303006759753016	0.5	0.0152668767505084	0	1.5	0	0.9811	0	0
7	0.0303006759753016	0.5	0.0152668767505084	0	1.5	0.9811	1	1	1
7	0.0303006759753016	0.51	0.0152668767505084	0	1.5	0	1	0	0
7	0.0303006759753016	0.52	0.0152668767505084	0	1.5	0	1	0	0
7	0.0303006759753016	0.53	0.0152668767505084	0	1.5	0	1	0	0
7	0.0303006759753016	0.54	0.0152668767505084	0	1.5	0	1	0	0
7	0.0303006759753016	0.55	0.0152668767505084	0	1.5	0	1	0	0
7	0.0303006759753016	0.56	0.0152668767505084	0	1.5	0	1	0	0
7	0.0303006759753016	0.57	0.0152668767505084	0	1.5	0	1	0	0
7	0.0303006759753016	0.58	0.0152668767505084	0	1.5	0	1	0	0
7	0.0303006759753016	0.59	0.0152668767505084	0	1.5	0	1	0	0
7	0.0303006759753016	0.6	0.0152668767505084	0	1.5	0	1	0	0
7	0.0303006759753016	0.61	0.0152668767505084	0	1.5	0	1	0	0
7	0.0303006759753016	0.62	0.0152668767505084	0	1.5	0	1	0	0
7	0.0303006759753016	0.63	0.0152668767505084	0	1.5	0	1	0	0
7	0.0303006759753016	0.64	0.0152668767505084	0	1.5	0	1	0	0
7	0.0303006759753016	0.65	0.0152668767505084	0	1.5	0	1	0	0
7	0.0303006759753016	0.66	0.0152668767505084	0	1.5	0	1	0	0
7	0.0303006759753016	0.67	0.0152668767505084	0	1.5	0	1	0	0
7	0.0303006759753016	0.68	0.0152668767505084	0	1.5	0	1	0	0
7	0.0303006759753016	0.69	0.0152668767505084	0	1.5	0	1	0	0
7	0.0303006759753016	0.7	0.0152668767505084	0	1.5	0	1	0	0
7	0.0303006759753016	0.71	0.0152668767505084	0	1.5	0	1	0	0
7	0.0303006759753016	0.72	0.0152668767505084	0	1.5	0	1	0	0
7	0.0303006759753016	0.73	0.0152668767505084	0	1.5	0	1	0	0
7	0.0303006759753016	0.74	0.0152668767505084	0	1.5	0	1	0	0
7	0.0303006759753016	0.75	0.0152668767505084	0	1.5	0	1	0	0
7	0.0303006759753016	0.76	0.0152668767505084	0	1.5	0	1	0	0
7	0.0303006759753016	0.77	0.0152668767505084	0	1.5	0	1	0	0
7	0.0303006759753016	0.78	0.0152668767505084	0	1.5	0	1	0	0
7	0.0303006759753016	0.79	0.0152668767505084	0	1.5	0	1	0	0
7	0.0303006759753016	0.8	0.0152668767505084	0	1.5	0	1	0	0
7	0.0303006759753016	0.81	0.0152668767505084	0	1.5	0	1	0	0
7	0.0303006759753016	0.82	0.0152668767505084	0	1.5	0	1	0	0
7	0.0303006759753016	0.83	0.0152668767505084	0	1.5	0	1	0	0
7	0.0303006759753016	0.84	0.0152668767505084	0	1.5	0	1	0	0
7	0.0303006759753016	0.85	0.0152668767505084	0	1.5	0	1	0	0
7	0.0303006759753016	0.86	0.0152668767505084	0	1.5	0	1	0	0
7	0.0303006759753016	0.87	0.0152668767505084	0	1.5	0	1	0	0
7	0.0303006759753016	0.88	0.0152668767505084	0	1.5	0	1	0	0
7	0.0303006759753016	0.89	0.0152668767505084	0	1.5	0	1	0	0
7	0.0303006759753016	0.9	0.0152668767505084	0	1.5	0	1	0	0
7	0.0303006759753016	0.91	0.0152668767505084	0	1.5	0	1	0	0
7	0.0303006759753016	0.92	0.0152668767505084	0	1.5	0	1	0	0
7	0.0303006759753016	0.93	0.0152668767505084	0	1.5	0	1	0	0
7	0.0303006759753016	0.94	0.0152668767505084	0	1.5	0	1	0	0
7	0.0303006759753016	0.95	0.0152668767505084	0	1.5	0	1	0	0
7	0.0303006759753016	0.96	0.0152668767505084	0	1.5	0	1	0	0
7	0.0303006759753016	0.97	0.0152668767505084	0	1.5	0	1	0	0
7	0.0303006759753016	0.98	0.0152668767505084	0	1.5	0	1	0	0
7	0.0303006759753016	0.99	0.0152668767505084	0	1.5	0	1	0	0
7	0.0303006759753016	1	0.0152668767505084	0	1.5	0	1	0	0
8	0.0303006759753016	0.01	0.0152668767505084	0	1.5	0	0.29741	0	0
8	0.0303006759753016	0.01	0.0152668767505084	0	1.5	0.29741	1	1	1
8	0.0303006759753016	0.02	0.0152668767505084	0	1.5	0	0.30199	0	0
8	0.0303006759753016	0.02	0.0152668767505084	0	1.5	0.30199	1	1	1
8	0.0303006759753016	0.03	0.0152668767505084	0	1.5	0	0.30669	0	0
8	0.0303006759753016	0.03	0.0152668767505084	0	1.5	0.30669	1	1	1
8	0.0303006759753016	0.04	0.0152668767505084	0	1.5	0	0.31151	0	0
8	0.0303006759753016	0.04	0.0152668767505084	0	1.5	0.31151	1	1	1
8	0.0303006759753016	0.05	0.0152668767505084	0	1.5	0	0.31646	0	0
8	0.0303006759753016	0.05	0.0152668767505084	0	1.5	0.31646	1	1	1
8	0.0303006759753016	0.06	0.0152668767505084	0	1.5	0	0.32154	0	0
8	0.0303006759753016	0.06	0.0152668767505084	0	1.5	0.32154	1	1	1
8	0.0303006759753016	0.07	0.0152668767505084	0	1.5	0	0.32676	0	0
8	0.0303006759753016	0.07	0.0152668767505084	0	1.5	0.32676	1	1	1
8	0.0303006759753016	0.08	0.0152668767505084	0	1.5	0	0.33212	0	0
8	0.0303006759753016	0.08	0.0152668767505084	0	1.5	0.33212	1	1	1
8	0.0303006759753016	0.09	0.0152668767505084	0	1.5	0	0.33762	0	0
8	0.0303006759753016	0.09	0.0152668767505084	0	1.5	0.33762	1	1	1
8	0.0303006759753016	0.1	0.0152668767505084	0	1.5	0	0.34329	0	0
8	0.0303006759753016	0.1	0.0152668767505084	0	1.5	0.34329	1	1	1
8	0.0303006759753016	0.11	0.0152668767505084	0	1.5	0	0.34911	0	0
8	0.0303006759753016	0.11	0.0152668767505084	0	1.5	0.34911	1	1	1
8	0.0303006759753016	0.12	0.0152668767505084	0	1.5	0	0.3551	0	0
8	0.0303006759753016	0.12	0.0152668767505084	0	1.5	0.3551	1	1	1
8	0.0303006759753016	0.13	0.0152668767505084	0	1.5	0	0.36126	0	0
8	0.0303006759753016	0.13	0.0152668767505084	0	1.5	0.36126	1	1	1
8	0.0303006759753016	0.14	0.0152668767505084	0	1.5	0	0.3676	0	0
8	0.0303006759753016	0.14	0.0152668767505084	0	1.5	0.3676	1	1	1
8	0.0303006759753016	0.15	0.0152668767505084	0	1.5	0	0.37414	0	0
8	0.0303006759753016	0.15	0.0152668767505084	0	1.5	0.37414	1	1	1
8	0.0303006759753016	0.16	0.0152668767505084	0	1.5	0	0.38086	0	0
8	0.0303006759753016	0.16	0.0152668767505084	0	1.5	0.38086	1	1	1
8	0.0303006759753016	0.17	0.0152668767505084	0	1.5	0	0.38779	0	0
8	0.0303006759753016	0.17	0.0152668767505084	0	1.5	0.38779	1	1	1
8	0.0303006759753016	0.18	0.0152668767505084	0	1.5	0	0.39494	0	0
8	0.0303006759753016	0.18	0.0152668767505084	0	1.5	0.39494	1	1	1
8	0.0303006759753016	0.19	0.0152668767505084	0	1.5	0	0.4023	0	0
8	0.0303006759753016	0.19	0.0152668767505084	0	1.5	0.4023	1	1	1
8	0.0303006759753016	0.2	0.0152668767505084	0	1.5	0	0.4099	0	0
8	0.0303006759753016	0.2	0.0152668767505084	0	1.5	0.4099	1	1	1
8	0.0303006759753016	0.21	0.0152668767505084	0	1.5	0	0.41774	0	0
8	0.0303006759753016	0.21	0.0152668767505084	0	1.5	0.41774	1	1	1
8	0.0303006759753016	0.22	0.0152668767505084	0	1.5	0	0.42583	0	0
8	0.0303006759753016	0.22	0.0152668767505084	0	1.5	0.42583	1	1	1
8	0.0303006759753016	0.23	0.0152668767505084	0	1.5	0	0.43419	0	0
8	0.0303006759753016	0.23	0.0152668767505084	0	1.5	0.43419	1	1	1
8	0.0303006759753016	0.24	0.0152668767505084	0	1.5	0	0.44282	0	0
8	0.0303006759753016	0.24	0.0152668767505084	0	1.5	0.44282	1	1	1
8	0.0303006759753016	0.25	0.0152668767505084	0	1.5	0	0.45175	0	0
8	0.0303006759753016	0.25	0.0152668767505084	0	1.5	0.45175	1	1	1
8	0.0303006759753016	0.26	0.0152668767505084	0	1.5	0	0.46097	0	0
8	0.0303006759753016	0.26	0.0152668767505084	0	1.5	0.46097	1	1	1
8	0.0303006759753016	0.27	0.0152668767505084	0	1.5	0	0.47052	0	0
8	0.0303006759753016	0.27	0.0152668767505084	0	1.5	0.47052	1	1	1
8	0.0303006759753016	0.28	0.0152668767505084	0	1.5	0	0.4804	0	0
8	0.0303006759753016	0.28	0.0152668767505084	0	1.5	0.4804	1	1	1
8	0.0303006759753016	0.29	0.0152668767505084	0	1.5	0	0.49063	0	0
8	0.0303006759753016	0.29	0.0152668767505084	0	1.5	0.49063	1	1	1
8	0.0303006759753016	0.3	0.0152668767505084	0	1.5	0	0.50124	0	0
8	0.0303006759753016	0.3	0.0152668767505084	0	1.5	0.50124	1	1	1
8	0.0303006759753016	0.31	0.0152668767505084	0	1.5	0	0.51222	0	0
8	0.0303006759753016	0.31	0.0152668767505084	0	1.5	0.51222	1	1	1
8	0.0303006759753016	0.32	0.0152668767505084	0	1.5	0	0.52362	0	0
8	0.0303006759753016	0.32	0.0152668767505084	0	1.5	0.52362	1	1	1
8	0.0303006759753016	0.33	0.0152668767505084	0	1.5	0	0.53544	0	0
8	0.0303006759753016	0.33	0.0152668767505084	0	1.5	0.53544	1	1	1
8	0.0303006759753016	0.34	0.0152668767505084	0	1.5	0	0.54772	0	0
8	0.0303006759753016	0.34	0.0152668767505084	0	1.5	0.54772	1	1	1
8	0.0303006759753016	0.35	0.0152668767505084	0	1.5	0	0.56047	0	0
8	0.0303006759753016	0.35	0.0152668767505084	0	1.5	0.56047	1	1	1
8	0.0303006759753016	0.36	0.0152668767505084	0	1.5	0	0.57373	0	0
8	0.0303006759753016	0.36	0.0152668767505084	0	1.5	0.57373	1	1	1
8	0.0303006759753016	0.37	0.0152668767505084	0	1.5	0	0.58752	0	0
8	0.0303006759753016	0.37	0.0152668767505084	0	1.5	0.58752	1	1	1
8	0.0303006759753016	0.38	0.0152668767505084	0	1.5	0	0.60186	0	0
8	0.0303006759753016	0.38	0.0152668767505084	0	1.5	0.60186	1	1	1
8	0.0303006759753016	0.39	0.0152668767505084	0	1.5	0	0.61681	0	0
8	0.0303006759753016	0.39	0.0152668767505084	0	1.5	0.61681	1	1	1
8	0.0303006759753016	0.4	0.0152668767505084	0	1.5	0	0.63238	0	0
8	0.0303006759753016	0.4	0.0152668767505084	0	1.5	0.63238	1	1	1
8	0.0303006759753016	0.41	0.0152668767505084	0	1.5	0	0.64862	0	0
8	0.0303006759753016	0.41	0.0152668767505084	0	1.5	0.64862	1	1	1
8	0.0303006759753016	0.42	0.0152668767505084	0	1.5	0	0.66556	0	0
8	0.0303006759753016	0.42	0.0152668767505084	0	1.5	0.66556	1	1	1
8	0.0303006759753016	0.43	0.0152668767505084	0	1.5	0	0.68326	0	0
8	0.0303006759753016	0.43	0.0152668767505084	0	1.5	0.68326	1	1	1
8	0.0303006759753016	0.44	0.0152668767505084	0	1.5	0	0.70175	0	0
8	0.0303006759753016	0.44	0.0152668767505084	0	1.5	0.70175	1	1	1
8	0.0303006759753016	0.45	0.0152668767505084	0	1.5	0	0.7211	0	0
8	0.0303006759753016	0.45	0.0152668767505084	0	1.5	0.7211	1	1	1
8	0.0303006759753016	0.46	0.0152668767505084	0	1.5	0	0.74135	0	0
8	0.0303006759753016	0.46	0.0152668767505084	0	1.5	0.74135	1	1	1
8	0.0303006759753016	0.47	0.0152668767505084	0	1.5	0	0.76256	0	0
8	0.0303006759753016	0.47	0.0152668767505084	0	1.5	0.76256	1	1	1
8	0.0303006759753016	0.48	0.0152668767505084	0	1.5	0	0.78481	0	0
8	0.0303006759753016	0.48	0.0152668767505084	0	1.5	0.78481	1	1	1
8	0.0303006759753016	0.49	0.0152668767505084	0	1.5	0	0.80817	0	0
8	0.0303006759753016	0.49	0.0152668767505084	0	1.5	0.80817	1	1	1
8	0.0303006759753016	0.5	0.0152668767505084	0	1.5	0	0.8327	0	0
8	0.0303006759753016	0.5	0.0152668767505084	0	1.5	0.8327	1	1	1
8	0.0303006759753016	0.51	0.0152668767505084	0	1.5	0	0.8585	0	0
8	0.0303006759753016	0.51	0.0152668767505084	0	1.5	0.8585	1	1	1
8	0.0303006759753016	0.52	0.0152668767505084	0	1.5	0	0.88567	0	0
8	0.0303006759753016	0.52	0.0152668767505084	0	1.5	0.88567	1	1	1
8	0.0303006759753016	0.53	0.0152668767505084	0	1.5	0	0.9143	0	0
8	0.0303006759753016	0.53	0.0152668767505084	0	1.5	0.9143	1	1	1
8	0.0303006759753016	0.54	0.0152668767505084	0	1.5	0	0.9445	0	0
8	0.0303006759753016	0.54	0.0152668767505084	0	1.5	0.9445	1	1	1
8	0.0303006759753016	0.55	0.0152668767505084	0	1.5	0	0.97641	0	0
8	0.0303006759753016	0.55	0.0152668767505084	0	1.5	0.97641	1	1	1
8	0.0303006759753016	0.56	0.0152668767505084	0	1.5	0	1	0	0
8	0.0303006759753016	0.57	0.0152668767505084	0	1.5	0	1	0	0
8	0.0303006759753016	0.58	0.0152668767505084	0	1.5	0	1	0	0
8	0.0303006759753016	0.59	0.0152668767505084	0	1.5	0	1	0	0
8	0.0303006759753016	0.6	0.0152668767505084	0	1.5	0	1	0	0
8	0.0303006759753016	0.61	0.0152668767505084	0	1.5	0	1	0	0
8	0.0303006759753016	0.62	0.0152668767505084	0	1.5	0	1	0	0
8	0.0303006759753016	0.63	0.0152668767505084	0	1.5	0	1	0	0
8	0.0303006759753016	0.64	0.0152668767505084	0	1.5	0	1	0	0
8	0.0303006759753016	0.65	0.0152668767505084	0	1.5	0	1	0	0
8	0.0303006759753016	0.66	0.0152668767505084	0	1.5	0	1	0	0
8	0.0303006759753016	0.67	0.0152668767505084	0	1.5	0	1	0	0
8	0.0303006759753016	0.68	0.0152668767505084	0	1.5	0	1	0	0
8	0.0303006759753016	0.69	0.0152668767505084	0	1.5	0	1	0	0
8	0.0303006759753016	0.7	0.0152668767505084	0	1.5	0	1	0	0
8	0.0303006759753016	0.71	0.0152668767505084	0	1.5	0	1	0	0
8	0.0303006759753016	0.72	0.0152668767505084	0	1.5	0	1	0	0
8	0.0303006759753016	0.73	0.0152668767505084	0	1.5	0	1	0	0
8	0.0303006759753016	0.74	0.0152668767505084	0	1.5	0	1	0	0
8	0.0303006759753016	0.75	0.0152668767505084	0	1.5	0	1	0	0
8	0.0303006759753016	0.76	0.0152668767505084	0	1.5	0	1	0	0
8	0.0303006759753016	0.77	0.0152668767505084	0	1.5	0	1	0	0
8	0.0303006759753016	0.78	0.0152668767505084	0	1.5	0	1	0	0
8	0.0303006759753016	0.79	0.0152668767505084	0	1.5	0	1	0	0
8	0.0303006759753016	0.8	0.0152668767505084	0	1.5	0	1	0	0
8	0.0303006759753016	0.81	0.0152668767505084	0	1.5	0	1	0	0
8	0.0303006759753016	0.82	0.0152668767505084	0	1.5	0	1	0	0
8	0.0303006759753016	0.83	0.0152668767505084	0	1.5	0	1	0	0
8	0.0303006759753016	0.84	0.0152668767505084	0	1.5	0	1	0	0
8	0.0303006759753016	0.85	0.0152668767505084	0	1.5	0	1	0	0
8	0.0303006759753016	0.86	0.0152668767505084	0	1.5	0	1	0	0
8	0.0303006759753016	0.87	0.0152668767505084	0	1.5	0	1	0	0
8	0.0303006759753016	0.88	0.0152668767505084	0	1.5	0	1	0	0
8	0.0303006759753016	0.89	0.0152668767505084	0	1.5	0	1	0	0
8	0.0303006759753016	0.9	0.0152668767505084	0	1.5	0	1	0	0
8	0.0303006759753016	0.91	0.0152668767505084	0	1.5	0	1	0	0
8	0.0303006759753016	0.92	0.0152668767505084	0	1.5	0	1	0	0
8	0.0303006759753016	0.93	0.0152668767505084	0	1.5	0	1	0	0
8	0.0303006759753016	0.94	0.0152668767505084	0	1.5	0	1	0	0
8	0.0303006759753016	0.95	0.0152668767505084	0	1.5	0	1	0	0
8	0.0303006759753016	0.96	0.0152668767505084	0	1.5	0	1	0	0
8	0.0303006759753016	0.97	0.0152668767505084	0	1.5	0	1	0	0
8	0.0303006759753016	0.98	0.0152668767505084	0	1.5	0	1	0	0
8	0.0303006759753016	0.99	0.0152668767505084	0	1.5	0	1	0	0
8	0.0303006759753016	1	0.0152668767505084	0	1.5	0	1	0	0
9	0.0303006759753016	0.01	0.0152668767505084	0	1.5	0	0.25617	0	0
9	0.0303006759753016	0.01	0.0152668767505084	0	1.5	0.25617	1	1	1
9	0.0303006759753016	0.02	0.0152668767505084	0	1.5	0	0.26012	0	0
9	0.0303006759753016	0.02	0.0152668767505084	0	1.5	0.26012	1	1	1
9	0.0303006759753016	0.03	0.0152668767505084	0	1.5	0	0.26418	0	0
9	0.0303006759753016	0.03	0.0152668767505084	0	1.5	0.26418	1	1	1
9	0.0303006759753016	0.04	0.0152668767505084	0	1.5	0	0.26834	0	0
9	0.0303006759753016	0.04	0.0152668767505084	0	1.5	0.26834	1	1	1
9	0.0303006759753016	0.05	0.0152668767505084	0	1.5	0	0.27261	0	0
9	0.0303006759753016	0.05	0.0152668767505084	0	1.5	0.27261	1	1	1
9	0.0303006759753016	0.06	0.0152668767505084	0	1.5	0	0.27699	0	0
9	0.0303006759753016	0.06	0.0152668767505084	0	1.5	0.27699	1	1	1
9	0.0303006759753016	0.07	0.0152668767505084	0	1.5	0	0.2815	0	0
9	0.0303006759753016	0.07	0.0152668767505084	0	1.5	0.2815	1	1	1
9	0.0303006759753016	0.08	0.0152668767505084	0	1.5	0	0.28613	0	0
9	0.0303006759753016	0.08	0.0152668767505084	0	1.5	0.28613	1	1	1
9	0.0303006759753016	0.09	0.0152668767505084	0	1.5	0	0.29088	0	0
9	0.0303006759753016	0.09	0.0152668767505084	0	1.5	0.29088	1	1	1
9	0.0303006759753016	0.1	0.0152668767505084	0	1.5	0	0.29577	0	0
9	0.0303006759753016	0.1	0.0152668767505084	0	1.5	0.29577	1	1	1
9	0.0303006759753016	0.11	0.0152668767505084	0	1.5	0	0.3008	0	0
9	0.0303006759753016	0.11	0.0152668767505084	0	1.5	0.3008	1	1	1
9	0.0303006759753016	0.12	0.0152668767505084	0	1.5	0	0.30597	0	0
9	0.0303006759753016	0.12	0.0152668767505084	0	1.5	0.30597	1	1	1
9	0.0303006759753016	0.13	0.0152668767505084	0	1.5	0	0.31129	0	0
9	0.0303006759753016	0.13	0.0152668767505084	0	1.5	0.31129	1	1	1
9	0.0303006759753016	0.14	0.0152668767505084	0	1.5	0	0.31677	0	0
9	0.0303006759753016	0.14	0.0152668767505084	0	1.5	0.31677	1	1	1
9	0.0303006759753016	0.15	0.0152668767505084	0	1.5	0	0.32241	0	0
9	0.0303006759753016	0.15	0.0152668767505084	0	1.5	0.32241	1	1	1
9	0.0303006759753016	0.16	0.0152668767505084	0	1.5	0	0.32822	0	0
9	0.0303006759753016	0.16	0.0152668767505084	0	1.5	0.32822	1	1	1
9	0.0303006759753016	0.17	0.0152668767505084	0	1.5	0	0.33421	0	0
9	0.0303006759753016	0.17	0.0152668767505084	0	1.5	0.33421	1	1	1
9	0.0303006759753016	0.18	0.0152668767505084	0	1.5	0	0.34038	0	0
9	0.0303006759753016	0.18	0.0152668767505084	0	1.5	0.34038	1	1	1
9	0.0303006759753016	0.19	0.0152668767505084	0	1.5	0	0.34674	0	0
9	0.0303006759753016	0.19	0.0152668767505084	0	1.5	0.34674	1	1	1
9	0.0303006759753016	0.2	0.0152668767505084	0	1.5	0	0.35331	0	0
9	0.0303006759753016	0.2	0.0152668767505084	0	1.5	0.35331	1	1	1
9	0.0303006759753016	0.21	0.0152668767505084	0	1.5	0	0.36008	0	0
9	0.0303006759753016	0.21	0.0152668767505084	0	1.5	0.36008	1	1	1
9	0.0303006759753016	0.22	0.0152668767505084	0	1.5	0	0.36707	0	0
9	0.0303006759753016	0.22	0.0152668767505084	0	1.5	0.36707	1	1	1
9	0.0303006759753016	0.23	0.0152668767505084	0	1.5	0	0.3743	0	0
9	0.0303006759753016	0.23	0.0152668767505084	0	1.5	0.3743	1	1	1
9	0.0303006759753016	0.24	0.0152668767505084	0	1.5	0	0.38176	0	0
9	0.0303006759753016	0.24	0.0152668767505084	0	1.5	0.38176	1	1	1
9	0.0303006759753016	0.25	0.0152668767505084	0	1.5	0	0.38947	0	0
9	0.0303006759753016	0.25	0.0152668767505084	0	1.5	0.38947	1	1	1
9	0.0303006759753016	0.26	0.0152668767505084	0	1.5	0	0.39745	0	0
9	0.0303006759753016	0.26	0.0152668767505084	0	1.5	0.39745	1	1	1
9	0.0303006759753016	0.27	0.0152668767505084	0	1.5	0	0.4057	0	0
9	0.0303006759753016	0.27	0.0152668767505084	0	1.5	0.4057	1	1	1
9	0.0303006759753016	0.28	0.0152668767505084	0	1.5	0	0.41425	0	0
9	0.0303006759753016	0.28	0.0152668767505084	0	1.5	0.41425	1	1	1
9	0.0303006759753016	0.29	0.0152668767505084	0	1.5	0	0.42309	0	0
9	0.0303006759753016	0.29	0.0152668767505084	0	1.5	0.42309	1	1	1
9	0.0303006759753016	0.3	0.0152668767505084	0	1.5	0	0.43226	0	0
9	0.0303006759753016	0.3	0.0152668767505084	0	1.5	0.43226	1	1	1
9	0.0303006759753016	0.31	0.0152668767505084	0	1.5	0	0.44176	0	0
9	0.0303006759753016	0.31	0.0152668767505084	0	1.5	0.44176	1	1	1
9	0.0303006759753016	0.32	0.0152668767505084	0	1.5	0	0.45162	0	0
9	0.0303006759753016	0.32	0.0152668767505084	0	1.5	0.45162	1	1	1
9	0.0303006759753016	0.33	0.0152668767505084	0	1.5	0	0.46185	0	0
9	0.0303006759753016	0.33	0.0152668767505084	0	1.5	0.46185	1	1	1
9	0.0303006759753016	0.34	0.0152668767505084	0	1.5	0	0.47247	0	0
9	0.0303006759753016	0.34	0.0152668767505084	0	1.5	0.47247	1	1	1
9	0.0303006759753016	0.35	0.0152668767505084	0	1.5	0	0.4835	0	0
9	0.0303006759753016	0.35	0.0152668767505084	0	1.5	0.4835	1	1	1
9	0.0303006759753016	0.36	0.0152668767505084	0	1.5	0	0.49497	0	0
9	0.0303006759753016	0.36	0.0152668767505084	0	1.5	0.49497	1	1	1
9	0.0303006759753016	0.37	0.0152668767505084	0	1.5	0	0.50691	0	0
9	0.0303006759753016	0.37	0.0152668767505084	0	1.5	0.50691	1	1	1
9	0.0303006759753016	0.38	0.0152668767505084	0	1.5	0	0.51932	0	0
9	0.0303006759753016	0.38	0.0152668767505084	0	1.5	0.51932	1	1	1
9	0.0303006759753016	0.39	0.0152668767505084	0	1.5	0	0.53226	0	0
9	0.0303006759753016	0.39	0.0152668767505084	0	1.5	0.53226	1	1	1
9	0.0303006759753016	0.4	0.0152668767505084	0	1.5	0	0.54574	0	0
9	0.0303006759753016	0.4	0.0152668767505084	0	1.5	0.54574	1	1	1
9	0.0303006759753016	0.41	0.0152668767505084	0	1.5	0	0.5598	0	0
9	0.0303006759753016	0.41	0.0152668767505084	0	1.5	0.5598	1	1	1
9	0.0303006759753016	0.42	0.0152668767505084	0	1.5	0	0.57448	0	0
9	0.0303006759753016	0.42	0.0152668767505084	0	1.5	0.57448	1	1	1
9	0.0303006759753016	0.43	0.0152668767505084	0	1.5	0	0.5898	0	0
9	0.0303006759753016	0.43	0.0152668767505084	0	1.5	0.5898	1	1	1
9	0.0303006759753016	0.44	0.0152668767505084	0	1.5	0	0.60583	0	0
9	0.0303006759753016	0.44	0.0152668767505084	0	1.5	0.60583	1	1	1
9	0.0303006759753016	0.45	0.0152668767505084	0	1.5	0	0.62259	0	0
9	0.0303006759753016	0.45	0.0152668767505084	0	1.5	0.62259	1	1	1
9	0.0303006759753016	0.46	0.0152668767505084	0	1.5	0	0.64014	0	0
9	0.0303006759753016	0.46	0.0152668767505084	0	1.5	0.64014	1	1	1
9	0.0303006759753016	0.47	0.0152668767505084	0	1.5	0	0.65853	0	0
9	0.0303006759753016	0.47	0.0152668767505084	0	1.5	0.65853	1	1	1
9	0.0303006759753016	0.48	0.0152668767505084	0	1.5	0	0.67781	0	0
9	0.0303006759753016	0.48	0.0152668767505084	0	1.5	0.67781	1	1	1
9	0.0303006759753016	0.49	0.0152668767505084	0	1.5	0	0.69806	0	0
9	0.0303006759753016	0.49	0.0152668767505084	0	1.5	0.69806	1	1	1
9	0.0303006759753016	0.5	0.0152668767505084	0	1.5	0	0.71934	0	0
9	0.0303006759753016	0.5	0.0152668767505084	0	1.5	0.71934	1	1	1
9	0.0303006759753016	0.51	0.0152668767505084	0	1.5	0	0.74172	0	0
9	0.0303006759753016	0.51	0.0152668767505084	0	1.5	0.74172	1	1	1
9	0.0303006759753016	0.52	0.0152668767505084	0	1.5	0	0.76529	0	0
9	0.0303006759753016	0.52	0.0152668767505084	0	1.5	0.76529	1	1	1
9	0.0303006759753016	0.53	0.0152668767505084	0	1.5	0	0.79013	0	0
9	0.0303006759753016	0.53	0.0152668767505084	0	1.5	0.79013	1	1	1
9	0.0303006759753016	0.54	0.0152668767505084	0	1.5	0	0.81635	0	0
9	0.0303006759753016	0.54	0.0152668767505084	0	1.5	0.81635	1	1	1
9	0.0303006759753016	0.55	0.0152668767505084	0	1.5	0	0.84405	0	0
9	0.0303006759753016	0.55	0.0152668767505084	0	1.5	0.84405	1	1	1
9	0.0303006759753016	0.56	0.0152668767505084	0	1.5	0	0.87336	0	0
9	0.0303006759753016	0.56	0.0152668767505084	0	1.5	0.87336	1	1	1
9	0.0303006759753016	0.57	0.0152668767505084	0	1.5	0	0.9044	0	0
9	0.0303006759753016	0.57	0.0152668767505084	0	1.5	0.9044	1	1	1
9	0.0303006759753016	0.58	0.0152668767505084	0	1.5	0	0.93733	0	0
9	0.0303006759753016	0.58	0.0152668767505084	0	1.5	0.93733	1	1	1
9	0.0303006759753016	0.59	0.0152668767505084	0	1.5	0	0.97231	0	0
9	0.0303006759753016	0.59	0.0152668767505084	0	1.5	0.97231	1	1	1
9	0.0303006759753016	0.6	0.0152668767505084	0	1.5	0	1	0	0
9	0.0303006759753016	0.61	0.0152668767505084	0	1.5	0	1	0	0
9	0.0303006759753016	0.62	0.0152668767505084	0	1.5	0	1	0	0
9	0.0303006759753016	0.63	0.0152668767505084	0	1.5	0	1	0	0
9	0.0303006759753016	0.64	0.0152668767505084	0	1.5	0	1	0	0
9	0.0303006759753016	0.65	0.0152668767505084	0	1.5	0	1	0	0
9	0.0303006759753016	0.66	0.0152668767505084	0	1.5	0	1	0	0
9	0.0303006759753016	0.67	0.0152668767505084	0	1.5	0	1	0	0
9	0.0303006759753016	0.68	0.0152668767505084	0	1.5	0	1	0	0
9	0.0303006759753016	0.69	0.0152668767505084	0	1.5	0	1	0	0
9	0.0303006759753016	0.7	0.0152668767505084	0	1.5	0	1	0	0
9	0.0303006759753016	0.71	0.0152668767505084	0	1.5	0	1	0	0
9	0.0303006759753016	0.72	0.0152668767505084	0	1.5	0	1	0	0
9	0.0303006759753016	0.73	0.0152668767505084	0	1.5	0	1	0	0
9	0.0303006759753016	0.74	0.0152668767505084	0	1.5	0	1	0	0
9	0.0303006759753016	0.75	0.0152668767505084	0	1.5	0	1	0	0
9	0.0303006759753016	0.76	0.0152668767505084	0	1.5	0	1	0	0
9	0.0303006759753016	0.77	0.0152668767505084	0	1.5	0	1	0	0
9	0.0303006759753016	0.78	0.0152668767505084	0	1.5	0	1	0	0
9	0.0303006759753016	0.79	0.0152668767505084	0	1.5	0	1	0	0
9	0.0303006759753016	0.8	0.0152668767505084	0	1.5	0	1	0	0
9	0.0303006759753016	0.81	0.0152668767505084	0	1.5	0	1	0	0
9	0.0303006759753016	0.82	0.0152668767505084	0	1.5	0	1	0	0
9	0.0303006759753016	0.83	0.0152668767505084	0	1.5	0	1	0	0
9	0.0303006759753016	0.84	0.0152668767505084	0	1.5	0	1	0	0
9	0.0303006759753016	0.85	0.0152668767505084	0	1.5	0	1	0	0
9	0.0303006759753016	0.86	0.0152668767505084	0	1.5	0	1	0	0
9	0.0303006759753016	0.87	0.0152668767505084	0	1.5	0	1	0	0
9	0.0303006759753016	0.88	0.0152668767505084	0	1.5	0	1	0	0
9	0.0303006759753016	0.89	0.0152668767505084	0	1.5	0	1	0	0
9	0.0303006759753016	0.9	0.0152668767505084	0	1.5	0	1	0	0
9	0.0303006759753016	0.91	0.0152668767505084	0	1.5	0	1	0	0
9	0.0303006759753016	0.92	0.0152668767505084	0	1.5	0	1	0	0
9	0.0303006759753016	0.93	0.0152668767505084	0	1.5	0	1	0	0
9	0.0303006759753016	0.94	0.0152668767505084	0	1.5	0	1	0	0
9	0.0303006759753016	0.95	0.0152668767505084	0	1.5	0	1	0	0
9	0.0303006759753016	0.96	0.0152668767505084	0	1.5	0	1	0	0
9	0.0303006759753016	0.97	0.0152668767505084	0	1.5	0	1	0	0
9	0.0303006759753016	0.98	0.0152668767505084	0	1.5	0	1	0	0
9	0.0303006759753016	0.99	0.0152668767505084	0	1.5	0	1	0	0
9	0.0303006759753016	1	0.0152668767505084	0	1.5	0	1	0	0
10	0.0303006759753016	0.01	0.0152668767505084	0	1.5	0	0.22394	0	0
10	0.0303006759753016	0.01	0.0152668767505084	0	1.5	0.22394	1	1	1
10	0.0303006759753016	0.02	0.0152668767505084	0	1.5	0	0.2274	0	0
10	0.0303006759753016	0.02	0.0152668767505084	0	1.5	0.2274	1	1	1
10	0.0303006759753016	0.03	0.0152668767505084	0	1.5	0	0.23095	0	0
10	0.0303006759753016	0.03	0.0152668767505084	0	1.5	0.23095	1	1	1
10	0.0303006759753016	0.04	0.0152668767505084	0	1.5	0	0.2346	0	0
10	0.0303006759753016	0.04	0.0152668767505084	0	1.5	0.2346	1	1	1
10	0.0303006759753016	0.05	0.0152668767505084	0	1.5	0	0.23834	0	0
10	0.0303006759753016	0.05	0.0152668767505084	0	1.5	0.23834	1	1	1
10	0.0303006759753016	0.06	0.0152668767505084	0	1.5	0	0.24218	0	0
10	0.0303006759753016	0.06	0.0152668767505084	0	1.5	0.24218	1	1	1
10	0.0303006759753016	0.07	0.0152668767505084	0	1.5	0	0.24612	0	0
10	0.0303006759753016	0.07	0.0152668767505084	0	1.5	0.24612	1	1	1
10	0.0303006759753016	0.08	0.0152668767505084	0	1.5	0	0.25018	0	0
10	0.0303006759753016	0.08	0.0152668767505084	0	1.5	0.25018	1	1	1
10	0.0303006759753016	0.09	0.0152668767505084	0	1.5	0	0.25434	0	0
10	0.0303006759753016	0.09	0.0152668767505084	0	1.5	0.25434	1	1	1
10	0.0303006759753016	0.1	0.0152668767505084	0	1.5	0	0.25863	0	0
10	0.0303006759753016	0.1	0.0152668767505084	0	1.5	0.25863	1	1	1
10	0.0303006759753016	0.11	0.0152668767505084	0	1.5	0	0.26303	0	0
10	0.0303006759753016	0.11	0.0152668767505084	0	1.5	0.26303	1	1	1
10	0.0303006759753016	0.12	0.0152668767505084	0	1.5	0	0.26756	0	0
10	0.0303006759753016	0.12	0.0152668767505084	0	1.5	0.26756	1	1	1
10	0.0303006759753016	0.13	0.0152668767505084	0	1.5	0	0.27222	0	0
10	0.0303006759753016	0.13	0.0152668767505084	0	1.5	0.27222	1	1	1
10	0.0303006759753016	0.14	0.0152668767505084	0	1.5	0	0.27702	0	0
10	0.0303006759753016	0.14	0.0152668767505084	0	1.5	0.27702	1	1	1
10	0.0303006759753016	0.15	0.0152668767505084	0	1.5	0	0.28196	0	0
10	0.0303006759753016	0.15	0.0152668767505084	0	1.5	0.28196	1	1	1
10	0.0303006759753016	0.16	0.0152668767505084	0	1.5	0	0.28706	0	0
10	0.0303006759753016	0.16	0.0152668767505084	0	1.5	0.28706	1	1	1
10	0.0303006759753016	0.17	0.0152668767505084	0	1.5	0	0.2923	0	0
10	0.0303006759753016	0.17	0.0152668767505084	0	1.5	0.2923	1	1	1
10	0.0303006759753016	0.18	0.0152668767505084	0	1.5	0	0.29771	0	0
10	0.0303006759753016	0.18	0.0152668767505084	0	1.5	0.29771	1	1	1
10	0.0303006759753016	0.19	0.0152668767505084	0	1.5	0	0.30329	0	0
10	0.0303006759753016	0.19	0.0152668767505084	0	1.5	0.30329	1	1	1
10	0.0303006759753016	0.2	0.0152668767505084	0	1.5	0	0.30904	0	0
10	0.0303006759753016	0.2	0.0152668767505084	0	1.5	0.30904	1	1	1
10	0.0303006759753016	0.21	0.0152668767505084	0	1.5	0	0.31498	0	0
10	0.0303006759753016	0.21	0.0152668767505084	0	1.5	0.31498	1	1	1
10	0.0303006759753016	0.22	0.0152668767505084	0	1.5	0	0.32111	0	0
10	0.0303006759753016	0.22	0.0152668767505084	0	1.5	0.32111	1	1	1
10	0.0303006759753016	0.23	0.0152668767505084	0	1.5	0	0.32744	0	0
10	0.0303006759753016	0.23	0.0152668767505084	0	1.5	0.32744	1	1	1
10	0.0303006759753016	0.24	0.0152668767505084	0	1.5	0	0.33398	0	0
10	0.0303006759753016	0.24	0.0152668767505084	0	1.5	0.33398	1	1	1
10	0.0303006759753016	0.25	0.0152668767505084	0	1.5	0	0.34074	0	0
10	0.0303006759753016	0.25	0.0152668767505084	0	1.5	0.34074	1	1	1
10	0.0303006759753016	0.26	0.0152668767505084	0	1.5	0	0.34774	0	0
10	0.0303006759753016	0.26	0.0152668767505084	0	1.5	0.34774	1	1	1
10	0.0303006759753016	0.27	0.0152668767505084	0	1.5	0	0.35498	0	0
10	0.0303006759753016	0.27	0.0152668767505084	0	1.5	0.35498	1	1	1
10	0.0303006759753016	0.28	0.0152668767505084	0	1.5	0	0.36247	0	0
10	0.0303006759753016	0.28	0.0152668767505084	0	1.5	0.36247	1	1	1
10	0.0303006759753016	0.29	0.0152668767505084	0	1.5	0	0.37023	0	0
10	0.0303006759753016	0.29	0.0152668767505084	0	1.5	0.37023	1	1	1
10	0.0303006759753016	0.3	0.0152668767505084	0	1.5	0	0.37827	0	0
10	0.0303006759753016	0.3	0.0152668767505084	0	1.5	0.37827	1	1	1
10	0.0303006759753016	0.31	0.0152668767505084	0	1.5	0	0.3866	0	0
10	0.0303006759753016	0.31	0.0152668767505084	0	1.5	0.3866	1	1	1
10	0.0303006759753016	0.32	0.0152668767505084	0	1.5	0	0.39525	0	0
10	0.0303006759753016	0.32	0.0152668767505084	0	1.5	0.39525	1	1	1
10	0.0303006759753016	0.33	0.0152668767505084	0	1.5	0	0.40422	0	0
10	0.0303006759753016	0.33	0.0152668767505084	0	1.5	0.40422	1	1	1
10	0.0303006759753016	0.34	0.0152668767505084	0	1.5	0	0.41354	0	0
10	0.0303006759753016	0.34	0.0152668767505084	0	1.5	0.41354	1	1	1
10	0.0303006759753016	0.35	0.0152668767505084	0	1.5	0	0.42323	0	0
10	0.0303006759753016	0.35	0.0152668767505084	0	1.5	0.42323	1	1	1
10	0.0303006759753016	0.36	0.0152668767505084	0	1.5	0	0.43329	0	0
10	0.0303006759753016	0.36	0.0152668767505084	0	1.5	0.43329	1	1	1
10	0.0303006759753016	0.37	0.0152668767505084	0	1.5	0	0.44377	0	0
10	0.0303006759753016	0.37	0.0152668767505084	0	1.5	0.44377	1	1	1
10	0.0303006759753016	0.38	0.0152668767505084	0	1.5	0	0.45467	0	0
10	0.0303006759753016	0.38	0.0152668767505084	0	1.5	0.45467	1	1	1
10	0.0303006759753016	0.39	0.0152668767505084	0	1.5	0	0.46602	0	0
10	0.0303006759753016	0.39	0.0152668767505084	0	1.5	0.46602	1	1	1
10	0.0303006759753016	0.4	0.0152668767505084	0	1.5	0	0.47786	0	0
10	0.0303006759753016	0.4	0.0152668767505084	0	1.5	0.47786	1	1	1
10	0.0303006759753016	0.41	0.0152668767505084	0	1.5	0	0.4902	0	0
10	0.0303006759753016	0.41	0.0152668767505084	0	1.5	0.4902	1	1	1
10	0.0303006759753016	0.42	0.0152668767505084	0	1.5	0	0.50309	0	0
10	0.0303006759753016	0.42	0.0152668767505084	0	1.5	0.50309	1	1	1
10	0.0303006759753016	0.43	0.0152668767505084	0	1.5	0	0.51655	0	0
10	0.0303006759753016	0.43	0.0152668767505084	0	1.5	0.51655	1	1	1
10	0.0303006759753016	0.44	0.0152668767505084	0	1.5	0	0.53063	0	0
10	0.0303006759753016	0.44	0.0152668767505084	0	1.5	0.53063	1	1	1
10	0.0303006759753016	0.45	0.0152668767505084	0	1.5	0	0.54535	0	0
10	0.0303006759753016	0.45	0.0152668767505084	0	1.5	0.54535	1	1	1
10	0.0303006759753016	0.46	0.0152668767505084	0	1.5	0	0.56077	0	0
10	0.0303006759753016	0.46	0.0152668767505084	0	1.5	0.56077	1	1	1
10	0.0303006759753016	0.47	0.0152668767505084	0	1.5	0	0.57693	0	0
10	0.0303006759753016	0.47	0.0152668767505084	0	1.5	0.57693	1	1	1
10	0.0303006759753016	0.48	0.0152668767505084	0	1.5	0	0.59389	0	0
10	0.0303006759753016	0.48	0.0152668767505084	0	1.5	0.59389	1	1	1
10	0.0303006759753016	0.49	0.0152668767505084	0	1.5	0	0.61169	0	0
10	0.0303006759753016	0.49	0.0152668767505084	0	1.5	0.61169	1	1	1
10	0.0303006759753016	0.5	0.0152668767505084	0	1.5	0	0.63039	0	0
10	0.0303006759753016	0.5	0.0152668767505084	0	1.5	0.63039	1	1	1
10	0.0303006759753016	0.51	0.0152668767505084	0	1.5	0	0.65008	0	0
10	0.0303006759753016	0.51	0.0152668767505084	0	1.5	0.65008	1	1	1
10	0.0303006759753016	0.52	0.0152668767505084	0	1.5	0	0.6708	0	0
10	0.0303006759753016	0.52	0.0152668767505084	0	1.5	0.6708	1	1	1
10	0.0303006759753016	0.53	0.0152668767505084	0	1.5	0	0.69266	0	0
10	0.0303006759753016	0.53	0.0152668767505084	0	1.5	0.69266	1	1	1
10	0.0303006759753016	0.54	0.0152668767505084	0	1.5	0	0.71573	0	0
10	0.0303006759753016	0.54	0.0152668767505084	0	1.5	0.71573	1	1	1
10	0.0303006759753016	0.55	0.0152668767505084	0	1.5	0	0.74011	0	0
10	0.0303006759753016	0.55	0.0152668767505084	0	1.5	0.74011	1	1	1
10	0.0303006759753016	0.56	0.0152668767505084	0	1.5	0	0.76591	0	0
10	0.0303006759753016	0.56	0.0152668767505084	0	1.5	0.76591	1	1	1
10	0.0303006759753016	0.57	0.0152668767505084	0	1.5	0	0.79324	0	0
10	0.0303006759753016	0.57	0.0152668767505084	0	1.5	0.79324	1	1	1
10	0.0303006759753016	0.58	0.0152668767505084	0	1.5	0	0.82224	0	0
10	0.0303006759753016	0.58	0.0152668767505084	0	1.5	0.82224	1	1	1
10	0.0303006759753016	0.59	0.0152668767505084	0	1.5	0	0.85305	0	0
10	0.0303006759753016	0.59	0.0152668767505084	0	1.5	0.85305	1	1	1
10	0.0303006759753016	0.6	0.0152668767505084	0	1.5	0	0.88584	0	0
10	0.0303006759753016	0.6	0.0152668767505084	0	1.5	0.88584	1	1	1
10	0.0303006759753016	0.61	0.0152668767505084	0	1.5	0	0.92079	0	0
10	0.0303006759753016	0.61	0.0152668767505084	0	1.5	0.92079	1	1	1
10	0.0303006759753016	0.62	0.0152668767505084	0	1.5	0	0.9581	0	0
10	0.0303006759753016	0.62	0.0152668767505084	0	1.5	0.9581	1	1	1
10	0.0303006759753016	0.63	0.0152668767505084	0	1.5	0	0.998	0	0
10	0.0303006759753016	0.63	0.0152668767505084	0	1.5	0.998	1	1	1
10	0.0303006759753016	0.64	0.0152668767505084	0	1.5	0	1	0	0
10	0.0303006759753016	0.65	0.0152668767505084	0	1.5	0	1	0	0
10	0.0303006759753016	0.66	0.0152668767505084	0	1.5	0	1	0	0
10	0.0303006759753016	0.67	0.0152668767505084	0	1.5	0	1	0	0
10	0.0303006759753016	0.68	0.0152668767505084	0	1.5	0	1	0	0
10	0.0303006759753016	0.69	0.0152668767505084	0	1.5	0	1	0	0
10	0.0303006759753016	0.7	0.0152668767505084	0	1.5	0	1	0	0
10	0.0303006759753016	0.71	0.0152668767505084	0	1.5	0	1	0	0
10	0.0303006759753016	0.72	0.0152668767505084	0	1.5	0	1	0	0
10	0.0303006759753016	0.73	0.0152668767505084	0	1.5	0	1	0	0
10	0.0303006759753016	0.74	0.0152668767505084	0	1.5	0	1	0	0
10	0.0303006759753016	0.75	0.0152668767505084	0	1.5	0	1	0	0
10	0.0303006759753016	0.76	0.0152668767505084	0	1.5	0	1	0	0
10	0.0303006759753016	0.77	0.0152668767505084	0	1.5	0	1	0	0
10	0.0303006759753016	0.78	0.0152668767505084	0	1.5	0	1	0	0
10	0.0303006759753016	0.79	0.0152668767505084	0	1.5	0	1	0	0
10	0.0303006759753016	0.8	0.0152668767505084	0	1.5	0	1	0	0
10	0.0303006759753016	0.81	0.0152668767505084	0	1.5	0	1	0	0
10	0.0303006759753016	0.82	0.0152668767505084	0	1.5	0	1	0	0
10	0.0303006759753016	0.83	0.0152668767505084	0	1.5	0	1	0	0
10	0.0303006759753016	0.84	0.0152668767505084	0	1.5	0	1	0	0
10	0.0303006759753016	0.85	0.0152668767505084	0	1.5	0	1	0	0
10	0.0303006759753016	0.86	0.0152668767505084	0	1.5	0	1	0	0
10	0.0303006759753016	0.87	0.0152668767505084	0	1.5	0	1	0	0
10	0.0303006759753016	0.88	0.0152668767505084	0	1.5	0	1	0	0
10	0.0303006759753016	0.89	0.0152668767505084	0	1.5	0	1	0	0
10	0.0303006759753016	0.9	0.0152668767505084	0	1.5	0	1	0	0
10	0.0303006759753016	0.91	0.0152668767505084	0	1.5	0	1	0	0
10	0.0303006759753016	0.92	0.0152668767505084	0	1.5	0	1	0	0
10	0.0303006759753016	0.93	0.0152668767505084	0	1.5	0	1	0	0
10	0.0303006759753016	0.94	0.0152668767505084	0	1.5	0	1	0	0
10	0.0303006759753016	0.95	0.0152668767505084	0	1.5	0	1	0	0
10	0.0303006759753016	0.96	0.0152668767505084	0	1.5	0	1	0	0
10	0.0303006759753016	0.97	0.0152668767505084	0	1.5	0	1	0	0
10	0.0303006759753016	0.98	0.0152668767505084	0	1.5	0	1	0	0
10	0.0303006759753016	0.99	0.0152668767505084	0	1.5	0	1	0	0
10	0.0303006759753016	1	0.0152668767505084	0	1.5	0	1	0	0
11	0.0303006759753016	0.01	0.0152668767505084	0	1.5	0	0.19818	0	0
11	0.0303006759753016	0.01	0.0152668767505084	0	1.5	0.19818	1	1	1
11	0.0303006759753016	0.02	0.0152668767505084	0	1.5	0	0.20125	0	0
11	0.0303006759753016	0.02	0.0152668767505084	0	1.5	0.20125	1	1	1
11	0.0303006759753016	0.03	0.0152668767505084	0	1.5	0	0.2044	0	0
11	0.0303006759753016	0.03	0.0152668767505084	0	1.5	0.2044	1	1	1
11	0.0303006759753016	0.04	0.0152668767505084	0	1.5	0	0.20762	0	0
11	0.0303006759753016	0.04	0.0152668767505084	0	1.5	0.20762	1	1	1
11	0.0303006759753016	0.05	0.0152668767505084	0	1.5	0	0.21094	0	0
11	0.0303006759753016	0.05	0.0152668767505084	0	1.5	0.21094	1	1	1
11	0.0303006759753016	0.06	0.0152668767505084	0	1.5	0	0.21434	0	0
11	0.0303006759753016	0.06	0.0152668767505084	0	1.5	0.21434	1	1	1
11	0.0303006759753016	0.07	0.0152668767505084	0	1.5	0	0.21784	0	0
11	0.0303006759753016	0.07	0.0152668767505084	0	1.5	0.21784	1	1	1
11	0.0303006759753016	0.08	0.0152668767505084	0	1.5	0	0.22143	0	0
11	0.0303006759753016	0.08	0.0152668767505084	0	1.5	0.22143	1	1	1
11	0.0303006759753016	0.09	0.0152668767505084	0	1.5	0	0.22513	0	0
11	0.0303006759753016	0.09	0.0152668767505084	0	1.5	0.22513	1	1	1
11	0.0303006759753016	0.1	0.0152668767505084	0	1.5	0	0.22892	0	0
11	0.0303006759753016	0.1	0.0152668767505084	0	1.5	0.22892	1	1	1
11	0.0303006759753016	0.11	0.0152668767505084	0	1.5	0	0.23283	0	0
11	0.0303006759753016	0.11	0.0152668767505084	0	1.5	0.23283	1	1	1
11	0.0303006759753016	0.12	0.0152668767505084	0	1.5	0	0.23684	0	0
11	0.0303006759753016	0.12	0.0152668767505084	0	1.5	0.23684	1	1	1
11	0.0303006759753016	0.13	0.0152668767505084	0	1.5	0	0.24098	0	0
11	0.0303006759753016	0.13	0.0152668767505084	0	1.5	0.24098	1	1	1
11	0.0303006759753016	0.14	0.0152668767505084	0	1.5	0	0.24523	0	0
11	0.0303006759753016	0.14	0.0152668767505084	0	1.5	0.24523	1	1	1
11	0.0303006759753016	0.15	0.0152668767505084	0	1.5	0	0.24962	0	0
11	0.0303006759753016	0.15	0.0152668767505084	0	1.5	0.24962	1	1	1
11	0.0303006759753016	0.16	0.0152668767505084	0	1.5	0	0.25413	0	0
11	0.0303006759753016	0.16	0.0152668767505084	0	1.5	0.25413	1	1	1
11	0.0303006759753016	0.17	0.0152668767505084	0	1.5	0	0.25878	0	0
11	0.0303006759753016	0.17	0.0152668767505084	0	1.5	0.25878	1	1	1
11	0.0303006759753016	0.18	0.0152668767505084	0	1.5	0	0.26358	0	0
11	0.0303006759753016	0.18	0.0152668767505084	0	1.5	0.26358	1	1	1
11	0.0303006759753016	0.19	0.0152668767505084	0	1.5	0	0.26852	0	0
11	0.0303006759753016	0.19	0.0152668767505084	0	1.5	0.26852	1	1	1
11	0.0303006759753016	0.2	0.0152668767505084	0	1.5	0	0.27363	0	0
11	0.0303006759753016	0.2	0.0152668767505084	0	1.5	0.27363	1	1	1
11	0.0303006759753016	0.21	0.0152668767505084	0	1.5	0	0.27889	0	0
11	0.0303006759753016	0.21	0.0152668767505084	0	1.5	0.27889	1	1	1
11	0.0303006759753016	0.22	0.0152668767505084	0	1.5	0	0.28433	0	0
11	0.0303006759753016	0.22	0.0152668767505084	0	1.5	0.28433	1	1	1
11	0.0303006759753016	0.23	0.0152668767505084	0	1.5	0	0.28995	0	0
11	0.0303006759753016	0.23	0.0152668767505084	0	1.5	0.28995	1	1	1
11	0.0303006759753016	0.24	0.0152668767505084	0	1.5	0	0.29575	0	0
11	0.0303006759753016	0.24	0.0152668767505084	0	1.5	0.29575	1	1	1
11	0.0303006759753016	0.25	0.0152668767505084	0	1.5	0	0.30175	0	0
11	0.0303006759753016	0.25	0.0152668767505084	0	1.5	0.30175	1	1	1
11	0.0303006759753016	0.26	0.0152668767505084	0	1.5	0	0.30796	0	0
11	0.0303006759753016	0.26	0.0152668767505084	0	1.5	0.30796	1	1	1
11	0.0303006759753016	0.27	0.0152668767505084	0	1.5	0	0.31438	0	0
11	0.0303006759753016	0.27	0.0152668767505084	0	1.5	0.31438	1	1	1
11	0.0303006759753016	0.28	0.0152668767505084	0	1.5	0	0.32103	0	0
11	0.0303006759753016	0.28	0.0152668767505084	0	1.5	0.32103	1	1	1
11	0.0303006759753016	0.29	0.0152668767505084	0	1.5	0	0.32791	0	0
11	0.0303006759753016	0.29	0.0152668767505084	0	1.5	0.32791	1	1	1
11	0.0303006759753016	0.3	0.0152668767505084	0	1.5	0	0.33505	0	0
11	0.0303006759753016	0.3	0.0152668767505084	0	1.5	0.33505	1	1	1
11	0.0303006759753016	0.31	0.0152668767505084	0	1.5	0	0.34245	0	0
11	0.0303006759753016	0.31	0.0152668767505084	0	1.5	0.34245	1	1	1
11	0.0303006759753016	0.32	0.0152668767505084	0	1.5	0	0.35012	0	0
11	0.0303006759753016	0.32	0.0152668767505084	0	1.5	0.35012	1	1	1
11	0.0303006759753016	0.33	0.0152668767505084	0	1.5	0	0.35809	0	0
11	0.0303006759753016	0.33	0.0152668767505084	0	1.5	0.35809	1	1	1
11	0.0303006759753016	0.34	0.0152668767505084	0	1.5	0	0.36636	0	0
11	0.0303006759753016	0.34	0.0152668767505084	0	1.5	0.36636	1	1	1
11	0.0303006759753016	0.35	0.0152668767505084	0	1.5	0	0.37496	0	0
11	0.0303006759753016	0.35	0.0152668767505084	0	1.5	0.37496	1	1	1
11	0.0303006759753016	0.36	0.0152668767505084	0	1.5	0	0.3839	0	0
11	0.0303006759753016	0.36	0.0152668767505084	0	1.5	0.3839	1	1	1
11	0.0303006759753016	0.37	0.0152668767505084	0	1.5	0	0.3932	0	0
11	0.0303006759753016	0.37	0.0152668767505084	0	1.5	0.3932	1	1	1
11	0.0303006759753016	0.38	0.0152668767505084	0	1.5	0	0.40288	0	0
11	0.0303006759753016	0.38	0.0152668767505084	0	1.5	0.40288	1	1	1
11	0.0303006759753016	0.39	0.0152668767505084	0	1.5	0	0.41297	0	0
11	0.0303006759753016	0.39	0.0152668767505084	0	1.5	0.41297	1	1	1
11	0.0303006759753016	0.4	0.0152668767505084	0	1.5	0	0.42348	0	0
11	0.0303006759753016	0.4	0.0152668767505084	0	1.5	0.42348	1	1	1
11	0.0303006759753016	0.41	0.0152668767505084	0	1.5	0	0.43445	0	0
11	0.0303006759753016	0.41	0.0152668767505084	0	1.5	0.43445	1	1	1
11	0.0303006759753016	0.42	0.0152668767505084	0	1.5	0	0.4459	0	0
11	0.0303006759753016	0.42	0.0152668767505084	0	1.5	0.4459	1	1	1
11	0.0303006759753016	0.43	0.0152668767505084	0	1.5	0	0.45786	0	0
11	0.0303006759753016	0.43	0.0152668767505084	0	1.5	0.45786	1	1	1
11	0.0303006759753016	0.44	0.0152668767505084	0	1.5	0	0.47037	0	0
11	0.0303006759753016	0.44	0.0152668767505084	0	1.5	0.47037	1	1	1
11	0.0303006759753016	0.45	0.0152668767505084	0	1.5	0	0.48345	0	0
11	0.0303006759753016	0.45	0.0152668767505084	0	1.5	0.48345	1	1	1
11	0.0303006759753016	0.46	0.0152668767505084	0	1.5	0	0.49716	0	0
11	0.0303006759753016	0.46	0.0152668767505084	0	1.5	0.49716	1	1	1
11	0.0303006759753016	0.47	0.0152668767505084	0	1.5	0	0.51152	0	0
11	0.0303006759753016	0.47	0.0152668767505084	0	1.5	0.51152	1	1	1
11	0.0303006759753016	0.48	0.0152668767505084	0	1.5	0	0.5266	0	0
11	0.0303006759753016	0.48	0.0152668767505084	0	1.5	0.5266	1	1	1
11	0.0303006759753016	0.49	0.0152668767505084	0	1.5	0	0.54242	0	0
11	0.0303006759753016	0.49	0.0152668767505084	0	1.5	0.54242	1	1	1
11	0.0303006759753016	0.5	0.0152668767505084	0	1.5	0	0.55906	0	0
11	0.0303006759753016	0.5	0.0152668767505084	0	1.5	0.55906	1	1	1
11	0.0303006759753016	0.51	0.0152668767505084	0	1.5	0	0.57657	0	0
11	0.0303006759753016	0.51	0.0152668767505084	0	1.5	0.57657	1	1	1
11	0.0303006759753016	0.52	0.0152668767505084	0	1.5	0	0.59501	0	0
11	0.0303006759753016	0.52	0.0152668767505084	0	1.5	0.59501	1	1	1
11	0.0303006759753016	0.53	0.0152668767505084	0	1.5	0	0.61446	0	0
11	0.0303006759753016	0.53	0.0152668767505084	0	1.5	0.61446	1	1	1
11	0.0303006759753016	0.54	0.0152668767505084	0	1.5	0	0.63498	0	0
11	0.0303006759753016	0.54	0.0152668767505084	0	1.5	0.63498	1	1	1
11	0.0303006759753016	0.55	0.0152668767505084	0	1.5	0	0.65668	0	0
11	0.0303006759753016	0.55	0.0152668767505084	0	1.5	0.65668	1	1	1
11	0.0303006759753016	0.56	0.0152668767505084	0	1.5	0	0.67965	0	0
11	0.0303006759753016	0.56	0.0152668767505084	0	1.5	0.67965	1	1	1
11	0.0303006759753016	0.57	0.0152668767505084	0	1.5	0	0.70399	0	0
11	0.0303006759753016	0.57	0.0152668767505084	0	1.5	0.70399	1	1	1
11	0.0303006759753016	0.58	0.0152668767505084	0	1.5	0	0.72982	0	0
11	0.0303006759753016	0.58	0.0152668767505084	0	1.5	0.72982	1	1	1
11	0.0303006759753016	0.59	0.0152668767505084	0	1.5	0	0.75726	0	0
11	0.0303006759753016	0.59	0.0152668767505084	0	1.5	0.75726	1	1	1
11	0.0303006759753016	0.6	0.0152668767505084	0	1.5	0	0.78648	0	0
11	0.0303006759753016	0.6	0.0152668767505084	0	1.5	0.78648	1	1	1
11	0.0303006759753016	0.61	0.0152668767505084	0	1.5	0	0.81762	0	0
11	0.0303006759753016	0.61	0.0152668767505084	0	1.5	0.81762	1	1	1
11	0.0303006759753016	0.62	0.0152668767505084	0	1.5	0	0.85088	0	0
11	0.0303006759753016	0.62	0.0152668767505084	0	1.5	0.85088	1	1	1
11	0.0303006759753016	0.63	0.0152668767505084	0	1.5	0	0.88646	0	0
11	0.0303006759753016	0.63	0.0152668767505084	0	1.5	0.88646	1	1	1
11	0.0303006759753016	0.64	0.0152668767505084	0	1.5	0	0.9246	0	0
11	0.0303006759753016	0.64	0.0152668767505084	0	1.5	0.9246	1	1	1
11	0.0303006759753016	0.65	0.0152668767505084	0	1.5	0	0.96555	0	0
11	0.0303006759753016	0.65	0.0152668767505084	0	1.5	0.96555	1	1	1
11	0.0303006759753016	0.66	0.0152668767505084	0	1.5	0	1	0	0
11	0.0303006759753016	0.67	0.0152668767505084	0	1.5	0	1	0	0
11	0.0303006759753016	0.68	0.0152668767505084	0	1.5	0	1	0	0
11	0.0303006759753016	0.69	0.0152668767505084	0	1.5	0	1	0	0
11	0.0303006759753016	0.7	0.0152668767505084	0	1.5	0	1	0	0
11	0.0303006759753016	0.71	0.0152668767505084	0	1.5	0	1	0	0
11	0.0303006759753016	0.72	0.0152668767505084	0	1.5	0	1	0	0
11	0.0303006759753016	0.73	0.0152668767505084	0	1.5	0	1	0	0
11	0.0303006759753016	0.74	0.0152668767505084	0	1.5	0	1	0	0
11	0.0303006759753016	0.75	0.0152668767505084	0	1.5	0	1	0	0
11	0.0303006759753016	0.76	0.0152668767505084	0	1.5	0	1	0	0
11	0.0303006759753016	0.77	0.0152668767505084	0	1.5	0	1	0	0
11	0.0303006759753016	0.78	0.0152668767505084	0	1.5	0	1	0	0
11	0.0303006759753016	0.79	0.0152668767505084	0	1.5	0	1	0	0
11	0.0303006759753016	0.8	0.0152668767505084	0	1.5	0	1	0	0
11	0.0303006759753016	0.81	0.0152668767505084	0	1.5	0	1	0	0
11	0.0303006759753016	0.82	0.0152668767505084	0	1.5	0	1	0	0
11	0.0303006759753016	0.83	0.0152668767505084	0	1.5	0	1	0	0
11	0.0303006759753016	0.84	0.0152668767505084	0	1.5	0	1	0	0
11	0.0303006759753016	0.85	0.0152668767505084	0	1.5	0	1	0	0
11	0.0303006759753016	0.86	0.0152668767505084	0	1.5	0	1	0	0
11	0.0303006759753016	0.87	0.0152668767505084	0	1.5	0	1	0	0
11	0.0303006759753016	0.88	0.0152668767505084	0	1.5	0	1	0	0
11	0.0303006759753016	0.89	0.0152668767505084	0	1.5	0	1	0	0
11	0.0303006759753016	0.9	0.0152668767505084	0	1.5	0	1	0	0
11	0.0303006759753016	0.91	0.0152668767505084	0	1.5	0	1	0	0
11	0.0303006759753016	0.92	0.0152668767505084	0	1.5	0	1	0	0
11	0.0303006759753016	0.93	0.0152668767505084	0	1.5	0	1	0	0
11	0.0303006759753016	0.94	0.0152668767505084	0	1.5	0	1	0	0
11	0.0303006759753016	0.95	0.0152668767505084	0	1.5	0	1	0	0
11	0.0303006759753016	0.96	0.0152668767505084	0	1.5	0	1	0	0
11	0.0303006759753016	0.97	0.0152668767505084	0	1.5	0	1	0	0
11	0.0303006759753016	0.98	0.0152668767505084	0	1.5	0	1	0	0
11	0.0303006759753016	0.99	0.0152668767505084	0	1.5	0	1	0	0
11	0.0303006759753016	1	0.0152668767505084	0	1.5	0	1	0	0
12	0.0303006759753016	0.01	0.0152668767505084	0	1.5	0	0.1772	0	0
12	0.0303006759753016	0.01	0.0152668767505084	0	1.5	0.1772	1	1	1
12	0.0303006759753016	0.02	0.0152668767505084	0	1.5	0	0.17995	0	0
12	0.0303006759753016	0.02	0.0152668767505084	0	1.5	0.17995	1	1	1
12	0.0303006759753016	0.03	0.0152668767505084	0	1.5	0	0.18276	0	0
12	0.0303006759753016	0.03	0.0152668767505084	0	1.5	0.18276	1	1	1
12	0.0303006759753016	0.04	0.0152668767505084	0	1.5	0	0.18565	0	0
12	0.0303006759753016	0.04	0.0152668767505084	0	1.5	0.18565	1	1	1
12	0.0303006759753016	0.05	0.0152668767505084	0	1.5	0	0.18862	0	0
12	0.0303006759753016	0.05	0.0152668767505084	0	1.5	0.18862	1	1	1
12	0.0303006759753016	0.06	0.0152668767505084	0	1.5	0	0.19167	0	0
12	0.0303006759753016	0.06	0.0152668767505084	0	1.5	0.19167	1	1	1
12	0.0303006759753016	0.07	0.0152668767505084	0	1.5	0	0.1948	0	0
12	0.0303006759753016	0.07	0.0152668767505084	0	1.5	0.1948	1	1	1
12	0.0303006759753016	0.08	0.0152668767505084	0	1.5	0	0.19802	0	0
12	0.0303006759753016	0.08	0.0152668767505084	0	1.5	0.19802	1	1	1
12	0.0303006759753016	0.09	0.0152668767505084	0	1.5	0	0.20132	0	0
12	0.0303006759753016	0.09	0.0152668767505084	0	1.5	0.20132	1	1	1
12	0.0303006759753016	0.1	0.0152668767505084	0	1.5	0	0.20472	0	0
12	0.0303006759753016	0.1	0.0152668767505084	0	1.5	0.20472	1	1	1
12	0.0303006759753016	0.11	0.0152668767505084	0	1.5	0	0.20822	0	0
12	0.0303006759753016	0.11	0.0152668767505084	0	1.5	0.20822	1	1	1
12	0.0303006759753016	0.12	0.0152668767505084	0	1.5	0	0.21182	0	0
12	0.0303006759753016	0.12	0.0152668767505084	0	1.5	0.21182	1	1	1
12	0.0303006759753016	0.13	0.0152668767505084	0	1.5	0	0.21552	0	0
12	0.0303006759753016	0.13	0.0152668767505084	0	1.5	0.21552	1	1	1
12	0.0303006759753016	0.14	0.0152668767505084	0	1.5	0	0.21933	0	0
12	0.0303006759753016	0.14	0.0152668767505084	0	1.5	0.21933	1	1	1
12	0.0303006759753016	0.15	0.0152668767505084	0	1.5	0	0.22326	0	0
12	0.0303006759753016	0.15	0.0152668767505084	0	1.5	0.22326	1	1	1
12	0.0303006759753016	0.16	0.0152668767505084	0	1.5	0	0.2273	0	0
12	0.0303006759753016	0.16	0.0152668767505084	0	1.5	0.2273	1	1	1
12	0.0303006759753016	0.17	0.0152668767505084	0	1.5	0	0.23147	0	0
12	0.0303006759753016	0.17	0.0152668767505084	0	1.5	0.23147	1	1	1
12	0.0303006759753016	0.18	0.0152668767505084	0	1.5	0	0.23576	0	0
12	0.0303006759753016	0.18	0.0152668767505084	0	1.5	0.23576	1	1	1
12	0.0303006759753016	0.19	0.0152668767505084	0	1.5	0	0.24019	0	0
12	0.0303006759753016	0.19	0.0152668767505084	0	1.5	0.24019	1	1	1
12	0.0303006759753016	0.2	0.0152668767505084	0	1.5	0	0.24476	0	0
12	0.0303006759753016	0.2	0.0152668767505084	0	1.5	0.24476	1	1	1
12	0.0303006759753016	0.21	0.0152668767505084	0	1.5	0	0.24948	0	0
12	0.0303006759753016	0.21	0.0152668767505084	0	1.5	0.24948	1	1	1
12	0.0303006759753016	0.22	0.0152668767505084	0	1.5	0	0.25435	0	0
12	0.0303006759753016	0.22	0.0152668767505084	0	1.5	0.25435	1	1	1
12	0.0303006759753016	0.23	0.0152668767505084	0	1.5	0	0.25939	0	0
12	0.0303006759753016	0.23	0.0152668767505084	0	1.5	0.25939	1	1	1
12	0.0303006759753016	0.24	0.0152668767505084	0	1.5	0	0.26459	0	0
12	0.0303006759753016	0.24	0.0152668767505084	0	1.5	0.26459	1	1	1
12	0.0303006759753016	0.25	0.0152668767505084	0	1.5	0	0.26996	0	0
12	0.0303006759753016	0.25	0.0152668767505084	0	1.5	0.26996	1	1	1
12	0.0303006759753016	0.26	0.0152668767505084	0	1.5	0	0.27553	0	0
12	0.0303006759753016	0.26	0.0152668767505084	0	1.5	0.27553	1	1	1
12	0.0303006759753016	0.27	0.0152668767505084	0	1.5	0	0.28128	0	0
12	0.0303006759753016	0.27	0.0152668767505084	0	1.5	0.28128	1	1	1
12	0.0303006759753016	0.28	0.0152668767505084	0	1.5	0	0.28724	0	0
12	0.0303006759753016	0.28	0.0152668767505084	0	1.5	0.28724	1	1	1
12	0.0303006759753016	0.29	0.0152668767505084	0	1.5	0	0.29341	0	0
12	0.0303006759753016	0.29	0.0152668767505084	0	1.5	0.29341	1	1	1
12	0.0303006759753016	0.3	0.0152668767505084	0	1.5	0	0.29981	0	0
12	0.0303006759753016	0.3	0.0152668767505084	0	1.5	0.29981	1	1	1
12	0.0303006759753016	0.31	0.0152668767505084	0	1.5	0	0.30644	0	0
12	0.0303006759753016	0.31	0.0152668767505084	0	1.5	0.30644	1	1	1
12	0.0303006759753016	0.32	0.0152668767505084	0	1.5	0	0.31332	0	0
12	0.0303006759753016	0.32	0.0152668767505084	0	1.5	0.31332	1	1	1
12	0.0303006759753016	0.33	0.0152668767505084	0	1.5	0	0.32046	0	0
12	0.0303006759753016	0.33	0.0152668767505084	0	1.5	0.32046	1	1	1
12	0.0303006759753016	0.34	0.0152668767505084	0	1.5	0	0.32788	0	0
12	0.0303006759753016	0.34	0.0152668767505084	0	1.5	0.32788	1	1	1
12	0.0303006759753016	0.35	0.0152668767505084	0	1.5	0	0.33559	0	0
12	0.0303006759753016	0.35	0.0152668767505084	0	1.5	0.33559	1	1	1
12	0.0303006759753016	0.36	0.0152668767505084	0	1.5	0	0.3436	0	0
12	0.0303006759753016	0.36	0.0152668767505084	0	1.5	0.3436	1	1	1
12	0.0303006759753016	0.37	0.0152668767505084	0	1.5	0	0.35194	0	0
12	0.0303006759753016	0.37	0.0152668767505084	0	1.5	0.35194	1	1	1
12	0.0303006759753016	0.38	0.0152668767505084	0	1.5	0	0.36063	0	0
12	0.0303006759753016	0.38	0.0152668767505084	0	1.5	0.36063	1	1	1
12	0.0303006759753016	0.39	0.0152668767505084	0	1.5	0	0.36967	0	0
12	0.0303006759753016	0.39	0.0152668767505084	0	1.5	0.36967	1	1	1
12	0.0303006759753016	0.4	0.0152668767505084	0	1.5	0	0.3791	0	0
12	0.0303006759753016	0.4	0.0152668767505084	0	1.5	0.3791	1	1	1
12	0.0303006759753016	0.41	0.0152668767505084	0	1.5	0	0.38894	0	0
12	0.0303006759753016	0.41	0.0152668767505084	0	1.5	0.38894	1	1	1
12	0.0303006759753016	0.42	0.0152668767505084	0	1.5	0	0.39922	0	0
12	0.0303006759753016	0.42	0.0152668767505084	0	1.5	0.39922	1	1	1
12	0.0303006759753016	0.43	0.0152668767505084	0	1.5	0	0.40995	0	0
12	0.0303006759753016	0.43	0.0152668767505084	0	1.5	0.40995	1	1	1
12	0.0303006759753016	0.44	0.0152668767505084	0	1.5	0	0.42117	0	0
12	0.0303006759753016	0.44	0.0152668767505084	0	1.5	0.42117	1	1	1
12	0.0303006759753016	0.45	0.0152668767505084	0	1.5	0	0.43292	0	0
12	0.0303006759753016	0.45	0.0152668767505084	0	1.5	0.43292	1	1	1
12	0.0303006759753016	0.46	0.0152668767505084	0	1.5	0	0.44522	0	0
12	0.0303006759753016	0.46	0.0152668767505084	0	1.5	0.44522	1	1	1
12	0.0303006759753016	0.47	0.0152668767505084	0	1.5	0	0.45812	0	0
12	0.0303006759753016	0.47	0.0152668767505084	0	1.5	0.45812	1	1	1
12	0.0303006759753016	0.48	0.0152668767505084	0	1.5	0	0.47165	0	0
12	0.0303006759753016	0.48	0.0152668767505084	0	1.5	0.47165	1	1	1
12	0.0303006759753016	0.49	0.0152668767505084	0	1.5	0	0.48586	0	0
12	0.0303006759753016	0.49	0.0152668767505084	0	1.5	0.48586	1	1	1
12	0.0303006759753016	0.5	0.0152668767505084	0	1.5	0	0.5008	0	0
12	0.0303006759753016	0.5	0.0152668767505084	0	1.5	0.5008	1	1	1
12	0.0303006759753016	0.51	0.0152668767505084	0	1.5	0	0.51652	0	0
12	0.0303006759753016	0.51	0.0152668767505084	0	1.5	0.51652	1	1	1
12	0.0303006759753016	0.52	0.0152668767505084	0	1.5	0	0.53308	0	0
12	0.0303006759753016	0.52	0.0152668767505084	0	1.5	0.53308	1	1	1
12	0.0303006759753016	0.53	0.0152668767505084	0	1.5	0	0.55055	0	0
12	0.0303006759753016	0.53	0.0152668767505084	0	1.5	0.55055	1	1	1
12	0.0303006759753016	0.54	0.0152668767505084	0	1.5	0	0.569	0	0
12	0.0303006759753016	0.54	0.0152668767505084	0	1.5	0.569	1	1	1
12	0.0303006759753016	0.55	0.0152668767505084	0	1.5	0	0.5885	0	0
12	0.0303006759753016	0.55	0.0152668767505084	0	1.5	0.5885	1	1	1
12	0.0303006759753016	0.56	0.0152668767505084	0	1.5	0	0.60914	0	0
12	0.0303006759753016	0.56	0.0152668767505084	0	1.5	0.60914	1	1	1
12	0.0303006759753016	0.57	0.0152668767505084	0	1.5	0	0.63102	0	0
12	0.0303006759753016	0.57	0.0152668767505084	0	1.5	0.63102	1	1	1
12	0.0303006759753016	0.58	0.0152668767505084	0	1.5	0	0.65424	0	0
12	0.0303006759753016	0.58	0.0152668767505084	0	1.5	0.65424	1	1	1
12	0.0303006759753016	0.59	0.0152668767505084	0	1.5	0	0.67892	0	0
12	0.0303006759753016	0.59	0.0152668767505084	0	1.5	0.67892	1	1	1
12	0.0303006759753016	0.6	0.0152668767505084	0	1.5	0	0.7052	0	0
12	0.0303006759753016	0.6	0.0152668767505084	0	1.5	0.7052	1	1	1
12	0.0303006759753016	0.61	0.0152668767505084	0	1.5	0	0.73322	0	0
12	0.0303006759753016	0.61	0.0152668767505084	0	1.5	0.73322	1	1	1
12	0.0303006759753016	0.62	0.0152668767505084	0	1.5	0	0.76315	0	0
12	0.0303006759753016	0.62	0.0152668767505084	0	1.5	0.76315	1	1	1
12	0.0303006759753016	0.63	0.0152668767505084	0	1.5	0	0.79517	0	0
12	0.0303006759753016	0.63	0.0152668767505084	0	1.5	0.79517	1	1	1
12	0.0303006759753016	0.64	0.0152668767505084	0	1.5	0	0.82951	0	0
12	0.0303006759753016	0.64	0.0152668767505084	0	1.5	0.82951	1	1	1
12	0.0303006759753016	0.65	0.0152668767505084	0	1.5	0	0.86639	0	0
12	0.0303006759753016	0.65	0.0152668767505084	0	1.5	0.86639	1	1	1
12	0.0303006759753016	0.66	0.0152668767505084	0	1.5	0	0.90609	0	0
12	0.0303006759753016	0.66	0.0152668767505084	0	1.5	0.90609	1	1	1
12	0.0303006759753016	0.67	0.0152668767505084	0	1.5	0	0.94892	0	0
12	0.0303006759753016	0.67	0.0152668767505084	0	1.5	0.94892	1	1	1
12	0.0303006759753016	0.68	0.0152668767505084	0	1.5	0	0.99525	0	0
12	0.0303006759753016	0.68	0.0152668767505084	0	1.5	0.99525	1	1	1
12	0.0303006759753016	0.69	0.0152668767505084	0	1.5	0	1	0	0
12	0.0303006759753016	0.7	0.0152668767505084	0	1.5	0	1	0	0
12	0.0303006759753016	0.71	0.0152668767505084	0	1.5	0	1	0	0
12	0.0303006759753016	0.72	0.0152668767505084	0	1.5	0	1	0	0
12	0.0303006759753016	0.73	0.0152668767505084	0	1.5	0	1	0	0
12	0.0303006759753016	0.74	0.0152668767505084	0	1.5	0	1	0	0
12	0.0303006759753016	0.75	0.0152668767505084	0	1.5	0	1	0	0
12	0.0303006759753016	0.76	0.0152668767505084	0	1.5	0	1	0	0
12	0.0303006759753016	0.77	0.0152668767505084	0	1.5	0	1	0	0
12	0.0303006759753016	0.78	0.0152668767505084	0	1.5	0	1	0	0
12	0.0303006759753016	0.79	0.0152668767505084	0	1.5	0	1	0	0
12	0.0303006759753016	0.8	0.0152668767505084	0	1.5	0	1	0	0
12	0.0303006759753016	0.81	0.0152668767505084	0	1.5	0	1	0	0
12	0.0303006759753016	0.82	0.0152668767505084	0	1.5	0	1	0	0
12	0.0303006759753016	0.83	0.0152668767505084	0	1.5	0	1	0	0
12	0.0303006759753016	0.84	0.0152668767505084	0	1.5	0	1	0	0
12	0.0303006759753016	0.85	0.0152668767505084	0	1.5	0	1	0	0
12	0.0303006759753016	0.86	0.0152668767505084	0	1.5	0	1	0	0
12	0.0303006759753016	0.87	0.0152668767505084	0	1.5	0	1	0	0
12	0.0303006759753016	0.88	0.0152668767505084	0	1.5	0	1	0	0
12	0.0303006759753016	0.89	0.0152668767505084	0	1.5	0	1	0	0
12	0.0303006759753016	0.9	0.0152668767505084	0	1.5	0	1	0	0
12	0.0303006759753016	0.91	0.0152668767505084	0	1.5	0	1	0	0
12	0.0303006759753016	0.92	0.0152668767505084	0	1.5	0	1	0	0
12	0.0303006759753016	0.93	0.0152668767505084	0	1.5	0	1	0	0
12	0.0303006759753016	0.94	0.0152668767505084	0	1.5	0	1	0	0
12	0.0303006759753016	0.95	0.0152668767505084	0	1.5	0	1	0	0
12	0.0303006759753016	0.96	0.0152668767505084	0	1.5	0	1	0	0
12	0.0303006759753016	0.97	0.0152668767505084	0	1.5	0	1	0	0
12	0.0303006759753016	0.98	0.0152668767505084	0	1.5	0	1	0	0
12	0.0303006759753016	0.99	0.0152668767505084	0	1.5	0	1	0	0
12	0.0303006759753016	1	0.0152668767505084	0	1.5	0	1	0	0
13	0.0303006759753016	0.01	0.0152668767505084	0	1.5	0	0.15984	0	0
13	0.0303006759753016	0.01	0.0152668767505084	0	1.5	0.15984	1	1	1
13	0.0303006759753016	0.02	0.0152668767505084	0	1.5	0	0.16232	0	0
13	0.0303006759753016	0.02	0.0152668767505084	0	1.5	0.16232	1	1	1
13	0.0303006759753016	0.03	0.0152668767505084	0	1.5	0	0.16486	0	0
13	0.0303006759753016	0.03	0.0152668767505084	0	1.5	0.16486	1	1	1
13	0.0303006759753016	0.04	0.0152668767505084	0	1.5	0	0.16747	0	0
13	0.0303006759753016	0.04	0.0152668767505084	0	1.5	0.16747	1	1	1
13	0.0303006759753016	0.05	0.0152668767505084	0	1.5	0	0.17015	0	0
13	0.0303006759753016	0.05	0.0152668767505084	0	1.5	0.17015	1	1	1
13	0.0303006759753016	0.06	0.0152668767505084	0	1.5	0	0.1729	0	0
13	0.0303006759753016	0.06	0.0152668767505084	0	1.5	0.1729	1	1	1
13	0.0303006759753016	0.07	0.0152668767505084	0	1.5	0	0.17573	0	0
13	0.0303006759753016	0.07	0.0152668767505084	0	1.5	0.17573	1	1	1
13	0.0303006759753016	0.08	0.0152668767505084	0	1.5	0	0.17864	0	0
13	0.0303006759753016	0.08	0.0152668767505084	0	1.5	0.17864	1	1	1
13	0.0303006759753016	0.09	0.0152668767505084	0	1.5	0	0.18162	0	0
13	0.0303006759753016	0.09	0.0152668767505084	0	1.5	0.18162	1	1	1
13	0.0303006759753016	0.1	0.0152668767505084	0	1.5	0	0.18469	0	0
13	0.0303006759753016	0.1	0.0152668767505084	0	1.5	0.18469	1	1	1
13	0.0303006759753016	0.11	0.0152668767505084	0	1.5	0	0.18785	0	0
13	0.0303006759753016	0.11	0.0152668767505084	0	1.5	0.18785	1	1	1
13	0.0303006759753016	0.12	0.0152668767505084	0	1.5	0	0.1911	0	0
13	0.0303006759753016	0.12	0.0152668767505084	0	1.5	0.1911	1	1	1
13	0.0303006759753016	0.13	0.0152668767505084	0	1.5	0	0.19444	0	0
13	0.0303006759753016	0.13	0.0152668767505084	0	1.5	0.19444	1	1	1
13	0.0303006759753016	0.14	0.0152668767505084	0	1.5	0	0.19789	0	0
13	0.0303006759753016	0.14	0.0152668767505084	0	1.5	0.19789	1	1	1
13	0.0303006759753016	0.15	0.0152668767505084	0	1.5	0	0.20143	0	0
13	0.0303006759753016	0.15	0.0152668767505084	0	1.5	0.20143	1	1	1
13	0.0303006759753016	0.16	0.0152668767505084	0	1.5	0	0.20509	0	0
13	0.0303006759753016	0.16	0.0152668767505084	0	1.5	0.20509	1	1	1
13	0.0303006759753016	0.17	0.0152668767505084	0	1.5	0	0.20885	0	0
13	0.0303006759753016	0.17	0.0152668767505084	0	1.5	0.20885	1	1	1
13	0.0303006759753016	0.18	0.0152668767505084	0	1.5	0	0.21273	0	0
13	0.0303006759753016	0.18	0.0152668767505084	0	1.5	0.21273	1	1	1
13	0.0303006759753016	0.19	0.0152668767505084	0	1.5	0	0.21674	0	0
13	0.0303006759753016	0.19	0.0152668767505084	0	1.5	0.21674	1	1	1
13	0.0303006759753016	0.2	0.0152668767505084	0	1.5	0	0.22087	0	0
13	0.0303006759753016	0.2	0.0152668767505084	0	1.5	0.22087	1	1	1
13	0.0303006759753016	0.21	0.0152668767505084	0	1.5	0	0.22513	0	0
13	0.0303006759753016	0.21	0.0152668767505084	0	1.5	0.22513	1	1	1
13	0.0303006759753016	0.22	0.0152668767505084	0	1.5	0	0.22953	0	0
13	0.0303006759753016	0.22	0.0152668767505084	0	1.5	0.22953	1	1	1
13	0.0303006759753016	0.23	0.0152668767505084	0	1.5	0	0.23408	0	0
13	0.0303006759753016	0.23	0.0152668767505084	0	1.5	0.23408	1	1	1
13	0.0303006759753016	0.24	0.0152668767505084	0	1.5	0	0.23878	0	0
13	0.0303006759753016	0.24	0.0152668767505084	0	1.5	0.23878	1	1	1
13	0.0303006759753016	0.25	0.0152668767505084	0	1.5	0	0.24364	0	0
13	0.0303006759753016	0.25	0.0152668767505084	0	1.5	0.24364	1	1	1
13	0.0303006759753016	0.26	0.0152668767505084	0	1.5	0	0.24866	0	0
13	0.0303006759753016	0.26	0.0152668767505084	0	1.5	0.24866	1	1	1
13	0.0303006759753016	0.27	0.0152668767505084	0	1.5	0	0.25387	0	0
13	0.0303006759753016	0.27	0.0152668767505084	0	1.5	0.25387	1	1	1
13	0.0303006759753016	0.28	0.0152668767505084	0	1.5	0	0.25925	0	0
13	0.0303006759753016	0.28	0.0152668767505084	0	1.5	0.25925	1	1	1
13	0.0303006759753016	0.29	0.0152668767505084	0	1.5	0	0.26483	0	0
13	0.0303006759753016	0.29	0.0152668767505084	0	1.5	0.26483	1	1	1
13	0.0303006759753016	0.3	0.0152668767505084	0	1.5	0	0.27061	0	0
13	0.0303006759753016	0.3	0.0152668767505084	0	1.5	0.27061	1	1	1
13	0.0303006759753016	0.31	0.0152668767505084	0	1.5	0	0.27661	0	0
13	0.0303006759753016	0.31	0.0152668767505084	0	1.5	0.27661	1	1	1
13	0.0303006759753016	0.32	0.0152668767505084	0	1.5	0	0.28283	0	0
13	0.0303006759753016	0.32	0.0152668767505084	0	1.5	0.28283	1	1	1
13	0.0303006759753016	0.33	0.0152668767505084	0	1.5	0	0.28929	0	0
13	0.0303006759753016	0.33	0.0152668767505084	0	1.5	0.28929	1	1	1
13	0.0303006759753016	0.34	0.0152668767505084	0	1.5	0	0.29599	0	0
13	0.0303006759753016	0.34	0.0152668767505084	0	1.5	0.29599	1	1	1
13	0.0303006759753016	0.35	0.0152668767505084	0	1.5	0	0.30296	0	0
13	0.0303006759753016	0.35	0.0152668767505084	0	1.5	0.30296	1	1	1
13	0.0303006759753016	0.36	0.0152668767505084	0	1.5	0	0.31021	0	0
13	0.0303006759753016	0.36	0.0152668767505084	0	1.5	0.31021	1	1	1
13	0.0303006759753016	0.37	0.0152668767505084	0	1.5	0	0.31776	0	0
13	0.0303006759753016	0.37	0.0152668767505084	0	1.5	0.31776	1	1	1
13	0.0303006759753016	0.38	0.0152668767505084	0	1.5	0	0.32561	0	0
13	0.0303006759753016	0.38	0.0152668767505084	0	1.5	0.32561	1	1	1
13	0.0303006759753016	0.39	0.0152668767505084	0	1.5	0	0.33379	0	0
13	0.0303006759753016	0.39	0.0152668767505084	0	1.5	0.33379	1	1	1
13	0.0303006759753016	0.4	0.0152668767505084	0	1.5	0	0.34232	0	0
13	0.0303006759753016	0.4	0.0152668767505084	0	1.5	0.34232	1	1	1
13	0.0303006759753016	0.41	0.0152668767505084	0	1.5	0	0.35122	0	0
13	0.0303006759753016	0.41	0.0152668767505084	0	1.5	0.35122	1	1	1
13	0.0303006759753016	0.42	0.0152668767505084	0	1.5	0	0.36052	0	0
13	0.0303006759753016	0.42	0.0152668767505084	0	1.5	0.36052	1	1	1
13	0.0303006759753016	0.43	0.0152668767505084	0	1.5	0	0.37023	0	0
13	0.0303006759753016	0.43	0.0152668767505084	0	1.5	0.37023	1	1	1
13	0.0303006759753016	0.44	0.0152668767505084	0	1.5	0	0.38039	0	0
13	0.0303006759753016	0.44	0.0152668767505084	0	1.5	0.38039	1	1	1
13	0.0303006759753016	0.45	0.0152668767505084	0	1.5	0	0.39101	0	0
13	0.0303006759753016	0.45	0.0152668767505084	0	1.5	0.39101	1	1	1
13	0.0303006759753016	0.46	0.0152668767505084	0	1.5	0	0.40215	0	0
13	0.0303006759753016	0.46	0.0152668767505084	0	1.5	0.40215	1	1	1
13	0.0303006759753016	0.47	0.0152668767505084	0	1.5	0	0.41382	0	0
13	0.0303006759753016	0.47	0.0152668767505084	0	1.5	0.41382	1	1	1
13	0.0303006759753016	0.48	0.0152668767505084	0	1.5	0	0.42607	0	0
13	0.0303006759753016	0.48	0.0152668767505084	0	1.5	0.42607	1	1	1
13	0.0303006759753016	0.49	0.0152668767505084	0	1.5	0	0.43894	0	0
13	0.0303006759753016	0.49	0.0152668767505084	0	1.5	0.43894	1	1	1
13	0.0303006759753016	0.5	0.0152668767505084	0	1.5	0	0.45246	0	0
13	0.0303006759753016	0.5	0.0152668767505084	0	1.5	0.45246	1	1	1
13	0.0303006759753016	0.51	0.0152668767505084	0	1.5	0	0.4667	0	0
13	0.0303006759753016	0.51	0.0152668767505084	0	1.5	0.4667	1	1	1
13	0.0303006759753016	0.52	0.0152668767505084	0	1.5	0	0.4817	0	0
13	0.0303006759753016	0.52	0.0152668767505084	0	1.5	0.4817	1	1	1
13	0.0303006759753016	0.53	0.0152668767505084	0	1.5	0	0.49753	0	0
13	0.0303006759753016	0.53	0.0152668767505084	0	1.5	0.49753	1	1	1
13	0.0303006759753016	0.54	0.0152668767505084	0	1.5	0	0.51424	0	0
13	0.0303006759753016	0.54	0.0152668767505084	0	1.5	0.51424	1	1	1
13	0.0303006759753016	0.55	0.0152668767505084	0	1.5	0	0.5319	0	0
13	0.0303006759753016	0.55	0.0152668767505084	0	1.5	0.5319	1	1	1
13	0.0303006759753016	0.56	0.0152668767505084	0	1.5	0	0.55061	0	0
13	0.0303006759753016	0.56	0.0152668767505084	0	1.5	0.55061	1	1	1
13	0.0303006759753016	0.57	0.0152668767505084	0	1.5	0	0.57044	0	0
13	0.0303006759753016	0.57	0.0152668767505084	0	1.5	0.57044	1	1	1
13	0.0303006759753016	0.58	0.0152668767505084	0	1.5	0	0.59149	0	0
13	0.0303006759753016	0.58	0.0152668767505084	0	1.5	0.59149	1	1	1
13	0.0303006759753016	0.59	0.0152668767505084	0	1.5	0	0.61386	0	0
13	0.0303006759753016	0.59	0.0152668767505084	0	1.5	0.61386	1	1	1
13	0.0303006759753016	0.6	0.0152668767505084	0	1.5	0	0.63769	0	0
13	0.0303006759753016	0.6	0.0152668767505084	0	1.5	0.63769	1	1	1
13	0.0303006759753016	0.61	0.0152668767505084	0	1.5	0	0.6631	0	0
13	0.0303006759753016	0.61	0.0152668767505084	0	1.5	0.6631	1	1	1
13	0.0303006759753016	0.62	0.0152668767505084	0	1.5	0	0.69025	0	0
13	0.0303006759753016	0.62	0.0152668767505084	0	1.5	0.69025	1	1	1
13	0.0303006759753016	0.63	0.0152668767505084	0	1.5	0	0.71931	0	0
13	0.0303006759753016	0.63	0.0152668767505084	0	1.5	0.71931	1	1	1
13	0.0303006759753016	0.64	0.0152668767505084	0	1.5	0	0.75047	0	0
13	0.0303006759753016	0.64	0.0152668767505084	0	1.5	0.75047	1	1	1
13	0.0303006759753016	0.65	0.0152668767505084	0	1.5	0	0.78395	0	0
13	0.0303006759753016	0.65	0.0152668767505084	0	1.5	0.78395	1	1	1
13	0.0303006759753016	0.66	0.0152668767505084	0	1.5	0	0.81999	0	0
13	0.0303006759753016	0.66	0.0152668767505084	0	1.5	0.81999	1	1	1
13	0.0303006759753016	0.67	0.0152668767505084	0	1.5	0	0.8589	0	0
13	0.0303006759753016	0.67	0.0152668767505084	0	1.5	0.8589	1	1	1
13	0.0303006759753016	0.68	0.0152668767505084	0	1.5	0	0.90099	0	0
13	0.0303006759753016	0.68	0.0152668767505084	0	1.5	0.90099	1	1	1
13	0.0303006759753016	0.69	0.0152668767505084	0	1.5	0	0.94664	0	0
13	0.0303006759753016	0.69	0.0152668767505084	0	1.5	0.94664	1	1	1
13	0.0303006759753016	0.7	0.0152668767505084	0	1.5	0	0.99629	0	0
13	0.0303006759753016	0.7	0.0152668767505084	0	1.5	0.99629	1	1	1
13	0.0303006759753016	0.71	0.0152668767505084	0	1.5	0	1	0	0
13	0.0303006759753016	0.72	0.0152668767505084	0	1.5	0	1	0	0
13	0.0303006759753016	0.73	0.0152668767505084	0	1.5	0	1	0	0
13	0.0303006759753016	0.74	0.0152668767505084	0	1.5	0	1	0	0
13	0.0303006759753016	0.75	0.0152668767505084	0	1.5	0	1	0	0
13	0.0303006759753016	0.76	0.0152668767505084	0	1.5	0	1	0	0
13	0.0303006759753016	0.77	0.0152668767505084	0	1.5	0	1	0	0
13	0.0303006759753016	0.78	0.0152668767505084	0	1.5	0	1	0	0
13	0.0303006759753016	0.79	0.0152668767505084	0	1.5	0	1	0	0
13	0.0303006759753016	0.8	0.0152668767505084	0	1.5	0	1	0	0
13	0.0303006759753016	0.81	0.0152668767505084	0	1.5	0	1	0	0
13	0.0303006759753016	0.82	0.0152668767505084	0	1.5	0	1	0	0
13	0.0303006759753016	0.83	0.0152668767505084	0	1.5	0	1	0	0
13	0.0303006759753016	0.84	0.0152668767505084	0	1.5	0	1	0	0
13	0.0303006759753016	0.85	0.0152668767505084	0	1.5	0	1	0	0
13	0.0303006759753016	0.86	0.0152668767505084	0	1.5	0	1	0	0
13	0.0303006759753016	0.87	0.0152668767505084	0	1.5	0	1	0	0
13	0.0303006759753016	0.88	0.0152668767505084	0	1.5	0	1	0	0
13	0.0303006759753016	0.89	0.0152668767505084	0	1.5	0	1	0	0
13	0.0303006759753016	0.9	0.0152668767505084	0	1.5	0	1	0	0
13	0.0303006759753016	0.91	0.0152668767505084	0	1.5	0	1	0	0
13	0.0303006759753016	0.92	0.0152668767505084	0	1.5	0	1	0	0
13	0.0303006759753016	0.93	0.0152668767505084	0	1.5	0	1	0	0
13	0.0303006759753016	0.94	0.0152668767505084	0	1.5	0	1	0	0
13	0.0303006759753016	0.95	0.0152668767505084	0	1.5	0	1	0	0
13	0.0303006759753016	0.96	0.0152668767505084	0	1.5	0	1	0	0
13	0.0303006759753016	0.97	0.0152668767505084	0	1.5	0	1	0	0
13	0.0303006759753016	0.98	0.0152668767505084	0	1.5	0	1	0	0
13	0.0303006759753016	0.99	0.0152668767505084	0	1.5	0	1	0	0
13	0.0303006759753016	1	0.0152668767505084	0	1.5	0	1	0	0
14	0.0303006759753016	0.01	0.0152668767505084	0	1.5	0	0.14527	0	0
14	0.0303006759753016	0.01	0.0152668767505084	0	1.5	0.14527	1	1	1
14	0.0303006759753016	0.02	0.0152668767505084	0	1.5	0	0.14752	0	0
14	0.0303006759753016	0.02	0.0152668767505084	0	1.5	0.14752	1	1	1
14	0.0303006759753016	0.03	0.0152668767505084	0	1.5	0	0.14984	0	0
14	0.0303006759753016	0.03	0.0152668767505084	0	1.5	0.14984	1	1	1
14	0.0303006759753016	0.04	0.0152668767505084	0	1.5	0	0.15221	0	0
14	0.0303006759753016	0.04	0.0152668767505084	0	1.5	0.15221	1	1	1
14	0.0303006759753016	0.05	0.0152668767505084	0	1.5	0	0.15465	0	0
14	0.0303006759753016	0.05	0.0152668767505084	0	1.5	0.15465	1	1	1
14	0.0303006759753016	0.06	0.0152668767505084	0	1.5	0	0.15716	0	0
14	0.0303006759753016	0.06	0.0152668767505084	0	1.5	0.15716	1	1	1
14	0.0303006759753016	0.07	0.0152668767505084	0	1.5	0	0.15973	0	0
14	0.0303006759753016	0.07	0.0152668767505084	0	1.5	0.15973	1	1	1
14	0.0303006759753016	0.08	0.0152668767505084	0	1.5	0	0.16237	0	0
14	0.0303006759753016	0.08	0.0152668767505084	0	1.5	0.16237	1	1	1
14	0.0303006759753016	0.09	0.0152668767505084	0	1.5	0	0.16509	0	0
14	0.0303006759753016	0.09	0.0152668767505084	0	1.5	0.16509	1	1	1
14	0.0303006759753016	0.1	0.0152668767505084	0	1.5	0	0.16788	0	0
14	0.0303006759753016	0.1	0.0152668767505084	0	1.5	0.16788	1	1	1
14	0.0303006759753016	0.11	0.0152668767505084	0	1.5	0	0.17076	0	0
14	0.0303006759753016	0.11	0.0152668767505084	0	1.5	0.17076	1	1	1
14	0.0303006759753016	0.12	0.0152668767505084	0	1.5	0	0.17371	0	0
14	0.0303006759753016	0.12	0.0152668767505084	0	1.5	0.17371	1	1	1
14	0.0303006759753016	0.13	0.0152668767505084	0	1.5	0	0.17676	0	0
14	0.0303006759753016	0.13	0.0152668767505084	0	1.5	0.17676	1	1	1
14	0.0303006759753016	0.14	0.0152668767505084	0	1.5	0	0.17989	0	0
14	0.0303006759753016	0.14	0.0152668767505084	0	1.5	0.17989	1	1	1
14	0.0303006759753016	0.15	0.0152668767505084	0	1.5	0	0.18312	0	0
14	0.0303006759753016	0.15	0.0152668767505084	0	1.5	0.18312	1	1	1
14	0.0303006759753016	0.16	0.0152668767505084	0	1.5	0	0.18644	0	0
14	0.0303006759753016	0.16	0.0152668767505084	0	1.5	0.18644	1	1	1
14	0.0303006759753016	0.17	0.0152668767505084	0	1.5	0	0.18987	0	0
14	0.0303006759753016	0.17	0.0152668767505084	0	1.5	0.18987	1	1	1
14	0.0303006759753016	0.18	0.0152668767505084	0	1.5	0	0.1934	0	0
14	0.0303006759753016	0.18	0.0152668767505084	0	1.5	0.1934	1	1	1
14	0.0303006759753016	0.19	0.0152668767505084	0	1.5	0	0.19705	0	0
14	0.0303006759753016	0.19	0.0152668767505084	0	1.5	0.19705	1	1	1
14	0.0303006759753016	0.2	0.0152668767505084	0	1.5	0	0.20081	0	0
14	0.0303006759753016	0.2	0.0152668767505084	0	1.5	0.20081	1	1	1
14	0.0303006759753016	0.21	0.0152668767505084	0	1.5	0	0.20469	0	0
14	0.0303006759753016	0.21	0.0152668767505084	0	1.5	0.20469	1	1	1
14	0.0303006759753016	0.22	0.0152668767505084	0	1.5	0	0.20869	0	0
14	0.0303006759753016	0.22	0.0152668767505084	0	1.5	0.20869	1	1	1
14	0.0303006759753016	0.23	0.0152668767505084	0	1.5	0	0.21283	0	0
14	0.0303006759753016	0.23	0.0152668767505084	0	1.5	0.21283	1	1	1
14	0.0303006759753016	0.24	0.0152668767505084	0	1.5	0	0.21711	0	0
14	0.0303006759753016	0.24	0.0152668767505084	0	1.5	0.21711	1	1	1
14	0.0303006759753016	0.25	0.0152668767505084	0	1.5	0	0.22154	0	0
14	0.0303006759753016	0.25	0.0152668767505084	0	1.5	0.22154	1	1	1
14	0.0303006759753016	0.26	0.0152668767505084	0	1.5	0	0.22611	0	0
14	0.0303006759753016	0.26	0.0152668767505084	0	1.5	0.22611	1	1	1
14	0.0303006759753016	0.27	0.0152668767505084	0	1.5	0	0.23085	0	0
14	0.0303006759753016	0.27	0.0152668767505084	0	1.5	0.23085	1	1	1
14	0.0303006759753016	0.28	0.0152668767505084	0	1.5	0	0.23575	0	0
14	0.0303006759753016	0.28	0.0152668767505084	0	1.5	0.23575	1	1	1
14	0.0303006759753016	0.29	0.0152668767505084	0	1.5	0	0.24083	0	0
14	0.0303006759753016	0.29	0.0152668767505084	0	1.5	0.24083	1	1	1
14	0.0303006759753016	0.3	0.0152668767505084	0	1.5	0	0.2461	0	0
14	0.0303006759753016	0.3	0.0152668767505084	0	1.5	0.2461	1	1	1
14	0.0303006759753016	0.31	0.0152668767505084	0	1.5	0	0.25156	0	0
14	0.0303006759753016	0.31	0.0152668767505084	0	1.5	0.25156	1	1	1
14	0.0303006759753016	0.32	0.0152668767505084	0	1.5	0	0.25722	0	0
14	0.0303006759753016	0.32	0.0152668767505084	0	1.5	0.25722	1	1	1
14	0.0303006759753016	0.33	0.0152668767505084	0	1.5	0	0.26311	0	0
14	0.0303006759753016	0.33	0.0152668767505084	0	1.5	0.26311	1	1	1
14	0.0303006759753016	0.34	0.0152668767505084	0	1.5	0	0.26922	0	0
14	0.0303006759753016	0.34	0.0152668767505084	0	1.5	0.26922	1	1	1
14	0.0303006759753016	0.35	0.0152668767505084	0	1.5	0	0.27557	0	0
14	0.0303006759753016	0.35	0.0152668767505084	0	1.5	0.27557	1	1	1
14	0.0303006759753016	0.36	0.0152668767505084	0	1.5	0	0.28217	0	0
14	0.0303006759753016	0.36	0.0152668767505084	0	1.5	0.28217	1	1	1
14	0.0303006759753016	0.37	0.0152668767505084	0	1.5	0	0.28904	0	0
14	0.0303006759753016	0.37	0.0152668767505084	0	1.5	0.28904	1	1	1
14	0.0303006759753016	0.38	0.0152668767505084	0	1.5	0	0.29619	0	0
14	0.0303006759753016	0.38	0.0152668767505084	0	1.5	0.29619	1	1	1
14	0.0303006759753016	0.39	0.0152668767505084	0	1.5	0	0.30365	0	0
14	0.0303006759753016	0.39	0.0152668767505084	0	1.5	0.30365	1	1	1
14	0.0303006759753016	0.4	0.0152668767505084	0	1.5	0	0.31142	0	0
14	0.0303006759753016	0.4	0.0152668767505084	0	1.5	0.31142	1	1	1
14	0.0303006759753016	0.41	0.0152668767505084	0	1.5	0	0.31953	0	0
14	0.0303006759753016	0.41	0.0152668767505084	0	1.5	0.31953	1	1	1
14	0.0303006759753016	0.42	0.0152668767505084	0	1.5	0	0.328	0	0
14	0.0303006759753016	0.42	0.0152668767505084	0	1.5	0.328	1	1	1
14	0.0303006759753016	0.43	0.0152668767505084	0	1.5	0	0.33686	0	0
14	0.0303006759753016	0.43	0.0152668767505084	0	1.5	0.33686	1	1	1
14	0.0303006759753016	0.44	0.0152668767505084	0	1.5	0	0.34611	0	0
14	0.0303006759753016	0.44	0.0152668767505084	0	1.5	0.34611	1	1	1
14	0.0303006759753016	0.45	0.0152668767505084	0	1.5	0	0.3558	0	0
14	0.0303006759753016	0.45	0.0152668767505084	0	1.5	0.3558	1	1	1
14	0.0303006759753016	0.46	0.0152668767505084	0	1.5	0	0.36595	0	0
14	0.0303006759753016	0.46	0.0152668767505084	0	1.5	0.36595	1	1	1
14	0.0303006759753016	0.47	0.0152668767505084	0	1.5	0	0.37659	0	0
14	0.0303006759753016	0.47	0.0152668767505084	0	1.5	0.37659	1	1	1
14	0.0303006759753016	0.48	0.0152668767505084	0	1.5	0	0.38776	0	0
14	0.0303006759753016	0.48	0.0152668767505084	0	1.5	0.38776	1	1	1
14	0.0303006759753016	0.49	0.0152668767505084	0	1.5	0	0.39949	0	0
14	0.0303006759753016	0.49	0.0152668767505084	0	1.5	0.39949	1	1	1
14	0.0303006759753016	0.5	0.0152668767505084	0	1.5	0	0.41183	0	0
14	0.0303006759753016	0.5	0.0152668767505084	0	1.5	0.41183	1	1	1
14	0.0303006759753016	0.51	0.0152668767505084	0	1.5	0	0.42482	0	0
14	0.0303006759753016	0.51	0.0152668767505084	0	1.5	0.42482	1	1	1
14	0.0303006759753016	0.52	0.0152668767505084	0	1.5	0	0.4385	0	0
14	0.0303006759753016	0.52	0.0152668767505084	0	1.5	0.4385	1	1	1
14	0.0303006759753016	0.53	0.0152668767505084	0	1.5	0	0.45294	0	0
14	0.0303006759753016	0.53	0.0152668767505084	0	1.5	0.45294	1	1	1
14	0.0303006759753016	0.54	0.0152668767505084	0	1.5	0	0.46818	0	0
14	0.0303006759753016	0.54	0.0152668767505084	0	1.5	0.46818	1	1	1
14	0.0303006759753016	0.55	0.0152668767505084	0	1.5	0	0.4843	0	0
14	0.0303006759753016	0.55	0.0152668767505084	0	1.5	0.4843	1	1	1
14	0.0303006759753016	0.56	0.0152668767505084	0	1.5	0	0.50137	0	0
14	0.0303006759753016	0.56	0.0152668767505084	0	1.5	0.50137	1	1	1
14	0.0303006759753016	0.57	0.0152668767505084	0	1.5	0	0.51947	0	0
14	0.0303006759753016	0.57	0.0152668767505084	0	1.5	0.51947	1	1	1
14	0.0303006759753016	0.58	0.0152668767505084	0	1.5	0	0.53869	0	0
14	0.0303006759753016	0.58	0.0152668767505084	0	1.5	0.53869	1	1	1
14	0.0303006759753016	0.59	0.0152668767505084	0	1.5	0	0.55912	0	0
14	0.0303006759753016	0.59	0.0152668767505084	0	1.5	0.55912	1	1	1
14	0.0303006759753016	0.6	0.0152668767505084	0	1.5	0	0.58088	0	0
14	0.0303006759753016	0.6	0.0152668767505084	0	1.5	0.58088	1	1	1
14	0.0303006759753016	0.61	0.0152668767505084	0	1.5	0	0.60409	0	0
14	0.0303006759753016	0.61	0.0152668767505084	0	1.5	0.60409	1	1	1
14	0.0303006759753016	0.62	0.0152668767505084	0	1.5	0	0.62889	0	0
14	0.0303006759753016	0.62	0.0152668767505084	0	1.5	0.62889	1	1	1
14	0.0303006759753016	0.63	0.0152668767505084	0	1.5	0	0.65543	0	0
14	0.0303006759753016	0.63	0.0152668767505084	0	1.5	0.65543	1	1	1
14	0.0303006759753016	0.64	0.0152668767505084	0	1.5	0	0.68391	0	0
14	0.0303006759753016	0.64	0.0152668767505084	0	1.5	0.68391	1	1	1
14	0.0303006759753016	0.65	0.0152668767505084	0	1.5	0	0.71451	0	0
14	0.0303006759753016	0.65	0.0152668767505084	0	1.5	0.71451	1	1	1
14	0.0303006759753016	0.66	0.0152668767505084	0	1.5	0	0.74747	0	0
14	0.0303006759753016	0.66	0.0152668767505084	0	1.5	0.74747	1	1	1
14	0.0303006759753016	0.67	0.0152668767505084	0	1.5	0	0.78304	0	0
14	0.0303006759753016	0.67	0.0152668767505084	0	1.5	0.78304	1	1	1
14	0.0303006759753016	0.68	0.0152668767505084	0	1.5	0	0.82154	0	0
14	0.0303006759753016	0.68	0.0152668767505084	0	1.5	0.82154	1	1	1
14	0.0303006759753016	0.69	0.0152668767505084	0	1.5	0	0.86331	0	0
14	0.0303006759753016	0.69	0.0152668767505084	0	1.5	0.86331	1	1	1
14	0.0303006759753016	0.7	0.0152668767505084	0	1.5	0	0.90876	0	0
14	0.0303006759753016	0.7	0.0152668767505084	0	1.5	0.90876	1	1	1
14	0.0303006759753016	0.71	0.0152668767505084	0	1.5	0	0.95835	0	0
14	0.0303006759753016	0.71	0.0152668767505084	0	1.5	0.95835	1	1	1
14	0.0303006759753016	0.72	0.0152668767505084	0	1.5	0	1	0	0
14	0.0303006759753016	0.73	0.0152668767505084	0	1.5	0	1	0	0
14	0.0303006759753016	0.74	0.0152668767505084	0	1.5	0	1	0	0
14	0.0303006759753016	0.75	0.0152668767505084	0	1.5	0	1	0	0
14	0.0303006759753016	0.76	0.0152668767505084	0	1.5	0	1	0	0
14	0.0303006759753016	0.77	0.0152668767505084	0	1.5	0	1	0	0
14	0.0303006759753016	0.78	0.0152668767505084	0	1.5	0	1	0	0
14	0.0303006759753016	0.79	0.0152668767505084	0	1.5	0	1	0	0
14	0.0303006759753016	0.8	0.0152668767505084	0	1.5	0	1	0	0
14	0.0303006759753016	0.81	0.0152668767505084	0	1.5	0	1	0	0
14	0.0303006759753016	0.82	0.0152668767505084	0	1.5	0	1	0	0
14	0.0303006759753016	0.83	0.0152668767505084	0	1.5	0	1	0	0
14	0.0303006759753016	0.84	0.0152668767505084	0	1.5	0	1	0	0
14	0.0303006759753016	0.85	0.0152668767505084	0	1.5	0	1	0	0
14	0.0303006759753016	0.86	0.0152668767505084	0	1.5	0	1	0	0
14	0.0303006759753016	0.87	0.0152668767505084	0	1.5	0	1	0	0
14	0.0303006759753016	0.88	0.0152668767505084	0	1.5	0	1	0	0
14	0.0303006759753016	0.89	0.0152668767505084	0	1.5	0	1	0	0
14	0.0303006759753016	0.9	0.0152668767505084	0	1.5	0	1	0	0
14	0.0303006759753016	0.91	0.0152668767505084	0	1.5	0	1	0	0
14	0.0303006759753016	0.92	0.0152668767505084	0	1.5	0	1	0	0
14	0.0303006759753016	0.93	0.0152668767505084	0	1.5	0	1	0	0
[truncated: 91,028 more rows]
