# Supplementary material for: Planning horizon affects prophylactic decision-making and epidemic dynamics
Source: PeerJ. 2016 Nov 8;4:e2678. doi: 10.7717/peerj.2678 (PMC5103819; doi:10.7717/peerj.2678)
Supplement: Supplemental Information 1 [file peerj-04-2678-s001.zip › spir-paper-si/data/disease1/disease1-0.9.csv]

h	bs	rho	g	l	k	pI	i	iState	n
1	0.0303006759753016	0.01	0.0152668767505084	0	1	0	1	0	0
1	0.0303006759753016	0.02	0.0152668767505084	0	1	0	1	0	0
1	0.0303006759753016	0.03	0.0152668767505084	0	1	0	1	0	0
1	0.0303006759753016	0.04	0.0152668767505084	0	1	0	1	0	0
1	0.0303006759753016	0.05	0.0152668767505084	0	1	0	1	0	0
1	0.0303006759753016	0.06	0.0152668767505084	0	1	0	1	0	0
1	0.0303006759753016	0.07	0.0152668767505084	0	1	0	1	0	0
1	0.0303006759753016	0.08	0.0152668767505084	0	1	0	1	0	0
1	0.0303006759753016	0.09	0.0152668767505084	0	1	0	1	0	0
1	0.0303006759753016	0.1	0.0152668767505084	0	1	0	1	0	0
1	0.0303006759753016	0.11	0.0152668767505084	0	1	0	1	0	0
1	0.0303006759753016	0.12	0.0152668767505084	0	1	0	1	0	0
1	0.0303006759753016	0.13	0.0152668767505084	0	1	0	1	0	0
1	0.0303006759753016	0.14	0.0152668767505084	0	1	0	1	0	0
1	0.0303006759753016	0.15	0.0152668767505084	0	1	0	1	0	0
1	0.0303006759753016	0.16	0.0152668767505084	0	1	0	1	0	0
1	0.0303006759753016	0.17	0.0152668767505084	0	1	0	1	0	0
1	0.0303006759753016	0.18	0.0152668767505084	0	1	0	1	0	0
1	0.0303006759753016	0.19	0.0152668767505084	0	1	0	1	0	0
1	0.0303006759753016	0.2	0.0152668767505084	0	1	0	1	0	0
1	0.0303006759753016	0.21	0.0152668767505084	0	1	0	1	0	0
1	0.0303006759753016	0.22	0.0152668767505084	0	1	0	1	0	0
1	0.0303006759753016	0.23	0.0152668767505084	0	1	0	1	0	0
1	0.0303006759753016	0.24	0.0152668767505084	0	1	0	1	0	0
1	0.0303006759753016	0.25	0.0152668767505084	0	1	0	1	0	0
1	0.0303006759753016	0.26	0.0152668767505084	0	1	0	1	0	0
1	0.0303006759753016	0.27	0.0152668767505084	0	1	0	1	0	0
1	0.0303006759753016	0.28	0.0152668767505084	0	1	0	1	0	0
1	0.0303006759753016	0.29	0.0152668767505084	0	1	0	1	0	0
1	0.0303006759753016	0.3	0.0152668767505084	0	1	0	1	0	0
1	0.0303006759753016	0.31	0.0152668767505084	0	1	0	1	0	0
1	0.0303006759753016	0.32	0.0152668767505084	0	1	0	1	0	0
1	0.0303006759753016	0.33	0.0152668767505084	0	1	0	1	0	0
1	0.0303006759753016	0.34	0.0152668767505084	0	1	0	1	0	0
1	0.0303006759753016	0.35	0.0152668767505084	0	1	0	1	0	0
1	0.0303006759753016	0.36	0.0152668767505084	0	1	0	1	0	0
1	0.0303006759753016	0.37	0.0152668767505084	0	1	0	1	0	0
1	0.0303006759753016	0.38	0.0152668767505084	0	1	0	1	0	0
1	0.0303006759753016	0.39	0.0152668767505084	0	1	0	1	0	0
1	0.0303006759753016	0.4	0.0152668767505084	0	1	0	1	0	0
1	0.0303006759753016	0.41	0.0152668767505084	0	1	0	1	0	0
1	0.0303006759753016	0.42	0.0152668767505084	0	1	0	1	0	0
1	0.0303006759753016	0.43	0.0152668767505084	0	1	0	1	0	0
1	0.0303006759753016	0.44	0.0152668767505084	0	1	0	1	0	0
1	0.0303006759753016	0.45	0.0152668767505084	0	1	0	1	0	0
1	0.0303006759753016	0.46	0.0152668767505084	0	1	0	1	0	0
1	0.0303006759753016	0.47	0.0152668767505084	0	1	0	1	0	0
1	0.0303006759753016	0.48	0.0152668767505084	0	1	0	1	0	0
1	0.0303006759753016	0.49	0.0152668767505084	0	1	0	1	0	0
1	0.0303006759753016	0.5	0.0152668767505084	0	1	0	1	0	0
1	0.0303006759753016	0.51	0.0152668767505084	0	1	0	1	0	0
1	0.0303006759753016	0.52	0.0152668767505084	0	1	0	1	0	0
1	0.0303006759753016	0.53	0.0152668767505084	0	1	0	1	0	0
1	0.0303006759753016	0.54	0.0152668767505084	0	1	0	1	0	0
1	0.0303006759753016	0.55	0.0152668767505084	0	1	0	1	0	0
1	0.0303006759753016	0.56	0.0152668767505084	0	1	0	1	0	0
1	0.0303006759753016	0.57	0.0152668767505084	0	1	0	1	0	0
1	0.0303006759753016	0.58	0.0152668767505084	0	1	0	1	0	0
1	0.0303006759753016	0.59	0.0152668767505084	0	1	0	1	0	0
1	0.0303006759753016	0.6	0.0152668767505084	0	1	0	1	0	0
1	0.0303006759753016	0.61	0.0152668767505084	0	1	0	1	0	0
1	0.0303006759753016	0.62	0.0152668767505084	0	1	0	1	0	0
1	0.0303006759753016	0.63	0.0152668767505084	0	1	0	1	0	0
1	0.0303006759753016	0.64	0.0152668767505084	0	1	0	1	0	0
1	0.0303006759753016	0.65	0.0152668767505084	0	1	0	1	0	0
1	0.0303006759753016	0.66	0.0152668767505084	0	1	0	1	0	0
1	0.0303006759753016	0.67	0.0152668767505084	0	1	0	1	0	0
1	0.0303006759753016	0.68	0.0152668767505084	0	1	0	1	0	0
1	0.0303006759753016	0.69	0.0152668767505084	0	1	0	1	0	0
1	0.0303006759753016	0.7	0.0152668767505084	0	1	0	1	0	0
1	0.0303006759753016	0.71	0.0152668767505084	0	1	0	1	0	0
1	0.0303006759753016	0.72	0.0152668767505084	0	1	0	1	0	0
1	0.0303006759753016	0.73	0.0152668767505084	0	1	0	1	0	0
1	0.0303006759753016	0.74	0.0152668767505084	0	1	0	1	0	0
1	0.0303006759753016	0.75	0.0152668767505084	0	1	0	1	0	0
1	0.0303006759753016	0.76	0.0152668767505084	0	1	0	1	0	0
1	0.0303006759753016	0.77	0.0152668767505084	0	1	0	1	0	0
1	0.0303006759753016	0.78	0.0152668767505084	0	1	0	1	0	0
1	0.0303006759753016	0.79	0.0152668767505084	0	1	0	1	0	0
1	0.0303006759753016	0.8	0.0152668767505084	0	1	0	1	0	0
1	0.0303006759753016	0.81	0.0152668767505084	0	1	0	1	0	0
1	0.0303006759753016	0.82	0.0152668767505084	0	1	0	1	0	0
1	0.0303006759753016	0.83	0.0152668767505084	0	1	0	1	0	0
1	0.0303006759753016	0.84	0.0152668767505084	0	1	0	1	0	0
1	0.0303006759753016	0.85	0.0152668767505084	0	1	0	1	0	0
1	0.0303006759753016	0.86	0.0152668767505084	0	1	0	1	0	0
1	0.0303006759753016	0.87	0.0152668767505084	0	1	0	1	0	0
1	0.0303006759753016	0.88	0.0152668767505084	0	1	0	1	0	0
1	0.0303006759753016	0.89	0.0152668767505084	0	1	0	1	0	0
1	0.0303006759753016	0.9	0.0152668767505084	0	1	0	1	0	0
1	0.0303006759753016	0.91	0.0152668767505084	0	1	0	1	0	0
1	0.0303006759753016	0.92	0.0152668767505084	0	1	0	1	0	0
1	0.0303006759753016	0.93	0.0152668767505084	0	1	0	1	0	0
1	0.0303006759753016	0.94	0.0152668767505084	0	1	0	1	0	0
1	0.0303006759753016	0.95	0.0152668767505084	0	1	0	1	0	0
1	0.0303006759753016	0.96	0.0152668767505084	0	1	0	1	0	0
1	0.0303006759753016	0.97	0.0152668767505084	0	1	0	1	0	0
1	0.0303006759753016	0.98	0.0152668767505084	0	1	0	1	0	0
1	0.0303006759753016	0.99	0.0152668767505084	0	1	0	1	0	0
1	0.0303006759753016	1	0.0152668767505084	0	1	0	1	0	0
2	0.0303006759753016	0.01	0.0152668767505084	0	1	0	1	0	0
2	0.0303006759753016	0.02	0.0152668767505084	0	1	0	1	0	0
2	0.0303006759753016	0.03	0.0152668767505084	0	1	0	1	0	0
2	0.0303006759753016	0.04	0.0152668767505084	0	1	0	1	0	0
2	0.0303006759753016	0.05	0.0152668767505084	0	1	0	1	0	0
2	0.0303006759753016	0.06	0.0152668767505084	0	1	0	1	0	0
2	0.0303006759753016	0.07	0.0152668767505084	0	1	0	1	0	0
2	0.0303006759753016	0.08	0.0152668767505084	0	1	0	1	0	0
2	0.0303006759753016	0.09	0.0152668767505084	0	1	0	1	0	0
2	0.0303006759753016	0.1	0.0152668767505084	0	1	0	1	0	0
2	0.0303006759753016	0.11	0.0152668767505084	0	1	0	1	0	0
2	0.0303006759753016	0.12	0.0152668767505084	0	1	0	1	0	0
2	0.0303006759753016	0.13	0.0152668767505084	0	1	0	1	0	0
2	0.0303006759753016	0.14	0.0152668767505084	0	1	0	1	0	0
2	0.0303006759753016	0.15	0.0152668767505084	0	1	0	1	0	0
2	0.0303006759753016	0.16	0.0152668767505084	0	1	0	1	0	0
2	0.0303006759753016	0.17	0.0152668767505084	0	1	0	1	0	0
2	0.0303006759753016	0.18	0.0152668767505084	0	1	0	1	0	0
2	0.0303006759753016	0.19	0.0152668767505084	0	1	0	1	0	0
2	0.0303006759753016	0.2	0.0152668767505084	0	1	0	1	0	0
2	0.0303006759753016	0.21	0.0152668767505084	0	1	0	1	0	0
2	0.0303006759753016	0.22	0.0152668767505084	0	1	0	1	0	0
2	0.0303006759753016	0.23	0.0152668767505084	0	1	0	1	0	0
2	0.0303006759753016	0.24	0.0152668767505084	0	1	0	1	0	0
2	0.0303006759753016	0.25	0.0152668767505084	0	1	0	1	0	0
2	0.0303006759753016	0.26	0.0152668767505084	0	1	0	1	0	0
2	0.0303006759753016	0.27	0.0152668767505084	0	1	0	1	0	0
2	0.0303006759753016	0.28	0.0152668767505084	0	1	0	1	0	0
2	0.0303006759753016	0.29	0.0152668767505084	0	1	0	1	0	0
2	0.0303006759753016	0.3	0.0152668767505084	0	1	0	1	0	0
2	0.0303006759753016	0.31	0.0152668767505084	0	1	0	1	0	0
2	0.0303006759753016	0.32	0.0152668767505084	0	1	0	1	0	0
2	0.0303006759753016	0.33	0.0152668767505084	0	1	0	1	0	0
2	0.0303006759753016	0.34	0.0152668767505084	0	1	0	1	0	0
2	0.0303006759753016	0.35	0.0152668767505084	0	1	0	1	0	0
2	0.0303006759753016	0.36	0.0152668767505084	0	1	0	1	0	0
2	0.0303006759753016	0.37	0.0152668767505084	0	1	0	1	0	0
2	0.0303006759753016	0.38	0.0152668767505084	0	1	0	1	0	0
2	0.0303006759753016	0.39	0.0152668767505084	0	1	0	1	0	0
2	0.0303006759753016	0.4	0.0152668767505084	0	1	0	1	0	0
2	0.0303006759753016	0.41	0.0152668767505084	0	1	0	1	0	0
2	0.0303006759753016	0.42	0.0152668767505084	0	1	0	1	0	0
2	0.0303006759753016	0.43	0.0152668767505084	0	1	0	1	0	0
2	0.0303006759753016	0.44	0.0152668767505084	0	1	0	1	0	0
2	0.0303006759753016	0.45	0.0152668767505084	0	1	0	1	0	0
2	0.0303006759753016	0.46	0.0152668767505084	0	1	0	1	0	0
2	0.0303006759753016	0.47	0.0152668767505084	0	1	0	1	0	0
2	0.0303006759753016	0.48	0.0152668767505084	0	1	0	1	0	0
2	0.0303006759753016	0.49	0.0152668767505084	0	1	0	1	0	0
2	0.0303006759753016	0.5	0.0152668767505084	0	1	0	1	0	0
2	0.0303006759753016	0.51	0.0152668767505084	0	1	0	1	0	0
2	0.0303006759753016	0.52	0.0152668767505084	0	1	0	1	0	0
2	0.0303006759753016	0.53	0.0152668767505084	0	1	0	1	0	0
2	0.0303006759753016	0.54	0.0152668767505084	0	1	0	1	0	0
2	0.0303006759753016	0.55	0.0152668767505084	0	1	0	1	0	0
2	0.0303006759753016	0.56	0.0152668767505084	0	1	0	1	0	0
2	0.0303006759753016	0.57	0.0152668767505084	0	1	0	1	0	0
2	0.0303006759753016	0.58	0.0152668767505084	0	1	0	1	0	0
2	0.0303006759753016	0.59	0.0152668767505084	0	1	0	1	0	0
2	0.0303006759753016	0.6	0.0152668767505084	0	1	0	1	0	0
2	0.0303006759753016	0.61	0.0152668767505084	0	1	0	1	0	0
2	0.0303006759753016	0.62	0.0152668767505084	0	1	0	1	0	0
2	0.0303006759753016	0.63	0.0152668767505084	0	1	0	1	0	0
2	0.0303006759753016	0.64	0.0152668767505084	0	1	0	1	0	0
2	0.0303006759753016	0.65	0.0152668767505084	0	1	0	1	0	0
2	0.0303006759753016	0.66	0.0152668767505084	0	1	0	1	0	0
2	0.0303006759753016	0.67	0.0152668767505084	0	1	0	1	0	0
2	0.0303006759753016	0.68	0.0152668767505084	0	1	0	1	0	0
2	0.0303006759753016	0.69	0.0152668767505084	0	1	0	1	0	0
2	0.0303006759753016	0.7	0.0152668767505084	0	1	0	1	0	0
2	0.0303006759753016	0.71	0.0152668767505084	0	1	0	1	0	0
2	0.0303006759753016	0.72	0.0152668767505084	0	1	0	1	0	0
2	0.0303006759753016	0.73	0.0152668767505084	0	1	0	1	0	0
2	0.0303006759753016	0.74	0.0152668767505084	0	1	0	1	0	0
2	0.0303006759753016	0.75	0.0152668767505084	0	1	0	1	0	0
2	0.0303006759753016	0.76	0.0152668767505084	0	1	0	1	0	0
2	0.0303006759753016	0.77	0.0152668767505084	0	1	0	1	0	0
2	0.0303006759753016	0.78	0.0152668767505084	0	1	0	1	0	0
2	0.0303006759753016	0.79	0.0152668767505084	0	1	0	1	0	0
2	0.0303006759753016	0.8	0.0152668767505084	0	1	0	1	0	0
2	0.0303006759753016	0.81	0.0152668767505084	0	1	0	1	0	0
2	0.0303006759753016	0.82	0.0152668767505084	0	1	0	1	0	0
2	0.0303006759753016	0.83	0.0152668767505084	0	1	0	1	0	0
2	0.0303006759753016	0.84	0.0152668767505084	0	1	0	1	0	0
2	0.0303006759753016	0.85	0.0152668767505084	0	1	0	1	0	0
2	0.0303006759753016	0.86	0.0152668767505084	0	1	0	1	0	0
2	0.0303006759753016	0.87	0.0152668767505084	0	1	0	1	0	0
2	0.0303006759753016	0.88	0.0152668767505084	0	1	0	1	0	0
2	0.0303006759753016	0.89	0.0152668767505084	0	1	0	1	0	0
2	0.0303006759753016	0.9	0.0152668767505084	0	1	0	1	0	0
2	0.0303006759753016	0.91	0.0152668767505084	0	1	0	1	0	0
2	0.0303006759753016	0.92	0.0152668767505084	0	1	0	1	0	0
2	0.0303006759753016	0.93	0.0152668767505084	0	1	0	1	0	0
2	0.0303006759753016	0.94	0.0152668767505084	0	1	0	1	0	0
2	0.0303006759753016	0.95	0.0152668767505084	0	1	0	1	0	0
2	0.0303006759753016	0.96	0.0152668767505084	0	1	0	1	0	0
2	0.0303006759753016	0.97	0.0152668767505084	0	1	0	1	0	0
2	0.0303006759753016	0.98	0.0152668767505084	0	1	0	1	0	0
2	0.0303006759753016	0.99	0.0152668767505084	0	1	0	1	0	0
2	0.0303006759753016	1	0.0152668767505084	0	1	0	1	0	0
3	0.0303006759753016	0.01	0.0152668767505084	0	1	0	0.9657	0	0
3	0.0303006759753016	0.01	0.0152668767505084	0	1	0.9657	1	1	1
3	0.0303006759753016	0.02	0.0152668767505084	0	1	0	0.9754	0	0
3	0.0303006759753016	0.02	0.0152668767505084	0	1	0.9754	1	1	1
3	0.0303006759753016	0.03	0.0152668767505084	0	1	0	0.9853	0	0
3	0.0303006759753016	0.03	0.0152668767505084	0	1	0.9853	1	1	1
3	0.0303006759753016	0.04	0.0152668767505084	0	1	0	0.9953	0	0
3	0.0303006759753016	0.04	0.0152668767505084	0	1	0.9953	1	1	1
3	0.0303006759753016	0.05	0.0152668767505084	0	1	0	1	0	0
3	0.0303006759753016	0.06	0.0152668767505084	0	1	0	1	0	0
3	0.0303006759753016	0.07	0.0152668767505084	0	1	0	1	0	0
3	0.0303006759753016	0.08	0.0152668767505084	0	1	0	1	0	0
3	0.0303006759753016	0.09	0.0152668767505084	0	1	0	1	0	0
3	0.0303006759753016	0.1	0.0152668767505084	0	1	0	1	0	0
3	0.0303006759753016	0.11	0.0152668767505084	0	1	0	1	0	0
3	0.0303006759753016	0.12	0.0152668767505084	0	1	0	1	0	0
3	0.0303006759753016	0.13	0.0152668767505084	0	1	0	1	0	0
3	0.0303006759753016	0.14	0.0152668767505084	0	1	0	1	0	0
3	0.0303006759753016	0.15	0.0152668767505084	0	1	0	1	0	0
3	0.0303006759753016	0.16	0.0152668767505084	0	1	0	1	0	0
3	0.0303006759753016	0.17	0.0152668767505084	0	1	0	1	0	0
3	0.0303006759753016	0.18	0.0152668767505084	0	1	0	1	0	0
3	0.0303006759753016	0.19	0.0152668767505084	0	1	0	1	0	0
3	0.0303006759753016	0.2	0.0152668767505084	0	1	0	1	0	0
3	0.0303006759753016	0.21	0.0152668767505084	0	1	0	1	0	0
3	0.0303006759753016	0.22	0.0152668767505084	0	1	0	1	0	0
3	0.0303006759753016	0.23	0.0152668767505084	0	1	0	1	0	0
3	0.0303006759753016	0.24	0.0152668767505084	0	1	0	1	0	0
3	0.0303006759753016	0.25	0.0152668767505084	0	1	0	1	0	0
3	0.0303006759753016	0.26	0.0152668767505084	0	1	0	1	0	0
3	0.0303006759753016	0.27	0.0152668767505084	0	1	0	1	0	0
3	0.0303006759753016	0.28	0.0152668767505084	0	1	0	1	0	0
3	0.0303006759753016	0.29	0.0152668767505084	0	1	0	1	0	0
3	0.0303006759753016	0.3	0.0152668767505084	0	1	0	1	0	0
3	0.0303006759753016	0.31	0.0152668767505084	0	1	0	1	0	0
3	0.0303006759753016	0.32	0.0152668767505084	0	1	0	1	0	0
3	0.0303006759753016	0.33	0.0152668767505084	0	1	0	1	0	0
3	0.0303006759753016	0.34	0.0152668767505084	0	1	0	1	0	0
3	0.0303006759753016	0.35	0.0152668767505084	0	1	0	1	0	0
3	0.0303006759753016	0.36	0.0152668767505084	0	1	0	1	0	0
3	0.0303006759753016	0.37	0.0152668767505084	0	1	0	1	0	0
3	0.0303006759753016	0.38	0.0152668767505084	0	1	0	1	0	0
3	0.0303006759753016	0.39	0.0152668767505084	0	1	0	1	0	0
3	0.0303006759753016	0.4	0.0152668767505084	0	1	0	1	0	0
3	0.0303006759753016	0.41	0.0152668767505084	0	1	0	1	0	0
3	0.0303006759753016	0.42	0.0152668767505084	0	1	0	1	0	0
3	0.0303006759753016	0.43	0.0152668767505084	0	1	0	1	0	0
3	0.0303006759753016	0.44	0.0152668767505084	0	1	0	1	0	0
3	0.0303006759753016	0.45	0.0152668767505084	0	1	0	1	0	0
3	0.0303006759753016	0.46	0.0152668767505084	0	1	0	1	0	0
3	0.0303006759753016	0.47	0.0152668767505084	0	1	0	1	0	0
3	0.0303006759753016	0.48	0.0152668767505084	0	1	0	1	0	0
3	0.0303006759753016	0.49	0.0152668767505084	0	1	0	1	0	0
3	0.0303006759753016	0.5	0.0152668767505084	0	1	0	1	0	0
3	0.0303006759753016	0.51	0.0152668767505084	0	1	0	1	0	0
3	0.0303006759753016	0.52	0.0152668767505084	0	1	0	1	0	0
3	0.0303006759753016	0.53	0.0152668767505084	0	1	0	1	0	0
3	0.0303006759753016	0.54	0.0152668767505084	0	1	0	1	0	0
3	0.0303006759753016	0.55	0.0152668767505084	0	1	0	1	0	0
3	0.0303006759753016	0.56	0.0152668767505084	0	1	0	1	0	0
3	0.0303006759753016	0.57	0.0152668767505084	0	1	0	1	0	0
3	0.0303006759753016	0.58	0.0152668767505084	0	1	0	1	0	0
3	0.0303006759753016	0.59	0.0152668767505084	0	1	0	1	0	0
3	0.0303006759753016	0.6	0.0152668767505084	0	1	0	1	0	0
3	0.0303006759753016	0.61	0.0152668767505084	0	1	0	1	0	0
3	0.0303006759753016	0.62	0.0152668767505084	0	1	0	1	0	0
3	0.0303006759753016	0.63	0.0152668767505084	0	1	0	1	0	0
3	0.0303006759753016	0.64	0.0152668767505084	0	1	0	1	0	0
3	0.0303006759753016	0.65	0.0152668767505084	0	1	0	1	0	0
3	0.0303006759753016	0.66	0.0152668767505084	0	1	0	1	0	0
3	0.0303006759753016	0.67	0.0152668767505084	0	1	0	1	0	0
3	0.0303006759753016	0.68	0.0152668767505084	0	1	0	1	0	0
3	0.0303006759753016	0.69	0.0152668767505084	0	1	0	1	0	0
3	0.0303006759753016	0.7	0.0152668767505084	0	1	0	1	0	0
3	0.0303006759753016	0.71	0.0152668767505084	0	1	0	1	0	0
3	0.0303006759753016	0.72	0.0152668767505084	0	1	0	1	0	0
3	0.0303006759753016	0.73	0.0152668767505084	0	1	0	1	0	0
3	0.0303006759753016	0.74	0.0152668767505084	0	1	0	1	0	0
3	0.0303006759753016	0.75	0.0152668767505084	0	1	0	1	0	0
3	0.0303006759753016	0.76	0.0152668767505084	0	1	0	1	0	0
3	0.0303006759753016	0.77	0.0152668767505084	0	1	0	1	0	0
3	0.0303006759753016	0.78	0.0152668767505084	0	1	0	1	0	0
3	0.0303006759753016	0.79	0.0152668767505084	0	1	0	1	0	0
3	0.0303006759753016	0.8	0.0152668767505084	0	1	0	1	0	0
3	0.0303006759753016	0.81	0.0152668767505084	0	1	0	1	0	0
3	0.0303006759753016	0.82	0.0152668767505084	0	1	0	1	0	0
3	0.0303006759753016	0.83	0.0152668767505084	0	1	0	1	0	0
3	0.0303006759753016	0.84	0.0152668767505084	0	1	0	1	0	0
3	0.0303006759753016	0.85	0.0152668767505084	0	1	0	1	0	0
3	0.0303006759753016	0.86	0.0152668767505084	0	1	0	1	0	0
3	0.0303006759753016	0.87	0.0152668767505084	0	1	0	1	0	0
3	0.0303006759753016	0.88	0.0152668767505084	0	1	0	1	0	0
3	0.0303006759753016	0.89	0.0152668767505084	0	1	0	1	0	0
3	0.0303006759753016	0.9	0.0152668767505084	0	1	0	1	0	0
3	0.0303006759753016	0.91	0.0152668767505084	0	1	0	1	0	0
3	0.0303006759753016	0.92	0.0152668767505084	0	1	0	1	0	0
3	0.0303006759753016	0.93	0.0152668767505084	0	1	0	1	0	0
3	0.0303006759753016	0.94	0.0152668767505084	0	1	0	1	0	0
3	0.0303006759753016	0.95	0.0152668767505084	0	1	0	1	0	0
3	0.0303006759753016	0.96	0.0152668767505084	0	1	0	1	0	0
3	0.0303006759753016	0.97	0.0152668767505084	0	1	0	1	0	0
3	0.0303006759753016	0.98	0.0152668767505084	0	1	0	1	0	0
3	0.0303006759753016	0.99	0.0152668767505084	0	1	0	1	0	0
3	0.0303006759753016	1	0.0152668767505084	0	1	0	1	0	0
4	0.0303006759753016	0.01	0.0152668767505084	0	1	0	0.7793	0	0
4	0.0303006759753016	0.01	0.0152668767505084	0	1	0.7793	1	1	1
4	0.0303006759753016	0.02	0.0152668767505084	0	1	0	0.7872	0	0
4	0.0303006759753016	0.02	0.0152668767505084	0	1	0.7872	1	1	1
4	0.0303006759753016	0.03	0.0152668767505084	0	1	0	0.7952	0	0
4	0.0303006759753016	0.03	0.0152668767505084	0	1	0.7952	1	1	1
4	0.0303006759753016	0.04	0.0152668767505084	0	1	0	0.8034	0	0
4	0.0303006759753016	0.04	0.0152668767505084	0	1	0.8034	1	1	1
4	0.0303006759753016	0.05	0.0152668767505084	0	1	0	0.8117	0	0
4	0.0303006759753016	0.05	0.0152668767505084	0	1	0.8117	1	1	1
4	0.0303006759753016	0.06	0.0152668767505084	0	1	0	0.8203	0	0
4	0.0303006759753016	0.06	0.0152668767505084	0	1	0.8203	1	1	1
4	0.0303006759753016	0.07	0.0152668767505084	0	1	0	0.829	0	0
4	0.0303006759753016	0.07	0.0152668767505084	0	1	0.829	1	1	1
4	0.0303006759753016	0.08	0.0152668767505084	0	1	0	0.8379	0	0
4	0.0303006759753016	0.08	0.0152668767505084	0	1	0.8379	1	1	1
4	0.0303006759753016	0.09	0.0152668767505084	0	1	0	0.847	0	0
4	0.0303006759753016	0.09	0.0152668767505084	0	1	0.847	1	1	1
4	0.0303006759753016	0.1	0.0152668767505084	0	1	0	0.8563	0	0
4	0.0303006759753016	0.1	0.0152668767505084	0	1	0.8563	1	1	1
4	0.0303006759753016	0.11	0.0152668767505084	0	1	0	0.8658	0	0
4	0.0303006759753016	0.11	0.0152668767505084	0	1	0.8658	1	1	1
4	0.0303006759753016	0.12	0.0152668767505084	0	1	0	0.8755	0	0
4	0.0303006759753016	0.12	0.0152668767505084	0	1	0.8755	1	1	1
4	0.0303006759753016	0.13	0.0152668767505084	0	1	0	0.8854	0	0
4	0.0303006759753016	0.13	0.0152668767505084	0	1	0.8854	1	1	1
4	0.0303006759753016	0.14	0.0152668767505084	0	1	0	0.8956	0	0
4	0.0303006759753016	0.14	0.0152668767505084	0	1	0.8956	1	1	1
4	0.0303006759753016	0.15	0.0152668767505084	0	1	0	0.906	0	0
4	0.0303006759753016	0.15	0.0152668767505084	0	1	0.906	1	1	1
4	0.0303006759753016	0.16	0.0152668767505084	0	1	0	0.9166	0	0
4	0.0303006759753016	0.16	0.0152668767505084	0	1	0.9166	1	1	1
4	0.0303006759753016	0.17	0.0152668767505084	0	1	0	0.9275	0	0
4	0.0303006759753016	0.17	0.0152668767505084	0	1	0.9275	1	1	1
4	0.0303006759753016	0.18	0.0152668767505084	0	1	0	0.9386	0	0
4	0.0303006759753016	0.18	0.0152668767505084	0	1	0.9386	1	1	1
4	0.0303006759753016	0.19	0.0152668767505084	0	1	0	0.9501	0	0
4	0.0303006759753016	0.19	0.0152668767505084	0	1	0.9501	1	1	1
4	0.0303006759753016	0.2	0.0152668767505084	0	1	0	0.9618	0	0
4	0.0303006759753016	0.2	0.0152668767505084	0	1	0.9618	1	1	1
4	0.0303006759753016	0.21	0.0152668767505084	0	1	0	0.9738	0	0
4	0.0303006759753016	0.21	0.0152668767505084	0	1	0.9738	1	1	1
4	0.0303006759753016	0.22	0.0152668767505084	0	1	0	0.9861	0	0
4	0.0303006759753016	0.22	0.0152668767505084	0	1	0.9861	1	1	1
4	0.0303006759753016	0.23	0.0152668767505084	0	1	0	0.9987	0	0
4	0.0303006759753016	0.23	0.0152668767505084	0	1	0.9987	1	1	1
4	0.0303006759753016	0.24	0.0152668767505084	0	1	0	1	0	0
4	0.0303006759753016	0.25	0.0152668767505084	0	1	0	1	0	0
4	0.0303006759753016	0.26	0.0152668767505084	0	1	0	1	0	0
4	0.0303006759753016	0.27	0.0152668767505084	0	1	0	1	0	0
4	0.0303006759753016	0.28	0.0152668767505084	0	1	0	1	0	0
4	0.0303006759753016	0.29	0.0152668767505084	0	1	0	1	0	0
4	0.0303006759753016	0.3	0.0152668767505084	0	1	0	1	0	0
4	0.0303006759753016	0.31	0.0152668767505084	0	1	0	1	0	0
4	0.0303006759753016	0.32	0.0152668767505084	0	1	0	1	0	0
4	0.0303006759753016	0.33	0.0152668767505084	0	1	0	1	0	0
4	0.0303006759753016	0.34	0.0152668767505084	0	1	0	1	0	0
4	0.0303006759753016	0.35	0.0152668767505084	0	1	0	1	0	0
4	0.0303006759753016	0.36	0.0152668767505084	0	1	0	1	0	0
4	0.0303006759753016	0.37	0.0152668767505084	0	1	0	1	0	0
4	0.0303006759753016	0.38	0.0152668767505084	0	1	0	1	0	0
4	0.0303006759753016	0.39	0.0152668767505084	0	1	0	1	0	0
4	0.0303006759753016	0.4	0.0152668767505084	0	1	0	1	0	0
4	0.0303006759753016	0.41	0.0152668767505084	0	1	0	1	0	0
4	0.0303006759753016	0.42	0.0152668767505084	0	1	0	1	0	0
4	0.0303006759753016	0.43	0.0152668767505084	0	1	0	1	0	0
4	0.0303006759753016	0.44	0.0152668767505084	0	1	0	1	0	0
4	0.0303006759753016	0.45	0.0152668767505084	0	1	0	1	0	0
4	0.0303006759753016	0.46	0.0152668767505084	0	1	0	1	0	0
4	0.0303006759753016	0.47	0.0152668767505084	0	1	0	1	0	0
4	0.0303006759753016	0.48	0.0152668767505084	0	1	0	1	0	0
4	0.0303006759753016	0.49	0.0152668767505084	0	1	0	1	0	0
4	0.0303006759753016	0.5	0.0152668767505084	0	1	0	1	0	0
4	0.0303006759753016	0.51	0.0152668767505084	0	1	0	1	0	0
4	0.0303006759753016	0.52	0.0152668767505084	0	1	0	1	0	0
4	0.0303006759753016	0.53	0.0152668767505084	0	1	0	1	0	0
4	0.0303006759753016	0.54	0.0152668767505084	0	1	0	1	0	0
4	0.0303006759753016	0.55	0.0152668767505084	0	1	0	1	0	0
4	0.0303006759753016	0.56	0.0152668767505084	0	1	0	1	0	0
4	0.0303006759753016	0.57	0.0152668767505084	0	1	0	1	0	0
4	0.0303006759753016	0.58	0.0152668767505084	0	1	0	1	0	0
4	0.0303006759753016	0.59	0.0152668767505084	0	1	0	1	0	0
4	0.0303006759753016	0.6	0.0152668767505084	0	1	0	1	0	0
4	0.0303006759753016	0.61	0.0152668767505084	0	1	0	1	0	0
4	0.0303006759753016	0.62	0.0152668767505084	0	1	0	1	0	0
4	0.0303006759753016	0.63	0.0152668767505084	0	1	0	1	0	0
4	0.0303006759753016	0.64	0.0152668767505084	0	1	0	1	0	0
4	0.0303006759753016	0.65	0.0152668767505084	0	1	0	1	0	0
4	0.0303006759753016	0.66	0.0152668767505084	0	1	0	1	0	0
4	0.0303006759753016	0.67	0.0152668767505084	0	1	0	1	0	0
4	0.0303006759753016	0.68	0.0152668767505084	0	1	0	1	0	0
4	0.0303006759753016	0.69	0.0152668767505084	0	1	0	1	0	0
4	0.0303006759753016	0.7	0.0152668767505084	0	1	0	1	0	0
4	0.0303006759753016	0.71	0.0152668767505084	0	1	0	1	0	0
4	0.0303006759753016	0.72	0.0152668767505084	0	1	0	1	0	0
4	0.0303006759753016	0.73	0.0152668767505084	0	1	0	1	0	0
4	0.0303006759753016	0.74	0.0152668767505084	0	1	0	1	0	0
4	0.0303006759753016	0.75	0.0152668767505084	0	1	0	1	0	0
4	0.0303006759753016	0.76	0.0152668767505084	0	1	0	1	0	0
4	0.0303006759753016	0.77	0.0152668767505084	0	1	0	1	0	0
4	0.0303006759753016	0.78	0.0152668767505084	0	1	0	1	0	0
4	0.0303006759753016	0.79	0.0152668767505084	0	1	0	1	0	0
4	0.0303006759753016	0.8	0.0152668767505084	0	1	0	1	0	0
4	0.0303006759753016	0.81	0.0152668767505084	0	1	0	1	0	0
4	0.0303006759753016	0.82	0.0152668767505084	0	1	0	1	0	0
4	0.0303006759753016	0.83	0.0152668767505084	0	1	0	1	0	0
4	0.0303006759753016	0.84	0.0152668767505084	0	1	0	1	0	0
4	0.0303006759753016	0.85	0.0152668767505084	0	1	0	1	0	0
4	0.0303006759753016	0.86	0.0152668767505084	0	1	0	1	0	0
4	0.0303006759753016	0.87	0.0152668767505084	0	1	0	1	0	0
4	0.0303006759753016	0.88	0.0152668767505084	0	1	0	1	0	0
4	0.0303006759753016	0.89	0.0152668767505084	0	1	0	1	0	0
4	0.0303006759753016	0.9	0.0152668767505084	0	1	0	1	0	0
4	0.0303006759753016	0.91	0.0152668767505084	0	1	0	1	0	0
4	0.0303006759753016	0.92	0.0152668767505084	0	1	0	1	0	0
4	0.0303006759753016	0.93	0.0152668767505084	0	1	0	1	0	0
4	0.0303006759753016	0.94	0.0152668767505084	0	1	0	1	0	0
4	0.0303006759753016	0.95	0.0152668767505084	0	1	0	1	0	0
4	0.0303006759753016	0.96	0.0152668767505084	0	1	0	1	0	0
4	0.0303006759753016	0.97	0.0152668767505084	0	1	0	1	0	0
4	0.0303006759753016	0.98	0.0152668767505084	0	1	0	1	0	0
4	0.0303006759753016	0.99	0.0152668767505084	0	1	0	1	0	0
4	0.0303006759753016	1	0.0152668767505084	0	1	0	1	0	0
5	0.0303006759753016	0.01	0.0152668767505084	0	1	0	0.6542	0	0
5	0.0303006759753016	0.01	0.0152668767505084	0	1	0.6542	1	1	1
5	0.0303006759753016	0.02	0.0152668767505084	0	1	0	0.6608	0	0
5	0.0303006759753016	0.02	0.0152668767505084	0	1	0.6608	1	1	1
5	0.0303006759753016	0.03	0.0152668767505084	0	1	0	0.6676	0	0
5	0.0303006759753016	0.03	0.0152668767505084	0	1	0.6676	1	1	1
5	0.0303006759753016	0.04	0.0152668767505084	0	1	0	0.6745	0	0
5	0.0303006759753016	0.04	0.0152668767505084	0	1	0.6745	1	1	1
5	0.0303006759753016	0.05	0.0152668767505084	0	1	0	0.6816	0	0
5	0.0303006759753016	0.05	0.0152668767505084	0	1	0.6816	1	1	1
5	0.0303006759753016	0.06	0.0152668767505084	0	1	0	0.6888	0	0
5	0.0303006759753016	0.06	0.0152668767505084	0	1	0.6888	1	1	1
5	0.0303006759753016	0.07	0.0152668767505084	0	1	0	0.6961	0	0
5	0.0303006759753016	0.07	0.0152668767505084	0	1	0.6961	1	1	1
5	0.0303006759753016	0.08	0.0152668767505084	0	1	0	0.7037	0	0
5	0.0303006759753016	0.08	0.0152668767505084	0	1	0.7037	1	1	1
5	0.0303006759753016	0.09	0.0152668767505084	0	1	0	0.7113	0	0
5	0.0303006759753016	0.09	0.0152668767505084	0	1	0.7113	1	1	1
5	0.0303006759753016	0.1	0.0152668767505084	0	1	0	0.7192	0	0
5	0.0303006759753016	0.1	0.0152668767505084	0	1	0.7192	1	1	1
5	0.0303006759753016	0.11	0.0152668767505084	0	1	0	0.7272	0	0
5	0.0303006759753016	0.11	0.0152668767505084	0	1	0.7272	1	1	1
5	0.0303006759753016	0.12	0.0152668767505084	0	1	0	0.7354	0	0
5	0.0303006759753016	0.12	0.0152668767505084	0	1	0.7354	1	1	1
5	0.0303006759753016	0.13	0.0152668767505084	0	1	0	0.7438	0	0
5	0.0303006759753016	0.13	0.0152668767505084	0	1	0.7438	1	1	1
5	0.0303006759753016	0.14	0.0152668767505084	0	1	0	0.7524	0	0
5	0.0303006759753016	0.14	0.0152668767505084	0	1	0.7524	1	1	1
5	0.0303006759753016	0.15	0.0152668767505084	0	1	0	0.7612	0	0
5	0.0303006759753016	0.15	0.0152668767505084	0	1	0.7612	1	1	1
5	0.0303006759753016	0.16	0.0152668767505084	0	1	0	0.7702	0	0
5	0.0303006759753016	0.16	0.0152668767505084	0	1	0.7702	1	1	1
5	0.0303006759753016	0.17	0.0152668767505084	0	1	0	0.7794	0	0
5	0.0303006759753016	0.17	0.0152668767505084	0	1	0.7794	1	1	1
5	0.0303006759753016	0.18	0.0152668767505084	0	1	0	0.7888	0	0
5	0.0303006759753016	0.18	0.0152668767505084	0	1	0.7888	1	1	1
5	0.0303006759753016	0.19	0.0152668767505084	0	1	0	0.7985	0	0
5	0.0303006759753016	0.19	0.0152668767505084	0	1	0.7985	1	1	1
5	0.0303006759753016	0.2	0.0152668767505084	0	1	0	0.8084	0	0
5	0.0303006759753016	0.2	0.0152668767505084	0	1	0.8084	1	1	1
5	0.0303006759753016	0.21	0.0152668767505084	0	1	0	0.8186	0	0
5	0.0303006759753016	0.21	0.0152668767505084	0	1	0.8186	1	1	1
5	0.0303006759753016	0.22	0.0152668767505084	0	1	0	0.829	0	0
5	0.0303006759753016	0.22	0.0152668767505084	0	1	0.829	1	1	1
5	0.0303006759753016	0.23	0.0152668767505084	0	1	0	0.8397	0	0
5	0.0303006759753016	0.23	0.0152668767505084	0	1	0.8397	1	1	1
5	0.0303006759753016	0.24	0.0152668767505084	0	1	0	0.8506	0	0
5	0.0303006759753016	0.24	0.0152668767505084	0	1	0.8506	1	1	1
5	0.0303006759753016	0.25	0.0152668767505084	0	1	0	0.8619	0	0
5	0.0303006759753016	0.25	0.0152668767505084	0	1	0.8619	1	1	1
5	0.0303006759753016	0.26	0.0152668767505084	0	1	0	0.8734	0	0
5	0.0303006759753016	0.26	0.0152668767505084	0	1	0.8734	1	1	1
5	0.0303006759753016	0.27	0.0152668767505084	0	1	0	0.8853	0	0
5	0.0303006759753016	0.27	0.0152668767505084	0	1	0.8853	1	1	1
5	0.0303006759753016	0.28	0.0152668767505084	0	1	0	0.8975	0	0
5	0.0303006759753016	0.28	0.0152668767505084	0	1	0.8975	1	1	1
5	0.0303006759753016	0.29	0.0152668767505084	0	1	0	0.91	0	0
5	0.0303006759753016	0.29	0.0152668767505084	0	1	0.91	1	1	1
5	0.0303006759753016	0.3	0.0152668767505084	0	1	0	0.9229	0	0
5	0.0303006759753016	0.3	0.0152668767505084	0	1	0.9229	1	1	1
5	0.0303006759753016	0.31	0.0152668767505084	0	1	0	0.9361	0	0
5	0.0303006759753016	0.31	0.0152668767505084	0	1	0.9361	1	1	1
5	0.0303006759753016	0.32	0.0152668767505084	0	1	0	0.9498	0	0
5	0.0303006759753016	0.32	0.0152668767505084	0	1	0.9498	1	1	1
5	0.0303006759753016	0.33	0.0152668767505084	0	1	0	0.9638	0	0
5	0.0303006759753016	0.33	0.0152668767505084	0	1	0.9638	1	1	1
5	0.0303006759753016	0.34	0.0152668767505084	0	1	0	0.9783	0	0
5	0.0303006759753016	0.34	0.0152668767505084	0	1	0.9783	1	1	1
5	0.0303006759753016	0.35	0.0152668767505084	0	1	0	0.9932	0	0
5	0.0303006759753016	0.35	0.0152668767505084	0	1	0.9932	1	1	1
5	0.0303006759753016	0.36	0.0152668767505084	0	1	0	1	0	0
5	0.0303006759753016	0.37	0.0152668767505084	0	1	0	1	0	0
5	0.0303006759753016	0.38	0.0152668767505084	0	1	0	1	0	0
5	0.0303006759753016	0.39	0.0152668767505084	0	1	0	1	0	0
5	0.0303006759753016	0.4	0.0152668767505084	0	1	0	1	0	0
5	0.0303006759753016	0.41	0.0152668767505084	0	1	0	1	0	0
5	0.0303006759753016	0.42	0.0152668767505084	0	1	0	1	0	0
5	0.0303006759753016	0.43	0.0152668767505084	0	1	0	1	0	0
5	0.0303006759753016	0.44	0.0152668767505084	0	1	0	1	0	0
5	0.0303006759753016	0.45	0.0152668767505084	0	1	0	1	0	0
5	0.0303006759753016	0.46	0.0152668767505084	0	1	0	1	0	0
5	0.0303006759753016	0.47	0.0152668767505084	0	1	0	1	0	0
5	0.0303006759753016	0.48	0.0152668767505084	0	1	0	1	0	0
5	0.0303006759753016	0.49	0.0152668767505084	0	1	0	1	0	0
5	0.0303006759753016	0.5	0.0152668767505084	0	1	0	1	0	0
5	0.0303006759753016	0.51	0.0152668767505084	0	1	0	1	0	0
5	0.0303006759753016	0.52	0.0152668767505084	0	1	0	1	0	0
5	0.0303006759753016	0.53	0.0152668767505084	0	1	0	1	0	0
5	0.0303006759753016	0.54	0.0152668767505084	0	1	0	1	0	0
5	0.0303006759753016	0.55	0.0152668767505084	0	1	0	1	0	0
5	0.0303006759753016	0.56	0.0152668767505084	0	1	0	1	0	0
5	0.0303006759753016	0.57	0.0152668767505084	0	1	0	1	0	0
5	0.0303006759753016	0.58	0.0152668767505084	0	1	0	1	0	0
5	0.0303006759753016	0.59	0.0152668767505084	0	1	0	1	0	0
5	0.0303006759753016	0.6	0.0152668767505084	0	1	0	1	0	0
5	0.0303006759753016	0.61	0.0152668767505084	0	1	0	1	0	0
5	0.0303006759753016	0.62	0.0152668767505084	0	1	0	1	0	0
5	0.0303006759753016	0.63	0.0152668767505084	0	1	0	1	0	0
5	0.0303006759753016	0.64	0.0152668767505084	0	1	0	1	0	0
5	0.0303006759753016	0.65	0.0152668767505084	0	1	0	1	0	0
5	0.0303006759753016	0.66	0.0152668767505084	0	1	0	1	0	0
5	0.0303006759753016	0.67	0.0152668767505084	0	1	0	1	0	0
5	0.0303006759753016	0.68	0.0152668767505084	0	1	0	1	0	0
5	0.0303006759753016	0.69	0.0152668767505084	0	1	0	1	0	0
5	0.0303006759753016	0.7	0.0152668767505084	0	1	0	1	0	0
5	0.0303006759753016	0.71	0.0152668767505084	0	1	0	1	0	0
5	0.0303006759753016	0.72	0.0152668767505084	0	1	0	1	0	0
5	0.0303006759753016	0.73	0.0152668767505084	0	1	0	1	0	0
5	0.0303006759753016	0.74	0.0152668767505084	0	1	0	1	0	0
5	0.0303006759753016	0.75	0.0152668767505084	0	1	0	1	0	0
5	0.0303006759753016	0.76	0.0152668767505084	0	1	0	1	0	0
5	0.0303006759753016	0.77	0.0152668767505084	0	1	0	1	0	0
5	0.0303006759753016	0.78	0.0152668767505084	0	1	0	1	0	0
5	0.0303006759753016	0.79	0.0152668767505084	0	1	0	1	0	0
5	0.0303006759753016	0.8	0.0152668767505084	0	1	0	1	0	0
5	0.0303006759753016	0.81	0.0152668767505084	0	1	0	1	0	0
5	0.0303006759753016	0.82	0.0152668767505084	0	1	0	1	0	0
5	0.0303006759753016	0.83	0.0152668767505084	0	1	0	1	0	0
5	0.0303006759753016	0.84	0.0152668767505084	0	1	0	1	0	0
5	0.0303006759753016	0.85	0.0152668767505084	0	1	0	1	0	0
5	0.0303006759753016	0.86	0.0152668767505084	0	1	0	1	0	0
5	0.0303006759753016	0.87	0.0152668767505084	0	1	0	1	0	0
5	0.0303006759753016	0.88	0.0152668767505084	0	1	0	1	0	0
5	0.0303006759753016	0.89	0.0152668767505084	0	1	0	1	0	0
5	0.0303006759753016	0.9	0.0152668767505084	0	1	0	1	0	0
5	0.0303006759753016	0.91	0.0152668767505084	0	1	0	1	0	0
5	0.0303006759753016	0.92	0.0152668767505084	0	1	0	1	0	0
5	0.0303006759753016	0.93	0.0152668767505084	0	1	0	1	0	0
5	0.0303006759753016	0.94	0.0152668767505084	0	1	0	1	0	0
5	0.0303006759753016	0.95	0.0152668767505084	0	1	0	1	0	0
5	0.0303006759753016	0.96	0.0152668767505084	0	1	0	1	0	0
5	0.0303006759753016	0.97	0.0152668767505084	0	1	0	1	0	0
5	0.0303006759753016	0.98	0.0152668767505084	0	1	0	1	0	0
5	0.0303006759753016	0.99	0.0152668767505084	0	1	0	1	0	0
5	0.0303006759753016	1	0.0152668767505084	0	1	0	1	0	0
6	0.0303006759753016	0.01	0.0152668767505084	0	1	0	0.5645	0	0
6	0.0303006759753016	0.01	0.0152668767505084	0	1	0.5645	1	1	1
6	0.0303006759753016	0.02	0.0152668767505084	0	1	0	0.5702	0	0
6	0.0303006759753016	0.02	0.0152668767505084	0	1	0.5702	1	1	1
6	0.0303006759753016	0.03	0.0152668767505084	0	1	0	0.5761	0	0
6	0.0303006759753016	0.03	0.0152668767505084	0	1	0.5761	1	1	1
6	0.0303006759753016	0.04	0.0152668767505084	0	1	0	0.5821	0	0
6	0.0303006759753016	0.04	0.0152668767505084	0	1	0.5821	1	1	1
6	0.0303006759753016	0.05	0.0152668767505084	0	1	0	0.5882	0	0
6	0.0303006759753016	0.05	0.0152668767505084	0	1	0.5882	1	1	1
6	0.0303006759753016	0.06	0.0152668767505084	0	1	0	0.5944	0	0
6	0.0303006759753016	0.06	0.0152668767505084	0	1	0.5944	1	1	1
6	0.0303006759753016	0.07	0.0152668767505084	0	1	0	0.6008	0	0
6	0.0303006759753016	0.07	0.0152668767505084	0	1	0.6008	1	1	1
6	0.0303006759753016	0.08	0.0152668767505084	0	1	0	0.6073	0	0
6	0.0303006759753016	0.08	0.0152668767505084	0	1	0.6073	1	1	1
6	0.0303006759753016	0.09	0.0152668767505084	0	1	0	0.614	0	0
6	0.0303006759753016	0.09	0.0152668767505084	0	1	0.614	1	1	1
6	0.0303006759753016	0.1	0.0152668767505084	0	1	0	0.6208	0	0
6	0.0303006759753016	0.1	0.0152668767505084	0	1	0.6208	1	1	1
6	0.0303006759753016	0.11	0.0152668767505084	0	1	0	0.6277	0	0
6	0.0303006759753016	0.11	0.0152668767505084	0	1	0.6277	1	1	1
6	0.0303006759753016	0.12	0.0152668767505084	0	1	0	0.6348	0	0
6	0.0303006759753016	0.12	0.0152668767505084	0	1	0.6348	1	1	1
6	0.0303006759753016	0.13	0.0152668767505084	0	1	0	0.6421	0	0
6	0.0303006759753016	0.13	0.0152668767505084	0	1	0.6421	1	1	1
6	0.0303006759753016	0.14	0.0152668767505084	0	1	0	0.6496	0	0
6	0.0303006759753016	0.14	0.0152668767505084	0	1	0.6496	1	1	1
6	0.0303006759753016	0.15	0.0152668767505084	0	1	0	0.6572	0	0
6	0.0303006759753016	0.15	0.0152668767505084	0	1	0.6572	1	1	1
6	0.0303006759753016	0.16	0.0152668767505084	0	1	0	0.665	0	0
6	0.0303006759753016	0.16	0.0152668767505084	0	1	0.665	1	1	1
6	0.0303006759753016	0.17	0.0152668767505084	0	1	0	0.673	0	0
6	0.0303006759753016	0.17	0.0152668767505084	0	1	0.673	1	1	1
6	0.0303006759753016	0.18	0.0152668767505084	0	1	0	0.6812	0	0
6	0.0303006759753016	0.18	0.0152668767505084	0	1	0.6812	1	1	1
6	0.0303006759753016	0.19	0.0152668767505084	0	1	0	0.6895	0	0
6	0.0303006759753016	0.19	0.0152668767505084	0	1	0.6895	1	1	1
6	0.0303006759753016	0.2	0.0152668767505084	0	1	0	0.6981	0	0
6	0.0303006759753016	0.2	0.0152668767505084	0	1	0.6981	1	1	1
6	0.0303006759753016	0.21	0.0152668767505084	0	1	0	0.707	0	0
6	0.0303006759753016	0.21	0.0152668767505084	0	1	0.707	1	1	1
6	0.0303006759753016	0.22	0.0152668767505084	0	1	0	0.716	0	0
6	0.0303006759753016	0.22	0.0152668767505084	0	1	0.716	1	1	1
6	0.0303006759753016	0.23	0.0152668767505084	0	1	0	0.7253	0	0
6	0.0303006759753016	0.23	0.0152668767505084	0	1	0.7253	1	1	1
6	0.0303006759753016	0.24	0.0152668767505084	0	1	0	0.7348	0	0
6	0.0303006759753016	0.24	0.0152668767505084	0	1	0.7348	1	1	1
6	0.0303006759753016	0.25	0.0152668767505084	0	1	0	0.7445	0	0
6	0.0303006759753016	0.25	0.0152668767505084	0	1	0.7445	1	1	1
6	0.0303006759753016	0.26	0.0152668767505084	0	1	0	0.7546	0	0
6	0.0303006759753016	0.26	0.0152668767505084	0	1	0.7546	1	1	1
6	0.0303006759753016	0.27	0.0152668767505084	0	1	0	0.7649	0	0
6	0.0303006759753016	0.27	0.0152668767505084	0	1	0.7649	1	1	1
6	0.0303006759753016	0.28	0.0152668767505084	0	1	0	0.7755	0	0
6	0.0303006759753016	0.28	0.0152668767505084	0	1	0.7755	1	1	1
6	0.0303006759753016	0.29	0.0152668767505084	0	1	0	0.7864	0	0
6	0.0303006759753016	0.29	0.0152668767505084	0	1	0.7864	1	1	1
6	0.0303006759753016	0.3	0.0152668767505084	0	1	0	0.7976	0	0
6	0.0303006759753016	0.3	0.0152668767505084	0	1	0.7976	1	1	1
6	0.0303006759753016	0.31	0.0152668767505084	0	1	0	0.8091	0	0
6	0.0303006759753016	0.31	0.0152668767505084	0	1	0.8091	1	1	1
6	0.0303006759753016	0.32	0.0152668767505084	0	1	0	0.8209	0	0
6	0.0303006759753016	0.32	0.0152668767505084	0	1	0.8209	1	1	1
6	0.0303006759753016	0.33	0.0152668767505084	0	1	0	0.8332	0	0
6	0.0303006759753016	0.33	0.0152668767505084	0	1	0.8332	1	1	1
6	0.0303006759753016	0.34	0.0152668767505084	0	1	0	0.8457	0	0
6	0.0303006759753016	0.34	0.0152668767505084	0	1	0.8457	1	1	1
6	0.0303006759753016	0.35	0.0152668767505084	0	1	0	0.8587	0	0
6	0.0303006759753016	0.35	0.0152668767505084	0	1	0.8587	1	1	1
6	0.0303006759753016	0.36	0.0152668767505084	0	1	0	0.8721	0	0
6	0.0303006759753016	0.36	0.0152668767505084	0	1	0.8721	1	1	1
6	0.0303006759753016	0.37	0.0152668767505084	0	1	0	0.8859	0	0
6	0.0303006759753016	0.37	0.0152668767505084	0	1	0.8859	1	1	1
6	0.0303006759753016	0.38	0.0152668767505084	0	1	0	0.9001	0	0
6	0.0303006759753016	0.38	0.0152668767505084	0	1	0.9001	1	1	1
6	0.0303006759753016	0.39	0.0152668767505084	0	1	0	0.9148	0	0
6	0.0303006759753016	0.39	0.0152668767505084	0	1	0.9148	1	1	1
6	0.0303006759753016	0.4	0.0152668767505084	0	1	0	0.93	0	0
6	0.0303006759753016	0.4	0.0152668767505084	0	1	0.93	1	1	1
6	0.0303006759753016	0.41	0.0152668767505084	0	1	0	0.9457	0	0
6	0.0303006759753016	0.41	0.0152668767505084	0	1	0.9457	1	1	1
6	0.0303006759753016	0.42	0.0152668767505084	0	1	0	0.962	0	0
6	0.0303006759753016	0.42	0.0152668767505084	0	1	0.962	1	1	1
6	0.0303006759753016	0.43	0.0152668767505084	0	1	0	0.9788	0	0
6	0.0303006759753016	0.43	0.0152668767505084	0	1	0.9788	1	1	1
6	0.0303006759753016	0.44	0.0152668767505084	0	1	0	0.9962	0	0
6	0.0303006759753016	0.44	0.0152668767505084	0	1	0.9962	1	1	1
6	0.0303006759753016	0.45	0.0152668767505084	0	1	0	1	0	0
6	0.0303006759753016	0.46	0.0152668767505084	0	1	0	1	0	0
6	0.0303006759753016	0.47	0.0152668767505084	0	1	0	1	0	0
6	0.0303006759753016	0.48	0.0152668767505084	0	1	0	1	0	0
6	0.0303006759753016	0.49	0.0152668767505084	0	1	0	1	0	0
6	0.0303006759753016	0.5	0.0152668767505084	0	1	0	1	0	0
6	0.0303006759753016	0.51	0.0152668767505084	0	1	0	1	0	0
6	0.0303006759753016	0.52	0.0152668767505084	0	1	0	1	0	0
6	0.0303006759753016	0.53	0.0152668767505084	0	1	0	1	0	0
6	0.0303006759753016	0.54	0.0152668767505084	0	1	0	1	0	0
6	0.0303006759753016	0.55	0.0152668767505084	0	1	0	1	0	0
6	0.0303006759753016	0.56	0.0152668767505084	0	1	0	1	0	0
6	0.0303006759753016	0.57	0.0152668767505084	0	1	0	1	0	0
6	0.0303006759753016	0.58	0.0152668767505084	0	1	0	1	0	0
6	0.0303006759753016	0.59	0.0152668767505084	0	1	0	1	0	0
6	0.0303006759753016	0.6	0.0152668767505084	0	1	0	1	0	0
6	0.0303006759753016	0.61	0.0152668767505084	0	1	0	1	0	0
6	0.0303006759753016	0.62	0.0152668767505084	0	1	0	1	0	0
6	0.0303006759753016	0.63	0.0152668767505084	0	1	0	1	0	0
6	0.0303006759753016	0.64	0.0152668767505084	0	1	0	1	0	0
6	0.0303006759753016	0.65	0.0152668767505084	0	1	0	1	0	0
6	0.0303006759753016	0.66	0.0152668767505084	0	1	0	1	0	0
6	0.0303006759753016	0.67	0.0152668767505084	0	1	0	1	0	0
6	0.0303006759753016	0.68	0.0152668767505084	0	1	0	1	0	0
6	0.0303006759753016	0.69	0.0152668767505084	0	1	0	1	0	0
6	0.0303006759753016	0.7	0.0152668767505084	0	1	0	1	0	0
6	0.0303006759753016	0.71	0.0152668767505084	0	1	0	1	0	0
6	0.0303006759753016	0.72	0.0152668767505084	0	1	0	1	0	0
6	0.0303006759753016	0.73	0.0152668767505084	0	1	0	1	0	0
6	0.0303006759753016	0.74	0.0152668767505084	0	1	0	1	0	0
6	0.0303006759753016	0.75	0.0152668767505084	0	1	0	1	0	0
6	0.0303006759753016	0.76	0.0152668767505084	0	1	0	1	0	0
6	0.0303006759753016	0.77	0.0152668767505084	0	1	0	1	0	0
6	0.0303006759753016	0.78	0.0152668767505084	0	1	0	1	0	0
6	0.0303006759753016	0.79	0.0152668767505084	0	1	0	1	0	0
6	0.0303006759753016	0.8	0.0152668767505084	0	1	0	1	0	0
6	0.0303006759753016	0.81	0.0152668767505084	0	1	0	1	0	0
6	0.0303006759753016	0.82	0.0152668767505084	0	1	0	1	0	0
6	0.0303006759753016	0.83	0.0152668767505084	0	1	0	1	0	0
6	0.0303006759753016	0.84	0.0152668767505084	0	1	0	1	0	0
6	0.0303006759753016	0.85	0.0152668767505084	0	1	0	1	0	0
6	0.0303006759753016	0.86	0.0152668767505084	0	1	0	1	0	0
6	0.0303006759753016	0.87	0.0152668767505084	0	1	0	1	0	0
6	0.0303006759753016	0.88	0.0152668767505084	0	1	0	1	0	0
6	0.0303006759753016	0.89	0.0152668767505084	0	1	0	1	0	0
6	0.0303006759753016	0.9	0.0152668767505084	0	1	0	1	0	0
6	0.0303006759753016	0.91	0.0152668767505084	0	1	0	1	0	0
6	0.0303006759753016	0.92	0.0152668767505084	0	1	0	1	0	0
6	0.0303006759753016	0.93	0.0152668767505084	0	1	0	1	0	0
6	0.0303006759753016	0.94	0.0152668767505084	0	1	0	1	0	0
6	0.0303006759753016	0.95	0.0152668767505084	0	1	0	1	0	0
6	0.0303006759753016	0.96	0.0152668767505084	0	1	0	1	0	0
6	0.0303006759753016	0.97	0.0152668767505084	0	1	0	1	0	0
6	0.0303006759753016	0.98	0.0152668767505084	0	1	0	1	0	0
6	0.0303006759753016	0.99	0.0152668767505084	0	1	0	1	0	0
6	0.0303006759753016	1	0.0152668767505084	0	1	0	1	0	0
7	0.0303006759753016	0.01	0.0152668767505084	0	1	0	0.4969	0	0
7	0.0303006759753016	0.01	0.0152668767505084	0	1	0.4969	1	1	1
7	0.0303006759753016	0.02	0.0152668767505084	0	1	0	0.502	0	0
7	0.0303006759753016	0.02	0.0152668767505084	0	1	0.502	1	1	1
7	0.0303006759753016	0.03	0.0152668767505084	0	1	0	0.5072	0	0
7	0.0303006759753016	0.03	0.0152668767505084	0	1	0.5072	1	1	1
7	0.0303006759753016	0.04	0.0152668767505084	0	1	0	0.5125	0	0
7	0.0303006759753016	0.04	0.0152668767505084	0	1	0.5125	1	1	1
7	0.0303006759753016	0.05	0.0152668767505084	0	1	0	0.5179	0	0
7	0.0303006759753016	0.05	0.0152668767505084	0	1	0.5179	1	1	1
7	0.0303006759753016	0.06	0.0152668767505084	0	1	0	0.5234	0	0
7	0.0303006759753016	0.06	0.0152668767505084	0	1	0.5234	1	1	1
7	0.0303006759753016	0.07	0.0152668767505084	0	1	0	0.529	0	0
7	0.0303006759753016	0.07	0.0152668767505084	0	1	0.529	1	1	1
7	0.0303006759753016	0.08	0.0152668767505084	0	1	0	0.5348	0	0
7	0.0303006759753016	0.08	0.0152668767505084	0	1	0.5348	1	1	1
7	0.0303006759753016	0.09	0.0152668767505084	0	1	0	0.5406	0	0
7	0.0303006759753016	0.09	0.0152668767505084	0	1	0.5406	1	1	1
7	0.0303006759753016	0.1	0.0152668767505084	0	1	0	0.5467	0	0
7	0.0303006759753016	0.1	0.0152668767505084	0	1	0.5467	1	1	1
7	0.0303006759753016	0.11	0.0152668767505084	0	1	0	0.5528	0	0
7	0.0303006759753016	0.11	0.0152668767505084	0	1	0.5528	1	1	1
7	0.0303006759753016	0.12	0.0152668767505084	0	1	0	0.5591	0	0
7	0.0303006759753016	0.12	0.0152668767505084	0	1	0.5591	1	1	1
7	0.0303006759753016	0.13	0.0152668767505084	0	1	0	0.5655	0	0
7	0.0303006759753016	0.13	0.0152668767505084	0	1	0.5655	1	1	1
7	0.0303006759753016	0.14	0.0152668767505084	0	1	0	0.5721	0	0
7	0.0303006759753016	0.14	0.0152668767505084	0	1	0.5721	1	1	1
7	0.0303006759753016	0.15	0.0152668767505084	0	1	0	0.5788	0	0
7	0.0303006759753016	0.15	0.0152668767505084	0	1	0.5788	1	1	1
7	0.0303006759753016	0.16	0.0152668767505084	0	1	0	0.5857	0	0
7	0.0303006759753016	0.16	0.0152668767505084	0	1	0.5857	1	1	1
7	0.0303006759753016	0.17	0.0152668767505084	0	1	0	0.5928	0	0
7	0.0303006759753016	0.17	0.0152668767505084	0	1	0.5928	1	1	1
7	0.0303006759753016	0.18	0.0152668767505084	0	1	0	0.6	0	0
7	0.0303006759753016	0.18	0.0152668767505084	0	1	0.6	1	1	1
7	0.0303006759753016	0.19	0.0152668767505084	0	1	0	0.6074	0	0
7	0.0303006759753016	0.19	0.0152668767505084	0	1	0.6074	1	1	1
7	0.0303006759753016	0.2	0.0152668767505084	0	1	0	0.615	0	0
7	0.0303006759753016	0.2	0.0152668767505084	0	1	0.615	1	1	1
7	0.0303006759753016	0.21	0.0152668767505084	0	1	0	0.6228	0	0
7	0.0303006759753016	0.21	0.0152668767505084	0	1	0.6228	1	1	1
7	0.0303006759753016	0.22	0.0152668767505084	0	1	0	0.6308	0	0
7	0.0303006759753016	0.22	0.0152668767505084	0	1	0.6308	1	1	1
7	0.0303006759753016	0.23	0.0152668767505084	0	1	0	0.639	0	0
7	0.0303006759753016	0.23	0.0152668767505084	0	1	0.639	1	1	1
7	0.0303006759753016	0.24	0.0152668767505084	0	1	0	0.6474	0	0
7	0.0303006759753016	0.24	0.0152668767505084	0	1	0.6474	1	1	1
7	0.0303006759753016	0.25	0.0152668767505084	0	1	0	0.6561	0	0
7	0.0303006759753016	0.25	0.0152668767505084	0	1	0.6561	1	1	1
7	0.0303006759753016	0.26	0.0152668767505084	0	1	0	0.665	0	0
7	0.0303006759753016	0.26	0.0152668767505084	0	1	0.665	1	1	1
7	0.0303006759753016	0.27	0.0152668767505084	0	1	0	0.6741	0	0
7	0.0303006759753016	0.27	0.0152668767505084	0	1	0.6741	1	1	1
7	0.0303006759753016	0.28	0.0152668767505084	0	1	0	0.6835	0	0
7	0.0303006759753016	0.28	0.0152668767505084	0	1	0.6835	1	1	1
7	0.0303006759753016	0.29	0.0152668767505084	0	1	0	0.6931	0	0
7	0.0303006759753016	0.29	0.0152668767505084	0	1	0.6931	1	1	1
7	0.0303006759753016	0.3	0.0152668767505084	0	1	0	0.703	0	0
7	0.0303006759753016	0.3	0.0152668767505084	0	1	0.703	1	1	1
7	0.0303006759753016	0.31	0.0152668767505084	0	1	0	0.7132	0	0
7	0.0303006759753016	0.31	0.0152668767505084	0	1	0.7132	1	1	1
7	0.0303006759753016	0.32	0.0152668767505084	0	1	0	0.7237	0	0
7	0.0303006759753016	0.32	0.0152668767505084	0	1	0.7237	1	1	1
7	0.0303006759753016	0.33	0.0152668767505084	0	1	0	0.7345	0	0
7	0.0303006759753016	0.33	0.0152668767505084	0	1	0.7345	1	1	1
7	0.0303006759753016	0.34	0.0152668767505084	0	1	0	0.7457	0	0
7	0.0303006759753016	0.34	0.0152668767505084	0	1	0.7457	1	1	1
7	0.0303006759753016	0.35	0.0152668767505084	0	1	0	0.7572	0	0
7	0.0303006759753016	0.35	0.0152668767505084	0	1	0.7572	1	1	1
7	0.0303006759753016	0.36	0.0152668767505084	0	1	0	0.769	0	0
7	0.0303006759753016	0.36	0.0152668767505084	0	1	0.769	1	1	1
7	0.0303006759753016	0.37	0.0152668767505084	0	1	0	0.7812	0	0
7	0.0303006759753016	0.37	0.0152668767505084	0	1	0.7812	1	1	1
7	0.0303006759753016	0.38	0.0152668767505084	0	1	0	0.7938	0	0
7	0.0303006759753016	0.38	0.0152668767505084	0	1	0.7938	1	1	1
7	0.0303006759753016	0.39	0.0152668767505084	0	1	0	0.8069	0	0
7	0.0303006759753016	0.39	0.0152668767505084	0	1	0.8069	1	1	1
7	0.0303006759753016	0.4	0.0152668767505084	0	1	0	0.8203	0	0
7	0.0303006759753016	0.4	0.0152668767505084	0	1	0.8203	1	1	1
7	0.0303006759753016	0.41	0.0152668767505084	0	1	0	0.8343	0	0
7	0.0303006759753016	0.41	0.0152668767505084	0	1	0.8343	1	1	1
7	0.0303006759753016	0.42	0.0152668767505084	0	1	0	0.8487	0	0
7	0.0303006759753016	0.42	0.0152668767505084	0	1	0.8487	1	1	1
7	0.0303006759753016	0.43	0.0152668767505084	0	1	0	0.8636	0	0
7	0.0303006759753016	0.43	0.0152668767505084	0	1	0.8636	1	1	1
7	0.0303006759753016	0.44	0.0152668767505084	0	1	0	0.879	0	0
7	0.0303006759753016	0.44	0.0152668767505084	0	1	0.879	1	1	1
7	0.0303006759753016	0.45	0.0152668767505084	0	1	0	0.895	0	0
7	0.0303006759753016	0.45	0.0152668767505084	0	1	0.895	1	1	1
7	0.0303006759753016	0.46	0.0152668767505084	0	1	0	0.9116	0	0
7	0.0303006759753016	0.46	0.0152668767505084	0	1	0.9116	1	1	1
7	0.0303006759753016	0.47	0.0152668767505084	0	1	0	0.9289	0	0
7	0.0303006759753016	0.47	0.0152668767505084	0	1	0.9289	1	1	1
7	0.0303006759753016	0.48	0.0152668767505084	0	1	0	0.9468	0	0
7	0.0303006759753016	0.48	0.0152668767505084	0	1	0.9468	1	1	1
7	0.0303006759753016	0.49	0.0152668767505084	0	1	0	0.9654	0	0
7	0.0303006759753016	0.49	0.0152668767505084	0	1	0.9654	1	1	1
7	0.0303006759753016	0.5	0.0152668767505084	0	1	0	0.9847	0	0
7	0.0303006759753016	0.5	0.0152668767505084	0	1	0.9847	1	1	1
7	0.0303006759753016	0.51	0.0152668767505084	0	1	0	1	0	0
7	0.0303006759753016	0.52	0.0152668767505084	0	1	0	1	0	0
7	0.0303006759753016	0.53	0.0152668767505084	0	1	0	1	0	0
7	0.0303006759753016	0.54	0.0152668767505084	0	1	0	1	0	0
7	0.0303006759753016	0.55	0.0152668767505084	0	1	0	1	0	0
7	0.0303006759753016	0.56	0.0152668767505084	0	1	0	1	0	0
7	0.0303006759753016	0.57	0.0152668767505084	0	1	0	1	0	0
7	0.0303006759753016	0.58	0.0152668767505084	0	1	0	1	0	0
7	0.0303006759753016	0.59	0.0152668767505084	0	1	0	1	0	0
7	0.0303006759753016	0.6	0.0152668767505084	0	1	0	1	0	0
7	0.0303006759753016	0.61	0.0152668767505084	0	1	0	1	0	0
7	0.0303006759753016	0.62	0.0152668767505084	0	1	0	1	0	0
7	0.0303006759753016	0.63	0.0152668767505084	0	1	0	1	0	0
7	0.0303006759753016	0.64	0.0152668767505084	0	1	0	1	0	0
7	0.0303006759753016	0.65	0.0152668767505084	0	1	0	1	0	0
7	0.0303006759753016	0.66	0.0152668767505084	0	1	0	1	0	0
7	0.0303006759753016	0.67	0.0152668767505084	0	1	0	1	0	0
7	0.0303006759753016	0.68	0.0152668767505084	0	1	0	1	0	0
7	0.0303006759753016	0.69	0.0152668767505084	0	1	0	1	0	0
7	0.0303006759753016	0.7	0.0152668767505084	0	1	0	1	0	0
7	0.0303006759753016	0.71	0.0152668767505084	0	1	0	1	0	0
7	0.0303006759753016	0.72	0.0152668767505084	0	1	0	1	0	0
7	0.0303006759753016	0.73	0.0152668767505084	0	1	0	1	0	0
7	0.0303006759753016	0.74	0.0152668767505084	0	1	0	1	0	0
7	0.0303006759753016	0.75	0.0152668767505084	0	1	0	1	0	0
7	0.0303006759753016	0.76	0.0152668767505084	0	1	0	1	0	0
7	0.0303006759753016	0.77	0.0152668767505084	0	1	0	1	0	0
7	0.0303006759753016	0.78	0.0152668767505084	0	1	0	1	0	0
7	0.0303006759753016	0.79	0.0152668767505084	0	1	0	1	0	0
7	0.0303006759753016	0.8	0.0152668767505084	0	1	0	1	0	0
7	0.0303006759753016	0.81	0.0152668767505084	0	1	0	1	0	0
7	0.0303006759753016	0.82	0.0152668767505084	0	1	0	1	0	0
7	0.0303006759753016	0.83	0.0152668767505084	0	1	0	1	0	0
7	0.0303006759753016	0.84	0.0152668767505084	0	1	0	1	0	0
7	0.0303006759753016	0.85	0.0152668767505084	0	1	0	1	0	0
7	0.0303006759753016	0.86	0.0152668767505084	0	1	0	1	0	0
7	0.0303006759753016	0.87	0.0152668767505084	0	1	0	1	0	0
7	0.0303006759753016	0.88	0.0152668767505084	0	1	0	1	0	0
7	0.0303006759753016	0.89	0.0152668767505084	0	1	0	1	0	0
7	0.0303006759753016	0.9	0.0152668767505084	0	1	0	1	0	0
7	0.0303006759753016	0.91	0.0152668767505084	0	1	0	1	0	0
7	0.0303006759753016	0.92	0.0152668767505084	0	1	0	1	0	0
7	0.0303006759753016	0.93	0.0152668767505084	0	1	0	1	0	0
7	0.0303006759753016	0.94	0.0152668767505084	0	1	0	1	0	0
7	0.0303006759753016	0.95	0.0152668767505084	0	1	0	1	0	0
7	0.0303006759753016	0.96	0.0152668767505084	0	1	0	1	0	0
7	0.0303006759753016	0.97	0.0152668767505084	0	1	0	1	0	0
7	0.0303006759753016	0.98	0.0152668767505084	0	1	0	1	0	0
7	0.0303006759753016	0.99	0.0152668767505084	0	1	0	1	0	0
7	0.0303006759753016	1	0.0152668767505084	0	1	0	1	0	0
8	0.0303006759753016	0.01	0.0152668767505084	0	1	0	0.4443	0	0
8	0.0303006759753016	0.01	0.0152668767505084	0	1	0.4443	1	1	1
8	0.0303006759753016	0.02	0.0152668767505084	0	1	0	0.4488	0	0
8	0.0303006759753016	0.02	0.0152668767505084	0	1	0.4488	1	1	1
8	0.0303006759753016	0.03	0.0152668767505084	0	1	0	0.4535	0	0
8	0.0303006759753016	0.03	0.0152668767505084	0	1	0.4535	1	1	1
8	0.0303006759753016	0.04	0.0152668767505084	0	1	0	0.4582	0	0
8	0.0303006759753016	0.04	0.0152668767505084	0	1	0.4582	1	1	1
8	0.0303006759753016	0.05	0.0152668767505084	0	1	0	0.463	0	0
8	0.0303006759753016	0.05	0.0152668767505084	0	1	0.463	1	1	1
8	0.0303006759753016	0.06	0.0152668767505084	0	1	0	0.468	0	0
8	0.0303006759753016	0.06	0.0152668767505084	0	1	0.468	1	1	1
8	0.0303006759753016	0.07	0.0152668767505084	0	1	0	0.473	0	0
8	0.0303006759753016	0.07	0.0152668767505084	0	1	0.473	1	1	1
8	0.0303006759753016	0.08	0.0152668767505084	0	1	0	0.4782	0	0
8	0.0303006759753016	0.08	0.0152668767505084	0	1	0.4782	1	1	1
8	0.0303006759753016	0.09	0.0152668767505084	0	1	0	0.4835	0	0
8	0.0303006759753016	0.09	0.0152668767505084	0	1	0.4835	1	1	1
8	0.0303006759753016	0.1	0.0152668767505084	0	1	0	0.4888	0	0
8	0.0303006759753016	0.1	0.0152668767505084	0	1	0.4888	1	1	1
8	0.0303006759753016	0.11	0.0152668767505084	0	1	0	0.4944	0	0
8	0.0303006759753016	0.11	0.0152668767505084	0	1	0.4944	1	1	1
8	0.0303006759753016	0.12	0.0152668767505084	0	1	0	0.5	0	0
8	0.0303006759753016	0.12	0.0152668767505084	0	1	0.5	1	1	1
8	0.0303006759753016	0.13	0.0152668767505084	0	1	0	0.5058	0	0
8	0.0303006759753016	0.13	0.0152668767505084	0	1	0.5058	1	1	1
8	0.0303006759753016	0.14	0.0152668767505084	0	1	0	0.5117	0	0
8	0.0303006759753016	0.14	0.0152668767505084	0	1	0.5117	1	1	1
8	0.0303006759753016	0.15	0.0152668767505084	0	1	0	0.5177	0	0
8	0.0303006759753016	0.15	0.0152668767505084	0	1	0.5177	1	1	1
8	0.0303006759753016	0.16	0.0152668767505084	0	1	0	0.5239	0	0
8	0.0303006759753016	0.16	0.0152668767505084	0	1	0.5239	1	1	1
8	0.0303006759753016	0.17	0.0152668767505084	0	1	0	0.5302	0	0
8	0.0303006759753016	0.17	0.0152668767505084	0	1	0.5302	1	1	1
8	0.0303006759753016	0.18	0.0152668767505084	0	1	0	0.5367	0	0
8	0.0303006759753016	0.18	0.0152668767505084	0	1	0.5367	1	1	1
8	0.0303006759753016	0.19	0.0152668767505084	0	1	0	0.5434	0	0
8	0.0303006759753016	0.19	0.0152668767505084	0	1	0.5434	1	1	1
8	0.0303006759753016	0.2	0.0152668767505084	0	1	0	0.5502	0	0
8	0.0303006759753016	0.2	0.0152668767505084	0	1	0.5502	1	1	1
8	0.0303006759753016	0.21	0.0152668767505084	0	1	0	0.5572	0	0
8	0.0303006759753016	0.21	0.0152668767505084	0	1	0.5572	1	1	1
8	0.0303006759753016	0.22	0.0152668767505084	0	1	0	0.5644	0	0
8	0.0303006759753016	0.22	0.0152668767505084	0	1	0.5644	1	1	1
8	0.0303006759753016	0.23	0.0152668767505084	0	1	0	0.5717	0	0
8	0.0303006759753016	0.23	0.0152668767505084	0	1	0.5717	1	1	1
8	0.0303006759753016	0.24	0.0152668767505084	0	1	0	0.5793	0	0
8	0.0303006759753016	0.24	0.0152668767505084	0	1	0.5793	1	1	1
8	0.0303006759753016	0.25	0.0152668767505084	0	1	0	0.587	0	0
8	0.0303006759753016	0.25	0.0152668767505084	0	1	0.587	1	1	1
8	0.0303006759753016	0.26	0.0152668767505084	0	1	0	0.595	0	0
8	0.0303006759753016	0.26	0.0152668767505084	0	1	0.595	1	1	1
8	0.0303006759753016	0.27	0.0152668767505084	0	1	0	0.6032	0	0
8	0.0303006759753016	0.27	0.0152668767505084	0	1	0.6032	1	1	1
8	0.0303006759753016	0.28	0.0152668767505084	0	1	0	0.6116	0	0
8	0.0303006759753016	0.28	0.0152668767505084	0	1	0.6116	1	1	1
8	0.0303006759753016	0.29	0.0152668767505084	0	1	0	0.6202	0	0
8	0.0303006759753016	0.29	0.0152668767505084	0	1	0.6202	1	1	1
8	0.0303006759753016	0.3	0.0152668767505084	0	1	0	0.6291	0	0
8	0.0303006759753016	0.3	0.0152668767505084	0	1	0.6291	1	1	1
8	0.0303006759753016	0.31	0.0152668767505084	0	1	0	0.6383	0	0
8	0.0303006759753016	0.31	0.0152668767505084	0	1	0.6383	1	1	1
8	0.0303006759753016	0.32	0.0152668767505084	0	1	0	0.6477	0	0
8	0.0303006759753016	0.32	0.0152668767505084	0	1	0.6477	1	1	1
8	0.0303006759753016	0.33	0.0152668767505084	0	1	0	0.6574	0	0
8	0.0303006759753016	0.33	0.0152668767505084	0	1	0.6574	1	1	1
8	0.0303006759753016	0.34	0.0152668767505084	0	1	0	0.6675	0	0
8	0.0303006759753016	0.34	0.0152668767505084	0	1	0.6675	1	1	1
8	0.0303006759753016	0.35	0.0152668767505084	0	1	0	0.6778	0	0
8	0.0303006759753016	0.35	0.0152668767505084	0	1	0.6778	1	1	1
8	0.0303006759753016	0.36	0.0152668767505084	0	1	0	0.6884	0	0
8	0.0303006759753016	0.36	0.0152668767505084	0	1	0.6884	1	1	1
8	0.0303006759753016	0.37	0.0152668767505084	0	1	0	0.6994	0	0
8	0.0303006759753016	0.37	0.0152668767505084	0	1	0.6994	1	1	1
8	0.0303006759753016	0.38	0.0152668767505084	0	1	0	0.7107	0	0
8	0.0303006759753016	0.38	0.0152668767505084	0	1	0.7107	1	1	1
8	0.0303006759753016	0.39	0.0152668767505084	0	1	0	0.7224	0	0
8	0.0303006759753016	0.39	0.0152668767505084	0	1	0.7224	1	1	1
8	0.0303006759753016	0.4	0.0152668767505084	0	1	0	0.7346	0	0
8	0.0303006759753016	0.4	0.0152668767505084	0	1	0.7346	1	1	1
8	0.0303006759753016	0.41	0.0152668767505084	0	1	0	0.7471	0	0
8	0.0303006759753016	0.41	0.0152668767505084	0	1	0.7471	1	1	1
8	0.0303006759753016	0.42	0.0152668767505084	0	1	0	0.76	0	0
8	0.0303006759753016	0.42	0.0152668767505084	0	1	0.76	1	1	1
8	0.0303006759753016	0.43	0.0152668767505084	0	1	0	0.7734	0	0
8	0.0303006759753016	0.43	0.0152668767505084	0	1	0.7734	1	1	1
8	0.0303006759753016	0.44	0.0152668767505084	0	1	0	0.7873	0	0
8	0.0303006759753016	0.44	0.0152668767505084	0	1	0.7873	1	1	1
8	0.0303006759753016	0.45	0.0152668767505084	0	1	0	0.8017	0	0
8	0.0303006759753016	0.45	0.0152668767505084	0	1	0.8017	1	1	1
8	0.0303006759753016	0.46	0.0152668767505084	0	1	0	0.8167	0	0
8	0.0303006759753016	0.46	0.0152668767505084	0	1	0.8167	1	1	1
8	0.0303006759753016	0.47	0.0152668767505084	0	1	0	0.8322	0	0
8	0.0303006759753016	0.47	0.0152668767505084	0	1	0.8322	1	1	1
8	0.0303006759753016	0.48	0.0152668767505084	0	1	0	0.8483	0	0
8	0.0303006759753016	0.48	0.0152668767505084	0	1	0.8483	1	1	1
8	0.0303006759753016	0.49	0.0152668767505084	0	1	0	0.865	0	0
8	0.0303006759753016	0.49	0.0152668767505084	0	1	0.865	1	1	1
8	0.0303006759753016	0.5	0.0152668767505084	0	1	0	0.8824	0	0
8	0.0303006759753016	0.5	0.0152668767505084	0	1	0.8824	1	1	1
8	0.0303006759753016	0.51	0.0152668767505084	0	1	0	0.9006	0	0
8	0.0303006759753016	0.51	0.0152668767505084	0	1	0.9006	1	1	1
8	0.0303006759753016	0.52	0.0152668767505084	0	1	0	0.9195	0	0
8	0.0303006759753016	0.52	0.0152668767505084	0	1	0.9195	1	1	1
8	0.0303006759753016	0.53	0.0152668767505084	0	1	0	0.9392	0	0
8	0.0303006759753016	0.53	0.0152668767505084	0	1	0.9392	1	1	1
8	0.0303006759753016	0.54	0.0152668767505084	0	1	0	0.9597	0	0
8	0.0303006759753016	0.54	0.0152668767505084	0	1	0.9597	1	1	1
8	0.0303006759753016	0.55	0.0152668767505084	0	1	0	0.9812	0	0
8	0.0303006759753016	0.55	0.0152668767505084	0	1	0.9812	1	1	1
8	0.0303006759753016	0.56	0.0152668767505084	0	1	0	1	0	0
8	0.0303006759753016	0.57	0.0152668767505084	0	1	0	1	0	0
8	0.0303006759753016	0.58	0.0152668767505084	0	1	0	1	0	0
8	0.0303006759753016	0.59	0.0152668767505084	0	1	0	1	0	0
8	0.0303006759753016	0.6	0.0152668767505084	0	1	0	1	0	0
8	0.0303006759753016	0.61	0.0152668767505084	0	1	0	1	0	0
8	0.0303006759753016	0.62	0.0152668767505084	0	1	0	1	0	0
8	0.0303006759753016	0.63	0.0152668767505084	0	1	0	1	0	0
8	0.0303006759753016	0.64	0.0152668767505084	0	1	0	1	0	0
8	0.0303006759753016	0.65	0.0152668767505084	0	1	0	1	0	0
8	0.0303006759753016	0.66	0.0152668767505084	0	1	0	1	0	0
8	0.0303006759753016	0.67	0.0152668767505084	0	1	0	1	0	0
8	0.0303006759753016	0.68	0.0152668767505084	0	1	0	1	0	0
8	0.0303006759753016	0.69	0.0152668767505084	0	1	0	1	0	0
8	0.0303006759753016	0.7	0.0152668767505084	0	1	0	1	0	0
8	0.0303006759753016	0.71	0.0152668767505084	0	1	0	1	0	0
8	0.0303006759753016	0.72	0.0152668767505084	0	1	0	1	0	0
8	0.0303006759753016	0.73	0.0152668767505084	0	1	0	1	0	0
8	0.0303006759753016	0.74	0.0152668767505084	0	1	0	1	0	0
8	0.0303006759753016	0.75	0.0152668767505084	0	1	0	1	0	0
8	0.0303006759753016	0.76	0.0152668767505084	0	1	0	1	0	0
8	0.0303006759753016	0.77	0.0152668767505084	0	1	0	1	0	0
8	0.0303006759753016	0.78	0.0152668767505084	0	1	0	1	0	0
8	0.0303006759753016	0.79	0.0152668767505084	0	1	0	1	0	0
8	0.0303006759753016	0.8	0.0152668767505084	0	1	0	1	0	0
8	0.0303006759753016	0.81	0.0152668767505084	0	1	0	1	0	0
8	0.0303006759753016	0.82	0.0152668767505084	0	1	0	1	0	0
8	0.0303006759753016	0.83	0.0152668767505084	0	1	0	1	0	0
8	0.0303006759753016	0.84	0.0152668767505084	0	1	0	1	0	0
8	0.0303006759753016	0.85	0.0152668767505084	0	1	0	1	0	0
8	0.0303006759753016	0.86	0.0152668767505084	0	1	0	1	0	0
8	0.0303006759753016	0.87	0.0152668767505084	0	1	0	1	0	0
8	0.0303006759753016	0.88	0.0152668767505084	0	1	0	1	0	0
8	0.0303006759753016	0.89	0.0152668767505084	0	1	0	1	0	0
8	0.0303006759753016	0.9	0.0152668767505084	0	1	0	1	0	0
8	0.0303006759753016	0.91	0.0152668767505084	0	1	0	1	0	0
8	0.0303006759753016	0.92	0.0152668767505084	0	1	0	1	0	0
8	0.0303006759753016	0.93	0.0152668767505084	0	1	0	1	0	0
8	0.0303006759753016	0.94	0.0152668767505084	0	1	0	1	0	0
8	0.0303006759753016	0.95	0.0152668767505084	0	1	0	1	0	0
8	0.0303006759753016	0.96	0.0152668767505084	0	1	0	1	0	0
8	0.0303006759753016	0.97	0.0152668767505084	0	1	0	1	0	0
8	0.0303006759753016	0.98	0.0152668767505084	0	1	0	1	0	0
8	0.0303006759753016	0.99	0.0152668767505084	0	1	0	1	0	0
8	0.0303006759753016	1	0.0152668767505084	0	1	0	1	0	0
9	0.0303006759753016	0.01	0.0152668767505084	0	1	0	0.4021	0	0
9	0.0303006759753016	0.01	0.0152668767505084	0	1	0.4021	1	1	1
9	0.0303006759753016	0.02	0.0152668767505084	0	1	0	0.4062	0	0
9	0.0303006759753016	0.02	0.0152668767505084	0	1	0.4062	1	1	1
9	0.0303006759753016	0.03	0.0152668767505084	0	1	0	0.4104	0	0
9	0.0303006759753016	0.03	0.0152668767505084	0	1	0.4104	1	1	1
9	0.0303006759753016	0.04	0.0152668767505084	0	1	0	0.4147	0	0
9	0.0303006759753016	0.04	0.0152668767505084	0	1	0.4147	1	1	1
9	0.0303006759753016	0.05	0.0152668767505084	0	1	0	0.4191	0	0
9	0.0303006759753016	0.05	0.0152668767505084	0	1	0.4191	1	1	1
9	0.0303006759753016	0.06	0.0152668767505084	0	1	0	0.4236	0	0
9	0.0303006759753016	0.06	0.0152668767505084	0	1	0.4236	1	1	1
9	0.0303006759753016	0.07	0.0152668767505084	0	1	0	0.4281	0	0
9	0.0303006759753016	0.07	0.0152668767505084	0	1	0.4281	1	1	1
9	0.0303006759753016	0.08	0.0152668767505084	0	1	0	0.4328	0	0
9	0.0303006759753016	0.08	0.0152668767505084	0	1	0.4328	1	1	1
9	0.0303006759753016	0.09	0.0152668767505084	0	1	0	0.4376	0	0
9	0.0303006759753016	0.09	0.0152668767505084	0	1	0.4376	1	1	1
9	0.0303006759753016	0.1	0.0152668767505084	0	1	0	0.4425	0	0
9	0.0303006759753016	0.1	0.0152668767505084	0	1	0.4425	1	1	1
9	0.0303006759753016	0.11	0.0152668767505084	0	1	0	0.4475	0	0
9	0.0303006759753016	0.11	0.0152668767505084	0	1	0.4475	1	1	1
9	0.0303006759753016	0.12	0.0152668767505084	0	1	0	0.4526	0	0
9	0.0303006759753016	0.12	0.0152668767505084	0	1	0.4526	1	1	1
9	0.0303006759753016	0.13	0.0152668767505084	0	1	0	0.4578	0	0
9	0.0303006759753016	0.13	0.0152668767505084	0	1	0.4578	1	1	1
9	0.0303006759753016	0.14	0.0152668767505084	0	1	0	0.4632	0	0
9	0.0303006759753016	0.14	0.0152668767505084	0	1	0.4632	1	1	1
9	0.0303006759753016	0.15	0.0152668767505084	0	1	0	0.4687	0	0
9	0.0303006759753016	0.15	0.0152668767505084	0	1	0.4687	1	1	1
9	0.0303006759753016	0.16	0.0152668767505084	0	1	0	0.4743	0	0
9	0.0303006759753016	0.16	0.0152668767505084	0	1	0.4743	1	1	1
9	0.0303006759753016	0.17	0.0152668767505084	0	1	0	0.48	0	0
9	0.0303006759753016	0.17	0.0152668767505084	0	1	0.48	1	1	1
9	0.0303006759753016	0.18	0.0152668767505084	0	1	0	0.4859	0	0
9	0.0303006759753016	0.18	0.0152668767505084	0	1	0.4859	1	1	1
9	0.0303006759753016	0.19	0.0152668767505084	0	1	0	0.492	0	0
9	0.0303006759753016	0.19	0.0152668767505084	0	1	0.492	1	1	1
9	0.0303006759753016	0.2	0.0152668767505084	0	1	0	0.4982	0	0
9	0.0303006759753016	0.2	0.0152668767505084	0	1	0.4982	1	1	1
9	0.0303006759753016	0.21	0.0152668767505084	0	1	0	0.5045	0	0
9	0.0303006759753016	0.21	0.0152668767505084	0	1	0.5045	1	1	1
9	0.0303006759753016	0.22	0.0152668767505084	0	1	0	0.511	0	0
9	0.0303006759753016	0.22	0.0152668767505084	0	1	0.511	1	1	1
9	0.0303006759753016	0.23	0.0152668767505084	0	1	0	0.5177	0	0
9	0.0303006759753016	0.23	0.0152668767505084	0	1	0.5177	1	1	1
9	0.0303006759753016	0.24	0.0152668767505084	0	1	0	0.5245	0	0
9	0.0303006759753016	0.24	0.0152668767505084	0	1	0.5245	1	1	1
9	0.0303006759753016	0.25	0.0152668767505084	0	1	0	0.5316	0	0
9	0.0303006759753016	0.25	0.0152668767505084	0	1	0.5316	1	1	1
9	0.0303006759753016	0.26	0.0152668767505084	0	1	0	0.5388	0	0
9	0.0303006759753016	0.26	0.0152668767505084	0	1	0.5388	1	1	1
9	0.0303006759753016	0.27	0.0152668767505084	0	1	0	0.5463	0	0
9	0.0303006759753016	0.27	0.0152668767505084	0	1	0.5463	1	1	1
9	0.0303006759753016	0.28	0.0152668767505084	0	1	0	0.5539	0	0
9	0.0303006759753016	0.28	0.0152668767505084	0	1	0.5539	1	1	1
9	0.0303006759753016	0.29	0.0152668767505084	0	1	0	0.5617	0	0
9	0.0303006759753016	0.29	0.0152668767505084	0	1	0.5617	1	1	1
9	0.0303006759753016	0.3	0.0152668767505084	0	1	0	0.5698	0	0
9	0.0303006759753016	0.3	0.0152668767505084	0	1	0.5698	1	1	1
9	0.0303006759753016	0.31	0.0152668767505084	0	1	0	0.5782	0	0
9	0.0303006759753016	0.31	0.0152668767505084	0	1	0.5782	1	1	1
9	0.0303006759753016	0.32	0.0152668767505084	0	1	0	0.5867	0	0
9	0.0303006759753016	0.32	0.0152668767505084	0	1	0.5867	1	1	1
9	0.0303006759753016	0.33	0.0152668767505084	0	1	0	0.5955	0	0
9	0.0303006759753016	0.33	0.0152668767505084	0	1	0.5955	1	1	1
9	0.0303006759753016	0.34	0.0152668767505084	0	1	0	0.6046	0	0
9	0.0303006759753016	0.34	0.0152668767505084	0	1	0.6046	1	1	1
9	0.0303006759753016	0.35	0.0152668767505084	0	1	0	0.614	0	0
9	0.0303006759753016	0.35	0.0152668767505084	0	1	0.614	1	1	1
9	0.0303006759753016	0.36	0.0152668767505084	0	1	0	0.6237	0	0
9	0.0303006759753016	0.36	0.0152668767505084	0	1	0.6237	1	1	1
9	0.0303006759753016	0.37	0.0152668767505084	0	1	0	0.6337	0	0
9	0.0303006759753016	0.37	0.0152668767505084	0	1	0.6337	1	1	1
9	0.0303006759753016	0.38	0.0152668767505084	0	1	0	0.644	0	0
9	0.0303006759753016	0.38	0.0152668767505084	0	1	0.644	1	1	1
9	0.0303006759753016	0.39	0.0152668767505084	0	1	0	0.6546	0	0
9	0.0303006759753016	0.39	0.0152668767505084	0	1	0.6546	1	1	1
9	0.0303006759753016	0.4	0.0152668767505084	0	1	0	0.6656	0	0
9	0.0303006759753016	0.4	0.0152668767505084	0	1	0.6656	1	1	1
9	0.0303006759753016	0.41	0.0152668767505084	0	1	0	0.677	0	0
9	0.0303006759753016	0.41	0.0152668767505084	0	1	0.677	1	1	1
9	0.0303006759753016	0.42	0.0152668767505084	0	1	0	0.6888	0	0
9	0.0303006759753016	0.42	0.0152668767505084	0	1	0.6888	1	1	1
9	0.0303006759753016	0.43	0.0152668767505084	0	1	0	0.701	0	0
9	0.0303006759753016	0.43	0.0152668767505084	0	1	0.701	1	1	1
9	0.0303006759753016	0.44	0.0152668767505084	0	1	0	0.7136	0	0
9	0.0303006759753016	0.44	0.0152668767505084	0	1	0.7136	1	1	1
9	0.0303006759753016	0.45	0.0152668767505084	0	1	0	0.7267	0	0
9	0.0303006759753016	0.45	0.0152668767505084	0	1	0.7267	1	1	1
9	0.0303006759753016	0.46	0.0152668767505084	0	1	0	0.7403	0	0
9	0.0303006759753016	0.46	0.0152668767505084	0	1	0.7403	1	1	1
9	0.0303006759753016	0.47	0.0152668767505084	0	1	0	0.7544	0	0
9	0.0303006759753016	0.47	0.0152668767505084	0	1	0.7544	1	1	1
9	0.0303006759753016	0.48	0.0152668767505084	0	1	0	0.7691	0	0
9	0.0303006759753016	0.48	0.0152668767505084	0	1	0.7691	1	1	1
9	0.0303006759753016	0.49	0.0152668767505084	0	1	0	0.7843	0	0
9	0.0303006759753016	0.49	0.0152668767505084	0	1	0.7843	1	1	1
9	0.0303006759753016	0.5	0.0152668767505084	0	1	0	0.8002	0	0
9	0.0303006759753016	0.5	0.0152668767505084	0	1	0.8002	1	1	1
9	0.0303006759753016	0.51	0.0152668767505084	0	1	0	0.8167	0	0
9	0.0303006759753016	0.51	0.0152668767505084	0	1	0.8167	1	1	1
9	0.0303006759753016	0.52	0.0152668767505084	0	1	0	0.8339	0	0
9	0.0303006759753016	0.52	0.0152668767505084	0	1	0.8339	1	1	1
9	0.0303006759753016	0.53	0.0152668767505084	0	1	0	0.8518	0	0
9	0.0303006759753016	0.53	0.0152668767505084	0	1	0.8518	1	1	1
9	0.0303006759753016	0.54	0.0152668767505084	0	1	0	0.8706	0	0
9	0.0303006759753016	0.54	0.0152668767505084	0	1	0.8706	1	1	1
9	0.0303006759753016	0.55	0.0152668767505084	0	1	0	0.8901	0	0
9	0.0303006759753016	0.55	0.0152668767505084	0	1	0.8901	1	1	1
9	0.0303006759753016	0.56	0.0152668767505084	0	1	0	0.9106	0	0
9	0.0303006759753016	0.56	0.0152668767505084	0	1	0.9106	1	1	1
9	0.0303006759753016	0.57	0.0152668767505084	0	1	0	0.9321	0	0
9	0.0303006759753016	0.57	0.0152668767505084	0	1	0.9321	1	1	1
9	0.0303006759753016	0.58	0.0152668767505084	0	1	0	0.9546	0	0
9	0.0303006759753016	0.58	0.0152668767505084	0	1	0.9546	1	1	1
9	0.0303006759753016	0.59	0.0152668767505084	0	1	0	0.9782	0	0
9	0.0303006759753016	0.59	0.0152668767505084	0	1	0.9782	1	1	1
9	0.0303006759753016	0.6	0.0152668767505084	0	1	0	1	0	0
9	0.0303006759753016	0.61	0.0152668767505084	0	1	0	1	0	0
9	0.0303006759753016	0.62	0.0152668767505084	0	1	0	1	0	0
9	0.0303006759753016	0.63	0.0152668767505084	0	1	0	1	0	0
9	0.0303006759753016	0.64	0.0152668767505084	0	1	0	1	0	0
9	0.0303006759753016	0.65	0.0152668767505084	0	1	0	1	0	0
9	0.0303006759753016	0.66	0.0152668767505084	0	1	0	1	0	0
9	0.0303006759753016	0.67	0.0152668767505084	0	1	0	1	0	0
9	0.0303006759753016	0.68	0.0152668767505084	0	1	0	1	0	0
9	0.0303006759753016	0.69	0.0152668767505084	0	1	0	1	0	0
9	0.0303006759753016	0.7	0.0152668767505084	0	1	0	1	0	0
9	0.0303006759753016	0.71	0.0152668767505084	0	1	0	1	0	0
9	0.0303006759753016	0.72	0.0152668767505084	0	1	0	1	0	0
9	0.0303006759753016	0.73	0.0152668767505084	0	1	0	1	0	0
9	0.0303006759753016	0.74	0.0152668767505084	0	1	0	1	0	0
9	0.0303006759753016	0.75	0.0152668767505084	0	1	0	1	0	0
9	0.0303006759753016	0.76	0.0152668767505084	0	1	0	1	0	0
9	0.0303006759753016	0.77	0.0152668767505084	0	1	0	1	0	0
9	0.0303006759753016	0.78	0.0152668767505084	0	1	0	1	0	0
9	0.0303006759753016	0.79	0.0152668767505084	0	1	0	1	0	0
9	0.0303006759753016	0.8	0.0152668767505084	0	1	0	1	0	0
9	0.0303006759753016	0.81	0.0152668767505084	0	1	0	1	0	0
9	0.0303006759753016	0.82	0.0152668767505084	0	1	0	1	0	0
9	0.0303006759753016	0.83	0.0152668767505084	0	1	0	1	0	0
9	0.0303006759753016	0.84	0.0152668767505084	0	1	0	1	0	0
9	0.0303006759753016	0.85	0.0152668767505084	0	1	0	1	0	0
9	0.0303006759753016	0.86	0.0152668767505084	0	1	0	1	0	0
9	0.0303006759753016	0.87	0.0152668767505084	0	1	0	1	0	0
9	0.0303006759753016	0.88	0.0152668767505084	0	1	0	1	0	0
9	0.0303006759753016	0.89	0.0152668767505084	0	1	0	1	0	0
9	0.0303006759753016	0.9	0.0152668767505084	0	1	0	1	0	0
9	0.0303006759753016	0.91	0.0152668767505084	0	1	0	1	0	0
9	0.0303006759753016	0.92	0.0152668767505084	0	1	0	1	0	0
9	0.0303006759753016	0.93	0.0152668767505084	0	1	0	1	0	0
9	0.0303006759753016	0.94	0.0152668767505084	0	1	0	1	0	0
9	0.0303006759753016	0.95	0.0152668767505084	0	1	0	1	0	0
9	0.0303006759753016	0.96	0.0152668767505084	0	1	0	1	0	0
9	0.0303006759753016	0.97	0.0152668767505084	0	1	0	1	0	0
9	0.0303006759753016	0.98	0.0152668767505084	0	1	0	1	0	0
9	0.0303006759753016	0.99	0.0152668767505084	0	1	0	1	0	0
9	0.0303006759753016	1	0.0152668767505084	0	1	0	1	0	0
10	0.0303006759753016	0.01	0.0152668767505084	0	1	0	0.3675	0	0
10	0.0303006759753016	0.01	0.0152668767505084	0	1	0.3675	1	1	1
10	0.0303006759753016	0.02	0.0152668767505084	0	1	0	0.3713	0	0
10	0.0303006759753016	0.02	0.0152668767505084	0	1	0.3713	1	1	1
10	0.0303006759753016	0.03	0.0152668767505084	0	1	0	0.3751	0	0
10	0.0303006759753016	0.03	0.0152668767505084	0	1	0.3751	1	1	1
10	0.0303006759753016	0.04	0.0152668767505084	0	1	0	0.379	0	0
10	0.0303006759753016	0.04	0.0152668767505084	0	1	0.379	1	1	1
10	0.0303006759753016	0.05	0.0152668767505084	0	1	0	0.3831	0	0
10	0.0303006759753016	0.05	0.0152668767505084	0	1	0.3831	1	1	1
10	0.0303006759753016	0.06	0.0152668767505084	0	1	0	0.3872	0	0
10	0.0303006759753016	0.06	0.0152668767505084	0	1	0.3872	1	1	1
10	0.0303006759753016	0.07	0.0152668767505084	0	1	0	0.3914	0	0
10	0.0303006759753016	0.07	0.0152668767505084	0	1	0.3914	1	1	1
10	0.0303006759753016	0.08	0.0152668767505084	0	1	0	0.3956	0	0
10	0.0303006759753016	0.08	0.0152668767505084	0	1	0.3956	1	1	1
10	0.0303006759753016	0.09	0.0152668767505084	0	1	0	0.4	0	0
10	0.0303006759753016	0.09	0.0152668767505084	0	1	0.4	1	1	1
10	0.0303006759753016	0.1	0.0152668767505084	0	1	0	0.4045	0	0
10	0.0303006759753016	0.1	0.0152668767505084	0	1	0.4045	1	1	1
10	0.0303006759753016	0.11	0.0152668767505084	0	1	0	0.4091	0	0
10	0.0303006759753016	0.11	0.0152668767505084	0	1	0.4091	1	1	1
10	0.0303006759753016	0.12	0.0152668767505084	0	1	0	0.4138	0	0
10	0.0303006759753016	0.12	0.0152668767505084	0	1	0.4138	1	1	1
10	0.0303006759753016	0.13	0.0152668767505084	0	1	0	0.4186	0	0
10	0.0303006759753016	0.13	0.0152668767505084	0	1	0.4186	1	1	1
10	0.0303006759753016	0.14	0.0152668767505084	0	1	0	0.4235	0	0
10	0.0303006759753016	0.14	0.0152668767505084	0	1	0.4235	1	1	1
10	0.0303006759753016	0.15	0.0152668767505084	0	1	0	0.4285	0	0
10	0.0303006759753016	0.15	0.0152668767505084	0	1	0.4285	1	1	1
10	0.0303006759753016	0.16	0.0152668767505084	0	1	0	0.4336	0	0
10	0.0303006759753016	0.16	0.0152668767505084	0	1	0.4336	1	1	1
10	0.0303006759753016	0.17	0.0152668767505084	0	1	0	0.4389	0	0
10	0.0303006759753016	0.17	0.0152668767505084	0	1	0.4389	1	1	1
10	0.0303006759753016	0.18	0.0152668767505084	0	1	0	0.4443	0	0
10	0.0303006759753016	0.18	0.0152668767505084	0	1	0.4443	1	1	1
10	0.0303006759753016	0.19	0.0152668767505084	0	1	0	0.4498	0	0
10	0.0303006759753016	0.19	0.0152668767505084	0	1	0.4498	1	1	1
10	0.0303006759753016	0.2	0.0152668767505084	0	1	0	0.4555	0	0
10	0.0303006759753016	0.2	0.0152668767505084	0	1	0.4555	1	1	1
10	0.0303006759753016	0.21	0.0152668767505084	0	1	0	0.4613	0	0
10	0.0303006759753016	0.21	0.0152668767505084	0	1	0.4613	1	1	1
10	0.0303006759753016	0.22	0.0152668767505084	0	1	0	0.4673	0	0
10	0.0303006759753016	0.22	0.0152668767505084	0	1	0.4673	1	1	1
10	0.0303006759753016	0.23	0.0152668767505084	0	1	0	0.4734	0	0
10	0.0303006759753016	0.23	0.0152668767505084	0	1	0.4734	1	1	1
10	0.0303006759753016	0.24	0.0152668767505084	0	1	0	0.4797	0	0
10	0.0303006759753016	0.24	0.0152668767505084	0	1	0.4797	1	1	1
10	0.0303006759753016	0.25	0.0152668767505084	0	1	0	0.4861	0	0
10	0.0303006759753016	0.25	0.0152668767505084	0	1	0.4861	1	1	1
10	0.0303006759753016	0.26	0.0152668767505084	0	1	0	0.4927	0	0
10	0.0303006759753016	0.26	0.0152668767505084	0	1	0.4927	1	1	1
10	0.0303006759753016	0.27	0.0152668767505084	0	1	0	0.4996	0	0
10	0.0303006759753016	0.27	0.0152668767505084	0	1	0.4996	1	1	1
10	0.0303006759753016	0.28	0.0152668767505084	0	1	0	0.5066	0	0
10	0.0303006759753016	0.28	0.0152668767505084	0	1	0.5066	1	1	1
10	0.0303006759753016	0.29	0.0152668767505084	0	1	0	0.5138	0	0
10	0.0303006759753016	0.29	0.0152668767505084	0	1	0.5138	1	1	1
10	0.0303006759753016	0.3	0.0152668767505084	0	1	0	0.5212	0	0
10	0.0303006759753016	0.3	0.0152668767505084	0	1	0.5212	1	1	1
10	0.0303006759753016	0.31	0.0152668767505084	0	1	0	0.5288	0	0
10	0.0303006759753016	0.31	0.0152668767505084	0	1	0.5288	1	1	1
10	0.0303006759753016	0.32	0.0152668767505084	0	1	0	0.5367	0	0
10	0.0303006759753016	0.32	0.0152668767505084	0	1	0.5367	1	1	1
10	0.0303006759753016	0.33	0.0152668767505084	0	1	0	0.5447	0	0
10	0.0303006759753016	0.33	0.0152668767505084	0	1	0.5447	1	1	1
10	0.0303006759753016	0.34	0.0152668767505084	0	1	0	0.5531	0	0
10	0.0303006759753016	0.34	0.0152668767505084	0	1	0.5531	1	1	1
10	0.0303006759753016	0.35	0.0152668767505084	0	1	0	0.5617	0	0
10	0.0303006759753016	0.35	0.0152668767505084	0	1	0.5617	1	1	1
10	0.0303006759753016	0.36	0.0152668767505084	0	1	0	0.5706	0	0
10	0.0303006759753016	0.36	0.0152668767505084	0	1	0.5706	1	1	1
10	0.0303006759753016	0.37	0.0152668767505084	0	1	0	0.5797	0	0
10	0.0303006759753016	0.37	0.0152668767505084	0	1	0.5797	1	1	1
10	0.0303006759753016	0.38	0.0152668767505084	0	1	0	0.5892	0	0
10	0.0303006759753016	0.38	0.0152668767505084	0	1	0.5892	1	1	1
10	0.0303006759753016	0.39	0.0152668767505084	0	1	0	0.5989	0	0
10	0.0303006759753016	0.39	0.0152668767505084	0	1	0.5989	1	1	1
10	0.0303006759753016	0.4	0.0152668767505084	0	1	0	0.609	0	0
10	0.0303006759753016	0.4	0.0152668767505084	0	1	0.609	1	1	1
10	0.0303006759753016	0.41	0.0152668767505084	0	1	0	0.6195	0	0
10	0.0303006759753016	0.41	0.0152668767505084	0	1	0.6195	1	1	1
10	0.0303006759753016	0.42	0.0152668767505084	0	1	0	0.6303	0	0
10	0.0303006759753016	0.42	0.0152668767505084	0	1	0.6303	1	1	1
10	0.0303006759753016	0.43	0.0152668767505084	0	1	0	0.6415	0	0
10	0.0303006759753016	0.43	0.0152668767505084	0	1	0.6415	1	1	1
10	0.0303006759753016	0.44	0.0152668767505084	0	1	0	0.6531	0	0
10	0.0303006759753016	0.44	0.0152668767505084	0	1	0.6531	1	1	1
10	0.0303006759753016	0.45	0.0152668767505084	0	1	0	0.6651	0	0
10	0.0303006759753016	0.45	0.0152668767505084	0	1	0.6651	1	1	1
10	0.0303006759753016	0.46	0.0152668767505084	0	1	0	0.6776	0	0
10	0.0303006759753016	0.46	0.0152668767505084	0	1	0.6776	1	1	1
10	0.0303006759753016	0.47	0.0152668767505084	0	1	0	0.6905	0	0
10	0.0303006759753016	0.47	0.0152668767505084	0	1	0.6905	1	1	1
10	0.0303006759753016	0.48	0.0152668767505084	0	1	0	0.704	0	0
10	0.0303006759753016	0.48	0.0152668767505084	0	1	0.704	1	1	1
10	0.0303006759753016	0.49	0.0152668767505084	0	1	0	0.718	0	0
10	0.0303006759753016	0.49	0.0152668767505084	0	1	0.718	1	1	1
10	0.0303006759753016	0.5	0.0152668767505084	0	1	0	0.7325	0	0
10	0.0303006759753016	0.5	0.0152668767505084	0	1	0.7325	1	1	1
10	0.0303006759753016	0.51	0.0152668767505084	0	1	0	0.7477	0	0
10	0.0303006759753016	0.51	0.0152668767505084	0	1	0.7477	1	1	1
10	0.0303006759753016	0.52	0.0152668767505084	0	1	0	0.7635	0	0
10	0.0303006759753016	0.52	0.0152668767505084	0	1	0.7635	1	1	1
10	0.0303006759753016	0.53	0.0152668767505084	0	1	0	0.78	0	0
10	0.0303006759753016	0.53	0.0152668767505084	0	1	0.78	1	1	1
10	0.0303006759753016	0.54	0.0152668767505084	0	1	0	0.7972	0	0
10	0.0303006759753016	0.54	0.0152668767505084	0	1	0.7972	1	1	1
10	0.0303006759753016	0.55	0.0152668767505084	0	1	0	0.8152	0	0
10	0.0303006759753016	0.55	0.0152668767505084	0	1	0.8152	1	1	1
10	0.0303006759753016	0.56	0.0152668767505084	0	1	0	0.834	0	0
10	0.0303006759753016	0.56	0.0152668767505084	0	1	0.834	1	1	1
10	0.0303006759753016	0.57	0.0152668767505084	0	1	0	0.8538	0	0
10	0.0303006759753016	0.57	0.0152668767505084	0	1	0.8538	1	1	1
10	0.0303006759753016	0.58	0.0152668767505084	0	1	0	0.8744	0	0
10	0.0303006759753016	0.58	0.0152668767505084	0	1	0.8744	1	1	1
10	0.0303006759753016	0.59	0.0152668767505084	0	1	0	0.8961	0	0
10	0.0303006759753016	0.59	0.0152668767505084	0	1	0.8961	1	1	1
10	0.0303006759753016	0.6	0.0152668767505084	0	1	0	0.919	0	0
10	0.0303006759753016	0.6	0.0152668767505084	0	1	0.919	1	1	1
10	0.0303006759753016	0.61	0.0152668767505084	0	1	0	0.943	0	0
10	0.0303006759753016	0.61	0.0152668767505084	0	1	0.943	1	1	1
10	0.0303006759753016	0.62	0.0152668767505084	0	1	0	0.9683	0	0
10	0.0303006759753016	0.62	0.0152668767505084	0	1	0.9683	1	1	1
10	0.0303006759753016	0.63	0.0152668767505084	0	1	0	0.9949	0	0
10	0.0303006759753016	0.63	0.0152668767505084	0	1	0.9949	1	1	1
10	0.0303006759753016	0.64	0.0152668767505084	0	1	0	1	0	0
10	0.0303006759753016	0.65	0.0152668767505084	0	1	0	1	0	0
10	0.0303006759753016	0.66	0.0152668767505084	0	1	0	1	0	0
10	0.0303006759753016	0.67	0.0152668767505084	0	1	0	1	0	0
10	0.0303006759753016	0.68	0.0152668767505084	0	1	0	1	0	0
10	0.0303006759753016	0.69	0.0152668767505084	0	1	0	1	0	0
10	0.0303006759753016	0.7	0.0152668767505084	0	1	0	1	0	0
10	0.0303006759753016	0.71	0.0152668767505084	0	1	0	1	0	0
10	0.0303006759753016	0.72	0.0152668767505084	0	1	0	1	0	0
10	0.0303006759753016	0.73	0.0152668767505084	0	1	0	1	0	0
10	0.0303006759753016	0.74	0.0152668767505084	0	1	0	1	0	0
10	0.0303006759753016	0.75	0.0152668767505084	0	1	0	1	0	0
10	0.0303006759753016	0.76	0.0152668767505084	0	1	0	1	0	0
10	0.0303006759753016	0.77	0.0152668767505084	0	1	0	1	0	0
10	0.0303006759753016	0.78	0.0152668767505084	0	1	0	1	0	0
10	0.0303006759753016	0.79	0.0152668767505084	0	1	0	1	0	0
10	0.0303006759753016	0.8	0.0152668767505084	0	1	0	1	0	0
10	0.0303006759753016	0.81	0.0152668767505084	0	1	0	1	0	0
10	0.0303006759753016	0.82	0.0152668767505084	0	1	0	1	0	0
10	0.0303006759753016	0.83	0.0152668767505084	0	1	0	1	0	0
10	0.0303006759753016	0.84	0.0152668767505084	0	1	0	1	0	0
10	0.0303006759753016	0.85	0.0152668767505084	0	1	0	1	0	0
10	0.0303006759753016	0.86	0.0152668767505084	0	1	0	1	0	0
10	0.0303006759753016	0.87	0.0152668767505084	0	1	0	1	0	0
10	0.0303006759753016	0.88	0.0152668767505084	0	1	0	1	0	0
10	0.0303006759753016	0.89	0.0152668767505084	0	1	0	1	0	0
10	0.0303006759753016	0.9	0.0152668767505084	0	1	0	1	0	0
10	0.0303006759753016	0.91	0.0152668767505084	0	1	0	1	0	0
10	0.0303006759753016	0.92	0.0152668767505084	0	1	0	1	0	0
10	0.0303006759753016	0.93	0.0152668767505084	0	1	0	1	0	0
10	0.0303006759753016	0.94	0.0152668767505084	0	1	0	1	0	0
10	0.0303006759753016	0.95	0.0152668767505084	0	1	0	1	0	0
10	0.0303006759753016	0.96	0.0152668767505084	0	1	0	1	0	0
10	0.0303006759753016	0.97	0.0152668767505084	0	1	0	1	0	0
10	0.0303006759753016	0.98	0.0152668767505084	0	1	0	1	0	0
10	0.0303006759753016	0.99	0.0152668767505084	0	1	0	1	0	0
10	0.0303006759753016	1	0.0152668767505084	0	1	0	1	0	0
11	0.0303006759753016	0.01	0.0152668767505084	0	1	0	0.3386	0	0
11	0.0303006759753016	0.01	0.0152668767505084	0	1	0.3386	1	1	1
11	0.0303006759753016	0.02	0.0152668767505084	0	1	0	0.3421	0	0
11	0.0303006759753016	0.02	0.0152668767505084	0	1	0.3421	1	1	1
11	0.0303006759753016	0.03	0.0152668767505084	0	1	0	0.3457	0	0
11	0.0303006759753016	0.03	0.0152668767505084	0	1	0.3457	1	1	1
11	0.0303006759753016	0.04	0.0152668767505084	0	1	0	0.3493	0	0
11	0.0303006759753016	0.04	0.0152668767505084	0	1	0.3493	1	1	1
11	0.0303006759753016	0.05	0.0152668767505084	0	1	0	0.353	0	0
11	0.0303006759753016	0.05	0.0152668767505084	0	1	0.353	1	1	1
11	0.0303006759753016	0.06	0.0152668767505084	0	1	0	0.3568	0	0
11	0.0303006759753016	0.06	0.0152668767505084	0	1	0.3568	1	1	1
11	0.0303006759753016	0.07	0.0152668767505084	0	1	0	0.3607	0	0
11	0.0303006759753016	0.07	0.0152668767505084	0	1	0.3607	1	1	1
11	0.0303006759753016	0.08	0.0152668767505084	0	1	0	0.3646	0	0
11	0.0303006759753016	0.08	0.0152668767505084	0	1	0.3646	1	1	1
11	0.0303006759753016	0.09	0.0152668767505084	0	1	0	0.3687	0	0
11	0.0303006759753016	0.09	0.0152668767505084	0	1	0.3687	1	1	1
11	0.0303006759753016	0.1	0.0152668767505084	0	1	0	0.3728	0	0
11	0.0303006759753016	0.1	0.0152668767505084	0	1	0.3728	1	1	1
11	0.0303006759753016	0.11	0.0152668767505084	0	1	0	0.377	0	0
11	0.0303006759753016	0.11	0.0152668767505084	0	1	0.377	1	1	1
11	0.0303006759753016	0.12	0.0152668767505084	0	1	0	0.3813	0	0
11	0.0303006759753016	0.12	0.0152668767505084	0	1	0.3813	1	1	1
11	0.0303006759753016	0.13	0.0152668767505084	0	1	0	0.3858	0	0
11	0.0303006759753016	0.13	0.0152668767505084	0	1	0.3858	1	1	1
11	0.0303006759753016	0.14	0.0152668767505084	0	1	0	0.3903	0	0
11	0.0303006759753016	0.14	0.0152668767505084	0	1	0.3903	1	1	1
11	0.0303006759753016	0.15	0.0152668767505084	0	1	0	0.3949	0	0
11	0.0303006759753016	0.15	0.0152668767505084	0	1	0.3949	1	1	1
11	0.0303006759753016	0.16	0.0152668767505084	0	1	0	0.3997	0	0
11	0.0303006759753016	0.16	0.0152668767505084	0	1	0.3997	1	1	1
11	0.0303006759753016	0.17	0.0152668767505084	0	1	0	0.4045	0	0
11	0.0303006759753016	0.17	0.0152668767505084	0	1	0.4045	1	1	1
11	0.0303006759753016	0.18	0.0152668767505084	0	1	0	0.4095	0	0
11	0.0303006759753016	0.18	0.0152668767505084	0	1	0.4095	1	1	1
11	0.0303006759753016	0.19	0.0152668767505084	0	1	0	0.4146	0	0
11	0.0303006759753016	0.19	0.0152668767505084	0	1	0.4146	1	1	1
11	0.0303006759753016	0.2	0.0152668767505084	0	1	0	0.4199	0	0
11	0.0303006759753016	0.2	0.0152668767505084	0	1	0.4199	1	1	1
11	0.0303006759753016	0.21	0.0152668767505084	0	1	0	0.4252	0	0
11	0.0303006759753016	0.21	0.0152668767505084	0	1	0.4252	1	1	1
11	0.0303006759753016	0.22	0.0152668767505084	0	1	0	0.4307	0	0
11	0.0303006759753016	0.22	0.0152668767505084	0	1	0.4307	1	1	1
11	0.0303006759753016	0.23	0.0152668767505084	0	1	0	0.4364	0	0
11	0.0303006759753016	0.23	0.0152668767505084	0	1	0.4364	1	1	1
11	0.0303006759753016	0.24	0.0152668767505084	0	1	0	0.4422	0	0
11	0.0303006759753016	0.24	0.0152668767505084	0	1	0.4422	1	1	1
11	0.0303006759753016	0.25	0.0152668767505084	0	1	0	0.4482	0	0
11	0.0303006759753016	0.25	0.0152668767505084	0	1	0.4482	1	1	1
11	0.0303006759753016	0.26	0.0152668767505084	0	1	0	0.4543	0	0
11	0.0303006759753016	0.26	0.0152668767505084	0	1	0.4543	1	1	1
11	0.0303006759753016	0.27	0.0152668767505084	0	1	0	0.4606	0	0
11	0.0303006759753016	0.27	0.0152668767505084	0	1	0.4606	1	1	1
11	0.0303006759753016	0.28	0.0152668767505084	0	1	0	0.467	0	0
11	0.0303006759753016	0.28	0.0152668767505084	0	1	0.467	1	1	1
11	0.0303006759753016	0.29	0.0152668767505084	0	1	0	0.4737	0	0
11	0.0303006759753016	0.29	0.0152668767505084	0	1	0.4737	1	1	1
11	0.0303006759753016	0.3	0.0152668767505084	0	1	0	0.4805	0	0
11	0.0303006759753016	0.3	0.0152668767505084	0	1	0.4805	1	1	1
11	0.0303006759753016	0.31	0.0152668767505084	0	1	0	0.4876	0	0
11	0.0303006759753016	0.31	0.0152668767505084	0	1	0.4876	1	1	1
11	0.0303006759753016	0.32	0.0152668767505084	0	1	0	0.4948	0	0
11	0.0303006759753016	0.32	0.0152668767505084	0	1	0.4948	1	1	1
11	0.0303006759753016	0.33	0.0152668767505084	0	1	0	0.5023	0	0
11	0.0303006759753016	0.33	0.0152668767505084	0	1	0.5023	1	1	1
11	0.0303006759753016	0.34	0.0152668767505084	0	1	0	0.51	0	0
11	0.0303006759753016	0.34	0.0152668767505084	0	1	0.51	1	1	1
11	0.0303006759753016	0.35	0.0152668767505084	0	1	0	0.518	0	0
11	0.0303006759753016	0.35	0.0152668767505084	0	1	0.518	1	1	1
11	0.0303006759753016	0.36	0.0152668767505084	0	1	0	0.5262	0	0
11	0.0303006759753016	0.36	0.0152668767505084	0	1	0.5262	1	1	1
11	0.0303006759753016	0.37	0.0152668767505084	0	1	0	0.5346	0	0
11	0.0303006759753016	0.37	0.0152668767505084	0	1	0.5346	1	1	1
11	0.0303006759753016	0.38	0.0152668767505084	0	1	0	0.5434	0	0
11	0.0303006759753016	0.38	0.0152668767505084	0	1	0.5434	1	1	1
11	0.0303006759753016	0.39	0.0152668767505084	0	1	0	0.5524	0	0
11	0.0303006759753016	0.39	0.0152668767505084	0	1	0.5524	1	1	1
11	0.0303006759753016	0.4	0.0152668767505084	0	1	0	0.5617	0	0
11	0.0303006759753016	0.4	0.0152668767505084	0	1	0.5617	1	1	1
11	0.0303006759753016	0.41	0.0152668767505084	0	1	0	0.5714	0	0
11	0.0303006759753016	0.41	0.0152668767505084	0	1	0.5714	1	1	1
11	0.0303006759753016	0.42	0.0152668767505084	0	1	0	0.5814	0	0
11	0.0303006759753016	0.42	0.0152668767505084	0	1	0.5814	1	1	1
11	0.0303006759753016	0.43	0.0152668767505084	0	1	0	0.5917	0	0
11	0.0303006759753016	0.43	0.0152668767505084	0	1	0.5917	1	1	1
11	0.0303006759753016	0.44	0.0152668767505084	0	1	0	0.6024	0	0
11	0.0303006759753016	0.44	0.0152668767505084	0	1	0.6024	1	1	1
11	0.0303006759753016	0.45	0.0152668767505084	0	1	0	0.6136	0	0
11	0.0303006759753016	0.45	0.0152668767505084	0	1	0.6136	1	1	1
11	0.0303006759753016	0.46	0.0152668767505084	0	1	0	0.6251	0	0
11	0.0303006759753016	0.46	0.0152668767505084	0	1	0.6251	1	1	1
11	0.0303006759753016	0.47	0.0152668767505084	0	1	0	0.6371	0	0
11	0.0303006759753016	0.47	0.0152668767505084	0	1	0.6371	1	1	1
11	0.0303006759753016	0.48	0.0152668767505084	0	1	0	0.6495	0	0
11	0.0303006759753016	0.48	0.0152668767505084	0	1	0.6495	1	1	1
11	0.0303006759753016	0.49	0.0152668767505084	0	1	0	0.6625	0	0
11	0.0303006759753016	0.49	0.0152668767505084	0	1	0.6625	1	1	1
11	0.0303006759753016	0.5	0.0152668767505084	0	1	0	0.676	0	0
11	0.0303006759753016	0.5	0.0152668767505084	0	1	0.676	1	1	1
11	0.0303006759753016	0.51	0.0152668767505084	0	1	0	0.69	0	0
11	0.0303006759753016	0.51	0.0152668767505084	0	1	0.69	1	1	1
11	0.0303006759753016	0.52	0.0152668767505084	0	1	0	0.7046	0	0
11	0.0303006759753016	0.52	0.0152668767505084	0	1	0.7046	1	1	1
11	0.0303006759753016	0.53	0.0152668767505084	0	1	0	0.7199	0	0
11	0.0303006759753016	0.53	0.0152668767505084	0	1	0.7199	1	1	1
11	0.0303006759753016	0.54	0.0152668767505084	0	1	0	0.7358	0	0
11	0.0303006759753016	0.54	0.0152668767505084	0	1	0.7358	1	1	1
11	0.0303006759753016	0.55	0.0152668767505084	0	1	0	0.7525	0	0
11	0.0303006759753016	0.55	0.0152668767505084	0	1	0.7525	1	1	1
11	0.0303006759753016	0.56	0.0152668767505084	0	1	0	0.7699	0	0
11	0.0303006759753016	0.56	0.0152668767505084	0	1	0.7699	1	1	1
11	0.0303006759753016	0.57	0.0152668767505084	0	1	0	0.7882	0	0
11	0.0303006759753016	0.57	0.0152668767505084	0	1	0.7882	1	1	1
11	0.0303006759753016	0.58	0.0152668767505084	0	1	0	0.8074	0	0
11	0.0303006759753016	0.58	0.0152668767505084	0	1	0.8074	1	1	1
11	0.0303006759753016	0.59	0.0152668767505084	0	1	0	0.8275	0	0
11	0.0303006759753016	0.59	0.0152668767505084	0	1	0.8275	1	1	1
11	0.0303006759753016	0.6	0.0152668767505084	0	1	0	0.8486	0	0
11	0.0303006759753016	0.6	0.0152668767505084	0	1	0.8486	1	1	1
11	0.0303006759753016	0.61	0.0152668767505084	0	1	0	0.8709	0	0
11	0.0303006759753016	0.61	0.0152668767505084	0	1	0.8709	1	1	1
11	0.0303006759753016	0.62	0.0152668767505084	0	1	0	0.8943	0	0
11	0.0303006759753016	0.62	0.0152668767505084	0	1	0.8943	1	1	1
11	0.0303006759753016	0.63	0.0152668767505084	0	1	0	0.9191	0	0
11	0.0303006759753016	0.63	0.0152668767505084	0	1	0.9191	1	1	1
11	0.0303006759753016	0.64	0.0152668767505084	0	1	0	0.9452	0	0
11	0.0303006759753016	0.64	0.0152668767505084	0	1	0.9452	1	1	1
11	0.0303006759753016	0.65	0.0152668767505084	0	1	0	0.9729	0	0
11	0.0303006759753016	0.65	0.0152668767505084	0	1	0.9729	1	1	1
11	0.0303006759753016	0.66	0.0152668767505084	0	1	0	1	0	0
11	0.0303006759753016	0.67	0.0152668767505084	0	1	0	1	0	0
11	0.0303006759753016	0.68	0.0152668767505084	0	1	0	1	0	0
11	0.0303006759753016	0.69	0.0152668767505084	0	1	0	1	0	0
11	0.0303006759753016	0.7	0.0152668767505084	0	1	0	1	0	0
11	0.0303006759753016	0.71	0.0152668767505084	0	1	0	1	0	0
11	0.0303006759753016	0.72	0.0152668767505084	0	1	0	1	0	0
11	0.0303006759753016	0.73	0.0152668767505084	0	1	0	1	0	0
11	0.0303006759753016	0.74	0.0152668767505084	0	1	0	1	0	0
11	0.0303006759753016	0.75	0.0152668767505084	0	1	0	1	0	0
11	0.0303006759753016	0.76	0.0152668767505084	0	1	0	1	0	0
11	0.0303006759753016	0.77	0.0152668767505084	0	1	0	1	0	0
11	0.0303006759753016	0.78	0.0152668767505084	0	1	0	1	0	0
11	0.0303006759753016	0.79	0.0152668767505084	0	1	0	1	0	0
11	0.0303006759753016	0.8	0.0152668767505084	0	1	0	1	0	0
11	0.0303006759753016	0.81	0.0152668767505084	0	1	0	1	0	0
11	0.0303006759753016	0.82	0.0152668767505084	0	1	0	1	0	0
11	0.0303006759753016	0.83	0.0152668767505084	0	1	0	1	0	0
11	0.0303006759753016	0.84	0.0152668767505084	0	1	0	1	0	0
11	0.0303006759753016	0.85	0.0152668767505084	0	1	0	1	0	0
11	0.0303006759753016	0.86	0.0152668767505084	0	1	0	1	0	0
11	0.0303006759753016	0.87	0.0152668767505084	0	1	0	1	0	0
11	0.0303006759753016	0.88	0.0152668767505084	0	1	0	1	0	0
11	0.0303006759753016	0.89	0.0152668767505084	0	1	0	1	0	0
11	0.0303006759753016	0.9	0.0152668767505084	0	1	0	1	0	0
11	0.0303006759753016	0.91	0.0152668767505084	0	1	0	1	0	0
11	0.0303006759753016	0.92	0.0152668767505084	0	1	0	1	0	0
11	0.0303006759753016	0.93	0.0152668767505084	0	1	0	1	0	0
11	0.0303006759753016	0.94	0.0152668767505084	0	1	0	1	0	0
11	0.0303006759753016	0.95	0.0152668767505084	0	1	0	1	0	0
11	0.0303006759753016	0.96	0.0152668767505084	0	1	0	1	0	0
11	0.0303006759753016	0.97	0.0152668767505084	0	1	0	1	0	0
11	0.0303006759753016	0.98	0.0152668767505084	0	1	0	1	0	0
11	0.0303006759753016	0.99	0.0152668767505084	0	1	0	1	0	0
11	0.0303006759753016	1	0.0152668767505084	0	1	0	1	0	0
12	0.0303006759753016	0.01	0.0152668767505084	0	1	0	0.3142	0	0
12	0.0303006759753016	0.01	0.0152668767505084	0	1	0.3142	1	1	1
12	0.0303006759753016	0.02	0.0152668767505084	0	1	0	0.3174	0	0
12	0.0303006759753016	0.02	0.0152668767505084	0	1	0.3174	1	1	1
12	0.0303006759753016	0.03	0.0152668767505084	0	1	0	0.3207	0	0
12	0.0303006759753016	0.03	0.0152668767505084	0	1	0.3207	1	1	1
12	0.0303006759753016	0.04	0.0152668767505084	0	1	0	0.3241	0	0
12	0.0303006759753016	0.04	0.0152668767505084	0	1	0.3241	1	1	1
12	0.0303006759753016	0.05	0.0152668767505084	0	1	0	0.3276	0	0
12	0.0303006759753016	0.05	0.0152668767505084	0	1	0.3276	1	1	1
12	0.0303006759753016	0.06	0.0152668767505084	0	1	0	0.3311	0	0
12	0.0303006759753016	0.06	0.0152668767505084	0	1	0.3311	1	1	1
12	0.0303006759753016	0.07	0.0152668767505084	0	1	0	0.3347	0	0
12	0.0303006759753016	0.07	0.0152668767505084	0	1	0.3347	1	1	1
12	0.0303006759753016	0.08	0.0152668767505084	0	1	0	0.3383	0	0
12	0.0303006759753016	0.08	0.0152668767505084	0	1	0.3383	1	1	1
12	0.0303006759753016	0.09	0.0152668767505084	0	1	0	0.3421	0	0
12	0.0303006759753016	0.09	0.0152668767505084	0	1	0.3421	1	1	1
12	0.0303006759753016	0.1	0.0152668767505084	0	1	0	0.3459	0	0
12	0.0303006759753016	0.1	0.0152668767505084	0	1	0.3459	1	1	1
12	0.0303006759753016	0.11	0.0152668767505084	0	1	0	0.3499	0	0
12	0.0303006759753016	0.11	0.0152668767505084	0	1	0.3499	1	1	1
12	0.0303006759753016	0.12	0.0152668767505084	0	1	0	0.3539	0	0
12	0.0303006759753016	0.12	0.0152668767505084	0	1	0.3539	1	1	1
12	0.0303006759753016	0.13	0.0152668767505084	0	1	0	0.358	0	0
12	0.0303006759753016	0.13	0.0152668767505084	0	1	0.358	1	1	1
12	0.0303006759753016	0.14	0.0152668767505084	0	1	0	0.3622	0	0
12	0.0303006759753016	0.14	0.0152668767505084	0	1	0.3622	1	1	1
12	0.0303006759753016	0.15	0.0152668767505084	0	1	0	0.3665	0	0
12	0.0303006759753016	0.15	0.0152668767505084	0	1	0.3665	1	1	1
12	0.0303006759753016	0.16	0.0152668767505084	0	1	0	0.3709	0	0
12	0.0303006759753016	0.16	0.0152668767505084	0	1	0.3709	1	1	1
12	0.0303006759753016	0.17	0.0152668767505084	0	1	0	0.3754	0	0
12	0.0303006759753016	0.17	0.0152668767505084	0	1	0.3754	1	1	1
12	0.0303006759753016	0.18	0.0152668767505084	0	1	0	0.3801	0	0
12	0.0303006759753016	0.18	0.0152668767505084	0	1	0.3801	1	1	1
12	0.0303006759753016	0.19	0.0152668767505084	0	1	0	0.3848	0	0
12	0.0303006759753016	0.19	0.0152668767505084	0	1	0.3848	1	1	1
12	0.0303006759753016	0.2	0.0152668767505084	0	1	0	0.3897	0	0
12	0.0303006759753016	0.2	0.0152668767505084	0	1	0.3897	1	1	1
12	0.0303006759753016	0.21	0.0152668767505084	0	1	0	0.3947	0	0
12	0.0303006759753016	0.21	0.0152668767505084	0	1	0.3947	1	1	1
12	0.0303006759753016	0.22	0.0152668767505084	0	1	0	0.3998	0	0
12	0.0303006759753016	0.22	0.0152668767505084	0	1	0.3998	1	1	1
12	0.0303006759753016	0.23	0.0152668767505084	0	1	0	0.405	0	0
12	0.0303006759753016	0.23	0.0152668767505084	0	1	0.405	1	1	1
12	0.0303006759753016	0.24	0.0152668767505084	0	1	0	0.4104	0	0
12	0.0303006759753016	0.24	0.0152668767505084	0	1	0.4104	1	1	1
12	0.0303006759753016	0.25	0.0152668767505084	0	1	0	0.416	0	0
12	0.0303006759753016	0.25	0.0152668767505084	0	1	0.416	1	1	1
12	0.0303006759753016	0.26	0.0152668767505084	0	1	0	0.4217	0	0
12	0.0303006759753016	0.26	0.0152668767505084	0	1	0.4217	1	1	1
12	0.0303006759753016	0.27	0.0152668767505084	0	1	0	0.4275	0	0
12	0.0303006759753016	0.27	0.0152668767505084	0	1	0.4275	1	1	1
12	0.0303006759753016	0.28	0.0152668767505084	0	1	0	0.4335	0	0
12	0.0303006759753016	0.28	0.0152668767505084	0	1	0.4335	1	1	1
12	0.0303006759753016	0.29	0.0152668767505084	0	1	0	0.4397	0	0
12	0.0303006759753016	0.29	0.0152668767505084	0	1	0.4397	1	1	1
12	0.0303006759753016	0.3	0.0152668767505084	0	1	0	0.4461	0	0
12	0.0303006759753016	0.3	0.0152668767505084	0	1	0.4461	1	1	1
12	0.0303006759753016	0.31	0.0152668767505084	0	1	0	0.4526	0	0
12	0.0303006759753016	0.31	0.0152668767505084	0	1	0.4526	1	1	1
12	0.0303006759753016	0.32	0.0152668767505084	0	1	0	0.4594	0	0
12	0.0303006759753016	0.32	0.0152668767505084	0	1	0.4594	1	1	1
12	0.0303006759753016	0.33	0.0152668767505084	0	1	0	0.4663	0	0
12	0.0303006759753016	0.33	0.0152668767505084	0	1	0.4663	1	1	1
12	0.0303006759753016	0.34	0.0152668767505084	0	1	0	0.4735	0	0
12	0.0303006759753016	0.34	0.0152668767505084	0	1	0.4735	1	1	1
12	0.0303006759753016	0.35	0.0152668767505084	0	1	0	0.4809	0	0
12	0.0303006759753016	0.35	0.0152668767505084	0	1	0.4809	1	1	1
12	0.0303006759753016	0.36	0.0152668767505084	0	1	0	0.4885	0	0
12	0.0303006759753016	0.36	0.0152668767505084	0	1	0.4885	1	1	1
12	0.0303006759753016	0.37	0.0152668767505084	0	1	0	0.4964	0	0
12	0.0303006759753016	0.37	0.0152668767505084	0	1	0.4964	1	1	1
12	0.0303006759753016	0.38	0.0152668767505084	0	1	0	0.5045	0	0
12	0.0303006759753016	0.38	0.0152668767505084	0	1	0.5045	1	1	1
12	0.0303006759753016	0.39	0.0152668767505084	0	1	0	0.5129	0	0
12	0.0303006759753016	0.39	0.0152668767505084	0	1	0.5129	1	1	1
12	0.0303006759753016	0.4	0.0152668767505084	0	1	0	0.5216	0	0
12	0.0303006759753016	0.4	0.0152668767505084	0	1	0.5216	1	1	1
12	0.0303006759753016	0.41	0.0152668767505084	0	1	0	0.5306	0	0
12	0.0303006759753016	0.41	0.0152668767505084	0	1	0.5306	1	1	1
12	0.0303006759753016	0.42	0.0152668767505084	0	1	0	0.5399	0	0
12	0.0303006759753016	0.42	0.0152668767505084	0	1	0.5399	1	1	1
12	0.0303006759753016	0.43	0.0152668767505084	0	1	0	0.5495	0	0
12	0.0303006759753016	0.43	0.0152668767505084	0	1	0.5495	1	1	1
12	0.0303006759753016	0.44	0.0152668767505084	0	1	0	0.5595	0	0
12	0.0303006759753016	0.44	0.0152668767505084	0	1	0.5595	1	1	1
12	0.0303006759753016	0.45	0.0152668767505084	0	1	0	0.5698	0	0
12	0.0303006759753016	0.45	0.0152668767505084	0	1	0.5698	1	1	1
12	0.0303006759753016	0.46	0.0152668767505084	0	1	0	0.5806	0	0
12	0.0303006759753016	0.46	0.0152668767505084	0	1	0.5806	1	1	1
12	0.0303006759753016	0.47	0.0152668767505084	0	1	0	0.5917	0	0
12	0.0303006759753016	0.47	0.0152668767505084	0	1	0.5917	1	1	1
12	0.0303006759753016	0.48	0.0152668767505084	0	1	0	0.6033	0	0
12	0.0303006759753016	0.48	0.0152668767505084	0	1	0.6033	1	1	1
12	0.0303006759753016	0.49	0.0152668767505084	0	1	0	0.6154	0	0
12	0.0303006759753016	0.49	0.0152668767505084	0	1	0.6154	1	1	1
12	0.0303006759753016	0.5	0.0152668767505084	0	1	0	0.6279	0	0
12	0.0303006759753016	0.5	0.0152668767505084	0	1	0.6279	1	1	1
12	0.0303006759753016	0.51	0.0152668767505084	0	1	0	0.641	0	0
12	0.0303006759753016	0.51	0.0152668767505084	0	1	0.641	1	1	1
12	0.0303006759753016	0.52	0.0152668767505084	0	1	0	0.6546	0	0
12	0.0303006759753016	0.52	0.0152668767505084	0	1	0.6546	1	1	1
12	0.0303006759753016	0.53	0.0152668767505084	0	1	0	0.6689	0	0
12	0.0303006759753016	0.53	0.0152668767505084	0	1	0.6689	1	1	1
12	0.0303006759753016	0.54	0.0152668767505084	0	1	0	0.6837	0	0
12	0.0303006759753016	0.54	0.0152668767505084	0	1	0.6837	1	1	1
12	0.0303006759753016	0.55	0.0152668767505084	0	1	0	0.6992	0	0
12	0.0303006759753016	0.55	0.0152668767505084	0	1	0.6992	1	1	1
12	0.0303006759753016	0.56	0.0152668767505084	0	1	0	0.7155	0	0
12	0.0303006759753016	0.56	0.0152668767505084	0	1	0.7155	1	1	1
12	0.0303006759753016	0.57	0.0152668767505084	0	1	0	0.7325	0	0
12	0.0303006759753016	0.57	0.0152668767505084	0	1	0.7325	1	1	1
12	0.0303006759753016	0.58	0.0152668767505084	0	1	0	0.7504	0	0
12	0.0303006759753016	0.58	0.0152668767505084	0	1	0.7504	1	1	1
12	0.0303006759753016	0.59	0.0152668767505084	0	1	0	0.7691	0	0
12	0.0303006759753016	0.59	0.0152668767505084	0	1	0.7691	1	1	1
12	0.0303006759753016	0.6	0.0152668767505084	0	1	0	0.7888	0	0
12	0.0303006759753016	0.6	0.0152668767505084	0	1	0.7888	1	1	1
12	0.0303006759753016	0.61	0.0152668767505084	0	1	0	0.8096	0	0
12	0.0303006759753016	0.61	0.0152668767505084	0	1	0.8096	1	1	1
12	0.0303006759753016	0.62	0.0152668767505084	0	1	0	0.8315	0	0
12	0.0303006759753016	0.62	0.0152668767505084	0	1	0.8315	1	1	1
12	0.0303006759753016	0.63	0.0152668767505084	0	1	0	0.8545	0	0
12	0.0303006759753016	0.63	0.0152668767505084	0	1	0.8545	1	1	1
12	0.0303006759753016	0.64	0.0152668767505084	0	1	0	0.879	0	0
12	0.0303006759753016	0.64	0.0152668767505084	0	1	0.879	1	1	1
12	0.0303006759753016	0.65	0.0152668767505084	0	1	0	0.9048	0	0
12	0.0303006759753016	0.65	0.0152668767505084	0	1	0.9048	1	1	1
12	0.0303006759753016	0.66	0.0152668767505084	0	1	0	0.9322	0	0
12	0.0303006759753016	0.66	0.0152668767505084	0	1	0.9322	1	1	1
12	0.0303006759753016	0.67	0.0152668767505084	0	1	0	0.9614	0	0
12	0.0303006759753016	0.67	0.0152668767505084	0	1	0.9614	1	1	1
12	0.0303006759753016	0.68	0.0152668767505084	0	1	0	0.9924	0	0
12	0.0303006759753016	0.68	0.0152668767505084	0	1	0.9924	1	1	1
12	0.0303006759753016	0.69	0.0152668767505084	0	1	0	1	0	0
12	0.0303006759753016	0.7	0.0152668767505084	0	1	0	1	0	0
12	0.0303006759753016	0.71	0.0152668767505084	0	1	0	1	0	0
12	0.0303006759753016	0.72	0.0152668767505084	0	1	0	1	0	0
12	0.0303006759753016	0.73	0.0152668767505084	0	1	0	1	0	0
12	0.0303006759753016	0.74	0.0152668767505084	0	1	0	1	0	0
12	0.0303006759753016	0.75	0.0152668767505084	0	1	0	1	0	0
12	0.0303006759753016	0.76	0.0152668767505084	0	1	0	1	0	0
12	0.0303006759753016	0.77	0.0152668767505084	0	1	0	1	0	0
12	0.0303006759753016	0.78	0.0152668767505084	0	1	0	1	0	0
12	0.0303006759753016	0.79	0.0152668767505084	0	1	0	1	0	0
12	0.0303006759753016	0.8	0.0152668767505084	0	1	0	1	0	0
12	0.0303006759753016	0.81	0.0152668767505084	0	1	0	1	0	0
12	0.0303006759753016	0.82	0.0152668767505084	0	1	0	1	0	0
12	0.0303006759753016	0.83	0.0152668767505084	0	1	0	1	0	0
12	0.0303006759753016	0.84	0.0152668767505084	0	1	0	1	0	0
12	0.0303006759753016	0.85	0.0152668767505084	0	1	0	1	0	0
12	0.0303006759753016	0.86	0.0152668767505084	0	1	0	1	0	0
12	0.0303006759753016	0.87	0.0152668767505084	0	1	0	1	0	0
12	0.0303006759753016	0.88	0.0152668767505084	0	1	0	1	0	0
12	0.0303006759753016	0.89	0.0152668767505084	0	1	0	1	0	0
12	0.0303006759753016	0.9	0.0152668767505084	0	1	0	1	0	0
12	0.0303006759753016	0.91	0.0152668767505084	0	1	0	1	0	0
12	0.0303006759753016	0.92	0.0152668767505084	0	1	0	1	0	0
12	0.0303006759753016	0.93	0.0152668767505084	0	1	0	1	0	0
12	0.0303006759753016	0.94	0.0152668767505084	0	1	0	1	0	0
12	0.0303006759753016	0.95	0.0152668767505084	0	1	0	1	0	0
12	0.0303006759753016	0.96	0.0152668767505084	0	1	0	1	0	0
12	0.0303006759753016	0.97	0.0152668767505084	0	1	0	1	0	0
12	0.0303006759753016	0.98	0.0152668767505084	0	1	0	1	0	0
12	0.0303006759753016	0.99	0.0152668767505084	0	1	0	1	0	0
12	0.0303006759753016	1	0.0152668767505084	0	1	0	1	0	0
13	0.0303006759753016	0.01	0.0152668767505084	0	1	0	0.2932	0	0
13	0.0303006759753016	0.01	0.0152668767505084	0	1	0.2932	1	1	1
13	0.0303006759753016	0.02	0.0152668767505084	0	1	0	0.2963	0	0
13	0.0303006759753016	0.02	0.0152668767505084	0	1	0.2963	1	1	1
13	0.0303006759753016	0.03	0.0152668767505084	0	1	0	0.2993	0	0
13	0.0303006759753016	0.03	0.0152668767505084	0	1	0.2993	1	1	1
13	0.0303006759753016	0.04	0.0152668767505084	0	1	0	0.3025	0	0
13	0.0303006759753016	0.04	0.0152668767505084	0	1	0.3025	1	1	1
13	0.0303006759753016	0.05	0.0152668767505084	0	1	0	0.3057	0	0
13	0.0303006759753016	0.05	0.0152668767505084	0	1	0.3057	1	1	1
13	0.0303006759753016	0.06	0.0152668767505084	0	1	0	0.309	0	0
13	0.0303006759753016	0.06	0.0152668767505084	0	1	0.309	1	1	1
13	0.0303006759753016	0.07	0.0152668767505084	0	1	0	0.3124	0	0
13	0.0303006759753016	0.07	0.0152668767505084	0	1	0.3124	1	1	1
13	0.0303006759753016	0.08	0.0152668767505084	0	1	0	0.3158	0	0
13	0.0303006759753016	0.08	0.0152668767505084	0	1	0.3158	1	1	1
13	0.0303006759753016	0.09	0.0152668767505084	0	1	0	0.3193	0	0
13	0.0303006759753016	0.09	0.0152668767505084	0	1	0.3193	1	1	1
13	0.0303006759753016	0.1	0.0152668767505084	0	1	0	0.3229	0	0
13	0.0303006759753016	0.1	0.0152668767505084	0	1	0.3229	1	1	1
13	0.0303006759753016	0.11	0.0152668767505084	0	1	0	0.3266	0	0
13	0.0303006759753016	0.11	0.0152668767505084	0	1	0.3266	1	1	1
13	0.0303006759753016	0.12	0.0152668767505084	0	1	0	0.3303	0	0
13	0.0303006759753016	0.12	0.0152668767505084	0	1	0.3303	1	1	1
13	0.0303006759753016	0.13	0.0152668767505084	0	1	0	0.3341	0	0
13	0.0303006759753016	0.13	0.0152668767505084	0	1	0.3341	1	1	1
13	0.0303006759753016	0.14	0.0152668767505084	0	1	0	0.3381	0	0
13	0.0303006759753016	0.14	0.0152668767505084	0	1	0.3381	1	1	1
13	0.0303006759753016	0.15	0.0152668767505084	0	1	0	0.3421	0	0
13	0.0303006759753016	0.15	0.0152668767505084	0	1	0.3421	1	1	1
13	0.0303006759753016	0.16	0.0152668767505084	0	1	0	0.3462	0	0
13	0.0303006759753016	0.16	0.0152668767505084	0	1	0.3462	1	1	1
13	0.0303006759753016	0.17	0.0152668767505084	0	1	0	0.3505	0	0
13	0.0303006759753016	0.17	0.0152668767505084	0	1	0.3505	1	1	1
13	0.0303006759753016	0.18	0.0152668767505084	0	1	0	0.3548	0	0
13	0.0303006759753016	0.18	0.0152668767505084	0	1	0.3548	1	1	1
13	0.0303006759753016	0.19	0.0152668767505084	0	1	0	0.3592	0	0
13	0.0303006759753016	0.19	0.0152668767505084	0	1	0.3592	1	1	1
13	0.0303006759753016	0.2	0.0152668767505084	0	1	0	0.3638	0	0
13	0.0303006759753016	0.2	0.0152668767505084	0	1	0.3638	1	1	1
13	0.0303006759753016	0.21	0.0152668767505084	0	1	0	0.3684	0	0
13	0.0303006759753016	0.21	0.0152668767505084	0	1	0.3684	1	1	1
13	0.0303006759753016	0.22	0.0152668767505084	0	1	0	0.3732	0	0
13	0.0303006759753016	0.22	0.0152668767505084	0	1	0.3732	1	1	1
13	0.0303006759753016	0.23	0.0152668767505084	0	1	0	0.3781	0	0
13	0.0303006759753016	0.23	0.0152668767505084	0	1	0.3781	1	1	1
13	0.0303006759753016	0.24	0.0152668767505084	0	1	0	0.3832	0	0
13	0.0303006759753016	0.24	0.0152668767505084	0	1	0.3832	1	1	1
13	0.0303006759753016	0.25	0.0152668767505084	0	1	0	0.3883	0	0
13	0.0303006759753016	0.25	0.0152668767505084	0	1	0.3883	1	1	1
13	0.0303006759753016	0.26	0.0152668767505084	0	1	0	0.3937	0	0
13	0.0303006759753016	0.26	0.0152668767505084	0	1	0.3937	1	1	1
13	0.0303006759753016	0.27	0.0152668767505084	0	1	0	0.3991	0	0
13	0.0303006759753016	0.27	0.0152668767505084	0	1	0.3991	1	1	1
13	0.0303006759753016	0.28	0.0152668767505084	0	1	0	0.4048	0	0
13	0.0303006759753016	0.28	0.0152668767505084	0	1	0.4048	1	1	1
13	0.0303006759753016	0.29	0.0152668767505084	0	1	0	0.4105	0	0
13	0.0303006759753016	0.29	0.0152668767505084	0	1	0.4105	1	1	1
13	0.0303006759753016	0.3	0.0152668767505084	0	1	0	0.4165	0	0
13	0.0303006759753016	0.3	0.0152668767505084	0	1	0.4165	1	1	1
13	0.0303006759753016	0.31	0.0152668767505084	0	1	0	0.4226	0	0
13	0.0303006759753016	0.31	0.0152668767505084	0	1	0.4226	1	1	1
13	0.0303006759753016	0.32	0.0152668767505084	0	1	0	0.4289	0	0
13	0.0303006759753016	0.32	0.0152668767505084	0	1	0.4289	1	1	1
13	0.0303006759753016	0.33	0.0152668767505084	0	1	0	0.4354	0	0
13	0.0303006759753016	0.33	0.0152668767505084	0	1	0.4354	1	1	1
13	0.0303006759753016	0.34	0.0152668767505084	0	1	0	0.4421	0	0
13	0.0303006759753016	0.34	0.0152668767505084	0	1	0.4421	1	1	1
13	0.0303006759753016	0.35	0.0152668767505084	0	1	0	0.4491	0	0
13	0.0303006759753016	0.35	0.0152668767505084	0	1	0.4491	1	1	1
13	0.0303006759753016	0.36	0.0152668767505084	0	1	0	0.4562	0	0
13	0.0303006759753016	0.36	0.0152668767505084	0	1	0.4562	1	1	1
13	0.0303006759753016	0.37	0.0152668767505084	0	1	0	0.4636	0	0
13	0.0303006759753016	0.37	0.0152668767505084	0	1	0.4636	1	1	1
13	0.0303006759753016	0.38	0.0152668767505084	0	1	0	0.4712	0	0
13	0.0303006759753016	0.38	0.0152668767505084	0	1	0.4712	1	1	1
13	0.0303006759753016	0.39	0.0152668767505084	0	1	0	0.479	0	0
13	0.0303006759753016	0.39	0.0152668767505084	0	1	0.479	1	1	1
13	0.0303006759753016	0.4	0.0152668767505084	0	1	0	0.4871	0	0
13	0.0303006759753016	0.4	0.0152668767505084	0	1	0.4871	1	1	1
13	0.0303006759753016	0.41	0.0152668767505084	0	1	0	0.4955	0	0
13	0.0303006759753016	0.41	0.0152668767505084	0	1	0.4955	1	1	1
13	0.0303006759753016	0.42	0.0152668767505084	0	1	0	0.5042	0	0
13	0.0303006759753016	0.42	0.0152668767505084	0	1	0.5042	1	1	1
13	0.0303006759753016	0.43	0.0152668767505084	0	1	0	0.5133	0	0
13	0.0303006759753016	0.43	0.0152668767505084	0	1	0.5133	1	1	1
13	0.0303006759753016	0.44	0.0152668767505084	0	1	0	0.5226	0	0
13	0.0303006759753016	0.44	0.0152668767505084	0	1	0.5226	1	1	1
13	0.0303006759753016	0.45	0.0152668767505084	0	1	0	0.5323	0	0
13	0.0303006759753016	0.45	0.0152668767505084	0	1	0.5323	1	1	1
13	0.0303006759753016	0.46	0.0152668767505084	0	1	0	0.5423	0	0
13	0.0303006759753016	0.46	0.0152668767505084	0	1	0.5423	1	1	1
13	0.0303006759753016	0.47	0.0152668767505084	0	1	0	0.5528	0	0
13	0.0303006759753016	0.47	0.0152668767505084	0	1	0.5528	1	1	1
13	0.0303006759753016	0.48	0.0152668767505084	0	1	0	0.5636	0	0
13	0.0303006759753016	0.48	0.0152668767505084	0	1	0.5636	1	1	1
13	0.0303006759753016	0.49	0.0152668767505084	0	1	0	0.5749	0	0
13	0.0303006759753016	0.49	0.0152668767505084	0	1	0.5749	1	1	1
13	0.0303006759753016	0.5	0.0152668767505084	0	1	0	0.5867	0	0
13	0.0303006759753016	0.5	0.0152668767505084	0	1	0.5867	1	1	1
13	0.0303006759753016	0.51	0.0152668767505084	0	1	0	0.5989	0	0
13	0.0303006759753016	0.51	0.0152668767505084	0	1	0.5989	1	1	1
13	0.0303006759753016	0.52	0.0152668767505084	0	1	0	0.6117	0	0
13	0.0303006759753016	0.52	0.0152668767505084	0	1	0.6117	1	1	1
13	0.0303006759753016	0.53	0.0152668767505084	0	1	0	0.625	0	0
13	0.0303006759753016	0.53	0.0152668767505084	0	1	0.625	1	1	1
13	0.0303006759753016	0.54	0.0152668767505084	0	1	0	0.6389	0	0
13	0.0303006759753016	0.54	0.0152668767505084	0	1	0.6389	1	1	1
13	0.0303006759753016	0.55	0.0152668767505084	0	1	0	0.6534	0	0
13	0.0303006759753016	0.55	0.0152668767505084	0	1	0.6534	1	1	1
13	0.0303006759753016	0.56	0.0152668767505084	0	1	0	0.6687	0	0
13	0.0303006759753016	0.56	0.0152668767505084	0	1	0.6687	1	1	1
13	0.0303006759753016	0.57	0.0152668767505084	0	1	0	0.6846	0	0
13	0.0303006759753016	0.57	0.0152668767505084	0	1	0.6846	1	1	1
13	0.0303006759753016	0.58	0.0152668767505084	0	1	0	0.7013	0	0
13	0.0303006759753016	0.58	0.0152668767505084	0	1	0.7013	1	1	1
13	0.0303006759753016	0.59	0.0152668767505084	0	1	0	0.7189	0	0
13	0.0303006759753016	0.59	0.0152668767505084	0	1	0.7189	1	1	1
13	0.0303006759753016	0.6	0.0152668767505084	0	1	0	0.7374	0	0
13	0.0303006759753016	0.6	0.0152668767505084	0	1	0.7374	1	1	1
13	0.0303006759753016	0.61	0.0152668767505084	0	1	0	0.7569	0	0
13	0.0303006759753016	0.61	0.0152668767505084	0	1	0.7569	1	1	1
13	0.0303006759753016	0.62	0.0152668767505084	0	1	0	0.7774	0	0
13	0.0303006759753016	0.62	0.0152668767505084	0	1	0.7774	1	1	1
13	0.0303006759753016	0.63	0.0152668767505084	0	1	0	0.799	0	0
13	0.0303006759753016	0.63	0.0152668767505084	0	1	0.799	1	1	1
13	0.0303006759753016	0.64	0.0152668767505084	0	1	0	0.8219	0	0
13	0.0303006759753016	0.64	0.0152668767505084	0	1	0.8219	1	1	1
13	0.0303006759753016	0.65	0.0152668767505084	0	1	0	0.8462	0	0
13	0.0303006759753016	0.65	0.0152668767505084	0	1	0.8462	1	1	1
13	0.0303006759753016	0.66	0.0152668767505084	0	1	0	0.8719	0	0
13	0.0303006759753016	0.66	0.0152668767505084	0	1	0.8719	1	1	1
13	0.0303006759753016	0.67	0.0152668767505084	0	1	0	0.8993	0	0
13	0.0303006759753016	0.67	0.0152668767505084	0	1	0.8993	1	1	1
13	0.0303006759753016	0.68	0.0152668767505084	0	1	0	0.9284	0	0
13	0.0303006759753016	0.68	0.0152668767505084	0	1	0.9284	1	1	1
13	0.0303006759753016	0.69	0.0152668767505084	0	1	0	0.9595	0	0
13	0.0303006759753016	0.69	0.0152668767505084	0	1	0.9595	1	1	1
13	0.0303006759753016	0.7	0.0152668767505084	0	1	0	0.9927	0	0
13	0.0303006759753016	0.7	0.0152668767505084	0	1	0.9927	1	1	1
13	0.0303006759753016	0.71	0.0152668767505084	0	1	0	1	0	0
13	0.0303006759753016	0.72	0.0152668767505084	0	1	0	1	0	0
13	0.0303006759753016	0.73	0.0152668767505084	0	1	0	1	0	0
13	0.0303006759753016	0.74	0.0152668767505084	0	1	0	1	0	0
13	0.0303006759753016	0.75	0.0152668767505084	0	1	0	1	0	0
13	0.0303006759753016	0.76	0.0152668767505084	0	1	0	1	0	0
13	0.0303006759753016	0.77	0.0152668767505084	0	1	0	1	0	0
13	0.0303006759753016	0.78	0.0152668767505084	0	1	0	1	0	0
13	0.0303006759753016	0.79	0.0152668767505084	0	1	0	1	0	0
13	0.0303006759753016	0.8	0.0152668767505084	0	1	0	1	0	0
13	0.0303006759753016	0.81	0.0152668767505084	0	1	0	1	0	0
13	0.0303006759753016	0.82	0.0152668767505084	0	1	0	1	0	0
13	0.0303006759753016	0.83	0.0152668767505084	0	1	0	1	0	0
13	0.0303006759753016	0.84	0.0152668767505084	0	1	0	1	0	0
13	0.0303006759753016	0.85	0.0152668767505084	0	1	0	1	0	0
13	0.0303006759753016	0.86	0.0152668767505084	0	1	0	1	0	0
13	0.0303006759753016	0.87	0.0152668767505084	0	1	0	1	0	0
13	0.0303006759753016	0.88	0.0152668767505084	0	1	0	1	0	0
13	0.0303006759753016	0.89	0.0152668767505084	0	1	0	1	0	0
13	0.0303006759753016	0.9	0.0152668767505084	0	1	0	1	0	0
13	0.0303006759753016	0.91	0.0152668767505084	0	1	0	1	0	0
13	0.0303006759753016	0.92	0.0152668767505084	0	1	0	1	0	0
13	0.0303006759753016	0.93	0.0152668767505084	0	1	0	1	0	0
13	0.0303006759753016	0.94	0.0152668767505084	0	1	0	1	0	0
13	0.0303006759753016	0.95	0.0152668767505084	0	1	0	1	0	0
13	0.0303006759753016	0.96	0.0152668767505084	0	1	0	1	0	0
13	0.0303006759753016	0.97	0.0152668767505084	0	1	0	1	0	0
13	0.0303006759753016	0.98	0.0152668767505084	0	1	0	1	0	0
13	0.0303006759753016	0.99	0.0152668767505084	0	1	0	1	0	0
13	0.0303006759753016	1	0.0152668767505084	0	1	0	1	0	0
14	0.0303006759753016	0.01	0.0152668767505084	0	1	0	0.275	0	0
14	0.0303006759753016	0.01	0.0152668767505084	0	1	0.275	1	1	1
14	0.0303006759753016	0.02	0.0152668767505084	0	1	0	0.2779	0	0
14	0.0303006759753016	0.02	0.0152668767505084	0	1	0.2779	1	1	1
14	0.0303006759753016	0.03	0.0152668767505084	0	1	0	0.2808	0	0
14	0.0303006759753016	0.03	0.0152668767505084	0	1	0.2808	1	1	1
14	0.0303006759753016	0.04	0.0152668767505084	0	1	0	0.2837	0	0
14	0.0303006759753016	0.04	0.0152668767505084	0	1	0.2837	1	1	1
14	0.0303006759753016	0.05	0.0152668767505084	0	1	0	0.2868	0	0
14	0.0303006759753016	0.05	0.0152668767505084	0	1	0.2868	1	1	1
14	0.0303006759753016	0.06	0.0152668767505084	0	1	0	0.2899	0	0
14	0.0303006759753016	0.06	0.0152668767505084	0	1	0.2899	1	1	1
14	0.0303006759753016	0.07	0.0152668767505084	0	1	0	0.293	0	0
14	0.0303006759753016	0.07	0.0152668767505084	0	1	0.293	1	1	1
14	0.0303006759753016	0.08	0.0152668767505084	0	1	0	0.2962	0	0
14	0.0303006759753016	0.08	0.0152668767505084	0	1	0.2962	1	1	1
14	0.0303006759753016	0.09	0.0152668767505084	0	1	0	0.2995	0	0
14	0.0303006759753016	0.09	0.0152668767505084	0	1	0.2995	1	1	1
14	0.0303006759753016	0.1	0.0152668767505084	0	1	0	0.3029	0	0
14	0.0303006759753016	0.1	0.0152668767505084	0	1	0.3029	1	1	1
14	0.0303006759753016	0.11	0.0152668767505084	0	1	0	0.3063	0	0
14	0.0303006759753016	0.11	0.0152668767505084	0	1	0.3063	1	1	1
14	0.0303006759753016	0.12	0.0152668767505084	0	1	0	0.3099	0	0
14	0.0303006759753016	0.12	0.0152668767505084	0	1	0.3099	1	1	1
14	0.0303006759753016	0.13	0.0152668767505084	0	1	0	0.3135	0	0
14	0.0303006759753016	0.13	0.0152668767505084	0	1	0.3135	1	1	1
14	0.0303006759753016	0.14	0.0152668767505084	0	1	0	0.3172	0	0
14	0.0303006759753016	0.14	0.0152668767505084	0	1	0.3172	1	1	1
14	0.0303006759753016	0.15	0.0152668767505084	0	1	0	0.3209	0	0
14	0.0303006759753016	0.15	0.0152668767505084	0	1	0.3209	1	1	1
14	0.0303006759753016	0.16	0.0152668767505084	0	1	0	0.3248	0	0
14	0.0303006759753016	0.16	0.0152668767505084	0	1	0.3248	1	1	1
14	0.0303006759753016	0.17	0.0152668767505084	0	1	0	0.3288	0	0
14	0.0303006759753016	0.17	0.0152668767505084	0	1	0.3288	1	1	1
14	0.0303006759753016	0.18	0.0152668767505084	0	1	0	0.3328	0	0
14	0.0303006759753016	0.18	0.0152668767505084	0	1	0.3328	1	1	1
14	0.0303006759753016	0.19	0.0152668767505084	0	1	0	0.337	0	0
14	0.0303006759753016	0.19	0.0152668767505084	0	1	0.337	1	1	1
14	0.0303006759753016	0.2	0.0152668767505084	0	1	0	0.3413	0	0
14	0.0303006759753016	0.2	0.0152668767505084	0	1	0.3413	1	1	1
14	0.0303006759753016	0.21	0.0152668767505084	0	1	0	0.3457	0	0
14	0.0303006759753016	0.21	0.0152668767505084	0	1	0.3457	1	1	1
14	0.0303006759753016	0.22	0.0152668767505084	0	1	0	0.3502	0	0
14	0.0303006759753016	0.22	0.0152668767505084	0	1	0.3502	1	1	1
14	0.0303006759753016	0.23	0.0152668767505084	0	1	0	0.3548	0	0
14	0.0303006759753016	0.23	0.0152668767505084	0	1	0.3548	1	1	1
14	0.0303006759753016	0.24	0.0152668767505084	0	1	0	0.3595	0	0
14	0.0303006759753016	0.24	0.0152668767505084	0	1	0.3595	1	1	1
14	0.0303006759753016	0.25	0.0152668767505084	0	1	0	0.3644	0	0
14	0.0303006759753016	0.25	0.0152668767505084	0	1	0.3644	1	1	1
14	0.0303006759753016	0.26	0.0152668767505084	0	1	0	0.3694	0	0
14	0.0303006759753016	0.26	0.0152668767505084	0	1	0.3694	1	1	1
14	0.0303006759753016	0.27	0.0152668767505084	0	1	0	0.3745	0	0
14	0.0303006759753016	0.27	0.0152668767505084	0	1	0.3745	1	1	1
14	0.0303006759753016	0.28	0.0152668767505084	0	1	0	0.3798	0	0
14	0.0303006759753016	0.28	0.0152668767505084	0	1	0.3798	1	1	1
14	0.0303006759753016	0.29	0.0152668767505084	0	1	0	0.3852	0	0
14	0.0303006759753016	0.29	0.0152668767505084	0	1	0.3852	1	1	1
14	0.0303006759753016	0.3	0.0152668767505084	0	1	0	0.3908	0	0
14	0.0303006759753016	0.3	0.0152668767505084	0	1	0.3908	1	1	1
14	0.0303006759753016	0.31	0.0152668767505084	0	1	0	0.3966	0	0
14	0.0303006759753016	0.31	0.0152668767505084	0	1	0.3966	1	1	1
14	0.0303006759753016	0.32	0.0152668767505084	0	1	0	0.4025	0	0
14	0.0303006759753016	0.32	0.0152668767505084	0	1	0.4025	1	1	1
14	0.0303006759753016	0.33	0.0152668767505084	0	1	0	0.4086	0	0
14	0.0303006759753016	0.33	0.0152668767505084	0	1	0.4086	1	1	1
14	0.0303006759753016	0.34	0.0152668767505084	0	1	0	0.4149	0	0
14	0.0303006759753016	0.34	0.0152668767505084	0	1	0.4149	1	1	1
14	0.0303006759753016	0.35	0.0152668767505084	0	1	0	0.4214	0	0
14	0.0303006759753016	0.35	0.0152668767505084	0	1	0.4214	1	1	1
14	0.0303006759753016	0.36	0.0152668767505084	0	1	0	0.4281	0	0
14	0.0303006759753016	0.36	0.0152668767505084	0	1	0.4281	1	1	1
14	0.0303006759753016	0.37	0.0152668767505084	0	1	0	0.435	0	0
14	0.0303006759753016	0.37	0.0152668767505084	0	1	0.435	1	1	1
14	0.0303006759753016	0.38	0.0152668767505084	0	1	0	0.4422	0	0
14	0.0303006759753016	0.38	0.0152668767505084	0	1	0.4422	1	1	1
14	0.0303006759753016	0.39	0.0152668767505084	0	1	0	0.4496	0	0
14	0.0303006759753016	0.39	0.0152668767505084	0	1	0.4496	1	1	1
14	0.0303006759753016	0.4	0.0152668767505084	0	1	0	0.4572	0	0
14	0.0303006759753016	0.4	0.0152668767505084	0	1	0.4572	1	1	1
14	0.0303006759753016	0.41	0.0152668767505084	0	1	0	0.4651	0	0
14	0.0303006759753016	0.41	0.0152668767505084	0	1	0.4651	1	1	1
14	0.0303006759753016	0.42	0.0152668767505084	0	1	0	0.4733	0	0
14	0.0303006759753016	0.42	0.0152668767505084	0	1	0.4733	1	1	1
14	0.0303006759753016	0.43	0.0152668767505084	0	1	0	0.4818	0	0
14	0.0303006759753016	0.43	0.0152668767505084	0	1	0.4818	1	1	1
14	0.0303006759753016	0.44	0.0152668767505084	0	1	0	0.4906	0	0
14	0.0303006759753016	0.44	0.0152668767505084	0	1	0.4906	1	1	1
14	0.0303006759753016	0.45	0.0152668767505084	0	1	0	0.4997	0	0
14	0.0303006759753016	0.45	0.0152668767505084	0	1	0.4997	1	1	1
14	0.0303006759753016	0.46	0.0152668767505084	0	1	0	0.5091	0	0
14	0.0303006759753016	0.46	0.0152668767505084	0	1	0.5091	1	1	1
14	0.0303006759753016	0.47	0.0152668767505084	0	1	0	0.5189	0	0
14	0.0303006759753016	0.47	0.0152668767505084	0	1	0.5189	1	1	1
14	0.0303006759753016	0.48	0.0152668767505084	0	1	0	0.5291	0	0
14	0.0303006759753016	0.48	0.0152668767505084	0	1	0.5291	1	1	1
14	0.0303006759753016	0.49	0.0152668767505084	0	1	0	0.5398	0	0
14	0.0303006759753016	0.49	0.0152668767505084	0	1	0.5398	1	1	1
14	0.0303006759753016	0.5	0.0152668767505084	0	1	0	0.5508	0	0
14	0.0303006759753016	0.5	0.0152668767505084	0	1	0.5508	1	1	1
14	0.0303006759753016	0.51	0.0152668767505084	0	1	0	0.5623	0	0
14	0.0303006759753016	0.51	0.0152668767505084	0	1	0.5623	1	1	1
14	0.0303006759753016	0.52	0.0152668767505084	0	1	0	0.5743	0	0
14	0.0303006759753016	0.52	0.0152668767505084	0	1	0.5743	1	1	1
14	0.0303006759753016	0.53	0.0152668767505084	0	1	0	0.5869	0	0
14	0.0303006759753016	0.53	0.0152668767505084	0	1	0.5869	1	1	1
14	0.0303006759753016	0.54	0.0152668767505084	0	1	0	0.6	0	0
14	0.0303006759753016	0.54	0.0152668767505084	0	1	0.6	1	1	1
14	0.0303006759753016	0.55	0.0152668767505084	0	1	0	0.6136	0	0
14	0.0303006759753016	0.55	0.0152668767505084	0	1	0.6136	1	1	1
14	0.0303006759753016	0.56	0.0152668767505084	0	1	0	0.628	0	0
14	0.0303006759753016	0.56	0.0152668767505084	0	1	0.628	1	1	1
14	0.0303006759753016	0.57	0.0152668767505084	0	1	0	0.643	0	0
14	0.0303006759753016	0.57	0.0152668767505084	0	1	0.643	1	1	1
14	0.0303006759753016	0.58	0.0152668767505084	0	1	0	0.6587	0	0
14	0.0303006759753016	0.58	0.0152668767505084	0	1	0.6587	1	1	1
14	0.0303006759753016	0.59	0.0152668767505084	0	1	0	0.6753	0	0
14	0.0303006759753016	0.59	0.0152668767505084	0	1	0.6753	1	1	1
14	0.0303006759753016	0.6	0.0152668767505084	0	1	0	0.6927	0	0
14	0.0303006759753016	0.6	0.0152668767505084	0	1	0.6927	1	1	1
14	0.0303006759753016	0.61	0.0152668767505084	0	1	0	0.711	0	0
14	0.0303006759753016	0.61	0.0152668767505084	0	1	0.711	1	1	1
14	0.0303006759753016	0.62	0.0152668767505084	0	1	0	0.7303	0	0
14	0.0303006759753016	0.62	0.0152668767505084	0	1	0.7303	1	1	1
14	0.0303006759753016	0.63	0.0152668767505084	0	1	0	0.7507	0	0
14	0.0303006759753016	0.63	0.0152668767505084	0	1	0.7507	1	1	1
14	0.0303006759753016	0.64	0.0152668767505084	0	1	0	0.7723	0	0
14	0.0303006759753016	0.64	0.0152668767505084	0	1	0.7723	1	1	1
14	0.0303006759753016	0.65	0.0152668767505084	0	1	0	0.7952	0	0
14	0.0303006759753016	0.65	0.0152668767505084	0	1	0.7952	1	1	1
14	0.0303006759753016	0.66	0.0152668767505084	0	1	0	0.8194	0	0
14	0.0303006759753016	0.66	0.0152668767505084	0	1	0.8194	1	1	1
14	0.0303006759753016	0.67	0.0152668767505084	0	1	0	0.8452	0	0
14	0.0303006759753016	0.67	0.0152668767505084	0	1	0.8452	1	1	1
14	0.0303006759753016	0.68	0.0152668767505084	0	1	0	0.8727	0	0
14	0.0303006759753016	0.68	0.0152668767505084	0	1	0.8727	1	1	1
14	0.0303006759753016	0.69	0.0152668767505084	0	1	0	0.902	0	0
14	0.0303006759753016	0.69	0.0152668767505084	0	1	0.902	1	1	1
14	0.0303006759753016	0.7	0.0152668767505084	0	1	0	0.9334	0	0
14	0.0303006759753016	0.7	0.0152668767505084	0	1	0.9334	1	1	1
14	0.0303006759753016	0.71	0.0152668767505084	0	1	0	0.967	0	0
14	0.0303006759753016	0.71	0.0152668767505084	0	1	0.967	1	1	1
14	0.0303006759753016	0.72	0.0152668767505084	0	1	0	1	0	0
14	0.0303006759753016	0.73	0.0152668767505084	0	1	0	1	0	0
14	0.0303006759753016	0.74	0.0152668767505084	0	1	0	1	0	0
14	0.0303006759753016	0.75	0.0152668767505084	0	1	0	1	0	0
14	0.0303006759753016	0.76	0.0152668767505084	0	1	0	1	0	0
14	0.0303006759753016	0.77	0.0152668767505084	0	1	0	1	0	0
14	0.0303006759753016	0.78	0.0152668767505084	0	1	0	1	0	0
14	0.0303006759753016	0.79	0.0152668767505084	0	1	0	1	0	0
14	0.0303006759753016	0.8	0.0152668767505084	0	1	0	1	0	0
14	0.0303006759753016	0.81	0.0152668767505084	0	1	0	1	0	0
14	0.0303006759753016	0.82	0.0152668767505084	0	1	0	1	0	0
14	0.0303006759753016	0.83	0.0152668767505084	0	1	0	1	0	0
14	0.0303006759753016	0.84	0.0152668767505084	0	1	0	1	0	0
14	0.0303006759753016	0.85	0.0152668767505084	0	1	0	1	0	0
14	0.0303006759753016	0.86	0.0152668767505084	0	1	0	1	0	0
14	0.0303006759753016	0.87	0.0152668767505084	0	1	0	1	0	0
14	0.0303006759753016	0.88	0.0152668767505084	0	1	0	1	0	0
14	0.0303006759753016	0.89	0.0152668767505084	0	1	0	1	0	0
14	0.0303006759753016	0.9	0.0152668767505084	0	1	0	1	0	0
14	0.0303006759753016	0.91	0.0152668767505084	0	1	0	1	0	0
14	0.0303006759753016	0.92	0.0152668767505084	0	1	0	1	0	0
[truncated: 89,904 more rows]
