# Supplementary material for: Planning horizon affects prophylactic decision-making and epidemic dynamics
Source: PeerJ. 2016 Nov 8;4:e2678. doi: 10.7717/peerj.2678 (PMC5103819; doi:10.7717/peerj.2678)
Supplement: Supplemental Information 1 [file peerj-04-2678-s001.zip › spir-paper-si/data/disease1/disease1-abm.csv]

H	replication	time	S	P	I	R
90	0	1	99896.8333333333	1	101.833333333333	0.333333333333333
90	0	2	99893	1	104	2
90	0	3	99889.875	1	103.75	5.375
90	0	4	99886.8571428571	1	102.285714285714	9.85714285714286
90	0	5	99881.8333333333	1	105.833333333333	11.3333333333333
90	0	6	99878.6	1	106.8	13.6
90	0	7	99875	1	108	16
90	0	8	99872	1	109	18
90	0	9	99869.5	1	109.5	20
90	0	10	99868	1	109	22
90	0	11	99866.5	1	110.5	22
90	0	12	99863.125	1	112.25	23.625
90	0	13	99857	1	118	24
90	0	14	99851.3333333333	1	122.333333333333	25.3333333333333
90	0	15	99849	1	121.5	28.5
90	0	16	99847	1	121	31
90	0	17	99843	1	124	32
90	0	18	99841	1	126	32
90	0	19	99838.5714285714	1	126.857142857143	33.5714285714286
90	0	20	99834.5	1	129.5	35
90	0	21	99829.6153846154	1	130.769230769231	38.6153846153846
90	0	22	99821.5	1	137.5	40
90	0	23	99814.6666666667	1	143.666666666667	40.6666666666667
90	0	24	99809	1	148	42
90	0	25	99804.4	1	152.2	42.4
90	0	26	99799.8571428571	1	155.285714285714	43.8571428571429
90	0	27	99796.7142857143	1	154.571428571429	47.7142857142857
90	0	28	99791.7777777778	1	156.444444444444	50.7777777777778
90	0	29	99786.2857142857	1	155.928571428571	56.7857142857143
90	0	30	99779.8888888889	1	157.222222222222	61.8888888888889
90	0	31	99774.5	1	162.5	62
90	0	32	99772	1	164	63
90	0	33	99768.1111111111	1	164.777777777778	66.1111111111111
90	0	34	99763.3333333333	1	168.333333333333	67.3333333333333
90	0	35	99761.8	1	167.4	69.8
90	0	36	99755.3636363636	1	172.272727272727	71.3636363636364
90	0	37	99748.1428571429	1	177.714285714286	73.1428571428571
90	0	38	99744.5	1	179.5	75
90	0	39	99741.1666666667	1	181.166666666667	76.6666666666667
90	0	40	99735.1428571429	1	183.214285714286	80.6428571428571
90	0	41	99727.4	1	186.7	84.9
90	0	42	99722.7142857143	1	187.571428571429	88.7142857142857
90	0	43	99720	1	185.5	93.5
90	0	44	99712.7272727273	1	190.545454545455	95.7272727272727
90	0	45	99706.0833333333	1	192.333333333333	100.583333333333
90	0	46	99699.3333333333	1	195.333333333333	104.333333333333
90	0	47	99693.6	1	197.3	108.1
90	0	48	99687	1	201	111
90	0	49	99679.3571428571	1	204.785714285714	114.857142857143
90	0	50	99669.7142857143	1	210.071428571429	119.214285714286
90	0	51	99662.4166666667	1	211.666666666667	124.916666666667
90	0	52	99654.8	1	215.9	128.3
90	0	53	99647.3333333333	1	218.333333333333	133.333333333333
90	0	54	99640.5714285714	1	217.357142857143	141.071428571429
90	0	55	99633.5	1	222.5	143
90	0	56	99629	1	226.5	143.5
90	0	57	99624.0909090909	1	227.818181818182	147.090909090909
90	0	58	99617.2222222222	1	231.555555555556	150.222222222222
90	0	59	99611.6666666667	1	233.666666666667	153.666666666667
90	0	60	99607.8571428571	1	233.285714285714	157.857142857143
90	0	61	99600	1	240.5	158.5
90	0	62	99593.4166666667	1	242.666666666667	162.916666666667
90	0	63	99585.2727272727	1	247.454545454545	166.272727272727
90	0	64	99577.9090909091	1	251.181818181818	169.909090909091
90	0	65	99568	1	256.5	174.5
90	0	66	99557.1666666667	1	263.166666666667	178.666666666667
90	0	67	99547.8666666667	0.533333333333333	269.666666666667	181.933333333333
90	0	68	99541.8571428571	0	272.285714285714	185.857142857143
90	0	69	99535.3333333333	0	275.833333333333	188.833333333333
90	0	70	99527.7777777778	0	280.444444444444	191.777777777778
90	0	71	99521.8571428571	0	284.285714285714	193.857142857143
90	0	72	99515.6923076923	0	286.615384615385	197.692307692308
90	0	73	99509	0	289	202
90	0	74	99503.5	0	290.5	206
90	0	75	99496.9	0	293.7	209.4
90	0	76	99488.4666666667	0	298.066666666667	213.466666666667
90	0	77	99479.9230769231	0	301.153846153846	218.923076923077
90	0	78	99471.5833333333	0	305.333333333333	223.083333333333
90	0	79	99467.0909090909	0	302.818181818182	230.090909090909
90	0	80	99457.4	0	309.2	233.4
90	0	81	99446.9285714286	0	315.642857142857	237.428571428571
90	0	82	99437.5	0	319.5	243
90	0	83	99429.0769230769	0	321.846153846154	249.076923076923
90	0	84	99418.5454545455	0	330.909090909091	250.545454545455
90	0	85	99409.6923076923	0	336.615384615385	253.692307692308
90	0	86	99399	0	341	260
90	0	87	99388.1428571429	0	345.214285714286	266.642857142857
90	0	88	99377.0555555556	0	351.388888888889	271.555555555556
90	0	89	99365.8333333333	0	355.833333333333	278.333333333333
90	0	90	99354.3636363636	0	364.272727272727	281.363636363636
90	0	91	99347.4615384615	0	366.076923076923	286.461538461538
90	0	92	99333.88	0	374.24	291.88
90	0	93	99321	0	381.5	297.5
90	0	94	99312.9285714286	0	384.642857142857	302.428571428571
90	0	95	99303.3076923077	0	390.384615384615	306.307692307692
90	0	96	99291.15	0	398.2	310.65
90	0	97	99281.6	0	399.8	318.6
90	0	98	99272.5714285714	0	403.357142857143	324.071428571429
90	0	99	99261.0526315789	0	409.894736842105	329.052631578947
90	0	100	99245.2857142857	0	421.428571428571	333.285714285714
90	0	101	99229.9047619048	0	431.190476190476	338.904761904762
90	0	102	99214.1153846154	0	439.269230769231	346.615384615385
90	0	103	99196.8125	0	452.875	350.3125
90	0	104	99185.6111111111	0	458.277777777778	356.111111111111
90	0	105	99175.1428571429	0	463.214285714286	361.642857142857
90	0	106	99165.0833333333	0	464.333333333333	370.583333333333
90	0	107	99148.8181818182	0	473.863636363636	377.318181818182
90	0	108	99135.6875	0	481.125	383.1875
90	0	109	99125.9444444444	0	483.611111111111	390.444444444444
90	0	110	99116	0	484.5	399.5
90	0	111	99100.9523809524	0	494.095238095238	404.952380952381
90	0	112	99084.5483870968	0	500.903225806452	414.548387096774
90	0	113	99069.2	0	501.1	429.7
90	0	114	99056.2631578947	0	502.473684210526	441.263157894737
90	0	115	99044.0588235294	0	508.882352941176	447.058823529412
90	0	116	99030.32	0	515.36	454.32
90	0	117	99018.3571428571	0	519.785714285714	461.857142857143
90	0	118	99007.7142857143	0	523.571428571429	468.714285714286
90	0	119	98990.625	0	531.25	478.125
90	0	120	98971.0769230769	0	541.346153846154	487.576923076923
90	0	121	98952.1111111111	0	552.777777777778	495.111111111111
90	0	122	98934.8571428571	0	559.785714285714	505.357142857143
90	0	123	98918.5	0	567.5	514
90	0	124	98902.2307692308	0	576.038461538462	521.730769230769
90	0	125	98882.9428571429	0	584.114285714286	532.942857142857
90	0	126	98860.9705882353	0	593.558823529412	545.470588235294
90	0	127	98836.5757575758	0	608.848484848485	554.575757575758
90	0	128	98817.6	0	615.3	567.1
90	0	129	98801.65	0	622.2	576.15
90	0	130	98791.24	0	620.52	588.24
90	0	131	98778.3461538462	0	620.807692307692	600.846153846154
90	0	132	98763.4	0	627.7	608.9
90	0	133	98750.5238095238	0	632.952380952381	616.52380952381
90	0	134	98733.2058823529	0	640.088235294118	626.705882352941
90	0	135	98710.935483871	0	652.129032258065	636.935483870968
90	0	136	98693.3928571429	0	657.714285714286	648.892857142857
90	0	137	98673.064516129	0	668.870967741935	658.064516129032
90	0	138	98649.1515151515	0	684.69696969697	666.151515151515
90	0	139	98629.6538461538	0	694.192307692308	676.153846153846
90	0	140	98612.1388888889	0	698.222222222222	689.638888888889
90	0	141	98589.4047619048	0	704.690476190476	705.904761904762
90	0	142	98564.4166666667	0	715.666666666667	719.916666666667
90	0	143	98540.8648648649	0	726.27027027027	732.864864864865
90	0	144	98517.4242424242	0	738.151515151515	744.424242424242
90	0	145	98495.8529411765	0	747.794117647059	756.352941176471
90	0	146	98479.4347826087	0	752.130434782609	768.434782608696
90	0	147	98461.7407407407	0	762.518518518518	775.740740740741
90	0	148	98438.8823529412	0	777.735294117647	783.382352941176
90	0	149	98413.75	0	791	795.25
90	0	150	98383.1162790698	0	810.767441860465	806.116279069767
90	0	151	98349.3673469388	0	832.265306122449	818.367346938776
90	0	152	98320.675	0	845.15	834.175
90	0	153	98302	0	849	849
90	0	154	98284.5405405405	0	851.918918918919	863.540540540541
90	0	155	98259.725	0	863.05	877.225
90	0	156	98233.6666666667	0	875.666666666667	890.666666666667
90	0	157	98209.4666666667	0	889.566666666667	900.966666666667
90	0	158	98186.9696969697	0	903.060606060606	909.969696969697
90	0	159	98161.2	0	920.6	918.2
90	0	160	98138.1666666667	0	931.166666666667	930.666666666667
90	0	161	98117.4166666667	0	942.666666666667	939.916666666667
90	0	162	98094.0285714286	0	959.942857142857	946.028571428571
90	0	163	98064.7142857143	0	980.071428571429	955.214285714286
90	0	164	98033.4761904762	0	1000.54761904762	965.97619047619
90	0	165	98009.5833333333	0	1009.33333333333	981.083333333333
90	0	166	97978.1923076923	0	1028.11538461538	993.692307692308
90	0	167	97937.3076923077	0	1051.38461538462	1011.30769230769
90	0	168	97900.875	0	1071.75	1027.375
90	0	169	97873.9210526316	0	1086.65789473684	1039.42105263158
90	0	170	97846.7755102041	0	1097.44897959184	1055.77551020408
90	0	171	97814.6029411765	0	1103.29411764706	1082.10294117647
90	0	172	97772.6981132075	0	1126.60377358491	1100.69811320755
90	0	173	97734.5762711864	0	1146.84745762712	1118.57627118644
90	0	174	97691.4428571429	0	1168.61428571429	1139.94285714286
90	0	175	97652.9615384615	0	1184.57692307692	1162.46153846154
90	0	176	97623.3191489362	0	1194.36170212766	1182.31914893617
90	0	177	97588.1896551724	0	1212.12068965517	1199.68965517241
90	0	178	97546.7118644068	0	1236.57627118644	1216.71186440678
90	0	179	97508.2592592593	0	1256.98148148148	1234.75925925926
90	0	180	97476.2678571429	0	1265.96428571429	1257.76785714286
90	0	181	97443.88	0	1277.74	1278.38
90	0	182	97411.3913043478	0	1294.71739130435	1293.89130434783
90	0	183	97378.6949152542	0	1307.61016949153	1313.69491525424
90	0	184	97338.9649122807	0	1329.0701754386	1331.9649122807
90	0	185	97302.1896551724	0	1345.12068965517	1352.68965517241
90	0	186	97264.3846153846	0	1365.73076923077	1369.88461538462
90	0	187	97231.9056603774	0	1378.18867924528	1389.90566037736
90	0	188	97196.1803278688	0	1392.6393442623	1411.18032786885
90	0	189	97156.9090909091	0	1413.18181818182	1429.90909090909
90	0	190	97118.5757575758	0	1429.34848484848	1452.07575757576
90	0	191	97079.1267605634	0	1439.74647887324	1481.12676056338
90	0	192	97031.7567567568	0	1461.98648648649	1506.25675675676
90	0	193	96981.9701492537	0	1491.05970149254	1526.97014925373
90	0	194	96946.679245283	0	1501.64150943396	1551.67924528302
90	0	195	96923.3148148148	0	1494.87037037037	1581.81481481481
90	0	196	96882.9324324324	0	1511.63513513514	1605.43243243243
90	0	197	96828.4	0	1551.2	1620.4
90	0	198	96786.7213114754	0	1571.55737704918	1641.72131147541
90	0	199	96745.2987012987	0	1585.4025974026	1669.2987012987
90	0	200	96702.3866666667	0	1595.22666666667	1702.38666666667
90	0	201	96655.9	0	1615.7	1728.4
90	0	202	96611.3943661972	0	1634.21126760563	1754.39436619718
90	0	203	96569.35	0	1652.8	1777.85
90	0	204	96528.8857142857	0	1668.72857142857	1802.38571428571
90	0	205	96483.9436619718	0	1688.11267605634	1827.94366197183
90	0	206	96436.2	0	1703.1	1860.7
90	0	207	96380.4794520548	0	1733.04109589041	1886.47945205479
90	0	208	96322.9090909091	0	1773.18181818182	1903.90909090909
90	0	209	96261.902173913	0	1810.69565217391	1927.40217391304
90	0	210	96202.8023255814	0	1839.89534883721	1957.3023255814
90	0	211	96148.4673913044	0	1859.5652173913	1991.96739130435
90	0	212	96091.5066666667	0	1889.98666666667	2018.50666666667
90	0	213	96034.0117647059	0	1924.97647058824	2041.01176470588
90	0	214	95969.6559139785	0	1964.68817204301	2065.65591397849
90	0	215	95901.0918367347	0	2006.31632653061	2092.59183673469
90	0	216	95839.523255814	0	2037.45348837209	2123.02325581395
90	0	217	95776.2947368421	0	2073.41052631579	2150.29473684211
90	0	218	95719.6666666667	0	2095.66666666667	2184.66666666667
90	0	219	95668.1851851852	0	2114.62962962963	2217.18518518519
90	0	220	95602.9196428571	0	2148.66071428571	2248.41964285714
90	0	221	95540.7010309278	0	2168.59793814433	2290.70103092783
90	0	222	95480.2906976744	0	2197.91860465116	2321.79069767442
90	0	223	95420.5145631068	0	2222.97087378641	2356.5145631068
90	0	224	95356.2545454545	0	2244.99090909091	2398.75454545455
90	0	225	95293.9166666667	0	2266.66666666667	2439.41666666667
90	0	226	95225.4150943396	0	2302.66981132075	2471.91509433962
90	0	227	95162.0373831776	0	2322.92523364486	2515.03738317757
90	0	228	95090.4434782609	0	2355.11304347826	2554.44347826087
90	0	229	95024.4827586207	0	2386.03448275862	2589.48275862069
90	0	230	94960.7378640777	0	2418.52427184466	2620.73786407767
90	0	231	94888.8834951456	0	2459.23300970874	2651.88349514563
90	0	232	94831.5542168675	0	2480.89156626506	2687.55421686747
90	0	233	94767.3613445378	0	2508.27731092437	2724.36134453782
90	0	234	94689.7699115044	0	2547.46017699115	2762.76991150442
90	0	235	94614.2803738318	0	2588.43925233645	2797.28037383178
90	0	236	94541.9909090909	0	2624.51818181818	2833.49090909091
90	0	237	94468.8692307692	0	2650.76153846154	2880.36923076923
90	0	238	94385.593495935	0	2690.81300813008	2923.59349593496
90	0	239	94309.5576923077	0	2729.38461538462	2961.05769230769
90	0	240	94232.6106870229	0	2765.7786259542	3001.6106870229
90	0	241	94165.2421052632	0	2787.51578947368	3047.24210526316
90	0	242	94093.8620689655	0	2824.77586206897	3081.36206896552
90	0	243	94013.4409448819	0	2864.11811023622	3122.44094488189
90	0	244	93927.7153846154	0	2907.06923076923	3165.21538461538
90	0	245	93843.1333333333	0	2943.73333333333	3213.13333333333
90	0	246	93760.7063492063	0	2978.0873015873	3261.20634920635
90	0	247	93672.4153846154	0	3026.66923076923	3300.91538461538
90	0	248	93573.7610062893	0	3079.47798742138	3346.76100628931
90	0	249	93479.8571428571	0	3114.28571428571	3405.85714285714
90	0	250	93384.7720588235	0	3162.95588235294	3452.27205882353
90	0	251	93282.4625	0	3219.575	3497.9625
90	0	252	93182.524137931	0	3266.95172413793	3550.52413793103
90	0	253	93096.125	0	3291.25	3612.625
90	0	254	92998.2953020134	0	3336.40939597315	3665.29530201342
90	0	255	92907.7622377622	0	3371.47552447552	3720.76223776224
90	0	256	92811.1700680272	0	3419.65986394558	3769.17006802721
90	0	257	92711.8181818182	0	3467.86363636364	3820.31818181818
90	0	258	92617.9407407407	0	3511.11851851852	3870.94074074074
90	0	259	92534	0	3536.5	3929.5
90	0	260	92426.8012820513	0	3597.89743589744	3975.30128205128
90	0	261	92329.1438848921	0	3645.71223021583	4025.14388489209
90	0	262	92244.1764705882	0	3678.14705882353	4077.67647058824
90	0	263	92150.7243589744	0	3719.05128205128	4130.22435897436
90	0	264	92037.7567567568	0	3774.48648648649	4187.75675675676
90	0	265	91929.5207100592	0	3813.95857988166	4256.52071005917
90	0	266	91809.9793814433	0	3871.5412371134	4318.4793814433
90	0	267	91694.8590604027	0	3930.28187919463	4374.85906040268
90	0	268	91589.6432748538	0	3980.7134502924	4429.6432748538
90	0	269	91470.4219653179	0	4047.15606936416	4482.42196531792
90	0	270	91360.774566474	0	4093.45086705202	4545.77456647399
90	0	271	91251.3809523809	0	4141.7380952381	4606.88095238095
90	0	272	91128.0257731959	0	4207.44845360825	4664.52577319588
90	0	273	90992.305	0	4281.89	4725.805
90	0	274	90858.3056994819	0	4353.38860103627	4788.30569948187
90	0	275	90747.1611111111	0	4389.17777777778	4863.66111111111
90	0	276	90629.0816326531	0	4437.33673469388	4933.58163265306
90	0	277	90497.2233009709	0	4500.05339805825	5002.72330097087
90	0	278	90374.9945945946	0	4549.01081081081	5075.99459459459
90	0	279	90245.005	0	4616.49	5138.505
90	0	280	90123.8287292818	0	4668.34254143646	5207.82872928177
90	0	281	90009.8042328042	0	4711.39153439153	5278.80423280423
90	0	282	89886.9573459716	0	4757.08530805687	5355.95734597156
90	0	283	89761.0225988701	0	4814.95480225989	5424.02259887006
90	0	284	89630.2374429224	0	4878.52511415525	5491.23744292237
90	0	285	89496.7219730942	0	4924.55605381166	5578.72197309417
90	0	286	89353.2245762712	0	4982.05084745763	5664.72457627119
90	0	287	89189.9572649573	0	5073.58547008547	5736.45726495726
90	0	288	89047.0682926829	0	5139.86341463415	5813.06829268293
90	0	289	88900.8975409836	0	5207.70491803279	5891.39754098361
90	0	290	88744.6459143969	0	5269.70817120623	5985.64591439689
90	0	291	88598.6486486487	0	5322.2027027027	6079.14864864865
90	0	292	88478.8975609756	0	5348.20487804878	6172.89756097561
90	0	293	88346.5336134454	0	5391.43277310924	6262.03361344538
90	0	294	88197.5065502183	0	5455.98689956332	6346.50655021834
90	0	295	88054.6331877729	0	5512.73362445415	6432.63318777293
90	0	296	87922.0207253886	0	5566.9585492228	6511.0207253886
90	0	297	87778.96069869	0	5642.07860262009	6578.96069868996
90	0	298	87628.6	0	5708.3	6663.1
90	0	299	87483.9480519481	0	5762.1038961039	6753.94805194805
90	0	300	87323.8364312268	0	5832.32713754647	6843.83643122677
90	0	301	87169.0234741784	0	5900.95305164319	6930.0234741784
90	0	302	87020.8506224066	0	5970.29875518672	7008.85062240664
90	0	303	86873.9344262295	0	6021.63114754098	7104.43442622951
90	0	304	86721.9960629921	0	6076.50787401575	7201.49606299213
90	0	305	86572.1287553648	0	6132.74248927039	7295.12875536481
90	0	306	86429.2209302326	0	6173.05813953488	7397.72093023256
90	0	307	86260.7275985663	0	6241.54480286738	7497.72759856631
90	0	308	86089.6528301887	0	6311.69433962264	7598.65283018868
90	0	309	85931.6450381679	0	6364.20992366412	7704.14503816794
90	0	310	85765.0836653387	0	6440.83266932271	7794.08366533865
90	0	311	85583.323943662	0	6536.85211267606	7879.82394366197
90	0	312	85407.3576923077	0	6616.78461538462	7975.85769230769
90	0	313	85242.3779527559	0	6689.74409448819	8067.87795275591
90	0	314	85072.724	0	6777.052	8150.224
90	0	315	84896.4567474048	0	6860.08650519031	8243.45674740484
90	0	316	84701.2524916944	0	6955.4950166113	8343.25249169435
90	0	317	84511.3620689655	0	7039.77586206897	8448.86206896552
90	0	318	84170.5804416404	131.932176656151	7127.40694006309	8570.08044164038
90	0	319	83390.1395139514	776.037803780378	7171.68316831683	8662.1395139514
90	0	320	82391.317699115	1606.04601769912	7218.88318584071	8783.75309734513
90	0	321	81397.8538602941	2419.42003676471	7285.25827205882	8897.46783088235
90	0	322	80423.6471127406	3210.19706691109	7353.5087076077	9012.64711274061
90	0	323	79456.609962406	4011.06578947368	7409.21428571429	9123.10996240602
90	0	324	78502.5926622766	4792.44026340546	7472.80244590781	9232.16462841016
90	0	325	77546.7067669173	5556.14379699248	7559.4727443609	9337.67669172932
90	0	326	76607.1724806202	6303.20930232558	7644.61918604651	9444.99903100775
90	0	327	75708.2861415753	7034.70189431705	7695.86839481555	9561.14356929212
90	0	328	74813.6742640076	7764.59829059829	7729.2849002849	9692.44254510921
90	0	329	73883.8017492711	8501.61321671526	7813.48590864917	9801.09912536443
90	0	330	72969.6452866861	9223.48493683188	7892.51992225462	9914.3498542274
90	0	331	72074.3001007049	9949.78851963746	7946.78751258812	10029.1238670695
90	0	332	71189.525540275	10637.4705304519	8024.25933202358	10148.7445972495
90	0	333	70314.7020618557	11314.2536082474	8104.51340206186	10266.5309278351
90	0	334	69451.7792079208	11991.0801980198	8167.03663366337	10390.103960396
90	0	335	68631.8869374314	12642.7749725576	8199.07683863886	10526.2612513721
90	0	336	67817.3008130081	13277.6158536585	8249.21951219512	10655.8638211382
90	0	337	66977.3848547718	13940.5736514523	8295.42946058091	10786.612033195
90	0	338	66142.3490276356	14607.1033776868	8331.72876151484	10918.8188331627
90	0	339	65315.2534611289	15266.7028753994	8370.60063897764	11047.4430244941
90	0	340	64499.3604651163	15913.1162790698	8417.47674418605	11170.0465116279
90	0	341	63700.8536853685	16550.597359736	8454.55445544554	11293.9944994499
90	0	342	62926.2540192926	17169.729903537	8467.15434083601	11436.8617363344
90	0	343	62151.6106785317	17780.3904338154	8497.06674082314	11570.9321468298
90	0	344	61386.4799107143	18388.2578125	8530.06808035714	11695.1941964286
90	0	345	60632.6241134752	18988.5945626478	8569.70567375886	11809.0756501182
90	0	346	59889.1219512195	19581.0521064302	8598.34146341463	11931.4844789357
90	0	347	59137.0757211538	20160.5060096154	8662.35096153846	12040.0673076923
90	0	348	58424.5300480769	20727.2932692308	8694.09134615385	12154.0853365385
90	0	349	57722.6720741599	21270.2885283893	8712.54345307068	12294.4959443801
90	0	350	57007.3372502938	21828.428907168	8731.22796709753	12433.0058754407
90	0	351	56335.7565543071	22353.4656679151	8727.66167290886	12583.1161048689
90	0	352	55652.9363207547	22888.5094339623	8741.02122641509	12717.5330188679
90	0	353	54952.5110837438	23432.3891625616	8777.16995073892	12837.9298029557
90	0	354	54285.3877284595	23961.6566579634	8799.83028720627	12953.1253263708
90	0	355	53622.8225419664	24452.4664268585	8840.67386091127	13084.0371702638
90	0	356	52959.9363867684	24942.7557251908	8873.48600508906	13223.8218829517
90	0	357	52313.7756653992	25448.8948035488	8881.89353612167	13355.4359949303
90	0	358	51677.9253164557	25945.0683544304	8875.6253164557	13501.3810126582
90	0	359	51038.3938223938	26438.3616473616	8883.99871299871	13639.2458172458
90	0	360	50406.182160804	26926.0716080402	8879.80904522613	13787.9371859296
90	0	361	49753.1205673759	27420.2222222222	8878.57446808511	13948.0827423168
90	0	362	49096.9207161125	27926.6496163683	8877.48337595908	14098.9462915601
90	0	363	48484.4035812672	28406.9862258953	8876.67493112948	14231.935261708
90	0	364	47891.5034387895	28872.1155433287	8876.18707015131	14360.1939477304
90	0	365	47305.1847041847	29329.4646464646	8883.77489177489	14481.5757575758
90	0	366	46742.1358381503	29759.9696531792	8891.75289017341	14606.1416184971
90	0	367	46182.2	30189.0027586207	8883.98344827586	14744.8137931034
90	0	368	45616.6181046676	30612.2545968883	8887.38189533239	14883.7454031117
90	0	369	45056.6463932108	31049.6379066478	8869.03394625177	15024.6817538897
90	0	370	44500.5734463277	31484.0579096045	8846.43926553672	15168.9293785311
90	0	371	43937.6456582633	31912.9215686275	8839.72829131653	15309.7044817927
90	0	372	43380.2120300752	32336.4436090226	8851.37443609023	15431.969924812
90	0	373	42854.211038961	32742.7321428571	8868.48701298701	15534.5698051948
90	0	374	42362.7523076923	33113.2215384615	8856.82769230769	15667.1984615385
90	0	375	41833.1315789474	33520.0906432749	8846.77339181287	15800.0043859649
90	0	376	41290.1168437026	33934.7344461305	8856.90440060698	15918.2443095599
90	0	377	40774.8384	34327.8112	8861.2432	16036.1072
90	0	378	40257.2189349112	34720.1656804734	8863.1449704142	16159.4704142012
90	0	379	39750.1309707242	35104.4653312789	8838.02465331279	16307.3790446841
90	0	380	39252.2872670807	35476.0217391304	8828.67546583851	16443.0155279503
90	0	381	38763.2516666667	35851.7816666667	8816.67	16568.2966666667
90	0	382	38286.5388272583	36224.3296354992	8789.28367670364	16699.8478605388
90	0	383	37821.1564748201	36588.5791366906	8765.79676258993	16824.4676258993
90	0	384	37369.7333333333	36947.4466666667	8737.94	16944.88
90	0	385	36927.1394148021	37283.991394148	8709.85197934595	17079.017211704
90	0	386	36470.3475409836	37622.8147540984	8698.59016393443	17208.2475409836
90	0	387	36005.205	37977.0066666667	8675.46833333333	17342.32
90	0	388	35555.84	38310.5083333333	8654.25333333333	17479.3983333333
90	0	389	35127.0454545455	38628.8254545455	8634.79272727273	17609.3363636364
90	0	390	34707.1862197393	38952.7895716946	8616.06703910614	17723.95716946
90	0	391	34304.5296367113	39253.068833652	8602.53346080306	17839.8680688337
90	0	392	33883.8352941176	39568.3075630252	8579.97647058824	17967.8806722689
90	0	393	33450.5659050967	39886.5729349736	8561.9841827768	18100.8769771529
90	0	394	33057.6377952756	40185.9507874016	8524.75984251968	18231.6515748031
90	0	395	32664.1129326047	40491.9817850638	8487.13114754098	18356.7741347905
90	0	396	32254.8466019417	40811.1203883495	8461.47961165049	18472.5533980583
90	0	397	31871.423828125	41108.087890625	8427.974609375	18592.513671875
90	0	398	31506.4297352342	41408.2179226069	8367.9266802444	18717.4256619145
90	0	399	31146.0141700405	41696.1842105263	8313.02631578947	18844.7753036437
90	0	400	30777.706	41988.256	8266.548	18967.49
90	0	401	30397.964664311	42281.8833922261	8212.11660777385	19108.035335689
90	0	402	29993.8794964029	42581.8057553957	8178.06474820144	19246.25
90	0	403	29609.8967611336	42869.4898785425	8149.47773279352	19371.1356275304
90	0	404	29248.9206349206	43138.878968254	8113.99007936508	19498.2103174603
90	0	405	28896	43398.3834745763	8083.8220338983	19621.7944915254
90	0	406	28557.9112903226	43653.4012096774	8031.94556451613	19756.7419354839
90	0	407	28194.3696098563	43937.6160164271	7993.07392197125	19874.9404517454
90	0	408	27817.5747126437	44228.3295019157	7965.59195402299	19988.5038314176
90	0	409	27458.1489795918	44509.2142857143	7910.04897959184	20122.587755102
90	0	410	27095.6842105263	44797.2530364373	7865.92712550607	20241.1356275304
90	0	411	26740.7948164147	45082.909287257	7822.51403887689	20353.7818574514
90	0	412	26408.9490022173	45348.3348115299	7771.9933481153	20470.7228381375
90	0	413	26093.9497716895	45595.696347032	7715.91324200913	20594.4406392694
90	0	414	25770.9821428571	45844.96875	7678.13169642857	20705.9174107143
90	0	415	25441.9788135593	46096.5487288136	7636.71610169491	20824.7563559322
90	0	416	25101.8648018648	46356.7902097902	7618.36596736597	20922.979020979
90	0	417	24802.6225961538	46600.9399038462	7561.95192307692	21034.4855769231
90	0	418	24499.3120567376	46840.6122931442	7520.10401891253	21139.9716312057
90	0	419	24191.8417431193	47076.7568807339	7476.97247706422	21254.4288990826
90	0	420	23892.1173594132	47309.1222493888	7431.42542787286	21367.3349633252
90	0	421	23597.6502242152	47540.0941704036	7370.81838565022	21491.4372197309
90	0	422	23320.2018072289	47764.9638554217	7319.61746987952	21595.2168674699
90	0	423	23079.9945945946	47943.2108108108	7281.32972972973	21695.4648648649
90	0	424	22817.5238095238	48149.9448621554	7224.94736842105	21807.5839598997
90	0	425	22546.8994974874	48365.6381909548	7160.81909547739	21926.6432160804
90	0	426	22401.6305147059	48446.09375	7113.24264705882	22039.0330882353
90	0	427	22766.3815580286	48025.7170111288	7072.16852146264	22135.73290938
90	0	428	23172.0555555556	47552.6816816817	7024.07207207207	22251.1906906907
90	0	429	23594.5763779528	47064.4881889764	6981.30393700787	22359.631496063
90	0	430	24005.5491143317	46596.5797101449	6928.85507246377	22469.0161030596
90	0	431	24426.8971255673	46112.0605143722	6887.31013615734	22573.7322239032
90	0	432	24852.5160305344	45617.7419847328	6847.66564885496	22682.0763358779
90	0	433	25233.2974910394	45174.4211469534	6803.39426523298	22788.8870967742
90	0	434	25628.3490725126	44730.8516020236	6759.72512647555	22881.0741989882
90	0	435	26030.4576	44270.904	6717.32	22981.3184
90	0	436	26426.142614601	43810.2393887946	6690.81833616299	23072.7996604414
90	0	437	26775.7517857143	43397.6357142857	6646.93035714286	23179.6821428571
90	0	438	27129.3545150502	42980.9030100334	6604.01839464883	23285.7240802676
90	0	439	27521.2600671141	42533.9748322148	6558.1677852349	23386.5973154362
90	0	440	27886.9438596491	42102.898245614	6526.77894736842	23483.3789473684
90	0	441	28223.8421985816	41694.3173758865	6499.28014184397	23582.5602836879
90	0	442	28547.1162790698	41301.6601073345	6457.49194991055	23693.7316636852
90	0	443	28892.9341421144	40892.5441941075	6415.49393414211	23799.027729636
90	0	444	29237.9684601113	40483.4155844156	6387.67903525046	23890.9369202226
90	0	445	29603.4446397188	40060.8066783831	6364.14586994728	23971.6028119508
90	0	446	29971.8222222222	39644.5759259259	6316.23518518519	24067.3666666667
90	0	447	30319.3028037383	39251.3196261682	6259.48037383178	24169.8971962617
90	0	448	30660.9511754069	38848.6817359855	6228.76311030741	24261.6039783002
90	0	449	30990.8139097744	38453.1503759398	6202.47180451128	24353.5639097744
90	0	450	31331.4963235294	38051.4283088235	6180.03308823529	24437.0422794118
90	0	451	31684.0215439856	37636.0682226212	6161.59784560144	24518.3123877917
90	0	452	32008.1235741445	37249.3802281369	6126.13117870722	24616.3650190114
90	0	453	32332.6713709677	36871.6088709677	6091.63709677419	24704.0826612903
90	0	454	32637.6441005803	36502.9226305609	6074.81044487427	24784.6228239845
90	0	455	32932.1778202677	36134.0401529637	6064.38814531549	24869.3938814532
90	0	456	33231.8513513514	35764.2915057915	6048.08301158301	24955.7741312741
90	0	457	33525.5972762646	35395.7178988327	6041.14007782101	25037.5447470817
90	0	458	33830.8583916084	35011.4825174825	6032.98601398601	25124.6730769231
90	0	459	34103.5606694561	34662.0962343096	6006.73430962343	25227.6087866109
90	0	460	34358.115720524	34339.4148471616	5993.17030567686	25309.2991266376
90	0	461	34648.3283302064	33987.6116322702	5966.82739212008	25397.2326454034
90	0	462	34944.5967413442	33628.649694501	5932.32586558045	25494.4276985743
90	0	463	35212.9819639279	33292.5370741483	5901.45891783567	25593.0220440882
90	0	464	35470.9045643154	32955.7033195021	5896.89211618257	25676.5
90	0	465	35733.6589958159	32624.579497908	5879.9539748954	25761.8075313808
90	0	466	35990.6304849885	32306.1593533487	5859.03695150115	25844.1732101617
90	0	467	36238.8155555556	31997.0866666667	5841.99555555556	25922.1022222222
90	0	468	36488.390070922	31691.4917257683	5817.63593380615	26002.4822695035
90	0	469	36736.1045081967	31381.6331967213	5790.53278688525	26091.7295081967
90	0	470	36978.4722222222	31074.6226851852	5763.40972222222	26183.4953703704
90	0	471	37211.3460721868	30773.8280254777	5744.17409766454	26270.6518046709
90	0	472	37461.979253112	30453.3298755187	5720.07468879668	26364.6161825726
90	0	473	37713.9539473684	30137.1425438596	5690.26535087719	26458.6381578947
90	0	474	37958.9157667387	29826.7624190065	5667.99136069115	26546.3304535637
90	0	475	38185.2219827586	29525.4461206897	5653.0775862069	26636.2543103448
90	0	476	38415.9977578475	29226.0089686099	5629.25784753363	26728.735426009
90	0	477	38652.2986725664	28925.8207964602	5603.04646017699	26818.8340707965
90	0	478	38854.290726817	28651.3709273183	5592.52882205514	26901.8095238095
90	0	479	39043.2846534653	28390.2747524752	5591.50247524752	26974.9381188119
90	0	480	39258.4244444444	28106.4577777778	5580.38	27054.7377777778
90	0	481	39460.7081447964	27825.0678733032	5566.31900452489	27147.9049773756
90	0	482	39674.0608899297	27540.5456674473	5554.64168618267	27230.7517564403
90	0	483	39874.7422434368	27266.7756563246	5549.30787589499	27309.1742243437
90	0	484	40066.0495049505	26997.6361386139	5559.49257425743	27376.8217821782
90	0	485	40263.0429864253	26726.6538461538	5553.46606334842	27456.8371040724
90	0	486	40476.9181415929	26441.5265486726	5531.01991150443	27550.5353982301
90	0	487	40674.774611399	26171.8523316062	5519.96373056995	27633.4093264249
90	0	488	40849.0289855072	25925.4589371981	5508.86714975845	27716.6449275362
90	0	489	41021.3622828784	25674.3250620347	5504.7841191067	27799.5285359801
90	0	490	41210.0118764846	25418.593824228	5479.11638954869	27892.2779097387
90	0	491	41396.0407608696	25163.3152173913	5475.04347826087	27965.6005434783
90	0	492	41563.8009592326	24916.7697841727	5483.41247002398	28036.0167865707
90	0	493	41756.2605459057	24661.5483870968	5449.54342431762	28132.6476426799
90	0	494	41914.6954177898	24429.5822102426	5435.09703504043	28220.6253369272
90	0	495	42072.2888888889	24209.0777777778	5411.28611111111	28307.3472222222
90	0	496	42225.8858560794	23976.9478908189	5413.64267990074	28383.523573201
90	0	497	42402.709273183	23726.2130325815	5408.3709273183	28462.7067669173
90	0	498	42572.9886363636	23486.1306818182	5409.80681818182	28531.0738636364
90	0	499	42704.0110192837	23281.5454545455	5400.34159779614	28614.1019283747
90	0	500	42835.6615384615	23064.3743589744	5411.53333333333	28688.4307692308
90	0	501	42993.7165775401	22832.0106951872	5408.02941176471	28766.243315508
90	0	502	43163.6127320955	22596.0185676393	5397.98408488064	28842.3846153846
90	0	503	43318.8367875648	22364.7124352332	5395.4689119171	28920.981865285
90	0	504	43440.3856749311	22158.1349862259	5395.8347107438	29005.6446280992
90	0	505	43545.1351351351	21969.036036036	5402.4984984985	29083.3303303303
90	0	506	43674.789893617	21765.789893617	5393.91489361702	29165.5053191489
90	0	507	43808.5904255319	21551.5611702128	5389.09840425532	29250.75
90	0	508	43944.1899441341	21336.1648044693	5395.62569832402	29324.0195530726
90	0	509	44086.5958083832	21128.6497005988	5387.01497005988	29397.7395209581
90	0	510	44213.2271468144	20924.0332409972	5398.74238227147	29463.9972299169
90	0	511	44340.756684492	20715.6844919786	5399.36898395722	29544.1898395722
90	0	512	44456.9085872576	20517.1385041551	5390.81717451524	29635.135734072
90	0	513	44584.6218274112	20304.9390862944	5390.58121827411	29719.8578680203
90	0	514	44746.3659793814	20069.7680412371	5379.27577319588	29804.5902061856
90	0	515	44900.671641791	19847.7940298507	5372.06865671642	29879.4656716418
90	0	516	45034.290625	19645.471875	5378.996875	29941.240625
90	0	517	45146.3734939759	19457.8313253012	5389.40662650602	30006.3885542169
90	0	518	45257.8244047619	19271.3511904762	5387.88392857143	30082.9404761905
90	0	519	45371.0294985251	19084.3274336283	5379.53392330383	30165.1091445428
90	0	520	45487.9105691057	18888.8780487805	5376.53658536585	30246.674796748
90	0	521	45614.6655290102	18697.0955631399	5364.67918088737	30323.5597269625
90	0	522	45712.4477124183	18529.5947712418	5368.48692810457	30389.4705882353
90	0	523	45814.0134408602	18353.8682795699	5352.3064516129	30479.811827957
90	0	524	45925.5416666667	18169.5384615385	5336.82692307692	30568.0929487179
90	0	525	46021.8483870968	18006.164516129	5320.34838709677	30651.6387096774
90	0	526	46137.2522796353	17827.8085106383	5302.67781155015	30732.2613981763
90	0	527	46253.0532212885	17642.0028011204	5284.29971988795	30820.6442577031
90	0	528	46345.4634146341	17464.2957317073	5287.99085365854	30902.25
90	0	529	46431.0064516129	17296.3419354839	5300.31290322581	30972.3387096774
90	0	530	46520.8823529412	17128.3157894737	5305.23839009288	31045.5634674923
90	0	531	46613.8098159509	16962.4601226994	5288.99386503067	31134.736196319
90	0	532	46702.8115015974	16797.1437699681	5285.55271565495	31214.4920127796
90	0	533	46780.6899441341	16633.0558659218	5285.2374301676	31301.0167597765
90	0	534	46872.7831325301	16458.8765060241	5276.81927710843	31391.5210843373
90	0	535	46971.6377708978	16283.253869969	5273.33436532508	31471.773993808
90	0	536	47072.3933933934	16109.7687687688	5259.64264264264	31558.1951951952
90	0	537	47148.3079268293	15949.4176829268	5252.4237804878	31649.8506097561
90	0	538	47210.9760479042	15797.9790419162	5248.81437125748	31742.2305389222
90	0	539	47306.175074184	15621.7833827893	5247.27002967359	31824.7715133531
90	0	540	47381.0378548896	15460.9179810726	5250.85173501577	31907.1924290221
90	0	541	47438.6156351792	15317.5146579805	5252.23127035831	31991.6384364821
90	0	542	47511.535971223	15171.3848920863	5250.64748201439	32066.4316546763
90	0	543	47604.2809364549	15018.9297658863	5233.5618729097	32143.2274247492
90	0	544	47677.0895061728	14862.5092592593	5242.67283950617	32217.7283950617
90	0	545	47751.3993174061	14707.0511945392	5248.72354948805	32292.8259385666
90	0	546	47800.96	14574.9745454545	5260.11636363636	32363.9490909091
90	0	547	47848.6048109966	14447.8934707904	5261.76632302406	32441.735395189
90	0	548	47907.2777777778	14312.3071895425	5251.26470588235	32529.1503267974
90	0	549	47978.5833333333	14163.2833333333	5251.01	32607.1233333333
90	0	550	48068.4934210526	14004.9802631579	5241.15460526316	32685.3717105263
90	0	551	48130.7380952381	13864.1360544218	5236.51360544218	32768.612244898
90	0	552	48182.2101694915	13736.0983050847	5222.28474576271	32859.406779661
90	0	553	48238.5431309904	13594.1980830671	5229.92971246006	32937.3290734824
90	0	554	48309.2787456446	13450.5505226481	5218.40766550523	33021.7630662021
90	0	555	48357.4469453376	13321.7909967846	5208.04823151125	33112.7138263666
90	0	556	48429.8936877076	13172.1561461794	5204.59136212625	33193.3588039867
90	0	557	48475.4256756757	13042.4527027027	5200.35135135135	33281.7702702703
90	0	558	48534.779264214	12903.6488294314	5197.29431438127	33364.2775919732
90	0	559	48596.1715328467	12769.197080292	5188.86131386861	33445.7700729927
90	0	560	48655.5563380282	12636.8204225352	5187.28873239437	33520.3345070423
90	0	561	48681.7232472325	12519.5867158672	5207.79335793358	33590.8966789668
90	0	562	48718.0748031496	12396.4133858268	5242.02755905512	33643.4842519685
90	0	563	48753.0451388889	12276.7361111111	5255.99652777778	33714.2222222222
90	0	564	48777.8472727273	12162.0218181818	5267.57818181818	33792.5527272727
90	0	565	48802.4570446735	12050.3367697594	5268.89690721649	33878.3092783505
90	0	566	48847.5714285714	11915.6894409938	5274.64596273292	33962.0931677019
90	0	567	48901.5167286245	11773.2862453532	5297.48327137546	34027.7137546468
90	0	568	48932.7936507937	11661.876984127	5305.0119047619	34100.3174603175
90	0	569	48962.7634408602	11548.1433691756	5318.02508960574	34171.0681003584
90	0	570	48999.0729166667	11424.6875	5329.96180555556	34246.2777777778
90	0	571	49024.6382978723	11308.2836879433	5340.57446808511	34326.5035460993
90	0	572	49055.2008196721	11200.0040983607	5338.59016393443	34406.2049180328
90	0	573	49096.6836734694	11084.3231292517	5331.26870748299	34487.7244897959
90	0	574	49126.2826086957	10973.2608695652	5317.52536231884	34582.9311594203
90	0	575	49168.5567375887	10851.0070921986	5319.36524822695	34661.0709219858
90	0	576	49199.4367816092	10742.9961685824	5310.13793103448	34747.4291187739
90	0	577	49214.6666666667	10646.9578059072	5317.30801687764	34821.0675105485
90	0	578	49239.6899224806	10554.8992248062	5293.0503875969	34912.3604651163
90	0	579	49246.2411347518	10463.1028368794	5282.19858156028	35008.4574468085
90	0	580	49263.7220216607	10355.9494584838	5287.70036101083	35092.6281588448
90	0	581	49300.0039840637	10246.9123505976	5277.25498007968	35175.828685259
90	0	582	49342.3003663004	10136.8644688645	5258.55311355311	35262.2820512821
90	0	583	49340.7183673469	10048.0857142857	5268.17551020408	35343.0204081633
90	0	584	49367.0653846154	9946.74230769231	5265.89615384615	35420.2961538462
90	0	585	49391.1963636364	9838.78181818182	5271.97090909091	35498.0509090909
90	0	586	49427.9135338346	9727.37969924812	5261.53383458647	35583.1729323308
90	0	587	49430.6932270916	9635.87649402391	5269.50199203187	35663.9282868526
90	0	588	49446.9848484848	9543.95833333333	5253.87121212121	35755.1856060606
90	0	589	49463.9343065693	9442.20437956204	5254.46715328467	35839.3941605839
90	0	590	49468.1279069767	9347.95348837209	5262.38372093023	35921.5348837209
90	0	591	49464.0917030568	9261.39737991266	5285.61135371179	35988.8995633188
90	0	592	49460.3603238866	9179.75303643725	5298.06882591093	36061.8178137652
90	0	593	49461.2737642586	9094.65019011407	5294.69961977186	36149.3764258555
90	0	594	49459.4981818182	9003.39272727273	5302.34545454545	36234.7636363636
90	0	595	49466.9803149606	8903.26377952756	5322.74803149606	36307.0078740157
90	0	596	49474.5730769231	8808.51153846154	5333.66153846154	36383.2538461538
90	0	597	49479.2769230769	8716.08076923077	5339.83461538462	36464.8076923077
90	0	598	49473.2551440329	8634.6049382716	5344.24691358025	36547.8930041152
90	0	599	49469.3346153846	8547.98076923077	5359.27692307692	36623.4076923077
90	0	600	49487.1666666667	8451.86036036036	5370.58558558559	36690.3873873874
90	0	601	49488.1485943775	8372.79919678715	5369.82329317269	36769.2289156627
90	0	602	49485.3853211009	8294.47706422018	5376.14678899083	36843.9908256881
90	0	603	49485.6808510638	8217.94468085106	5377.80425531915	36918.570212766
90	0	604	49490.2056074766	8139.76635514019	5378.1261682243	36991.9018691589
90	0	605	49483.0347826087	8071.34347826087	5375.4	37070.2217391304
90	0	606	49480.0338983051	7994.22457627119	5378.15677966102	37147.5847457627
90	0	607	49455.9956521739	7927.99565217391	5391.52173913043	37224.4869565217
90	0	608	49440.6823104693	7852.71841155235	5393.73646209386	37312.8628158845
90	0	609	49433.5333333333	7771.72916666667	5392.24583333333	37402.4916666667
90	0	610	49410.1825396825	7699.73412698413	5407.75793650794	37482.3253968254
90	0	611	49410.1153846154	7612.74230769231	5410.9	37566.2423076923
90	0	612	49402.6473029046	7533.51452282158	5412.01659751037	37651.8215767635
90	0	613	49390.592760181	7464.33484162896	5411.2036199095	37733.8687782805
90	0	614	49383.6160337553	7389.25738396624	5419.04219409283	37808.0843881857
90	0	615	49370.5849056604	7318.16981132075	5431.51886792453	37879.7264150943
90	0	616	49353.9604743083	7252.20553359684	5427.1185770751	37966.7154150198
90	0	617	49341.0434782609	7174.34782608696	5430.58893280632	38054.0197628458
90	0	618	49332.6599190283	7096.35627530364	5428.44129554656	38142.5425101215
90	0	619	49329.0086956522	7019.68695652174	5425.65217391304	38225.652173913
90	0	620	49313.8544600939	6954.19248826291	5429.81220657277	38302.1408450704
90	0	621	49301.5913043478	6887.08695652174	5432.18695652174	38379.1347826087
90	0	622	49295.5955555556	6814.2	5433.38666666667	38456.8177777778
90	0	623	49276.1382113821	6742.71138211382	5450.80894308943	38530.3414634146
90	0	624	49244.7772925764	6683.13537117904	5453.87336244542	38618.2139737991
90	0	625	49226.7732793522	6616.68825910931	5447.81781376518	38708.7206477733
90	0	626	49220.6244131455	6544.31455399061	5446.80751173709	38788.2535211268
90	0	627	49200.0634920635	6474.14285714286	5465.29761904762	38860.496031746
90	0	628	49166.2638888889	6414.21296296296	5478.33333333333	38941.1898148148
90	0	629	49146.7521008403	6352.32352941176	5475.22268907563	39025.7016806723
90	0	630	49120.9365853659	6291.14146341463	5488.70243902439	39099.2195121951
90	0	631	49105.1263157895	6235.00526315789	5490.26842105263	39169.6
90	0	632	49078.9661835749	6183.4347826087	5497.68115942029	39239.9178743961
90	0	633	49054.3771929825	6123.58333333333	5507.8552631579	39314.1842105263
90	0	634	49025.570754717	6067.05660377359	5513.25943396226	39394.1132075472
90	0	635	49004.4956521739	6007.38695652174	5511.34782608696	39476.7695652174
90	0	636	48980.8577981651	5951.28899082569	5502.91743119266	39564.9357798165
90	0	637	48967.9134615385	5890.57211538462	5497.15384615385	39644.3605769231
90	0	638	48952.7619047619	5831.2380952381	5496.2619047619	39719.7380952381
90	0	639	48939.9372197309	5764.17488789238	5506.37219730942	39789.5156950673
90	0	640	48930.719665272	5696.94979079498	5492.38075313808	39879.949790795
90	0	641	48911.489539749	5630.70292887029	5488.9539748954	39968.8535564854
90	0	642	48877.6863636364	5574.08181818182	5496.09090909091	40052.1409090909
90	0	643	48851.4182692308	5517.20192307692	5500.83653846154	40130.5432692308
90	0	644	48844.2274881517	5458.07582938389	5482.02843601896	40215.6682464455
90	0	645	48829.9201877934	5401.13145539906	5467.7558685446	40301.1924882629
90	0	646	48809.7924528302	5342.6179245283	5469.17452830189	40378.4150943396
90	0	647	48786.2551020408	5291.85714285714	5464.41836734694	40457.4693877551
90	0	648	48762.6387665198	5236.09251101322	5466.74889867841	40534.5198237885
90	0	649	48737.0508474576	5188.32768361582	5458.91525423729	40615.7062146893
90	0	650	48704.3849557522	5144.77876106195	5452.59292035398	40698.2433628319
90	0	651	48672.0289855072	5095.04830917874	5446.95652173913	40785.9661835749
90	0	652	48645.1797235023	5043.71889400922	5442.48387096774	40868.6175115207
90	0	653	48620.0837438424	4992.05911330049	5437.44827586207	40950.4088669951
90	0	654	48591.9198113208	4940.90094339623	5438.1320754717	41029.0471698113
90	0	655	48558.3971962617	4896.07943925234	5426.46728971963	41119.0560747664
90	0	656	48539.8095238095	4840.47142857143	5418.02380952381	41201.6952380952
90	0	657	48505.4947916667	4793.40625	5425.98958333333	41275.109375
90	0	658	48470.1659388646	4746.03056768559	5427.24890829694	41356.5545851528
90	0	659	48432.3317535545	4698.14691943128	5425.89573459716	41443.6255924171
90	0	660	48408.5852534562	4644.41474654378	5420.58525345622	41526.4147465438
90	0	661	48370.045	4600.45	5420.655	41608.85
90	0	662	48337.1666666667	4553.65740740741	5417.2037037037	41691.9722222222
90	0	663	48304.960591133	4504.24630541872	5419.50246305419	41771.2906403941
90	0	664	48273.9371727749	4460.37172774869	5416.01047120419	41849.6806282723
90	0	665	48255.5144230769	4413.19230769231	5394.89423076923	41936.3990384615
90	0	666	48228.6632124352	4365.86010362694	5390.09326424871	42015.3834196891
90	0	667	48194.8725490196	4317.91666666667	5403.00490196078	42084.2058823529
90	0	668	48159.0848214286	4271.12053571429	5400.96875	42168.8258928571
90	0	669	48129.712962963	4216.51388888889	5403.53240740741	42250.2407407407
90	0	670	48094.4978165939	4164.6943231441	5406.64628820961	42334.1615720524
90	0	671	48054.2401960784	4121.52450980392	5398.82843137255	42425.4068627451
90	0	672	48024.724137931	4077.67487684729	5384.79310344828	42512.8078817734
90	0	673	47994.845	4036.495	5365.21	42603.45
90	0	674	47966.1534653465	3992.30198019802	5351.64851485148	42689.896039604
90	0	675	47912.0995024876	3958.87064676617	5357.18905472637	42771.8407960199
90	0	676	47868.515625	3923.16145833333	5354.59375	42853.7291666667
90	0	677	47820.6774193548	3884.65437788018	5359.23502304147	42935.4331797235
90	0	678	47765.25	3847.95408163265	5373.13775510204	43013.6581632653
90	0	679	47722.2295918367	3808.44897959184	5381.20408163265	43088.1173469388
90	0	680	47689.0932642487	3762.89637305699	5388.86010362694	43159.1502590674
90	0	681	47659.9858490566	3714.75471698113	5386.26886792453	43238.9905660377
90	0	682	47631	3664.46976744186	5379.59069767442	43324.9395348837
90	0	683	47596.3948717949	3621.02564102564	5374.13333333333	43408.4461538462
90	0	684	47552.3048128342	3588.06417112299	5369.48663101604	43490.1443850267
90	0	685	47532.4488636364	3550.42045454545	5340.34090909091	43576.7897727273
90	0	686	47501.0588235294	3519.55882352941	5322.24705882353	43657.1352941176
90	0	687	47465.4438202247	3486.34269662921	5317.65730337079	43730.5561797753
90	0	688	47429.9274611399	3455.53886010363	5295.52849740933	43819.0051813472
90	0	689	47394.0543478261	3422.05434782609	5278.3152173913	43905.5760869565
90	0	690	47361.6214689266	3387.76271186441	5265.46892655367	43985.1468926554
90	0	691	47325.8548387097	3353.59677419355	5258	44062.5483870968
90	0	692	47302.372972973	3312.25405405405	5243.49189189189	44141.8810810811
90	0	693	47271.7170731707	3269.96585365854	5236.39512195122	44221.9219512195
90	0	694	47212.6763285024	3236.71980676328	5246.48792270531	44304.115942029
90	0	695	47168.085	3197.24	5249.235	44385.44
90	0	696	47130.6306818182	3166.15340909091	5228.76136363636	44474.4545454545
90	0	697	47095.5172413793	3134.33333333333	5218.45402298851	44551.6954022989
90	0	698	47062.6686046512	3100.56976744186	5210.68023255814	44626.0813953488
90	0	699	47008.0243902439	3072.11219512195	5216.61463414634	44703.2487804878
90	0	700	46949.421319797	3039.72588832487	5229.29441624366	44781.5583756345
90	0	701	46900.4111111111	3009.43333333333	5229.37777777778	44860.7777777778
90	0	702	46862.487654321	2978.09259259259	5228.11728395062	44931.3024691358
90	0	703	46824.4117647059	2949.08235294118	5224.26470588235	45002.2411764706
90	0	704	46782.3253012048	2923.09638554217	5217.56024096385	45077.0180722892
90	0	705	46748.7254901961	2896.6862745098	5203.60784313726	45150.9803921569
90	0	706	46719.6744186046	2867.88372093023	5184.68023255814	45227.761627907
90	0	707	46668.5251396648	2846.35195530726	5175.8938547486	45309.2290502793
90	0	708	46618.7213930348	2818.96019900498	5167.67661691542	45394.6417910448
90	0	709	46562.25	2794.61627906977	5167.1511627907	45475.9825581395
90	0	710	46516.6850828729	2766.17679558011	5167.09944751381	45550.0386740332
90	0	711	46453.0396039604	2738.46534653465	5186.02475247525	45622.4702970297
90	0	712	46405.0261437908	2711.08496732026	5185.80392156863	45698.0849673203
90	0	713	46359.2694610778	2690.40718562874	5179.23952095808	45771.0838323353
90	0	714	46313.4251497006	2671.05389221557	5161.9880239521	45853.5329341317
90	0	715	46267.1081081081	2650.75675675676	5158.01351351351	45924.1216216216
90	0	716	46227.8975903614	2624.65662650602	5156.81325301205	45990.6325301205
90	0	717	46182.3798882682	2599.90502793296	5148.61452513966	46069.1005586592
90	0	718	46132.9197530864	2575.76543209877	5148.47530864198	46142.8395061728
90	0	719	46083.6034482759	2549.44252873563	5157.96551724138	46208.9885057471
90	0	720	46026.5265957447	2526.12234042553	5161.07978723404	46286.2712765957
90	0	721	45981.407821229	2494.84916201117	5161.13966480447	46362.6033519553
90	0	722	45940.046875	2461.546875	5157.765625	46440.640625
90	0	723	45871.855721393	2438.35323383085	5167.22885572139	46522.5621890547
90	0	724	45812.9395973154	2416.61073825503	5175.28859060403	46595.1610738255
90	0	725	45770.1576086957	2388.45108695652	5178.83152173913	46662.5597826087
90	0	726	45721.6617647059	2365.51470588235	5150.63235294118	46762.1911764706
90	0	727	45668.8208092486	2343.09826589595	5134.26011560694	46853.8208092486
90	0	728	45616.2513368984	2317.68449197861	5134.44385026738	46931.6203208556
90	0	729	45560.5964912281	2295.97076023392	5131.8947368421	47011.5380116959
90	0	730	45512.0192307692	2276.10897435897	5125.13461538462	47086.7371794872
90	0	731	45462.5903614458	2253.82530120482	5129.84337349398	47153.7409638554
90	0	732	45411.4252873563	2229.55747126437	5134.60344827586	47224.4137931034
90	0	733	45354.3913043478	2211.66847826087	5122.71195652174	47311.2282608696
90	0	734	45301.56875	2191.55	5116.7125	47390.16875
90	0	735	45249.747311828	2168.40860215054	5115.97849462366	47465.8655913979
90	0	736	45202.091954023	2143.96551724138	5103.47701149425	47550.4655172414
90	0	737	45157.2452830189	2122.87421383648	5089.88679245283	47629.9937106918
90	0	738	45111.9811320755	2100.69811320755	5087.94339622641	47699.3773584906
90	0	739	45059.3941176471	2081.59411764706	5085.72352941176	47773.2882352941
90	0	740	45008.8303030303	2058.12727272727	5088.05454545455	47844.9878787879
90	0	741	44949.9887640449	2039.79775280899	5089.12921348315	47921.0842696629
90	0	742	44900.2768361582	2022.51412429379	5062.90395480226	48014.3050847458
90	0	743	44848.1049723757	2005.04972375691	5040.20994475138	48106.635359116
90	0	744	44792.1677419355	1982.22580645161	5051.94838709677	48173.6580645161
90	0	745	44750.5444444444	1955.37777777778	5047.27777777778	48246.8
90	0	746	44708.8461538462	1931.41666666667	5034.03205128205	48325.7051282051
90	0	747	44653.1340782123	1912.6312849162	5033.83798882682	48400.3966480447
90	0	748	44584.4764705882	1896.33529411765	5045.54117647059	48473.6470588235
90	0	749	44531.8418079096	1876.26553672316	5037.5197740113	48554.3728813559
90	0	750	44490.306010929	1849.84699453552	5019.84699453552	48640
90	0	751	44440.0426829268	1829.64634146341	5007.4756097561	48722.8353658537
90	0	752	44385.5325443787	1806.65088757396	5018.98224852071	48788.8343195266
90	0	753	44321.5967741935	1784.56451612903	5035.61290322581	48858.2258064516
90	0	754	44269.2590361446	1762.32530120482	5031.00602409639	48937.4096385542
90	0	755	44221.5947712418	1749.48366013072	5005.18954248366	49023.7320261438
90	0	756	44171.225433526	1732.14450867052	4994.11560693642	49102.514450867
90	0	757	44117.2839506173	1716.72222222222	4980.76543209877	49185.2283950617
90	0	758	44070.6013513514	1700.65540540541	4967.33108108108	49261.4121621622
90	0	759	44029.0595238095	1684.23214285714	4941.68452380952	49345.0238095238
90	0	760	43985.7911392405	1665.31012658228	4921.98734177215	49426.9113924051
90	0	761	43940.8554216867	1646.31325301205	4906.26506024096	49506.5662650602
90	0	762	43888.5298507463	1629.65671641791	4910.47014925373	49571.3432835821
90	0	763	43837.9635036496	1615.54744525547	4918.43065693431	49628.0583941606
90	0	764	43797.5136986301	1596.99315068493	4913.49315068493	49692
90	0	765	43745.4868421053	1584.32236842105	4906.55921052632	49763.6315789474
90	0	766	43699.8028169014	1571.75352112676	4888.6338028169	49839.8098591549
90	0	767	43658.6866666667	1557.64	4867.20666666667	49916.4666666667
90	0	768	43608.9928571429	1542.07857142857	4867.62142857143	49981.3071428571
90	0	769	43558.1217948718	1529.74358974359	4858.02564102564	50054.108974359
90	0	770	43503.2658227848	1519.25316455696	4842.20886075949	50135.2721518987
90	0	771	43454.5866666667	1504.14666666667	4830.88666666667	50210.38
90	0	772	43408.1768707483	1487.7074829932	4824.52380952381	50279.5918367347
90	0	773	43351.2516129032	1473.08387096774	4831.24516129032	50344.4193548387
90	0	774	43299.8311688312	1455.33116883117	4832.84415584416	50411.9935064935
90	0	775	43249.1644736842	1441.77631578947	4821.84210526316	50487.2171052632
90	0	776	43201.3611111111	1427.06944444444	4813.56944444444	50558
90	0	777	43162.3120567376	1410.60992907801	4797.57446808511	50629.5035460993
90	0	778	43110.0909090909	1393.49350649351	4805.83766233766	50690.5779220779
90	0	779	43063.9770992366	1380.02290076336	4795.97709923664	50760.0229007634
90	0	780	43016.1730769231	1368.12820512821	4783.76923076923	50831.9294871795
90	0	781	42960.3355263158	1349.625	4796.95394736842	50893.0855263158
90	0	782	42898.08	1336.82285714286	4796.37142857143	50968.7257142857
90	0	783	42856.0454545455	1319.96103896104	4766.52597402597	51057.4675324675
90	0	784	42810.6153846154	1303.59440559441	4757.98601398601	51127.8041958042
90	0	785	42755.0551724138	1291.12413793103	4762.51724137931	51191.3034482759
90	0	786	42702.9097222222	1279.48611111111	4757.22222222222	51260.3819444444
90	0	787	42646.7692307692	1268.32692307692	4752.98076923077	51331.9230769231
90	0	788	42586.9263803681	1255.45398773006	4750.83435582822	51406.7852760736
90	0	789	42528.7083333333	1247.07638888889	4738.85416666667	51485.3611111111
90	0	790	42481.8167938931	1236.59541984733	4726.58015267176	51555.0076335878
90	0	791	42425.231292517	1228.06802721088	4726.33333333333	51620.3673469388
90	0	792	42365.2251655629	1218.52317880795	4725.98013245033	51690.2715231788
90	0	793	42303.5454545455	1211.98484848485	4727.45454545455	51757.0151515152
90	0	794	42248.3191489362	1206.40425531915	4717.70921985816	51827.5673758865
90	0	795	42194.7986577181	1197.84563758389	4704.86577181208	51902.4899328859
90	0	796	42143.0692307692	1189.29230769231	4694.48461538462	51973.1538461538
90	0	797	42098.5	1176.96621621622	4681.60135135135	52042.9324324324
90	0	798	42052.75	1164.64864864865	4662.05405405405	52120.5472972973
90	0	799	41998.7046979866	1153.77181208054	4654.10738255034	52193.4161073826
90	0	800	41956.5701754386	1139.80701754386	4647.3947368421	52256.2280701754
90	0	801	41918.9925373134	1128.79104477612	4630.55970149254	52321.6567164179
90	0	802	41875.2916666667	1118.9	4620.21666666667	52385.5916666667
90	0	803	41837.2325581395	1110.05426356589	4598.28682170543	52454.4263565891
90	0	804	41787.072	1102.936	4592.048	52517.944
90	0	805	41747.95	1091.39375	4562.41875	52598.2375
90	0	806	41693.4933333333	1080.45333333333	4549.15333333333	52676.9
90	0	807	41659.0074626866	1062.84328358209	4528.9552238806	52749.1940298507
90	0	808	41617.3142857143	1047.05	4522.72142857143	52812.9142857143
90	0	809	41581.376	1032.76	4504.968	52880.896
90	0	810	41546.305785124	1019.73553719008	4491.18181818182	52942.7768595041
90	0	811	41507.75	1009.49107142857	4482.52678571429	53000.2321428571
90	0	812	41469.8759689922	998.945736434109	4469.41085271318	53061.7674418605
90	0	813	41426.1118881119	987.13986013986	4455.91608391608	53130.8321678322
90	0	814	41374.984962406	973.075187969925	4460.8045112782	53191.1353383459
90	0	815	41314.9863945578	964.353741496599	4466.96598639456	53253.693877551
90	0	816	41273.1428571429	953.556390977444	4443.04511278196	53330.2556390977
90	0	817	41224.2605633803	943.098591549296	4434.68309859155	53397.9577464789
90	0	818	41183.4029850746	928.783582089552	4421.34328358209	53466.4701492537
90	0	819	41135.8270676692	917.458646616541	4416.96992481203	53529.7443609023
90	0	820	41082.3759398496	911.503759398496	4408.73684210526	53597.3834586466
90	0	821	41033.8103448276	902.172413793103	4408.88793103448	53655.1293103448
90	0	822	40987.6258992806	892.647482014389	4401.80575539568	53717.9208633094
90	0	823	40933.0916030534	884.557251908397	4400.14503816794	53782.2061068702
90	0	824	40878.008	877.696	4402.896	53841.4
90	0	825	40828.2265625	870.421875	4397.78125	53903.5703125
90	0	826	40777.6985294118	861.007352941176	4395.08088235294	53966.2132352941
90	0	827	40734	852.066666666667	4381.3	54032.6333333333
90	0	828	40692.203539823	845.646017699115	4367.65486725664	54094.4955752212
90	0	829	40652.4885496183	835.06106870229	4356.83969465649	54155.6106870229
90	0	830	40601.2708333333	826.041666666667	4348.83333333333	54223.8541666667
90	0	831	40551.6916666667	818.05	4339.96666666667	54290.2916666667
90	0	832	40513.125	808.367647058824	4318.14705882353	54360.3602941177
90	0	833	40467.3787878788	800.022727272727	4300.67424242424	54431.9242424242
90	0	834	40430.185483871	787.725806451613	4283.95161290323	54498.1370967742
90	0	835	40388.1654676259	776.136690647482	4271.25899280576	54564.4388489209
90	0	836	40339.1956521739	764.405797101449	4265.89130434783	54630.5072463768
90	0	837	40293.7222222222	754.142857142857	4255.62698412698	54696.5079365079
90	0	838	40254.3388429752	746.239669421488	4233.77685950413	54765.6446280992
90	0	839	40216.6692913386	737.393700787402	4211.48031496063	54834.4566929134
90	0	840	40171.0381679389	727.625954198473	4203.04580152672	54898.2900763359
90	0	841	40127.1081081081	718.927927927928	4196	54957.963963964
90	0	842	40096.2892561983	713.297520661157	4158.52892561983	55031.8842975207
90	0	843	40060.149122807	708.315789473684	4128.25438596491	55103.2807017544
90	0	844	40022.4953271028	702.364485981308	4110.91588785047	55164.2242990654
90	0	845	39981.8389830508	696.135593220339	4098.41525423729	55223.6101694915
90	0	846	39947.0438596491	688.429824561404	4075.12280701754	55289.4035087719
90	0	847	39908.7073170732	681.30081300813	4054.68292682927	55355.3089430894
90	0	848	39858.5504587156	675.357798165138	4056.82568807339	55409.2660550459
90	0	849	39805.3360655738	672.598360655738	4056.03278688525	55466.0327868852
90	0	850	39769.5	664.385964912281	4034.34210526316	55531.7719298246
90	0	851	39728.5363636364	660.981818181818	4014.48181818182	55596
90	0	852	39677.4958677686	657.942148760331	4010.18181818182	55654.3801652893
90	0	853	39635.5677966102	651.254237288136	3994.60169491525	55718.5762711864
90	0	854	39589.4722222222	645.564814814815	3990.86111111111	55774.1018518519
90	0	855	39544.5775862069	639.094827586207	3988.06034482759	55828.2672413793
90	0	856	39496.5267857143	635.089285714286	3982.17857142857	55886.2053571429
90	0	857	39449.0991735537	628.727272727273	3979.61983471074	55942.5537190083
90	0	858	39409.8181818182	621.9	3963.16363636364	56005.1181818182
90	0	859	39375.4516129032	615.516129032258	3949.54838709677	56059.4838709677
90	0	860	39341.5625	609.677083333333	3940.34375	56108.4166666667
90	0	861	39307.8878504673	603.96261682243	3923.33644859813	56164.8130841122
90	0	862	39265.2992125984	597.787401574803	3910.03937007874	56226.874015748
90	0	863	39219.1803278689	591.237704918033	3897.4262295082	56292.1557377049
90	0	864	39171.7807017544	586.421052631579	3888.67543859649	56353.1228070175
90	0	865	39130.2372881356	579.262711864407	3877.23728813559	56413.2627118644
90	0	866	39091.7168141593	571.371681415929	3862.45132743363	56474.4601769912
90	0	867	39052.1217391304	562.947826086957	3852.91304347826	56532.0173913043
90	0	868	39013.2417582418	558.527472527473	3840.93406593407	56587.2967032967
90	0	869	38970.8839285714	556.571428571429	3830.01785714286	56642.5267857143
90	0	870	38919.6548672566	554.477876106195	3826.25663716814	56699.610619469
90	0	871	38875.3703703704	545.648148148148	3830.81481481481	56748.1666666667
90	0	872	38833.1584158416	539.336633663366	3829.67326732673	56797.8316831683
90	0	873	38800.2211538462	534.346153846154	3808.01923076923	56857.4134615385
90	0	874	38759.3434343434	530.555555555556	3799.64646464646	56910.4545454545
90	0	875	38716.8818897638	527.44094488189	3780.91338582677	56974.7637795276
90	0	876	38670.3416666667	522.008333333333	3766.79166666667	57040.8583333333
90	0	877	38635.3936170213	517.457446808511	3743.34042553192	57103.8085106383
90	0	878	38597.9595959596	514.515151515152	3730.53535353535	57156.9898989899
90	0	879	38554.4196428571	513.357142857143	3715.58928571429	57216.6339285714
90	0	880	38509.7326732673	510.069306930693	3708.32673267327	57271.8712871287
90	0	881	38474.8510638298	506.127659574468	3692.41489361702	57326.6063829787
90	0	882	38432.42	503.34	3688.64	57375.6
90	0	883	38396.2641509434	500.575471698113	3666.24528301887	57436.9150943396
90	0	884	38355.495412844	495.633027522936	3655.11009174312	57493.7614678899
90	0	885	38311.046728972	493.140186915888	3643.48598130841	57552.3271028037
90	0	886	38281.6956521739	488.086956521739	3617.84782608696	57612.3695652174
90	0	887	38251.65	481.11	3602.87	57664.37
90	0	888	38211.9611650485	478	3590.07766990291	57719.9611650485
90	0	889	38176.9722222222	472.759259259259	3570.27777777778	57779.9907407407
90	0	890	38136.3666666667	468.188888888889	3566.2	57829.2444444444
90	0	891	38102.4736842105	463.715789473684	3554.90526315789	57878.9052631579
90	0	892	38072.212962963	455.37037037037	3538.96296296296	57933.4537037037
90	0	893	38039.3625	450.275	3525.95	57984.4125
90	0	894	38007.3428571429	444.67619047619	3514.28571428571	58033.6952380952
90	0	895	37970.2941176471	436.333333333333	3509.91176470588	58083.4607843137
90	0	896	37931.9239130435	431.641304347826	3503.72826086957	58132.7065217391
90	0	897	37890.775	428.233333333333	3490.25	58190.7416666667
90	0	898	37855.8495575221	420.725663716814	3466.12389380531	58257.3008849558
90	0	899	37814.3596491228	413.131578947368	3458.38596491228	58314.1228070175
90	0	900	37774.7368421053	409.410526315789	3444.29473684211	58371.5578947368
90	0	901	37737.6923076923	404.857142857143	3439.04395604396	58418.4065934066
90	0	902	37708.0957446809	399.031914893617	3423.21276595745	58469.6595744681
90	0	903	37679.6976744186	393.46511627907	3406.70930232558	58520.1279069767
90	0	904	37641.1619047619	391.209523809524	3395.04761904762	58572.580952381
90	0	905	37602.2395833333	386.09375	3387.73958333333	58623.9270833333
90	0	906	37560.4380952381	380.171428571429	3388.60952380952	58670.780952381
90	0	907	37525.130952381	377.916666666667	3371.4880952381	58725.4642857143
90	0	908	37493.8210526316	375.326315789474	3352.37894736842	58778.4736842105
90	0	909	37465.9213483146	369.337078651685	3334.14606741573	58830.595505618
90	0	910	37437.488372093	363.558139534884	3320.8488372093	58878.1046511628
90	0	911	37406.3580246914	360.185185185185	3309.72839506173	58923.7283950617
90	0	912	37377.2222222222	356.644444444444	3293.12222222222	58973.0111111111
90	0	913	37340.8210526316	354.989473684211	3278.38947368421	59025.8
90	0	914	37301.1777777778	353.555555555556	3269.47777777778	59075.7888888889
90	0	915	37276.6170212766	347.574468085106	3244.35106382979	59131.4574468085
90	0	916	37239.0824742268	340.288659793814	3244.96907216495	59175.6597938144
90	0	917	37198.7714285714	335.219047619048	3239.8	59226.2095238095
90	0	918	37163.9770114943	331.471264367816	3224.63218390805	59279.9195402299
90	0	919	37129.7326732673	325.861386138614	3215.9504950495	59328.4554455446
90	0	920	37090.3170731707	321.182926829268	3217.31707317073	59371.1829268293
90	0	921	37052.7553191489	317.851063829787	3214.43617021277	59414.9574468085
90	0	922	37018.9493670886	313.405063291139	3208.88607594937	59458.7594936709
90	0	923	36988.2048192771	311.674698795181	3194.56626506024	59505.5542168675
90	0	924	36959.7142857143	309	3179.57142857143	59551.7142857143
90	0	925	36931.2195121951	308	3160.06097560976	59600.7195121951
90	0	926	36893.1235955056	305.280898876404	3158.91011235955	59642.6853932584
90	0	927	36857.5568181818	302.625	3149.51136363636	59690.3068181818
90	0	928	36825.4634146341	299.292682926829	3138.69512195122	59736.5487804878
90	0	929	36789.7142857143	297.380952380952	3122.42857142857	59790.4761904762
90	0	930	36753.1219512195	294.90243902439	3109.5487804878	59842.4268292683
90	0	931	36720.5581395349	292.906976744186	3096.66279069767	59889.8720930233
90	0	932	36685.3222222222	291.3	3083.95555555556	59939.4222222222
90	0	933	36651.9285714286	289.440476190476	3069.32142857143	59989.3095238095
90	0	934	36616.8131868132	288.56043956044	3054.69230769231	60039.9340659341
90	0	935	36583.3623188406	288	3043.27536231884	60085.3623188406
90	0	936	36551.5301204819	286.096385542169	3036.65060240964	60125.7228915663
90	0	937	36526.8591549296	282.450704225352	3019.92957746479	60170.7605633803
90	0	938	36498.8170731707	280.926829268293	3004.08536585366	60216.1707317073
90	0	939	36475.619047619	277.31746031746	2988.80952380952	60258.253968254
90	0	940	36446.9058823529	274.952941176471	2979.32941176471	60298.8117647059
90	0	941	36414.6666666667	272.093333333333	2972.38666666667	60340.8533333333
90	0	942	36386.1830985916	268.549295774648	2966.98591549296	60378.2816901408
90	0	943	36356.8076923077	265.935897435897	2959.07692307692	60418.1794871795
90	0	944	36333.4	260.65	2932.29	60473.66
90	0	945	36303.5217391304	257.550724637681	2916.30434782609	60522.6231884058
90	0	946	36276.1126760563	256.380281690141	2904.6338028169	60562.8732394366
90	0	947	36247.3714285714	253.585714285714	2900	60599.0428571429
90	0	948	36222.7341772152	251.772151898734	2880.21518987342	60645.2784810127
90	0	949	36193.0923076923	248	2878.81538461538	60680.0923076923
90	0	950	36168.5921052632	245.763157894737	2864.02631578947	60721.6184210526
90	0	951	36142.0133333333	244.12	2846.61333333333	60767.2533333333
90	0	952	36110.746835443	243.379746835443	2834.36708860759	60811.5063291139
90	0	953	36085.6024096386	240.421686746988	2812.53012048193	60861.4457831325
90	0	954	36059.1379310345	236.64367816092	2791.79310344828	60912.4252873563
90	0	955	36028.7808219178	235	2777.43835616438	60958.7808219178
90	0	956	36001.3888888889	233.388888888889	2764.55555555556	61000.6666666667
90	0	957	35974.4	230.214285714286	2756.44285714286	61038.9428571429
90	0	958	35948.7042253521	226.957746478873	2746.71830985915	61077.6197183099
90	0	959	35923.7333333333	225	2737.03333333333	61114.2333333333
90	0	960	35899.0847457627	223.728813559322	2730.64406779661	61146.5423728814
90	0	961	35871.9638554217	220.963855421687	2722.18072289157	61184.8915662651
90	0	962	35846.9206349206	217.603174603175	2709.34920634921	61226.126984127
90	0	963	35819.3561643836	216.630136986301	2699.39726027397	61264.6164383562
90	0	964	35791.5217391304	214.869565217391	2689.34782608696	61304.2608695652
90	0	965	35773.2461538462	211.061538461538	2670.32307692308	61345.3692307692
90	0	966	35744.328358209	209.65671641791	2666.37313432836	61379.6417910448
90	0	967	35722.3333333333	208	2650.33333333333	61419.3333333333
90	0	968	35696.4929577465	206.154929577465	2640.54929577465	61456.8028169014
90	0	969	35671.5	205.203125	2625.890625	61497.40625
90	0	970	35643.8169014084	205	2614.3661971831	61536.8169014084
90	0	971	35614.2409638554	204.397590361446	2598.32530120482	61583.0361445783
90	0	972	35588.0983606557	201.377049180328	2587.67213114754	61622.8524590164
90	0	973	35567.2686567164	197.89552238806	2575.77611940298	61659.0597014925
90	0	974	35545.2463768116	195.695652173913	2558.42028985507	61700.6376811594
90	0	975	35520.196969697	194.515151515152	2544.56060606061	61740.7272727273
90	0	976	35494.4590163934	193.83606557377	2534.5737704918	61777.131147541
90	0	977	35474.4333333333	191.5	2521.13333333333	61812.9333333333
90	0	978	35457.3384615385	189.769230769231	2498.01538461538	61854.8769230769
90	0	979	35436.8947368421	186.144736842105	2479.27631578947	61897.6842105263
90	0	980	35410.9142857143	185	2461.67142857143	61942.4142857143
90	0	981	35385.2777777778	184.263888888889	2444.15277777778	61986.3055555556
90	0	982	35353.6463414634	183.268292682927	2433.40243902439	62029.6829268293
90	0	983	35324.2987012987	180.454545454545	2421.03896103896	62074.2077922078
90	0	984	35290.2857142857	179.342857142857	2418.9	62111.4714285714
90	0	985	35263.5172413793	177.775862068966	2413.13793103448	62145.5689655172
90	0	986	35241.609375	175.15625	2403.8125	62179.421875
90	0	987	35213.6865671642	172.835820895522	2401.11940298507	62212.3582089552
90	0	988	35189.4642857143	172	2390.57142857143	62247.9642857143
90	0	989	35162.4933333333	170.426666666667	2383.73333333333	62283.3466666667
90	0	990	35136.4821428571	167	2380.53571428571	62315.9821428571
90	0	991	35110.5441176471	166.088235294118	2373.14705882353	62350.2205882353
90	0	992	35083.3818181818	165.636363636364	2367.32727272727	62383.6545454545
90	0	993	35066.6744186046	161.697674418605	2363.55813953488	62408.0697674419
90	0	994	35046.7272727273	158.890909090909	2362.87272727273	62431.5090909091
90	0	995	35020.6923076923	157.030769230769	2360.52307692308	62461.7538461538
90	0	996	34992.8805970149	155.582089552239	2354.49253731343	62497.0447761194
90	0	997	34972.328125	153.640625	2335.921875	62538.109375
90	0	998	34949.3484848485	150.969696969697	2324.89393939394	62574.7878787879
90	0	999	34925.3802816901	148.183098591549	2312.69014084507	62613.7464788732
90	0	1000	34894.4242424242	147.893939393939	2306.9696969697	62650.7121212121
90	0	1001	34872.5076923077	145.815384615385	2291.53846153846	62690.1384615385
90	0	1002	34849.1754385965	143.859649122807	2283.0701754386	62723.8947368421
90	0	1003	34813.3875	142.7	2289.625	62754.2875
90	0	1004	34785.1940298507	140.686567164179	2278.55223880597	62795.5671641791
90	0	1005	34754.0714285714	138	2280.35714285714	62827.5714285714
90	0	1006	34735.5102040816	137.204081632653	2260.36734693878	62866.9183673469
90	0	1007	34716.9841269841	135.444444444444	2246.69841269841	62900.873015873
90	0	1008	34691.2745098039	133.862745098039	2245.86274509804	62929
90	0	1009	34669.5967741935	132	2238.3064516129	62960.0967741935
90	0	1010	34642.45	130.766666666667	2235.3	62991.4833333333
90	0	1011	34614.3650793651	128.952380952381	2235.4126984127	63021.2698412698
90	0	1012	34592.0930232558	127.162790697674	2232.32558139535	63048.4186046512
90	0	1013	34574.2222222222	127	2215.55555555556	63083.2222222222
90	0	1014	34554.5862068966	126.224137931034	2196.65517241379	63122.5344827586
90	0	1015	34536.6612903226	123.548387096774	2180.53225806452	63159.2580645161
90	0	1016	34518.7857142857	122.071428571429	2161.71428571429	63197.4285714286
90	0	1017	34495.5625	121	2151.375	63232.0625
90	0	1018	34475.3921568627	121	2134.21568627451	63269.3921568627
90	0	1019	34457.12	120.82	2120.8	63301.26
90	0	1020	34438.05	119.316666666667	2108.45	63334.1833333333
90	0	1021	34413.5	119	2098.5	63369
90	0	1022	34388.2115384615	118.365384615385	2094.98076923077	63398.4423076923
90	0	1023	34369.1525423729	116.661016949153	2082.71186440678	63431.4745762712
90	0	1024	34341.701754386	116	2081.59649122807	63460.701754386
90	0	1025	34314.8695652174	115.152173913043	2086.30434782609	63483.6739130435
90	0	1026	34289.9365079365	113.190476190476	2087.55555555556	63509.3174603175
90	0	1027	34266.3673469388	112.877551020408	2079.63265306122	63541.1224489796
90	0	1028	34248.9591836735	111.244897959184	2070.34693877551	63569.4489795918
90	0	1029	34227.8571428571	109.410714285714	2065.55357142857	63597.1785714286
90	0	1030	34207.75	107.984375	2050.046875	63634.21875
90	0	1031	34186.8723404255	107	2039.25531914894	63666.8723404255
90	0	1032	34159.5625	106.1875	2048.8125	63685.4375
90	0	1033	34135.4918032787	103.754098360656	2049.75409836066	63711
90	0	1034	34112.2096774194	101.677419354839	2041.04838709677	63745.064516129
90	0	1035	34085.1	99.4666666666667	2040.9	63774.5333333333
90	0	1036	34060.701754386	96.6315789473684	2039.70175438596	63802.9649122807
90	0	1037	34041.3125	95.7708333333333	2028.5625	63834.3541666667
90	0	1038	34023.7192982456	94.3508771929825	2015.50877192982	63866.4210526316
90	0	1039	34002.1875	93	2002.125	63902.6875
90	0	1040	33977.3272727273	92.3272727272727	1994.36363636364	63935.9818181818
90	0	1041	33956.2549019608	92	1984.49019607843	63967.2549019608
90	0	1042	33934.8125	92	1977.875	63995.3125
90	0	1043	33920.6511627907	90.7906976744186	1964.32558139535	64024.2325581395
90	0	1044	33900.2307692308	88.8615384615385	1956.95384615385	64053.9538461538
90	0	1045	33882.7906976744	87.3023255813954	1942.51162790698	64087.3953488372
90	0	1046	33864.5333333333	86	1938.93333333333	64110.5333333333
90	0	1047	33845.2857142857	86	1930.42857142857	64138.2857142857
90	0	1048	33826.6388888889	86	1925.22222222222	64162.1388888889
90	0	1049	33810.8421052632	86	1910.31578947368	64192.8421052632
90	0	1050	33792.9756097561	85.0243902439024	1899.9756097561	64222.0243902439
90	0	1051	33782.5365853659	82.5609756097561	1887.24390243902	64247.6585365854
90	0	1052	33772.675	79	1877.15	64271.175
90	0	1053	33762.1944444444	76.1111111111111	1868.77777777778	64292.9166666667
90	0	1054	33749.7872340426	75	1855.42553191489	64319.7872340426
90	0	1055	33730.3125	74.7916666666667	1847.5	64347.3958333333
90	0	1056	33714.5277777778	74	1839.44444444444	64372.0277777778
90	0	1057	33696.9622641509	72.9622641509434	1833.18867924528	64396.8867924528
90	0	1058	33677.5283018868	71.3584905660377	1823.8679245283	64427.2452830189
90	0	1059	33658.7727272727	70	1816.95454545455	64454.2727272727
90	0	1060	33641.1538461538	69.7692307692308	1804.88461538462	64484.1923076923
90	0	1061	33624.9210526316	68.6052631578947	1795.84210526316	64510.6315789474
90	0	1062	33610.137254902	67.7254901960784	1783.54901960784	64538.5882352941
90	0	1063	33594.7291666667	66.5416666666667	1768.41666666667	64570.3125
90	0	1064	33574.9411764706	65.921568627451	1760.35294117647	64598.7843137255
90	0	1065	33554.6	65	1758.3	64622.1
90	0	1066	33536.3541666667	64.0625	1753.60416666667	64645.9791666667
90	0	1067	33513.8	64	1747.4	64674.8
90	0	1068	33498.0238095238	62.3571428571429	1735.38095238095	64704.2380952381
90	0	1069	33486.78125	62	1721.9375	64729.28125
90	0	1070	33476.0961538462	61.4038461538462	1703.09615384615	64759.4038461538
90	0	1071	33460.2127659574	61	1686.57446808511	64792.2127659574
90	0	1072	33438.7708333333	61	1681.95833333333	64818.2708333333
90	0	1073	33417.7777777778	61	1681.94444444444	64839.2777777778
90	0	1074	33398.0652173913	61	1680.36956521739	64860.5652173913
90	0	1075	33378.3913043478	61	1673.71739130435	64886.8913043478
90	0	1076	33365.023255814	60.6744186046512	1656.93023255814	64917.3720930233
90	0	1077	33351.8163265306	60	1639.36734693878	64948.8163265306
90	0	1078	33333.6666666667	60	1630.16666666667	64976.1666666667
90	0	1079	33316.641025641	60	1623.71794871795	64999.641025641
90	0	1080	33298.0975609756	59.5365853658537	1622.19512195122	65020.1707317073
90	0	1081	33282.6363636364	59	1612.22727272727	65046.1363636364
90	0	1082	33264.8285714286	59	1608.34285714286	65067.8285714286
90	0	1083	33248.1111111111	59	1606.27777777778	65086.6111111111
90	0	1084	33232.0857142857	59	1602.82857142857	65106.0857142857
90	0	1085	33215.8571428571	59	1596.78571428571	65128.3571428571
90	0	1086	33196.8378378378	59	1595.32432432432	65148.8378378378
90	0	1087	33179.1951219512	58	1594.60975609756	65168.1951219512
90	0	1088	33161.24	57	1588.02	65193.74
90	0	1089	33144.3255813954	56.9767441860465	1575.41860465116	65223.2790697674
90	0	1090	33125.3947368421	56	1575.71052631579	65242.8947368421
90	0	1091	33109.03125	56	1573.4375	65261.53125
90	0	1092	33097.0512820513	56	1561.89743589744	65285.0512820513
90	0	1093	33078.7727272727	55.8863636363636	1557.29545454545	65308.0454545455
90	0	1094	33062.9	54.8	1555.3	65327
90	0	1095	33048.86	53.24	1548.06	65349.84
90	0	1096	33030.7714285714	52.0571428571429	1545.28571428571	65371.8857142857
90	0	1097	33013.7045454545	51.8863636363636	1540.43181818182	65393.9772727273
90	0	1098	32999.1489361702	49.3191489361702	1531.74468085106	65419.7872340426
90	0	1099	32982.3469387755	46.0816326530612	1527.0612244898	65444.5102040816
90	0	1100	32961.125	46	1525.25	65467.625
90	0	1101	32945.0857142857	46	1519.82857142857	65489.0857142857
90	0	1102	32933.3513513514	46	1507.2972972973	65513.3513513514
90	0	1103	32921.8717948718	46	1492.25641025641	65539.8717948718
90	0	1104	32909.2941176471	46	1480.91176470588	65563.7941176471
90	0	1105	32897.0294117647	45.4117647058824	1473.20588235294	65584.3529411765
90	0	1106	32878.7837837838	45	1475.43243243243	65600.7837837838
90	0	1107	32865.6764705882	45	1466.14705882353	65623.1764705882
90	0	1108	32848.8536585366	45	1462.29268292683	65643.8536585366
90	0	1109	32836.625	45	1450.25	65668.125
90	0	1110	32822.3529411765	45	1445.79411764706	65686.8529411765
90	0	1111	32803.8780487805	44.0975609756098	1447.9512195122	65704.0731707317
90	0	1112	32784.1578947368	43.9473684210526	1448.34210526316	65723.5526315789
90	0	1113	32771.1388888889	43	1440.22222222222	65745.6388888889
90	0	1114	32759.6857142857	42.1142857142857	1430.28571428571	65767.9142857143
90	0	1115	32743.7272727273	40.4545454545455	1427.68181818182	65788.1363636364
90	0	1116	32729.65625	39.8125	1419.75	65810.78125
90	0	1117	32714.7234042553	38.7446808510638	1413.31914893617	65833.2127659574
90	0	1118	32697.3714285714	38	1409.25714285714	65855.3714285714
90	0	1119	32682.3265306122	38	1397.34693877551	65882.3265306122
90	0	1120	32665.511627907	38	1384.97674418605	65911.511627907
90	0	1121	32649.7692307692	38	1375.46153846154	65936.7692307692
90	0	1122	32634.064516129	38	1371.87096774194	65956.064516129
90	0	1123	32619.1071428571	37.8571428571429	1372.71428571429	65970.3214285714
90	0	1124	32609.8181818182	37	1363.36363636364	65989.8181818182
90	0	1125	32592.7916666667	37	1356.91666666667	66013.2916666667
90	0	1126	32577.4848484848	37	1347.0303030303	66038.4848484848
90	0	1127	32562.5789473684	37	1341.34210526316	66059.0789473684
90	0	1128	32550.9642857143	37	1331.57142857143	66080.4642857143
90	0	1129	32542.71875	37	1318.0625	66102.21875
90	0	1130	32535.46875	37	1300.5625	66126.96875
90	0	1131	32526.3428571429	36.1714285714286	1287.8	66149.6857142857
90	0	1132	32516.0555555556	35.2777777777778	1275.55555555556	66173.1111111111
90	0	1133	32503.975	35	1262.55	66198.475
90	0	1134	32489.8965517241	35	1256.20689655172	66218.8965517241
90	0	1135	32476.7142857143	35	1254.07142857143	66234.2142857143
90	0	1136	32463.1764705882	35	1250.14705882353	66251.6764705882
90	0	1137	32452.7096774194	35	1238.58064516129	66273.7096774193
90	0	1138	32445.5	35	1228.5	66291
90	0	1139	32434.8157894737	35	1221.86842105263	66308.3157894737
90	0	1140	32424.28125	34.5625	1209.25	66331.90625
90	0	1141	32416.1785714286	34	1197.14285714286	66352.6785714286
90	0	1142	32407.8095238095	34	1189.38095238095	66368.8095238095
90	0	1143	32399.3214285714	34	1181.85714285714	66384.8214285714
90	0	1144	32388.64	34	1176.72	66400.64
90	0	1145	32377.6060606061	34	1169.78787878788	66418.6060606061
90	0	1146	32360.8125	34	1170.875	66434.3125
90	0	1147	32347.4782608696	34	1170.04347826087	66448.4782608696
90	0	1148	32338.46875	33.25	1162.8125	66465.46875
90	0	1149	32328.2380952381	33	1157.52380952381	66481.2380952381
90	0	1150	32319.7666666667	33	1148.96666666667	66498.2666666667
90	0	1151	32306.0357142857	33	1147.42857142857	66513.5357142857
90	0	1152	32297.3913043478	32.4347826086956	1140.91304347826	66529.2608695652
90	0	1153	32287	32	1142	66539
90	0	1154	32275.1666666667	32	1144.16666666667	66548.6666666667
90	0	1155	32265.4166666667	32	1139.66666666667	66562.9166666667
90	0	1156	32251.92	32	1142.16	66573.92
90	0	1157	32241.8181818182	31.1818181818182	1141.31818181818	66585.6818181818
90	0	1158	32227.75	31	1141	66600.25
90	0	1159	32214.652173913	31	1137.69565217391	66616.652173913
90	0	1160	32207.7037037037	31	1126.59259259259	66634.7037037037
90	0	1161	32200.5789473684	31	1117.84210526316	66650.5789473684
90	0	1162	32190.7741935484	30.0322580645161	1115.35483870968	66663.8387096774
90	0	1163	32183.4642857143	29	1103.57142857143	66683.9642857143
90	0	1164	32172.5833333333	29	1099.33333333333	66699.0833333333
90	0	1165	32157.5641025641	29	1097.87179487179	66715.5641025641
90	0	1166	32144.7647058824	29	1095.47058823529	66730.7647058823
90	0	1167	32137.1379310345	29	1087.72413793103	66746.1379310345
90	0	1168	32125	29	1085	66761
90	0	1169	32116.6	29	1076.8	66777.6
90	0	1170	32104.85	29	1077.8	66788.35
90	0	1171	32094.7916666667	28.75	1076.66666666667	66799.7916666667
90	0	1172	32087.6842105263	28	1071.63157894737	66812.6842105263
90	0	1173	32080.65	28	1066.2	66825.15
90	0	1174	32072.275862069	27	1061.44827586207	66839.275862069
90	0	1175	32060.6216216216	26	1054.75675675676	66858.6216216216
90	0	1176	32049.8965517241	24	1049.20689655172	66876.8965517241
90	0	1177	32037	24	1051.5	66887.5
90	0	1178	32026.5384615385	24	1050.42307692308	66899.0384615385
90	0	1179	32018.5806451613	24	1037.83870967742	66919.5806451613
90	0	1180	32008.8518518519	24	1028.2962962963	66938.8518518519
90	0	1181	32003.55	24	1015.4	66957.05
90	0	1182	31998.2105263158	24	1006.57894736842	66971.2105263158
90	0	1183	31990.5185185185	24	998.962962962963	66986.5185185185
90	0	1184	31979.9565217391	24	995.086956521739	67000.9565217391
90	0	1185	31970.3529411765	24	994.294117647059	67011.3529411765
90	0	1186	31963.1428571429	24	989.714285714286	67023.1428571429
90	0	1187	31950.5	24	990.5	67035
90	0	1188	31939.8484848485	23.6060606060606	982.484848484848	67054.0606060606
90	0	1189	31931.4	23	972.2	67073.4
90	0	1190	31923.75	23	967	67086.25
90	0	1191	31917.347826087	23	960.304347826087	67099.347826087
90	0	1192	31908.2608695652	23	955.478260869565	67113.2608695652
90	0	1193	31899.8260869565	23	949.347826086957	67127.8260869565
90	0	1194	31891.7142857143	23	943.571428571429	67141.7142857143
90	0	1195	31880.2941176471	23	938.911764705882	67157.7941176471
90	0	1196	31866.8888888889	23	935.222222222222	67174.8888888889
90	0	1197	31854.6071428571	23	932.285714285714	67190.1071428571
90	0	1198	31844.5882352941	23	929.823529411765	67202.5882352941
90	0	1199	31837.1	23	926.3	67213.6
90	0	1200	31831.5555555556	23	918.388888888889	67227.0555555556
90	0	1201	31824	23	915.5	67237.5
90	0	1202	31816.7368421053	23	911.526315789474	67248.7368421053
90	0	1203	31813	23	904	67260
90	0	1204	31806.4347826087	23	900.130434782609	67270.4347826087
90	0	1205	31799.1111111111	23	894.277777777778	67283.6111111111
90	0	1206	31793.75	23	890	67293.25
90	0	1207	31786.9090909091	22.3636363636364	883.090909090909	67307.6363636364
90	0	1208	31773.875	22	881.75	67322.375
90	0	1209	31762.9130434783	22	880.173913043478	67334.9130434783
90	0	1210	31755.25	22	876	67346.75
90	0	1211	31751.8125	22	866.875	67359.3125
90	0	1212	31748.8571428571	22	854.285714285714	67374.8571428571
90	0	1213	31741.0476190476	22	848.904761904762	67388.0476190476
90	0	1214	31731.5294117647	22	848.941176470588	67397.5294117647
90	0	1215	31722.55	22	848.4	67407.05
90	0	1216	31714.5	22	842.5	67421
90	0	1217	31709.75	22	834	67434.25
90	0	1218	31704.5555555556	22	829.388888888889	67444.0555555556
90	0	1219	31695.3181818182	22	827.863636363636	67454.8181818182
90	0	1220	31687	22	823	67468
90	0	1221	31675.652173913	22	823.695652173913	67478.652173913
90	0	1222	31668	22	816	67494
90	0	1223	31661.5714285714	22	806.857142857143	67509.5714285714
90	0	1224	31652.2	22	805.1	67520.7
90	0	1225	31643.3448275862	22	798.310344827586	67536.3448275862
90	0	1226	31638.0625	21.0625	789.1875	67551.6875
90	0	1227	31633.8666666667	21	782.266666666667	67562.8666666667
90	0	1228	31625.7777777778	21	781.944444444444	67571.2777777778
90	0	1229	31613.9411764706	21	779.617647058824	67585.4411764706
90	0	1230	31605.9545454545	21	767.590909090909	67605.4545454545
90	0	1231	31597.75	21	767	67614.25
90	0	1232	31593.8	20.4666666666667	763	67622.7333333333
90	0	1233	31589.4615384615	20	752.576923076923	67637.9615384615
90	0	1234	31581.6315789474	20	745.736842105263	67652.6315789474
90	0	1235	31574.8235294118	20	741.352941176471	67663.8235294118
90	0	1236	31571.7	20	729.1	67679.2
90	0	1237	31566.0714285714	20	723.357142857143	67690.5714285714
90	0	1238	31559.7	20	719.1	67701.2
90	0	1239	31552.2	20	716.6	67711.2
90	0	1240	31542.6	20	715.8	67721.6
90	0	1241	31530.6818181818	20	716.136363636364	67733.1818181818
90	0	1242	31523.6923076923	20	712.615384615385	67743.6923076923
90	0	1243	31520.1111111111	20	708.777777777778	67751.1111111111
90	0	1244	31514.0869565217	20	704.826086956522	67761.0869565217
90	0	1245	31505.0625	20	703.375	67771.5625
90	0	1246	31501.4	20	697.7	67780.9
90	0	1247	31497.2727272727	20	695.454545454545	67787.2727272727
90	0	1248	31490.7894736842	19.6842105263158	694.368421052632	67795.1578947368
90	0	1249	31486.2777777778	19	686.944444444444	67807.7777777778
90	0	1250	31479.3888888889	19	682.722222222222	67818.8888888889
90	0	1251	31474.2727272727	19	678.454545454545	67828.2727272727
90	0	1252	31467.9230769231	19	679.153846153846	67833.9230769231
90	0	1253	31462.3333333333	19	677.833333333333	67840.8333333333
90	0	1254	31456.1111111111	19	675.277777777778	67849.6111111111
90	0	1255	31448.8	18.1333333333333	676	67857.0666666667
90	0	1256	31443.6666666667	18	673.166666666667	67865.1666666667
90	0	1257	31441.5384615385	16.7692307692308	668.615384615385	67873.0769230769
90	0	1258	31436.4	16	664.7	67882.9
90	0	1259	31428.4375	16	662.625	67892.9375
90	0	1260	31418.4705882353	16	666.058823529412	67899.4705882353
90	0	1261	31411.8333333333	16	664.833333333333	67907.3333333333
90	0	1262	31406.9230769231	15.2307692307692	664.461538461538	67913.3846153846
90	0	1263	31399.4	15	666.2	67919.4
90	0	1264	31394.8571428571	15	660.785714285714	67929.3571428571
90	0	1265	31389.9411764706	15	655.117647058824	67939.9411764706
90	0	1266	31387.3636363636	14.4545454545455	647.909090909091	67950.2727272727
90	0	1267	31383.4761904762	14	641.047619047619	67961.4761904762
90	0	1268	31378.5	14	632.5	67975
90	0	1269	31373.2727272727	13.6363636363636	630.545454545455	67982.5454545455
90	0	1270	31366.3125	13	632.875	67987.8125
90	0	1271	31360.8947368421	13	626.210526315789	67999.8947368421
90	0	1272	31352.9047619048	13	622.190476190476	68011.9047619048
90	0	1273	31343.6842105263	12.1052631578947	623.315789473684	68020.8947368421
90	0	1274	31334.9545454545	12	620.590909090909	68032.4545454545
90	0	1275	31327.9166666667	12	617.666666666667	68042.4166666667
90	0	1276	31322.5714285714	12	615.357142857143	68050.0714285714
90	0	1277	31318.5	12	607.5	68062
90	0	1278	31316	12	595.5	68076.5
90	0	1279	31311.2631578947	11.5789473684211	588.736842105263	68088.4210526316
90	0	1280	31308.5555555556	11	581.888888888889	68098.5555555556
90	0	1281	31304.5625	11	577.375	68107.0625
90	0	1282	31302.7857142857	11	565.928571428571	68120.2857142857
90	0	1283	31298.7	11	562.1	68128.2
90	0	1284	31296.2	11	557.1	68135.7
90	0	1285	31288.9285714286	11	559.642857142857	68140.4285714286
90	0	1286	31281.4666666667	10.0666666666667	562.866666666667	68145.6
90	0	1287	31273.0769230769	10	565.846153846154	68151.0769230769
90	0	1288	31268.5	9.3	565.6	68156.6
90	0	1289	31263.5454545455	9	565.909090909091	68161.5454545455
90	0	1290	31258.2666666667	8.93333333333333	563.666666666667	68169.1333333333
90	0	1291	31253.5454545455	8	562.909090909091	68175.5454545455
90	0	1292	31248.4615384615	8	561.076923076923	68182.4615384615
90	0	1293	31244	8	558	68190
90	0	1294	31239.7333333333	7.13333333333333	556.133333333333	68197
90	0	1295	31233.25	7	556	68203.75
90	0	1296	31227	7	556.5	68209.5
90	0	1297	31222.5555555556	7	554.888888888889	68215.5555555556
90	0	1298	31219	7	552.5	68221.5
90	0	1299	31214.8333333333	7	546.833333333333	68231.3333333333
90	0	1300	31211.6	7	536.8	68244.6
90	0	1301	31205.8	7	530.9	68256.3
90	0	1302	31200.9090909091	7	525.181818181818	68266.9090909091
90	0	1303	31196.2857142857	7	525.428571428571	68271.2857142857
90	0	1304	31192.7777777778	7	524.444444444444	68275.7777777778
90	0	1305	31188.9090909091	7	522.181818181818	68281.9090909091
90	0	1306	31185.9	7	517.7	68289.4
90	0	1307	31180.5294117647	7	514.941176470588	68297.5294117647
90	0	1308	31175.0769230769	7	510.846153846154	68307.0769230769
90	0	1309	31171.4117647059	7	503.176470588235	68318.4117647059
90	0	1310	31166.0666666667	7	497.866666666667	68329.0666666667
90	0	1311	31161.25	7	496	68335.75
90	0	1312	31156.5454545455	7	495.909090909091	68340.5454545455
90	0	1313	31152.6666666667	7	490.666666666667	68349.6666666667
90	0	1314	31149.4375	7	481.625	68361.9375
90	0	1315	31144.4615384615	7	477.076923076923	68371.4615384615
90	0	1316	31140.9230769231	7	471.153846153846	68380.9230769231
90	0	1317	31136.9166666667	7	466.666666666667	68389.4166666667
90	0	1318	31133.5	7	463.5	68396
90	0	1319	31130.0833333333	7	460.333333333333	68402.5833333333
90	0	1320	31127.1428571429	6.28571428571429	455.357142857143	68411.2142857143
90	0	1321	31122.8181818182	6	452.363636363636	68418.8181818182
90	0	1322	31118.375	6	447.75	68427.875
90	0	1323	31111.8888888889	6	448.222222222222	68433.8888888889
90	0	1324	31106.7	6	449.1	68438.2
90	0	1325	31103.875	6	445.75	68444.375
90	0	1326	31099.4285714286	6	447.142857142857	68447.4285714286
90	0	1327	31097.6666666667	5.08333333333333	443.916666666667	68453.3333333333
90	0	1328	31097	5	432.5	68465.5
90	0	1329	31094.0833333333	5	425.333333333333	68475.5833333333
90	0	1330	31090.5714285714	5	422.857142857143	68481.5714285714
90	0	1331	31089.2	5	419.6	68486.2
90	0	1332	31087	5	417.5	68490.5
90	0	1333	31085.375	5	412.75	68496.875
90	0	1334	31081.6363636364	5	410.727272727273	68502.6363636364
90	0	1335	31074.875	5	410.75	68509.375
90	0	1336	31070.8	4.1	408.6	68516.5
90	0	1337	31067.1111111111	4	406.777777777778	68522.1111111111
90	0	1338	31061.7142857143	4	406.071428571429	68528.2142857143
90	0	1339	31059.75	4	399	68537.25
90	0	1340	31057.125	4	396.25	68542.625
90	0	1341	31054.7	4	392.1	68549.2
90	0	1342	31051.6	4	388.3	68556.1
90	0	1343	31049.6666666667	4	382.666666666667	68563.6666666667
90	0	1344	31046.1818181818	4	379.636363636364	68570.1818181818
90	0	1345	31043.8	4	373.9	68578.3
90	0	1346	31039.1666666667	4	372.166666666667	68584.6666666667
90	0	1347	31033.5	4	372.5	68590
90	0	1348	31030.3333333333	3.77777777777778	370	68595.8888888889
90	0	1349	31028.9230769231	3	364.153846153846	68603.9230769231
90	0	1350	31025.375	3	360.75	68610.875
90	0	1351	31022.2727272727	3	357.454545454545	68617.2727272727
90	0	1352	31018.75	3	355	68623.25
90	0	1353	31015.0833333333	3	352.333333333333	68629.5833333333
90	0	1354	31012.2	3	349.6	68635.2
90	0	1355	31008.1111111111	3	350.777777777778	68638.1111111111
90	0	1356	31002.5454545455	3	351.909090909091	68642.5454545455
90	0	1357	30999.25	3	349	68648.75
90	0	1358	30996.5	3	348.5	68652
90	0	1359	30994.6666666667	3	347.166666666667	68655.1666666667
90	0	1360	30990.6923076923	3	345.615384615385	68660.6923076923
90	0	1361	30983	3	347	68667
90	0	1362	30975.7692307692	3	347.461538461538	68673.7692307692
90	0	1363	30972.2222222222	3	343.555555555556	68681.2222222222
90	0	1364	30971.375	3	336.75	68688.875
90	0	1365	30969.8181818182	3	330.363636363636	68696.8181818182
90	0	1366	30968.25	3	324	68704.75
90	0	1367	30965	3	323.5	68708.5
90	0	1368	30961.2857142857	3	324.428571428571	68711.2857142857
90	0	1369	30957.7272727273	3	322.545454545455	68716.7272727273
90	0	1370	30954.5714285714	3	319.857142857143	68722.5714285714
90	0	1371	30950.2727272727	3	319.454545454545	68727.2727272727
90	0	1372	30946.4444444444	3	317.111111111111	68733.4444444444
90	0	1373	30942.0909090909	3	315.818181818182	68739.0909090909
90	0	1374	30939.6666666667	3	309.166666666667	68748.1666666667
90	0	1375	30933	3	311.5	68752.5
90	0	1376	30927.1666666667	3	312.166666666667	68757.6666666667
90	0	1377	30923	3	310	68764
90	0	1378	30918	3	310.5	68768.5
90	0	1379	30915	3	308.5	68773.5
90	0	1380	30915	3	300.5	68781.5
90	0	1381	30913.375	3	294.75	68788.875
90	0	1382	30912	3	292	68793
90	0	1383	30912	3	289.5	68795.5
90	0	1384	30912	3	287	68798
90	0	1385	30909.8333333333	3	286.833333333333	68800.3333333333
90	0	1386	30907	3	285	68805
90	0	1387	30905.1111111111	3	279.777777777778	68812.1111111111
90	0	1388	30901.8571428571	3	278.285714285714	68816.8571428571
90	0	1389	30899.6	3	276.8	68820.6
90	0	1390	30895.25	3	279	68822.75
90	0	1391	30892	3	279.5	68825.5
90	0	1392	30889.5555555556	3	277.888888888889	68829.5555555556
90	0	1393	30888.4	3	273.2	68835.4
90	0	1394	30886.3	2.5	271.4	68839.8
90	0	1395	30882.2727272727	2	270.454545454545	68845.2727272727
90	0	1396	30878.6666666667	2	270.666666666667	68848.6666666667
90	0	1397	30876	2	269	68853
90	0	1398	30873.5	2	266.5	68858
90	0	1399	30871.6	2	265.8	68860.6
90	0	1400	30870	2	263	68865
90	0	1401	30867.2	2	260.1	68870.7
90	0	1402	30865.2857142857	2	255.428571428571	68877.2857142857
90	0	1403	30862.25	2	256	68879.75
90	0	1404	30861	2	255	68882
90	0	1405	30858.6666666667	2	253.666666666667	68885.6666666667
90	0	1406	30856	2	252	68890
90	0	1407	30853.1	2	250.3	68894.6
90	0	1408	30850.1666666667	2	248.166666666667	68899.6666666667
90	0	1409	30845.5	2	250.5	68902
90	0	1410	30841.8333333333	2	250.833333333333	68905.3333333333
90	0	1411	30839.5	2	249.5	68909
90	0	1412	30837	2	247.5	68913.5
90	0	1413	30832.7777777778	1.88888888888889	247.777777777778	68917.5555555556
90	0	1414	30830.2	1	246.1	68922.7
90	0	1415	30825.5	1	246.5	68927
90	0	1416	30820.8333333333	1	248.833333333333	68929.3333333333
90	0	1417	30817	1	250.5	68931.5
90	0	1418	30815	1	248	68936
90	0	1419	30811.75	1	247	68940.25
90	0	1420	30807	1	248.5	68943.5
90	0	1421	30802.9166666667	1	246.666666666667	68949.4166666667
90	0	1422	30797	1	247.5	68954.5
90	0	1423	30794.2	1	245.6	68959.2
90	0	1424	30793	1	241.5	68964.5
90	0	1425	30791.4	1	238.2	68969.4
90	0	1426	30789.5714285714	1	235.857142857143	68973.5714285714
90	0	1427	30786.5	1	234.5	68978
90	0	1428	30784	1	233	68982
90	0	1429	30782.4285714286	1	230.142857142857	68986.4285714286
90	0	1430	30779.2	1	230.6	68989.2
90	0	1431	30777.5714285714	1	227.857142857143	68993.5714285714
90	0	1432	30775.8	1	225.4	68997.8
90	0	1433	30773.7142857143	1	223.571428571429	69001.7142857143
90	0	1434	30771.5	1	222.5	69005
90	0	1435	30769.375	1	220.75	69008.875
90	0	1436	30767	1	218.5	69013.5
90	0	1437	30764.7	1	215.1	69019.2
90	0	1438	30764	1	210.5	69024.5
90	0	1439	30763.8333333333	1	206.833333333333	69028.3333333333
90	0	1440	30762.2	1	204.6	69032.2
90	0	1441	30761.5	1	202.5	69035
90	0	1442	30759.5	1	203.5	69036
90	0	1442	30759.5	1	203.5	69036
90	0	1444	30758	1	202.5	69038.5
90	0	1445	30757.6666666667	1	199.666666666667	69041.6666666667
90	0	1446	30757	1	196.5	69045.5
90	0	1447	30755.8	1	193.4	69049.8
90	0	1448	30755	1	191.5	69052.5
90	0	1449	30753.1428571429	1	190.714285714286	69055.1428571429
90	0	1450	30751.8333333333	1	186.833333333333	69060.3333333333
90	0	1451	30749.6666666667	1	186.666666666667	69062.6666666667
90	0	1452	30747.3333333333	1	188.333333333333	69063.3333333333
90	0	1453	30745	1	188.5	69065.5
90	0	1454	30742	1	187.5	69069.5
90	0	1455	30739.1666666667	1	186.166666666667	69073.6666666667
90	0	1456	30739	1	182	69078
90	0	1457	30739	1	178.5	69081.5
90	0	1458	30737	1	178.5	69083.5
90	0	1459	30736	1	176	69087
90	0	1460	30735.8	1	171.4	69091.8
90	0	1461	30735	1	170	69094
90	0	1462	30735	1	166.5	69097.5
90	0	1463	30733	1	163	69103
90	0	1464	30730.5	1	160.5	69108
90	0	1465	30729.1666666667	1	157.166666666667	69112.6666666667
90	0	1466	30727.75	1	155	69116.25
90	0	1467	30727	0	155	69118
90	0	1468	30725	0	156	69119
90	0	1468	30725	0	156	69119
90	0	1470	30724	0	155	69121
90	0	1471	30721.8571428571	0	153.285714285714	69124.8571428571
90	0	1472	30720	0	152	69128
90	0	1473	30719	0	150.5	69130.5
90	0	1474	30717	0	150.5	69132.5
90	0	1475	30716	0	150	69134
90	0	1476	30716	0	148	69136
90	0	1477	30715.3333333333	0	146.333333333333	69138.3333333333
90	0	1478	30713.75	0	146	69140.25
90	0	1479	30713	0	144	69143
90	0	1480	30712.2	0	141.6	69146.2
90	0	1481	30710.25	0	141	69148.75
90	0	1482	30709.2	0	138.6	69152.2
90	0	1483	30707	0	138	69155
90	0	1484	30705.3333333333	0	137.333333333333	69157.3333333333
90	0	1485	30703.5	0	138.5	69158
90	0	1486	30702	0	139	69159
90	0	1487	30701	0	137.5	69161.5
90	0	1488	30698.2	0	138.6	69163.2
90	0	1489	30696.3333333333	0	138.333333333333	69165.3333333333
90	0	1490	30694.5	0	139.5	69166
90	0	1490	30694.5	0	139.5	69166
90	0	1492	30692.5	0	141.5	69166
90	0	1493	30692	0	141	69167
90	0	1494	30690.75	0	141	69168.25
90	0	1495	30690	0	138.5	69171.5
90	0	1496	30688.25	0	138	69173.75
90	0	1497	30688	0	134.5	69177.5
90	0	1498	30688	0	131	69181
90	0	1499	30687	0	131	69182
90	0	1500	30686	0	132	69182
90	0	1501	30685	0	132	69183
90	0	1502	30685	0	130	69185
90	0	1503	30685	0	128.5	69186.5
90	0	1504	30683.75	0	128	69188.25
90	0	1505	30683	0	126	69191
90	0	1506	30682.3333333333	0	124.333333333333	69193.3333333333
90	0	1507	30681	0	124	69195
90	0	1508	30679.1666666667	0	123.166666666667	69197.6666666667
90	0	1509	30676.5	0	124.5	69199
90	0	1510	30674.5	0	126.5	69199
90	0	1511	30673.5	0	125.5	69201
90	0	1512	30671.6	0	124.8	69203.6
90	0	1513	30670	0	125	69205
90	0	1514	30669	0	125	69206
90	0	1515	30668	0	124.5	69207.5
90	0	1516	30668	0	121.5	69210.5
90	0	1517	30668	0	118.5	69213.5
90	0	1518	30667	0	118.5	69214.5
90	0	1519	30666	0	118.5	69215.5
90	0	1520	30665	0	119	69216
90	0	1521	30664.3333333333	0	118.333333333333	69217.3333333333
90	0	1522	30664	0	117	69219
90	0	1523	30663.2	0	115.6	69221.2
90	0	1524	30662	0	114.5	69223.5
90	0	1525	30660.6666666667	0	114.666666666667	69224.6666666667
90	0	1526	30659	0	116	69225
90	0	1527	30658.6666666667	0	114.666666666667	69226.6666666667
90	0	1528	30657.5	0	114.5	69228
90	0	1529	30656	0	115	69229
90	0	1530	30655.6666666667	0	112.666666666667	69231.6666666667
90	0	1531	30653.3333333333	0	114.333333333333	69232.3333333333
90	0	1532	30650.6666666667	0	115.166666666667	69234.1666666667
90	0	1533	30649.5	0	113.5	69237
90	0	1534	30649	0	111.5	69239.5
90	0	1535	30648	0	109.5	69242.5
90	0	1536	30647.5	0	107.5	69245
90	0	1537	30645.3333333333	0	109.333333333333	69245.3333333333
90	0	1538	30643.5	0	109.5	69247
90	0	1539	30641.25	0	110	69248.75
90	0	1540	30640	0	110	69250
90	0	1541	30640	0	109	69251
90	0	1542	30638.25	0	110	69251.75
90	0	1543	30638	0	107	69255
90	0	1544	30638	0	105	69257
90	0	1545	30638	0	102.5	69259.5
90	0	1546	30638	0	100	69262
90	0	1547	30637	0	100	69263
90	0	1548	30636	0	99.5	69264.5
90	0	1549	30635.5	0	98.5	69266
90	0	1550	30634.6666666667	0	97.6666666666667	69267.6666666667
90	0	1551	30634	0	97	69269
90	0	1552	30632.3333333333	0	98.3333333333333	69269.3333333333
90	0	1553	30632	0	97	69271
90	0	1554	30631	0	97.5	69271.5
90	0	1555	30631	0	95	69274
90	0	1556	30631	0	93	69276
90	0	1557	30631	0	92	69277
90	0	1558	30629.5	0	92.5	69278
90	0	1559	30628.3333333333	0	91.3333333333333	69280.3333333333
90	0	1560	30627	0	91.5	69281.5
90	0	1561	30626	0	90	69284
90	0	1562	30625.25	0	87	69287.75
90	0	1563	30623.25	0	87	69289.75
90	0	1564	30621	0	88.5	69290.5
90	0	1565	30621	0	86.5	69292.5
90	0	1566	30621	0	85	69294
90	0	1567	30619.6666666667	0	85.6666666666667	69294.6666666667
90	0	1568	30618	0	87	69295
90	0	1568	30618	0	87	69295
90	0	1570	30618	0	85.5	69296.5
90	0	1571	30617.6666666667	0	83.6666666666667	69298.6666666667
90	0	1572	30617	0	82	69301
90	0	1573	30617	0	80	69303
90	0	1574	30616	0	80	69304
90	0	1574	30616	0	80	69304
90	0	1574	30616	0	80	69304
90	0	1577	30615	0	80	69305
90	0	1578	30615	0	79	69306
90	0	1579	30614	0	79.5	69306.5
90	0	1580	30614	0	78	69308
90	0	1581	30614	0	76.5	69309.5
90	0	1582	30613	0	76	69311
90	0	1583	30611	0	77.5	69311.5
90	0	1584	30611	0	76	69313
90	0	1585	30611	0	74.5	69314.5
90	0	1586	30611	0	72.5	69316.5
90	0	1587	30611	0	71	69318
90	0	1588	30610	0	71.5	69318.5
90	0	1589	30610	0	69.5	69320.5
90	0	1590	30610	0	68	69322
90	0	1590	30610	0	68	69322
90	0	1592	30609	0	69	69322
90	0	1593	30608	0	69.5	69322.5
90	0	1594	30607.5	0	67.5	69325
90	0	1595	30607	0	66	69327
90	0	1596	30606.6666666667	0	64.6666666666667	69328.6666666667
90	0	1597	30606	0	64	69330
90	0	1598	30606	0	63	69331
90	0	1599	30605	0	64	69331
90	0	1600	30605	0	63	69332
90	0	1601	30605	0	61.5	69333.5
90	0	1602	30604	0	62	69334
90	0	1603	30604	0	61	69335
90	0	1603	30604	0	61	69335
90	0	1603	30604	0	61	69335
90	0	1606	30603	0	61.5	69335.5
90	0	1606	30603	0	61.5	69335.5
90	0	1608	30602	0	61.5	69336.5
90	0	1608	30602	0	61.5	69336.5
90	0	1610	30601	0	62	69337
90	0	1611	30601	0	60.5	69338.5
90	0	1611	30601	0	60.5	69338.5
90	0	1613	30600	0	60	69340
90	0	1614	30600	0	58	69342
90	0	1615	30598.5	0	59.5	69342
90	0	1616	30598	0	58.5	69343.5
90	0	1617	30597	0	59	69344
90	0	1618	30597	0	58	69345
90	0	1618	30597	0	58	69345
90	0	1620	30596	0	58.5	69345.5
90	0	1621	30596	0	57	69347
90	0	1622	30595	0	58	69347
90	0	1623	30595	0	56	69349
90	0	1624	30593.5	0	56.5	69350
90	0	1625	30593	0	56	69351
90	0	1626	30593	0	54	69353
90	0	1626	30593	0	54	69353
90	0	1628	30593	0	52	69355
90	0	1628	30593	0	52	69355
90	0	1630	30593	0	50.5	69356.5
90	0	1631	30593	0	49	69358
90	0	1632	30592.6666666667	0	47.6666666666667	69359.6666666667
90	0	1633	30590.25	0	49	69360.75
90	0	1634	30589	0	49	69362
90	0	1634	30589	0	49	69362
90	0	1636	30588	0	49.5	69362.5
90	0	1636	30588	0	49.5	69362.5
90	0	1638	30587	0	50	69363
90	0	1639	30587	0	49	69364
90	0	1640	30587	0	48	69365
90	0	1641	30586	0	49	69365
90	0	1641	30586	0	49	69365
90	0	1643	30585	0	50	69365
90	0	1644	30585	0	49	69366
90	0	1645	30585	0	48	69367
90	0	1645	30585	0	48	69367
90	0	1645	30585	0	48	69367
90	0	1648	30585	0	47	69368
90	0	1649	30583.6666666667	0	47.6666666666667	69368.6666666667
90	0	1649	30583.6666666667	0	47.6666666666667	69368.6666666667
90	0	1649	30583.6666666667	0	47.6666666666667	69368.6666666667
90	0	1652	30583	0	47	69370
90	0	1652	30583	0	47	69370
90	0	1654	30583	0	46	69371
90	0	1654	30583	0	46	69371
90	0	1656	30583	0	44	69373
90	0	1657	30583	0	42	69375
90	0	1658	30583	0	41	69376
90	0	1659	30583	0	40	69377
90	0	1660	30583	0	39	69378
90	0	1660	30583	0	39	69378
90	0	1662	30582	0	40	69378
90	0	1662	30582	0	40	69378
90	0	1664	30581	0	41	69378
90	0	1665	30580	0	42	69378
90	0	1666	30579.5	0	41.5	69379
90	0	1667	30579	0	41	69380
90	0	1667	30579	0	41	69380
90	0	1669	30579	0	40	69381
90	0	1670	30578	0	41	69381
90	0	1670	30578	0	41	69381
90	0	1670	30578	0	41	69381
90	0	1673	30577.5	0	40.5	69382
90	0	1674	30576	0	42	69382
90	0	1675	30576	0	41	69383
90	0	1676	30575	0	42	69383
90	0	1677	30575	0	41	69384
90	0	1678	30574	0	42	69384
90	0	1679	30574	0	41	69385
90	0	1680	30574	0	39.5	69386.5
90	0	1680	30574	0	39.5	69386.5
90	0	1682	30573	0	39.5	69387.5
90	0	1683	30572	0	40	69388
90	0	1683	30572	0	40	69388
90	0	1683	30572	0	40	69388
90	0	1686	30571	0	40.5	69388.5
90	0	1687	30571	0	38.5	69390.5
90	0	1687	30571	0	38.5	69390.5
90	0	1687	30571	0	38.5	69390.5
90	0	1690	30570	0	39	69391
90	0	1691	30570	0	38	69392
90	0	1691	30570	0	38	69392
90	0	1691	30570	0	38	69392
90	0	1694	30569	0	39	69392
90	0	1694	30569	0	39	69392
90	0	1694	30569	0	39	69392
90	0	1694	30569	0	39	69392
90	0	1698	30569	0	38	69393
90	0	1698	30569	0	38	69393
90	0	1700	30569	0	36.5	69394.5
90	0	1700	30569	0	36.5	69394.5
90	0	1702	30569	0	35	69396
90	0	1703	30569	0	34	69397
90	0	1704	30568	0	35	69397
90	0	1704	30568	0	35	69397
90	0	1706	30567	0	36	69397
90	0	1706	30567	0	36	69397
90	0	1708	30566	0	36.5	69397.5
90	0	1709	30566	0	34.5	69399.5
90	0	1709	30566	0	34.5	69399.5
90	0	1709	30566	0	34.5	69399.5
90	0	1709	30566	0	34.5	69399.5
90	0	1713	30565	0	34.5	69400.5
90	0	1714	30565	0	32.5	69402.5
90	0	1714	30565	0	32.5	69402.5
90	0	1714	30565	0	32.5	69402.5
90	0	1717	30565	0	30.5	69404.5
90	0	1717	30565	0	30.5	69404.5
90	0	1719	30564	0	31	69405
90	0	1720	30564	0	30	69406
90	0	1721	30563	0	31	69406
90	0	1721	30563	0	31	69406
90	0	1721	30563	0	31	69406
90	0	1721	30563	0	31	69406
90	0	1721	30563	0	31	69406
90	0	1726	30562	0	32	69406
90	0	1727	30561	0	32	69407
90	0	1728	30561	0	30	69409
90	0	1728	30561	0	30	69409
90	0	1730	30560.6666666667	0	28.6666666666667	69410.6666666667
90	0	1730	30560.6666666667	0	28.6666666666667	69410.6666666667
90	0	1730	30560.6666666667	0	28.6666666666667	69410.6666666667
90	0	1730	30560.6666666667	0	28.6666666666667	69410.6666666667
90	0	1730	30560.6666666667	0	28.6666666666667	69410.6666666667
90	0	1735	30559	0	30	69411
90	0	1736	30559	0	29	69412
90	0	1737	30558	0	30	69412
90	0	1738	30557	0	31	69412
90	0	1738	30557	0	31	69412
90	0	1740	30557	0	30	69413
90	0	1740	30557	0	30	69413
90	0	1740	30557	0	30	69413
90	0	1740	30557	0	30	69413
90	0	1744	30556.5	0	29.5	69414
90	0	1744	30556.5	0	29.5	69414
90	0	1744	30556.5	0	29.5	69414
90	0	1747	30554.5	0	31.5	69414
90	0	1747	30554.5	0	31.5	69414
90	0	1747	30554.5	0	31.5	69414
90	0	1747	30554.5	0	31.5	69414
90	0	1747	30554.5	0	31.5	69414
90	0	1752	30553	0	33	69414
90	0	1753	30552.5	0	32.5	69415
90	0	1754	30551	0	34	69415
90	0	1755	30550	0	34.5	69415.5
90	0	1755	30550	0	34.5	69415.5
90	0	1757	30549	0	35	69416
90	0	1758	30549	0	34	69417
90	0	1759	30548	0	35	69417
90	0	1760	30547	0	35.5	69417.5
90	0	1761	30547	0	33.5	69419.5
90	0	1761	30547	0	33.5	69419.5
90	0	1763	30547	0	32	69421
90	0	1764	30547	0	31	69422
90	0	1765	30546	0	32	69422
90	0	1765	30546	0	32	69422
90	0	1767	30544	0	34	69422
90	0	1767	30544	0	34	69422
90	0	1769	30542.5	0	34.5	69423
90	0	1769	30542.5	0	34.5	69423
90	0	1771	30542	0	33.5	69424.5
90	0	1771	30542	0	33.5	69424.5
90	0	1773	30541	0	33.5	69425.5
90	0	1773	30541	0	33.5	69425.5
90	0	1773	30541	0	33.5	69425.5
90	0	1776	30540	0	34	69426
90	0	1777	30540	0	33	69427
90	0	1777	30540	0	33	69427
90	0	1777	30540	0	33	69427
90	0	1780	30539	0	33	69428
90	0	1781	30537.5	0	33.5	69429
90	0	1781	30537.5	0	33.5	69429
90	0	1783	30536	0	35	69429
90	0	1784	30535.5	0	34.5	69430
90	0	1785	30534	0	36	69430
90	0	1785	30534	0	36	69430
90	0	1785	30534	0	36	69430
90	0	1788	30533	0	37	69430
90	0	1788	30533	0	37	69430
90	0	1790	30532.3333333333	0	36.3333333333333	69431.3333333333
90	0	1790	30532.3333333333	0	36.3333333333333	69431.3333333333
90	0	1790	30532.3333333333	0	36.3333333333333	69431.3333333333
90	0	1793	30531.3333333333	0	35.3333333333333	69433.3333333333
90	0	1794	30531	0	34	69435
90	0	1795	30530	0	35	69435
90	0	1796	30530	0	34	69436
90	0	1797	30530	0	33	69437
90	0	1798	30529	0	34	69437
90	0	1799	30528.5	0	33.5	69438
90	0	1799	30528.5	0	33.5	69438
90	0	1801	30528	0	32.5	69439.5
90	0	1802	30528	0	31	69441
90	0	1803	30527	0	31.5	69441.5
90	0	1804	30526.5	0	30.5	69443
90	0	1805	30525	0	31.5	69443.5
90	0	1806	30525	0	30	69445
90	0	1807	30524	0	30.5	69445.5
90	0	1807	30524	0	30.5	69445.5
90	0	1809	30523	0	31	69446
90	0	1809	30523	0	31	69446
90	0	1811	30522	0	32	69446
90	0	1811	30522	0	32	69446
90	0	1811	30522	0	32	69446
90	0	1814	30522	0	31	69447
90	0	1814	30522	0	31	69447
90	0	1814	30522	0	31	69447
90	0	1817	30521	0	32	69447
90	0	1818	30521	0	31	69448
90	0	1819	30521	0	30	69449
90	0	1819	30521	0	30	69449
90	0	1819	30521	0	30	69449
90	0	1819	30521	0	30	69449
90	0	1819	30521	0	30	69449
90	0	1819	30521	0	30	69449
90	0	1819	30521	0	30	69449
90	0	1819	30521	0	30	69449
90	0	1819	30521	0	30	69449
90	0	1819	30521	0	30	69449
90	0	1819	30521	0	30	69449
90	0	1819	30521	0	30	69449
90	0	1819	30521	0	30	69449
90	0	1832	30520	0	31	69449
90	0	1832	30520	0	31	69449
90	0	1832	30520	0	31	69449
90	0	1832	30520	0	31	69449
90	0	1836	30520	0	30	69450
90	0	1837	30520	0	29	69451
90	0	1838	30519	0	30	69451
90	0	1838	30519	0	30	69451
90	0	1840	30519	0	28.5	69452.5
90	0	1840	30519	0	28.5	69452.5
90	0	1840	30519	0	28.5	69452.5
90	0	1840	30519	0	28.5	69452.5
90	0	1844	30519	0	26.5	69454.5
90	0	1844	30519	0	26.5	69454.5
90	0	1846	30518	0	27	69455
90	0	1847	30517	0	28	69455
90	0	1847	30517	0	28	69455
90	0	1849	30517	0	27	69456
90	0	1850	30516	0	27.5	69456.5
90	0	1851	30515	0	28	69457
90	0	1852	30514	0	29	69457
90	0	1852	30514	0	29	69457
90	0	1854	30514	0	28	69458
90	0	1854	30514	0	28	69458
90	0	1854	30514	0	28	69458
90	0	1854	30514	0	28	69458
90	0	1858	30513	0	28.5	69458.5
90	0	1858	30513	0	28.5	69458.5
90	0	1860	30513	0	26.5	69460.5
90	0	1860	30513	0	26.5	69460.5
90	0	1860	30513	0	26.5	69460.5
90	0	1863	30512	0	27	69461
90	0	1864	30512	0	25.5	69462.5
90	0	1865	30512	0	24	69464
90	0	1865	30512	0	24	69464
90	0	1867	30511	0	24.5	69464.5
90	0	1867	30511	0	24.5	69464.5
90	0	1869	30511	0	23	69466
90	0	1870	30511	0	22	69467
90	0	1871	30511	0	20.5	69468.5
90	0	1871	30511	0	20.5	69468.5
90	0	1873	30511	0	19	69470
90	0	1873	30511	0	19	69470
90	0	1875	30510.5	0	18.5	69471
90	0	1875	30510.5	0	18.5	69471
90	0	1877	30509	0	20	69471
90	0	1877	30509	0	20	69471
90	0	1877	30509	0	20	69471
90	0	1880	30508	0	20.5	69471.5
90	0	1880	30508	0	20.5	69471.5
90	0	1882	30506.5	0	21.5	69472
90	0	1882	30506.5	0	21.5	69472
90	0	1884	30506	0	21	69473
90	0	1884	30506	0	21	69473
90	0	1886	30506	0	20	69474
90	0	1886	30506	0	20	69474
90	0	1888	30505	0	21	69474
90	0	1889	30505	0	19.5	69475.5
90	0	1889	30505	0	19.5	69475.5
90	0	1891	30505	0	18	69477
90	0	1891	30505	0	18	69477
90	0	1891	30505	0	18	69477
90	0	1891	30505	0	18	69477
90	0	1891	30505	0	18	69477
90	0	1896	30505	0	17	69478
90	0	1896	30505	0	17	69478
90	0	1896	30505	0	17	69478
90	0	1899	30505	0	15.5	69479.5
90	0	1899	30505	0	15.5	69479.5
90	0	1901	30505	0	14	69481
90	0	1901	30505	0	14	69481
90	0	1901	30505	0	14	69481
90	0	1901	30505	0	14	69481
90	0	1905	30505	0	13	69482
90	0	1905	30505	0	13	69482
90	0	1905	30505	0	13	69482
90	0	1905	30505	0	13	69482
90	0	1905	30505	0	13	69482
90	0	1905	30505	0	13	69482
90	0	1905	30505	0	13	69482
90	0	1905	30505	0	13	69482
90	0	1905	30505	0	13	69482
90	0	1905	30505	0	13	69482
90	0	1905	30505	0	13	69482
90	0	1916	30504	0	14	69482
90	0	1916	30504	0	14	69482
90	0	1916	30504	0	14	69482
90	0	1916	30504	0	14	69482
90	0	1920	30503	0	15	69482
90	0	1921	30502	0	16	69482
90	0	1921	30502	0	16	69482
90	0	1921	30502	0	16	69482
90	0	1924	30502	0	15	69483
90	0	1925	30502	0	14	69484
90	0	1925	30502	0	14	69484
90	0	1925	30502	0	14	69484
90	0	1928	30501	0	15	69484
90	0	1928	30501	0	15	69484
90	0	1928	30501	0	15	69484
90	0	1928	30501	0	15	69484
90	0	1928	30501	0	15	69484
90	0	1928	30501	0	15	69484
90	0	1934	30500	0	16	69484
90	0	1935	30500	0	14.5	69485.5
90	0	1936	30500	0	13	69487
90	0	1937	30500	0	12	69488
90	0	1937	30500	0	12	69488
90	0	1939	30500	0	11	69489
90	0	1939	30500	0	11	69489
90	0	1939	30500	0	11	69489
90	0	1942	30499	0	12	69489
90	0	1943	30499	0	11	69490
90	0	1943	30499	0	11	69490
90	0	1943	30499	0	11	69490
90	0	1943	30499	0	11	69490
90	0	1943	30499	0	11	69490
90	0	1948	30498	0	12	69490
90	0	1948	30498	0	12	69490
90	0	1950	30497	0	12.5	69490.5
90	0	1950	30497	0	12.5	69490.5
90	0	1950	30497	0	12.5	69490.5
90	0	1950	30497	0	12.5	69490.5
90	0	1950	30497	0	12.5	69490.5
90	0	1950	30497	0	12.5	69490.5
90	0	1950	30497	0	12.5	69490.5
90	0	1950	30497	0	12.5	69490.5
90	0	1950	30497	0	12.5	69490.5
90	0	1950	30497	0	12.5	69490.5
90	0	1950	30497	0	12.5	69490.5
90	0	1950	30497	0	12.5	69490.5
90	0	1950	30497	0	12.5	69490.5
90	0	1950	30497	0	12.5	69490.5
90	0	1950	30497	0	12.5	69490.5
90	0	1950	30497	0	12.5	69490.5
90	0	1950	30497	0	12.5	69490.5
90	0	1950	30497	0	12.5	69490.5
90	0	1950	30497	0	12.5	69490.5
90	0	1969	30496	0	13	69491
90	0	1970	30495	0	14	69491
90	0	1971	30495	0	13	69492
90	0	1972	30495	0	12	69493
90	0	1972	30495	0	12	69493
90	0	1972	30495	0	12	69493
90	0	1972	30495	0	12	69493
90	0	1976	30495	0	10.5	69494.5
90	0	1976	30495	0	10.5	69494.5
90	0	1978	30494	0	11	69495
90	0	1978	30494	0	11	69495
90	0	1980	30493	0	12	69495
90	0	1980	30493	0	12	69495
90	0	1980	30493	0	12	69495
90	0	1983	30492	0	13	69495
90	0	1983	30492	0	13	69495
90	0	1985	30491.5	0	12.5	69496
90	0	1985	30491.5	0	12.5	69496
90	0	1985	30491.5	0	12.5	69496
90	0	1985	30491.5	0	12.5	69496
90	0	1985	30491.5	0	12.5	69496
90	0	1985	30491.5	0	12.5	69496
90	0	1985	30491.5	0	12.5	69496
90	0	1985	30491.5	0	12.5	69496
90	0	1985	30491.5	0	12.5	69496
90	0	1985	30491.5	0	12.5	69496
90	0	1985	30491.5	0	12.5	69496
90	0	1985	30491.5	0	12.5	69496
90	0	1997	30491	0	12	69497
90	0	1998	30490	0	13	69497
90	0	1999	30490	0	12	69498
[truncated: 19,001 more rows]
