# Supplementary material for: Planning horizon affects prophylactic decision-making and epidemic dynamics
Source: PeerJ. 2016 Nov 8;4:e2678. doi: 10.7717/peerj.2678 (PMC5103819; doi:10.7717/peerj.2678)
Supplement: Supplemental Information 1 [file peerj-04-2678-s001.zip › spir-paper-si/data/disease1/disease1-1.csv]

h	bs	rho	g	l	k	pI	i	iState	n
1	0.0303006759753016	0.01	0.0152668767505084	0	1	0	1	0	0
1	0.0303006759753016	0.02	0.0152668767505084	0	1	0	1	0	0
1	0.0303006759753016	0.03	0.0152668767505084	0	1	0	1	0	0
1	0.0303006759753016	0.04	0.0152668767505084	0	1	0	1	0	0
1	0.0303006759753016	0.05	0.0152668767505084	0	1	0	1	0	0
1	0.0303006759753016	0.06	0.0152668767505084	0	1	0	1	0	0
1	0.0303006759753016	0.07	0.0152668767505084	0	1	0	1	0	0
1	0.0303006759753016	0.08	0.0152668767505084	0	1	0	1	0	0
1	0.0303006759753016	0.09	0.0152668767505084	0	1	0	1	0	0
1	0.0303006759753016	0.1	0.0152668767505084	0	1	0	1	0	0
1	0.0303006759753016	0.11	0.0152668767505084	0	1	0	1	0	0
1	0.0303006759753016	0.12	0.0152668767505084	0	1	0	1	0	0
1	0.0303006759753016	0.13	0.0152668767505084	0	1	0	1	0	0
1	0.0303006759753016	0.14	0.0152668767505084	0	1	0	1	0	0
1	0.0303006759753016	0.15	0.0152668767505084	0	1	0	1	0	0
1	0.0303006759753016	0.16	0.0152668767505084	0	1	0	1	0	0
1	0.0303006759753016	0.17	0.0152668767505084	0	1	0	1	0	0
1	0.0303006759753016	0.18	0.0152668767505084	0	1	0	1	0	0
1	0.0303006759753016	0.19	0.0152668767505084	0	1	0	1	0	0
1	0.0303006759753016	0.2	0.0152668767505084	0	1	0	1	0	0
1	0.0303006759753016	0.21	0.0152668767505084	0	1	0	1	0	0
1	0.0303006759753016	0.22	0.0152668767505084	0	1	0	1	0	0
1	0.0303006759753016	0.23	0.0152668767505084	0	1	0	1	0	0
1	0.0303006759753016	0.24	0.0152668767505084	0	1	0	1	0	0
1	0.0303006759753016	0.25	0.0152668767505084	0	1	0	1	0	0
1	0.0303006759753016	0.26	0.0152668767505084	0	1	0	1	0	0
1	0.0303006759753016	0.27	0.0152668767505084	0	1	0	1	0	0
1	0.0303006759753016	0.28	0.0152668767505084	0	1	0	1	0	0
1	0.0303006759753016	0.29	0.0152668767505084	0	1	0	1	0	0
1	0.0303006759753016	0.3	0.0152668767505084	0	1	0	1	0	0
1	0.0303006759753016	0.31	0.0152668767505084	0	1	0	1	0	0
1	0.0303006759753016	0.32	0.0152668767505084	0	1	0	1	0	0
1	0.0303006759753016	0.33	0.0152668767505084	0	1	0	1	0	0
1	0.0303006759753016	0.34	0.0152668767505084	0	1	0	1	0	0
1	0.0303006759753016	0.35	0.0152668767505084	0	1	0	1	0	0
1	0.0303006759753016	0.36	0.0152668767505084	0	1	0	1	0	0
1	0.0303006759753016	0.37	0.0152668767505084	0	1	0	1	0	0
1	0.0303006759753016	0.38	0.0152668767505084	0	1	0	1	0	0
1	0.0303006759753016	0.39	0.0152668767505084	0	1	0	1	0	0
1	0.0303006759753016	0.4	0.0152668767505084	0	1	0	1	0	0
1	0.0303006759753016	0.41	0.0152668767505084	0	1	0	1	0	0
1	0.0303006759753016	0.42	0.0152668767505084	0	1	0	1	0	0
1	0.0303006759753016	0.43	0.0152668767505084	0	1	0	1	0	0
1	0.0303006759753016	0.44	0.0152668767505084	0	1	0	1	0	0
1	0.0303006759753016	0.45	0.0152668767505084	0	1	0	1	0	0
1	0.0303006759753016	0.46	0.0152668767505084	0	1	0	1	0	0
1	0.0303006759753016	0.47	0.0152668767505084	0	1	0	1	0	0
1	0.0303006759753016	0.48	0.0152668767505084	0	1	0	1	0	0
1	0.0303006759753016	0.49	0.0152668767505084	0	1	0	1	0	0
1	0.0303006759753016	0.5	0.0152668767505084	0	1	0	1	0	0
1	0.0303006759753016	0.51	0.0152668767505084	0	1	0	1	0	0
1	0.0303006759753016	0.52	0.0152668767505084	0	1	0	1	0	0
1	0.0303006759753016	0.53	0.0152668767505084	0	1	0	1	0	0
1	0.0303006759753016	0.54	0.0152668767505084	0	1	0	1	0	0
1	0.0303006759753016	0.55	0.0152668767505084	0	1	0	1	0	0
1	0.0303006759753016	0.56	0.0152668767505084	0	1	0	1	0	0
1	0.0303006759753016	0.57	0.0152668767505084	0	1	0	1	0	0
1	0.0303006759753016	0.58	0.0152668767505084	0	1	0	1	0	0
1	0.0303006759753016	0.59	0.0152668767505084	0	1	0	1	0	0
1	0.0303006759753016	0.6	0.0152668767505084	0	1	0	1	0	0
1	0.0303006759753016	0.61	0.0152668767505084	0	1	0	1	0	0
1	0.0303006759753016	0.62	0.0152668767505084	0	1	0	1	0	0
1	0.0303006759753016	0.63	0.0152668767505084	0	1	0	1	0	0
1	0.0303006759753016	0.64	0.0152668767505084	0	1	0	1	0	0
1	0.0303006759753016	0.65	0.0152668767505084	0	1	0	1	0	0
1	0.0303006759753016	0.66	0.0152668767505084	0	1	0	1	0	0
1	0.0303006759753016	0.67	0.0152668767505084	0	1	0	1	0	0
1	0.0303006759753016	0.68	0.0152668767505084	0	1	0	1	0	0
1	0.0303006759753016	0.69	0.0152668767505084	0	1	0	1	0	0
1	0.0303006759753016	0.7	0.0152668767505084	0	1	0	1	0	0
1	0.0303006759753016	0.71	0.0152668767505084	0	1	0	1	0	0
1	0.0303006759753016	0.72	0.0152668767505084	0	1	0	1	0	0
1	0.0303006759753016	0.73	0.0152668767505084	0	1	0	1	0	0
1	0.0303006759753016	0.74	0.0152668767505084	0	1	0	1	0	0
1	0.0303006759753016	0.75	0.0152668767505084	0	1	0	1	0	0
1	0.0303006759753016	0.76	0.0152668767505084	0	1	0	1	0	0
1	0.0303006759753016	0.77	0.0152668767505084	0	1	0	1	0	0
1	0.0303006759753016	0.78	0.0152668767505084	0	1	0	1	0	0
1	0.0303006759753016	0.79	0.0152668767505084	0	1	0	1	0	0
1	0.0303006759753016	0.8	0.0152668767505084	0	1	0	1	0	0
1	0.0303006759753016	0.81	0.0152668767505084	0	1	0	1	0	0
1	0.0303006759753016	0.82	0.0152668767505084	0	1	0	1	0	0
1	0.0303006759753016	0.83	0.0152668767505084	0	1	0	1	0	0
1	0.0303006759753016	0.84	0.0152668767505084	0	1	0	1	0	0
1	0.0303006759753016	0.85	0.0152668767505084	0	1	0	1	0	0
1	0.0303006759753016	0.86	0.0152668767505084	0	1	0	1	0	0
1	0.0303006759753016	0.87	0.0152668767505084	0	1	0	1	0	0
1	0.0303006759753016	0.88	0.0152668767505084	0	1	0	1	0	0
1	0.0303006759753016	0.89	0.0152668767505084	0	1	0	1	0	0
1	0.0303006759753016	0.9	0.0152668767505084	0	1	0	1	0	0
1	0.0303006759753016	0.91	0.0152668767505084	0	1	0	1	0	0
1	0.0303006759753016	0.92	0.0152668767505084	0	1	0	1	0	0
1	0.0303006759753016	0.93	0.0152668767505084	0	1	0	1	0	0
1	0.0303006759753016	0.94	0.0152668767505084	0	1	0	1	0	0
1	0.0303006759753016	0.95	0.0152668767505084	0	1	0	1	0	0
1	0.0303006759753016	0.96	0.0152668767505084	0	1	0	1	0	0
1	0.0303006759753016	0.97	0.0152668767505084	0	1	0	1	0	0
1	0.0303006759753016	0.98	0.0152668767505084	0	1	0	1	0	0
1	0.0303006759753016	0.99	0.0152668767505084	0	1	0	1	0	0
1	0.0303006759753016	1	0.0152668767505084	0	1	0	1	0	0
2	0.0303006759753016	0.01	0.0152668767505084	0	1	0	1	0	0
2	0.0303006759753016	0.02	0.0152668767505084	0	1	0	1	0	0
2	0.0303006759753016	0.03	0.0152668767505084	0	1	0	1	0	0
2	0.0303006759753016	0.04	0.0152668767505084	0	1	0	1	0	0
2	0.0303006759753016	0.05	0.0152668767505084	0	1	0	1	0	0
2	0.0303006759753016	0.06	0.0152668767505084	0	1	0	1	0	0
2	0.0303006759753016	0.07	0.0152668767505084	0	1	0	1	0	0
2	0.0303006759753016	0.08	0.0152668767505084	0	1	0	1	0	0
2	0.0303006759753016	0.09	0.0152668767505084	0	1	0	1	0	0
2	0.0303006759753016	0.1	0.0152668767505084	0	1	0	1	0	0
2	0.0303006759753016	0.11	0.0152668767505084	0	1	0	1	0	0
2	0.0303006759753016	0.12	0.0152668767505084	0	1	0	1	0	0
2	0.0303006759753016	0.13	0.0152668767505084	0	1	0	1	0	0
2	0.0303006759753016	0.14	0.0152668767505084	0	1	0	1	0	0
2	0.0303006759753016	0.15	0.0152668767505084	0	1	0	1	0	0
2	0.0303006759753016	0.16	0.0152668767505084	0	1	0	1	0	0
2	0.0303006759753016	0.17	0.0152668767505084	0	1	0	1	0	0
2	0.0303006759753016	0.18	0.0152668767505084	0	1	0	1	0	0
2	0.0303006759753016	0.19	0.0152668767505084	0	1	0	1	0	0
2	0.0303006759753016	0.2	0.0152668767505084	0	1	0	1	0	0
2	0.0303006759753016	0.21	0.0152668767505084	0	1	0	1	0	0
2	0.0303006759753016	0.22	0.0152668767505084	0	1	0	1	0	0
2	0.0303006759753016	0.23	0.0152668767505084	0	1	0	1	0	0
2	0.0303006759753016	0.24	0.0152668767505084	0	1	0	1	0	0
2	0.0303006759753016	0.25	0.0152668767505084	0	1	0	1	0	0
2	0.0303006759753016	0.26	0.0152668767505084	0	1	0	1	0	0
2	0.0303006759753016	0.27	0.0152668767505084	0	1	0	1	0	0
2	0.0303006759753016	0.28	0.0152668767505084	0	1	0	1	0	0
2	0.0303006759753016	0.29	0.0152668767505084	0	1	0	1	0	0
2	0.0303006759753016	0.3	0.0152668767505084	0	1	0	1	0	0
2	0.0303006759753016	0.31	0.0152668767505084	0	1	0	1	0	0
2	0.0303006759753016	0.32	0.0152668767505084	0	1	0	1	0	0
2	0.0303006759753016	0.33	0.0152668767505084	0	1	0	1	0	0
2	0.0303006759753016	0.34	0.0152668767505084	0	1	0	1	0	0
2	0.0303006759753016	0.35	0.0152668767505084	0	1	0	1	0	0
2	0.0303006759753016	0.36	0.0152668767505084	0	1	0	1	0	0
2	0.0303006759753016	0.37	0.0152668767505084	0	1	0	1	0	0
2	0.0303006759753016	0.38	0.0152668767505084	0	1	0	1	0	0
2	0.0303006759753016	0.39	0.0152668767505084	0	1	0	1	0	0
2	0.0303006759753016	0.4	0.0152668767505084	0	1	0	1	0	0
2	0.0303006759753016	0.41	0.0152668767505084	0	1	0	1	0	0
2	0.0303006759753016	0.42	0.0152668767505084	0	1	0	1	0	0
2	0.0303006759753016	0.43	0.0152668767505084	0	1	0	1	0	0
2	0.0303006759753016	0.44	0.0152668767505084	0	1	0	1	0	0
2	0.0303006759753016	0.45	0.0152668767505084	0	1	0	1	0	0
2	0.0303006759753016	0.46	0.0152668767505084	0	1	0	1	0	0
2	0.0303006759753016	0.47	0.0152668767505084	0	1	0	1	0	0
2	0.0303006759753016	0.48	0.0152668767505084	0	1	0	1	0	0
2	0.0303006759753016	0.49	0.0152668767505084	0	1	0	1	0	0
2	0.0303006759753016	0.5	0.0152668767505084	0	1	0	1	0	0
2	0.0303006759753016	0.51	0.0152668767505084	0	1	0	1	0	0
2	0.0303006759753016	0.52	0.0152668767505084	0	1	0	1	0	0
2	0.0303006759753016	0.53	0.0152668767505084	0	1	0	1	0	0
2	0.0303006759753016	0.54	0.0152668767505084	0	1	0	1	0	0
2	0.0303006759753016	0.55	0.0152668767505084	0	1	0	1	0	0
2	0.0303006759753016	0.56	0.0152668767505084	0	1	0	1	0	0
2	0.0303006759753016	0.57	0.0152668767505084	0	1	0	1	0	0
2	0.0303006759753016	0.58	0.0152668767505084	0	1	0	1	0	0
2	0.0303006759753016	0.59	0.0152668767505084	0	1	0	1	0	0
2	0.0303006759753016	0.6	0.0152668767505084	0	1	0	1	0	0
2	0.0303006759753016	0.61	0.0152668767505084	0	1	0	1	0	0
2	0.0303006759753016	0.62	0.0152668767505084	0	1	0	1	0	0
2	0.0303006759753016	0.63	0.0152668767505084	0	1	0	1	0	0
2	0.0303006759753016	0.64	0.0152668767505084	0	1	0	1	0	0
2	0.0303006759753016	0.65	0.0152668767505084	0	1	0	1	0	0
2	0.0303006759753016	0.66	0.0152668767505084	0	1	0	1	0	0
2	0.0303006759753016	0.67	0.0152668767505084	0	1	0	1	0	0
2	0.0303006759753016	0.68	0.0152668767505084	0	1	0	1	0	0
2	0.0303006759753016	0.69	0.0152668767505084	0	1	0	1	0	0
2	0.0303006759753016	0.7	0.0152668767505084	0	1	0	1	0	0
2	0.0303006759753016	0.71	0.0152668767505084	0	1	0	1	0	0
2	0.0303006759753016	0.72	0.0152668767505084	0	1	0	1	0	0
2	0.0303006759753016	0.73	0.0152668767505084	0	1	0	1	0	0
2	0.0303006759753016	0.74	0.0152668767505084	0	1	0	1	0	0
2	0.0303006759753016	0.75	0.0152668767505084	0	1	0	1	0	0
2	0.0303006759753016	0.76	0.0152668767505084	0	1	0	1	0	0
2	0.0303006759753016	0.77	0.0152668767505084	0	1	0	1	0	0
2	0.0303006759753016	0.78	0.0152668767505084	0	1	0	1	0	0
2	0.0303006759753016	0.79	0.0152668767505084	0	1	0	1	0	0
2	0.0303006759753016	0.8	0.0152668767505084	0	1	0	1	0	0
2	0.0303006759753016	0.81	0.0152668767505084	0	1	0	1	0	0
2	0.0303006759753016	0.82	0.0152668767505084	0	1	0	1	0	0
2	0.0303006759753016	0.83	0.0152668767505084	0	1	0	1	0	0
2	0.0303006759753016	0.84	0.0152668767505084	0	1	0	1	0	0
2	0.0303006759753016	0.85	0.0152668767505084	0	1	0	1	0	0
2	0.0303006759753016	0.86	0.0152668767505084	0	1	0	1	0	0
2	0.0303006759753016	0.87	0.0152668767505084	0	1	0	1	0	0
2	0.0303006759753016	0.88	0.0152668767505084	0	1	0	1	0	0
2	0.0303006759753016	0.89	0.0152668767505084	0	1	0	1	0	0
2	0.0303006759753016	0.9	0.0152668767505084	0	1	0	1	0	0
2	0.0303006759753016	0.91	0.0152668767505084	0	1	0	1	0	0
2	0.0303006759753016	0.92	0.0152668767505084	0	1	0	1	0	0
2	0.0303006759753016	0.93	0.0152668767505084	0	1	0	1	0	0
2	0.0303006759753016	0.94	0.0152668767505084	0	1	0	1	0	0
2	0.0303006759753016	0.95	0.0152668767505084	0	1	0	1	0	0
2	0.0303006759753016	0.96	0.0152668767505084	0	1	0	1	0	0
2	0.0303006759753016	0.97	0.0152668767505084	0	1	0	1	0	0
2	0.0303006759753016	0.98	0.0152668767505084	0	1	0	1	0	0
2	0.0303006759753016	0.99	0.0152668767505084	0	1	0	1	0	0
2	0.0303006759753016	1	0.0152668767505084	0	1	0	1	0	0
3	0.0303006759753016	0.01	0.0152668767505084	0	1	0	0.9686	0	0
3	0.0303006759753016	0.01	0.0152668767505084	0	1	0.9686	1	1	1
3	0.0303006759753016	0.02	0.0152668767505084	0	1	0	0.9783	0	0
3	0.0303006759753016	0.02	0.0152668767505084	0	1	0.9783	1	1	1
3	0.0303006759753016	0.03	0.0152668767505084	0	1	0	0.9882	0	0
3	0.0303006759753016	0.03	0.0152668767505084	0	1	0.9882	1	1	1
3	0.0303006759753016	0.04	0.0152668767505084	0	1	0	0.9983	0	0
3	0.0303006759753016	0.04	0.0152668767505084	0	1	0.9983	1	1	1
3	0.0303006759753016	0.05	0.0152668767505084	0	1	0	1	0	0
3	0.0303006759753016	0.06	0.0152668767505084	0	1	0	1	0	0
3	0.0303006759753016	0.07	0.0152668767505084	0	1	0	1	0	0
3	0.0303006759753016	0.08	0.0152668767505084	0	1	0	1	0	0
3	0.0303006759753016	0.09	0.0152668767505084	0	1	0	1	0	0
3	0.0303006759753016	0.1	0.0152668767505084	0	1	0	1	0	0
3	0.0303006759753016	0.11	0.0152668767505084	0	1	0	1	0	0
3	0.0303006759753016	0.12	0.0152668767505084	0	1	0	1	0	0
3	0.0303006759753016	0.13	0.0152668767505084	0	1	0	1	0	0
3	0.0303006759753016	0.14	0.0152668767505084	0	1	0	1	0	0
3	0.0303006759753016	0.15	0.0152668767505084	0	1	0	1	0	0
3	0.0303006759753016	0.16	0.0152668767505084	0	1	0	1	0	0
3	0.0303006759753016	0.17	0.0152668767505084	0	1	0	1	0	0
3	0.0303006759753016	0.18	0.0152668767505084	0	1	0	1	0	0
3	0.0303006759753016	0.19	0.0152668767505084	0	1	0	1	0	0
3	0.0303006759753016	0.2	0.0152668767505084	0	1	0	1	0	0
3	0.0303006759753016	0.21	0.0152668767505084	0	1	0	1	0	0
3	0.0303006759753016	0.22	0.0152668767505084	0	1	0	1	0	0
3	0.0303006759753016	0.23	0.0152668767505084	0	1	0	1	0	0
3	0.0303006759753016	0.24	0.0152668767505084	0	1	0	1	0	0
3	0.0303006759753016	0.25	0.0152668767505084	0	1	0	1	0	0
3	0.0303006759753016	0.26	0.0152668767505084	0	1	0	1	0	0
3	0.0303006759753016	0.27	0.0152668767505084	0	1	0	1	0	0
3	0.0303006759753016	0.28	0.0152668767505084	0	1	0	1	0	0
3	0.0303006759753016	0.29	0.0152668767505084	0	1	0	1	0	0
3	0.0303006759753016	0.3	0.0152668767505084	0	1	0	1	0	0
3	0.0303006759753016	0.31	0.0152668767505084	0	1	0	1	0	0
3	0.0303006759753016	0.32	0.0152668767505084	0	1	0	1	0	0
3	0.0303006759753016	0.33	0.0152668767505084	0	1	0	1	0	0
3	0.0303006759753016	0.34	0.0152668767505084	0	1	0	1	0	0
3	0.0303006759753016	0.35	0.0152668767505084	0	1	0	1	0	0
3	0.0303006759753016	0.36	0.0152668767505084	0	1	0	1	0	0
3	0.0303006759753016	0.37	0.0152668767505084	0	1	0	1	0	0
3	0.0303006759753016	0.38	0.0152668767505084	0	1	0	1	0	0
3	0.0303006759753016	0.39	0.0152668767505084	0	1	0	1	0	0
3	0.0303006759753016	0.4	0.0152668767505084	0	1	0	1	0	0
3	0.0303006759753016	0.41	0.0152668767505084	0	1	0	1	0	0
3	0.0303006759753016	0.42	0.0152668767505084	0	1	0	1	0	0
3	0.0303006759753016	0.43	0.0152668767505084	0	1	0	1	0	0
3	0.0303006759753016	0.44	0.0152668767505084	0	1	0	1	0	0
3	0.0303006759753016	0.45	0.0152668767505084	0	1	0	1	0	0
3	0.0303006759753016	0.46	0.0152668767505084	0	1	0	1	0	0
3	0.0303006759753016	0.47	0.0152668767505084	0	1	0	1	0	0
3	0.0303006759753016	0.48	0.0152668767505084	0	1	0	1	0	0
3	0.0303006759753016	0.49	0.0152668767505084	0	1	0	1	0	0
3	0.0303006759753016	0.5	0.0152668767505084	0	1	0	1	0	0
3	0.0303006759753016	0.51	0.0152668767505084	0	1	0	1	0	0
3	0.0303006759753016	0.52	0.0152668767505084	0	1	0	1	0	0
3	0.0303006759753016	0.53	0.0152668767505084	0	1	0	1	0	0
3	0.0303006759753016	0.54	0.0152668767505084	0	1	0	1	0	0
3	0.0303006759753016	0.55	0.0152668767505084	0	1	0	1	0	0
3	0.0303006759753016	0.56	0.0152668767505084	0	1	0	1	0	0
3	0.0303006759753016	0.57	0.0152668767505084	0	1	0	1	0	0
3	0.0303006759753016	0.58	0.0152668767505084	0	1	0	1	0	0
3	0.0303006759753016	0.59	0.0152668767505084	0	1	0	1	0	0
3	0.0303006759753016	0.6	0.0152668767505084	0	1	0	1	0	0
3	0.0303006759753016	0.61	0.0152668767505084	0	1	0	1	0	0
3	0.0303006759753016	0.62	0.0152668767505084	0	1	0	1	0	0
3	0.0303006759753016	0.63	0.0152668767505084	0	1	0	1	0	0
3	0.0303006759753016	0.64	0.0152668767505084	0	1	0	1	0	0
3	0.0303006759753016	0.65	0.0152668767505084	0	1	0	1	0	0
3	0.0303006759753016	0.66	0.0152668767505084	0	1	0	1	0	0
3	0.0303006759753016	0.67	0.0152668767505084	0	1	0	1	0	0
3	0.0303006759753016	0.68	0.0152668767505084	0	1	0	1	0	0
3	0.0303006759753016	0.69	0.0152668767505084	0	1	0	1	0	0
3	0.0303006759753016	0.7	0.0152668767505084	0	1	0	1	0	0
3	0.0303006759753016	0.71	0.0152668767505084	0	1	0	1	0	0
3	0.0303006759753016	0.72	0.0152668767505084	0	1	0	1	0	0
3	0.0303006759753016	0.73	0.0152668767505084	0	1	0	1	0	0
3	0.0303006759753016	0.74	0.0152668767505084	0	1	0	1	0	0
3	0.0303006759753016	0.75	0.0152668767505084	0	1	0	1	0	0
3	0.0303006759753016	0.76	0.0152668767505084	0	1	0	1	0	0
3	0.0303006759753016	0.77	0.0152668767505084	0	1	0	1	0	0
3	0.0303006759753016	0.78	0.0152668767505084	0	1	0	1	0	0
3	0.0303006759753016	0.79	0.0152668767505084	0	1	0	1	0	0
3	0.0303006759753016	0.8	0.0152668767505084	0	1	0	1	0	0
3	0.0303006759753016	0.81	0.0152668767505084	0	1	0	1	0	0
3	0.0303006759753016	0.82	0.0152668767505084	0	1	0	1	0	0
3	0.0303006759753016	0.83	0.0152668767505084	0	1	0	1	0	0
3	0.0303006759753016	0.84	0.0152668767505084	0	1	0	1	0	0
3	0.0303006759753016	0.85	0.0152668767505084	0	1	0	1	0	0
3	0.0303006759753016	0.86	0.0152668767505084	0	1	0	1	0	0
3	0.0303006759753016	0.87	0.0152668767505084	0	1	0	1	0	0
3	0.0303006759753016	0.88	0.0152668767505084	0	1	0	1	0	0
3	0.0303006759753016	0.89	0.0152668767505084	0	1	0	1	0	0
3	0.0303006759753016	0.9	0.0152668767505084	0	1	0	1	0	0
3	0.0303006759753016	0.91	0.0152668767505084	0	1	0	1	0	0
3	0.0303006759753016	0.92	0.0152668767505084	0	1	0	1	0	0
3	0.0303006759753016	0.93	0.0152668767505084	0	1	0	1	0	0
3	0.0303006759753016	0.94	0.0152668767505084	0	1	0	1	0	0
3	0.0303006759753016	0.95	0.0152668767505084	0	1	0	1	0	0
3	0.0303006759753016	0.96	0.0152668767505084	0	1	0	1	0	0
3	0.0303006759753016	0.97	0.0152668767505084	0	1	0	1	0	0
3	0.0303006759753016	0.98	0.0152668767505084	0	1	0	1	0	0
3	0.0303006759753016	0.99	0.0152668767505084	0	1	0	1	0	0
3	0.0303006759753016	1	0.0152668767505084	0	1	0	1	0	0
4	0.0303006759753016	0.01	0.0152668767505084	0	1	0	0.7821	0	0
4	0.0303006759753016	0.01	0.0152668767505084	0	1	0.7821	1	1	1
4	0.0303006759753016	0.02	0.0152668767505084	0	1	0	0.79	0	0
4	0.0303006759753016	0.02	0.0152668767505084	0	1	0.79	1	1	1
4	0.0303006759753016	0.03	0.0152668767505084	0	1	0	0.798	0	0
4	0.0303006759753016	0.03	0.0152668767505084	0	1	0.798	1	1	1
4	0.0303006759753016	0.04	0.0152668767505084	0	1	0	0.8062	0	0
4	0.0303006759753016	0.04	0.0152668767505084	0	1	0.8062	1	1	1
4	0.0303006759753016	0.05	0.0152668767505084	0	1	0	0.8146	0	0
4	0.0303006759753016	0.05	0.0152668767505084	0	1	0.8146	1	1	1
4	0.0303006759753016	0.06	0.0152668767505084	0	1	0	0.8232	0	0
4	0.0303006759753016	0.06	0.0152668767505084	0	1	0.8232	1	1	1
4	0.0303006759753016	0.07	0.0152668767505084	0	1	0	0.8319	0	0
4	0.0303006759753016	0.07	0.0152668767505084	0	1	0.8319	1	1	1
4	0.0303006759753016	0.08	0.0152668767505084	0	1	0	0.8409	0	0
4	0.0303006759753016	0.08	0.0152668767505084	0	1	0.8409	1	1	1
4	0.0303006759753016	0.09	0.0152668767505084	0	1	0	0.85	0	0
4	0.0303006759753016	0.09	0.0152668767505084	0	1	0.85	1	1	1
4	0.0303006759753016	0.1	0.0152668767505084	0	1	0	0.8593	0	0
4	0.0303006759753016	0.1	0.0152668767505084	0	1	0.8593	1	1	1
4	0.0303006759753016	0.11	0.0152668767505084	0	1	0	0.8688	0	0
4	0.0303006759753016	0.11	0.0152668767505084	0	1	0.8688	1	1	1
4	0.0303006759753016	0.12	0.0152668767505084	0	1	0	0.8786	0	0
4	0.0303006759753016	0.12	0.0152668767505084	0	1	0.8786	1	1	1
4	0.0303006759753016	0.13	0.0152668767505084	0	1	0	0.8886	0	0
4	0.0303006759753016	0.13	0.0152668767505084	0	1	0.8886	1	1	1
4	0.0303006759753016	0.14	0.0152668767505084	0	1	0	0.8987	0	0
4	0.0303006759753016	0.14	0.0152668767505084	0	1	0.8987	1	1	1
4	0.0303006759753016	0.15	0.0152668767505084	0	1	0	0.9092	0	0
4	0.0303006759753016	0.15	0.0152668767505084	0	1	0.9092	1	1	1
4	0.0303006759753016	0.16	0.0152668767505084	0	1	0	0.9199	0	0
4	0.0303006759753016	0.16	0.0152668767505084	0	1	0.9199	1	1	1
4	0.0303006759753016	0.17	0.0152668767505084	0	1	0	0.9308	0	0
4	0.0303006759753016	0.17	0.0152668767505084	0	1	0.9308	1	1	1
4	0.0303006759753016	0.18	0.0152668767505084	0	1	0	0.942	0	0
4	0.0303006759753016	0.18	0.0152668767505084	0	1	0.942	1	1	1
4	0.0303006759753016	0.19	0.0152668767505084	0	1	0	0.9534	0	0
4	0.0303006759753016	0.19	0.0152668767505084	0	1	0.9534	1	1	1
4	0.0303006759753016	0.2	0.0152668767505084	0	1	0	0.9652	0	0
4	0.0303006759753016	0.2	0.0152668767505084	0	1	0.9652	1	1	1
4	0.0303006759753016	0.21	0.0152668767505084	0	1	0	0.9772	0	0
4	0.0303006759753016	0.21	0.0152668767505084	0	1	0.9772	1	1	1
4	0.0303006759753016	0.22	0.0152668767505084	0	1	0	0.9896	0	0
4	0.0303006759753016	0.22	0.0152668767505084	0	1	0.9896	1	1	1
4	0.0303006759753016	0.23	0.0152668767505084	0	1	0	1	0	0
4	0.0303006759753016	0.24	0.0152668767505084	0	1	0	1	0	0
4	0.0303006759753016	0.25	0.0152668767505084	0	1	0	1	0	0
4	0.0303006759753016	0.26	0.0152668767505084	0	1	0	1	0	0
4	0.0303006759753016	0.27	0.0152668767505084	0	1	0	1	0	0
4	0.0303006759753016	0.28	0.0152668767505084	0	1	0	1	0	0
4	0.0303006759753016	0.29	0.0152668767505084	0	1	0	1	0	0
4	0.0303006759753016	0.3	0.0152668767505084	0	1	0	1	0	0
4	0.0303006759753016	0.31	0.0152668767505084	0	1	0	1	0	0
4	0.0303006759753016	0.32	0.0152668767505084	0	1	0	1	0	0
4	0.0303006759753016	0.33	0.0152668767505084	0	1	0	1	0	0
4	0.0303006759753016	0.34	0.0152668767505084	0	1	0	1	0	0
4	0.0303006759753016	0.35	0.0152668767505084	0	1	0	1	0	0
4	0.0303006759753016	0.36	0.0152668767505084	0	1	0	1	0	0
4	0.0303006759753016	0.37	0.0152668767505084	0	1	0	1	0	0
4	0.0303006759753016	0.38	0.0152668767505084	0	1	0	1	0	0
4	0.0303006759753016	0.39	0.0152668767505084	0	1	0	1	0	0
4	0.0303006759753016	0.4	0.0152668767505084	0	1	0	1	0	0
4	0.0303006759753016	0.41	0.0152668767505084	0	1	0	1	0	0
4	0.0303006759753016	0.42	0.0152668767505084	0	1	0	1	0	0
4	0.0303006759753016	0.43	0.0152668767505084	0	1	0	1	0	0
4	0.0303006759753016	0.44	0.0152668767505084	0	1	0	1	0	0
4	0.0303006759753016	0.45	0.0152668767505084	0	1	0	1	0	0
4	0.0303006759753016	0.46	0.0152668767505084	0	1	0	1	0	0
4	0.0303006759753016	0.47	0.0152668767505084	0	1	0	1	0	0
4	0.0303006759753016	0.48	0.0152668767505084	0	1	0	1	0	0
4	0.0303006759753016	0.49	0.0152668767505084	0	1	0	1	0	0
4	0.0303006759753016	0.5	0.0152668767505084	0	1	0	1	0	0
4	0.0303006759753016	0.51	0.0152668767505084	0	1	0	1	0	0
4	0.0303006759753016	0.52	0.0152668767505084	0	1	0	1	0	0
4	0.0303006759753016	0.53	0.0152668767505084	0	1	0	1	0	0
4	0.0303006759753016	0.54	0.0152668767505084	0	1	0	1	0	0
4	0.0303006759753016	0.55	0.0152668767505084	0	1	0	1	0	0
4	0.0303006759753016	0.56	0.0152668767505084	0	1	0	1	0	0
4	0.0303006759753016	0.57	0.0152668767505084	0	1	0	1	0	0
4	0.0303006759753016	0.58	0.0152668767505084	0	1	0	1	0	0
4	0.0303006759753016	0.59	0.0152668767505084	0	1	0	1	0	0
4	0.0303006759753016	0.6	0.0152668767505084	0	1	0	1	0	0
4	0.0303006759753016	0.61	0.0152668767505084	0	1	0	1	0	0
4	0.0303006759753016	0.62	0.0152668767505084	0	1	0	1	0	0
4	0.0303006759753016	0.63	0.0152668767505084	0	1	0	1	0	0
4	0.0303006759753016	0.64	0.0152668767505084	0	1	0	1	0	0
4	0.0303006759753016	0.65	0.0152668767505084	0	1	0	1	0	0
4	0.0303006759753016	0.66	0.0152668767505084	0	1	0	1	0	0
4	0.0303006759753016	0.67	0.0152668767505084	0	1	0	1	0	0
4	0.0303006759753016	0.68	0.0152668767505084	0	1	0	1	0	0
4	0.0303006759753016	0.69	0.0152668767505084	0	1	0	1	0	0
4	0.0303006759753016	0.7	0.0152668767505084	0	1	0	1	0	0
4	0.0303006759753016	0.71	0.0152668767505084	0	1	0	1	0	0
4	0.0303006759753016	0.72	0.0152668767505084	0	1	0	1	0	0
4	0.0303006759753016	0.73	0.0152668767505084	0	1	0	1	0	0
4	0.0303006759753016	0.74	0.0152668767505084	0	1	0	1	0	0
4	0.0303006759753016	0.75	0.0152668767505084	0	1	0	1	0	0
4	0.0303006759753016	0.76	0.0152668767505084	0	1	0	1	0	0
4	0.0303006759753016	0.77	0.0152668767505084	0	1	0	1	0	0
4	0.0303006759753016	0.78	0.0152668767505084	0	1	0	1	0	0
4	0.0303006759753016	0.79	0.0152668767505084	0	1	0	1	0	0
4	0.0303006759753016	0.8	0.0152668767505084	0	1	0	1	0	0
4	0.0303006759753016	0.81	0.0152668767505084	0	1	0	1	0	0
4	0.0303006759753016	0.82	0.0152668767505084	0	1	0	1	0	0
4	0.0303006759753016	0.83	0.0152668767505084	0	1	0	1	0	0
4	0.0303006759753016	0.84	0.0152668767505084	0	1	0	1	0	0
4	0.0303006759753016	0.85	0.0152668767505084	0	1	0	1	0	0
4	0.0303006759753016	0.86	0.0152668767505084	0	1	0	1	0	0
4	0.0303006759753016	0.87	0.0152668767505084	0	1	0	1	0	0
4	0.0303006759753016	0.88	0.0152668767505084	0	1	0	1	0	0
4	0.0303006759753016	0.89	0.0152668767505084	0	1	0	1	0	0
4	0.0303006759753016	0.9	0.0152668767505084	0	1	0	1	0	0
4	0.0303006759753016	0.91	0.0152668767505084	0	1	0	1	0	0
4	0.0303006759753016	0.92	0.0152668767505084	0	1	0	1	0	0
4	0.0303006759753016	0.93	0.0152668767505084	0	1	0	1	0	0
4	0.0303006759753016	0.94	0.0152668767505084	0	1	0	1	0	0
4	0.0303006759753016	0.95	0.0152668767505084	0	1	0	1	0	0
4	0.0303006759753016	0.96	0.0152668767505084	0	1	0	1	0	0
4	0.0303006759753016	0.97	0.0152668767505084	0	1	0	1	0	0
4	0.0303006759753016	0.98	0.0152668767505084	0	1	0	1	0	0
4	0.0303006759753016	0.99	0.0152668767505084	0	1	0	1	0	0
4	0.0303006759753016	1	0.0152668767505084	0	1	0	1	0	0
5	0.0303006759753016	0.01	0.0152668767505084	0	1	0	0.6569	0	0
5	0.0303006759753016	0.01	0.0152668767505084	0	1	0.6569	1	1	1
5	0.0303006759753016	0.02	0.0152668767505084	0	1	0	0.6636	0	0
5	0.0303006759753016	0.02	0.0152668767505084	0	1	0.6636	1	1	1
5	0.0303006759753016	0.03	0.0152668767505084	0	1	0	0.6704	0	0
5	0.0303006759753016	0.03	0.0152668767505084	0	1	0.6704	1	1	1
5	0.0303006759753016	0.04	0.0152668767505084	0	1	0	0.6773	0	0
5	0.0303006759753016	0.04	0.0152668767505084	0	1	0.6773	1	1	1
5	0.0303006759753016	0.05	0.0152668767505084	0	1	0	0.6844	0	0
5	0.0303006759753016	0.05	0.0152668767505084	0	1	0.6844	1	1	1
5	0.0303006759753016	0.06	0.0152668767505084	0	1	0	0.6917	0	0
5	0.0303006759753016	0.06	0.0152668767505084	0	1	0.6917	1	1	1
5	0.0303006759753016	0.07	0.0152668767505084	0	1	0	0.6991	0	0
5	0.0303006759753016	0.07	0.0152668767505084	0	1	0.6991	1	1	1
5	0.0303006759753016	0.08	0.0152668767505084	0	1	0	0.7066	0	0
5	0.0303006759753016	0.08	0.0152668767505084	0	1	0.7066	1	1	1
5	0.0303006759753016	0.09	0.0152668767505084	0	1	0	0.7143	0	0
5	0.0303006759753016	0.09	0.0152668767505084	0	1	0.7143	1	1	1
5	0.0303006759753016	0.1	0.0152668767505084	0	1	0	0.7222	0	0
5	0.0303006759753016	0.1	0.0152668767505084	0	1	0.7222	1	1	1
5	0.0303006759753016	0.11	0.0152668767505084	0	1	0	0.7303	0	0
5	0.0303006759753016	0.11	0.0152668767505084	0	1	0.7303	1	1	1
5	0.0303006759753016	0.12	0.0152668767505084	0	1	0	0.7385	0	0
5	0.0303006759753016	0.12	0.0152668767505084	0	1	0.7385	1	1	1
5	0.0303006759753016	0.13	0.0152668767505084	0	1	0	0.7469	0	0
5	0.0303006759753016	0.13	0.0152668767505084	0	1	0.7469	1	1	1
5	0.0303006759753016	0.14	0.0152668767505084	0	1	0	0.7555	0	0
5	0.0303006759753016	0.14	0.0152668767505084	0	1	0.7555	1	1	1
5	0.0303006759753016	0.15	0.0152668767505084	0	1	0	0.7644	0	0
5	0.0303006759753016	0.15	0.0152668767505084	0	1	0.7644	1	1	1
5	0.0303006759753016	0.16	0.0152668767505084	0	1	0	0.7734	0	0
5	0.0303006759753016	0.16	0.0152668767505084	0	1	0.7734	1	1	1
5	0.0303006759753016	0.17	0.0152668767505084	0	1	0	0.7827	0	0
5	0.0303006759753016	0.17	0.0152668767505084	0	1	0.7827	1	1	1
5	0.0303006759753016	0.18	0.0152668767505084	0	1	0	0.7921	0	0
5	0.0303006759753016	0.18	0.0152668767505084	0	1	0.7921	1	1	1
5	0.0303006759753016	0.19	0.0152668767505084	0	1	0	0.8018	0	0
5	0.0303006759753016	0.19	0.0152668767505084	0	1	0.8018	1	1	1
5	0.0303006759753016	0.2	0.0152668767505084	0	1	0	0.8118	0	0
5	0.0303006759753016	0.2	0.0152668767505084	0	1	0.8118	1	1	1
5	0.0303006759753016	0.21	0.0152668767505084	0	1	0	0.822	0	0
5	0.0303006759753016	0.21	0.0152668767505084	0	1	0.822	1	1	1
5	0.0303006759753016	0.22	0.0152668767505084	0	1	0	0.8324	0	0
5	0.0303006759753016	0.22	0.0152668767505084	0	1	0.8324	1	1	1
5	0.0303006759753016	0.23	0.0152668767505084	0	1	0	0.8432	0	0
5	0.0303006759753016	0.23	0.0152668767505084	0	1	0.8432	1	1	1
5	0.0303006759753016	0.24	0.0152668767505084	0	1	0	0.8542	0	0
5	0.0303006759753016	0.24	0.0152668767505084	0	1	0.8542	1	1	1
5	0.0303006759753016	0.25	0.0152668767505084	0	1	0	0.8655	0	0
5	0.0303006759753016	0.25	0.0152668767505084	0	1	0.8655	1	1	1
5	0.0303006759753016	0.26	0.0152668767505084	0	1	0	0.8771	0	0
5	0.0303006759753016	0.26	0.0152668767505084	0	1	0.8771	1	1	1
5	0.0303006759753016	0.27	0.0152668767505084	0	1	0	0.889	0	0
5	0.0303006759753016	0.27	0.0152668767505084	0	1	0.889	1	1	1
5	0.0303006759753016	0.28	0.0152668767505084	0	1	0	0.9012	0	0
5	0.0303006759753016	0.28	0.0152668767505084	0	1	0.9012	1	1	1
5	0.0303006759753016	0.29	0.0152668767505084	0	1	0	0.9138	0	0
5	0.0303006759753016	0.29	0.0152668767505084	0	1	0.9138	1	1	1
5	0.0303006759753016	0.3	0.0152668767505084	0	1	0	0.9268	0	0
5	0.0303006759753016	0.3	0.0152668767505084	0	1	0.9268	1	1	1
5	0.0303006759753016	0.31	0.0152668767505084	0	1	0	0.9401	0	0
5	0.0303006759753016	0.31	0.0152668767505084	0	1	0.9401	1	1	1
5	0.0303006759753016	0.32	0.0152668767505084	0	1	0	0.9538	0	0
5	0.0303006759753016	0.32	0.0152668767505084	0	1	0.9538	1	1	1
5	0.0303006759753016	0.33	0.0152668767505084	0	1	0	0.9679	0	0
5	0.0303006759753016	0.33	0.0152668767505084	0	1	0.9679	1	1	1
5	0.0303006759753016	0.34	0.0152668767505084	0	1	0	0.9824	0	0
5	0.0303006759753016	0.34	0.0152668767505084	0	1	0.9824	1	1	1
5	0.0303006759753016	0.35	0.0152668767505084	0	1	0	0.9974	0	0
5	0.0303006759753016	0.35	0.0152668767505084	0	1	0.9974	1	1	1
5	0.0303006759753016	0.36	0.0152668767505084	0	1	0	1	0	0
5	0.0303006759753016	0.37	0.0152668767505084	0	1	0	1	0	0
5	0.0303006759753016	0.38	0.0152668767505084	0	1	0	1	0	0
5	0.0303006759753016	0.39	0.0152668767505084	0	1	0	1	0	0
5	0.0303006759753016	0.4	0.0152668767505084	0	1	0	1	0	0
5	0.0303006759753016	0.41	0.0152668767505084	0	1	0	1	0	0
5	0.0303006759753016	0.42	0.0152668767505084	0	1	0	1	0	0
5	0.0303006759753016	0.43	0.0152668767505084	0	1	0	1	0	0
5	0.0303006759753016	0.44	0.0152668767505084	0	1	0	1	0	0
5	0.0303006759753016	0.45	0.0152668767505084	0	1	0	1	0	0
5	0.0303006759753016	0.46	0.0152668767505084	0	1	0	1	0	0
5	0.0303006759753016	0.47	0.0152668767505084	0	1	0	1	0	0
5	0.0303006759753016	0.48	0.0152668767505084	0	1	0	1	0	0
5	0.0303006759753016	0.49	0.0152668767505084	0	1	0	1	0	0
5	0.0303006759753016	0.5	0.0152668767505084	0	1	0	1	0	0
5	0.0303006759753016	0.51	0.0152668767505084	0	1	0	1	0	0
5	0.0303006759753016	0.52	0.0152668767505084	0	1	0	1	0	0
5	0.0303006759753016	0.53	0.0152668767505084	0	1	0	1	0	0
5	0.0303006759753016	0.54	0.0152668767505084	0	1	0	1	0	0
5	0.0303006759753016	0.55	0.0152668767505084	0	1	0	1	0	0
5	0.0303006759753016	0.56	0.0152668767505084	0	1	0	1	0	0
5	0.0303006759753016	0.57	0.0152668767505084	0	1	0	1	0	0
5	0.0303006759753016	0.58	0.0152668767505084	0	1	0	1	0	0
5	0.0303006759753016	0.59	0.0152668767505084	0	1	0	1	0	0
5	0.0303006759753016	0.6	0.0152668767505084	0	1	0	1	0	0
5	0.0303006759753016	0.61	0.0152668767505084	0	1	0	1	0	0
5	0.0303006759753016	0.62	0.0152668767505084	0	1	0	1	0	0
5	0.0303006759753016	0.63	0.0152668767505084	0	1	0	1	0	0
5	0.0303006759753016	0.64	0.0152668767505084	0	1	0	1	0	0
5	0.0303006759753016	0.65	0.0152668767505084	0	1	0	1	0	0
5	0.0303006759753016	0.66	0.0152668767505084	0	1	0	1	0	0
5	0.0303006759753016	0.67	0.0152668767505084	0	1	0	1	0	0
5	0.0303006759753016	0.68	0.0152668767505084	0	1	0	1	0	0
5	0.0303006759753016	0.69	0.0152668767505084	0	1	0	1	0	0
5	0.0303006759753016	0.7	0.0152668767505084	0	1	0	1	0	0
5	0.0303006759753016	0.71	0.0152668767505084	0	1	0	1	0	0
5	0.0303006759753016	0.72	0.0152668767505084	0	1	0	1	0	0
5	0.0303006759753016	0.73	0.0152668767505084	0	1	0	1	0	0
5	0.0303006759753016	0.74	0.0152668767505084	0	1	0	1	0	0
5	0.0303006759753016	0.75	0.0152668767505084	0	1	0	1	0	0
5	0.0303006759753016	0.76	0.0152668767505084	0	1	0	1	0	0
5	0.0303006759753016	0.77	0.0152668767505084	0	1	0	1	0	0
5	0.0303006759753016	0.78	0.0152668767505084	0	1	0	1	0	0
5	0.0303006759753016	0.79	0.0152668767505084	0	1	0	1	0	0
5	0.0303006759753016	0.8	0.0152668767505084	0	1	0	1	0	0
5	0.0303006759753016	0.81	0.0152668767505084	0	1	0	1	0	0
5	0.0303006759753016	0.82	0.0152668767505084	0	1	0	1	0	0
5	0.0303006759753016	0.83	0.0152668767505084	0	1	0	1	0	0
5	0.0303006759753016	0.84	0.0152668767505084	0	1	0	1	0	0
5	0.0303006759753016	0.85	0.0152668767505084	0	1	0	1	0	0
5	0.0303006759753016	0.86	0.0152668767505084	0	1	0	1	0	0
5	0.0303006759753016	0.87	0.0152668767505084	0	1	0	1	0	0
5	0.0303006759753016	0.88	0.0152668767505084	0	1	0	1	0	0
5	0.0303006759753016	0.89	0.0152668767505084	0	1	0	1	0	0
5	0.0303006759753016	0.9	0.0152668767505084	0	1	0	1	0	0
5	0.0303006759753016	0.91	0.0152668767505084	0	1	0	1	0	0
5	0.0303006759753016	0.92	0.0152668767505084	0	1	0	1	0	0
5	0.0303006759753016	0.93	0.0152668767505084	0	1	0	1	0	0
5	0.0303006759753016	0.94	0.0152668767505084	0	1	0	1	0	0
5	0.0303006759753016	0.95	0.0152668767505084	0	1	0	1	0	0
5	0.0303006759753016	0.96	0.0152668767505084	0	1	0	1	0	0
5	0.0303006759753016	0.97	0.0152668767505084	0	1	0	1	0	0
5	0.0303006759753016	0.98	0.0152668767505084	0	1	0	1	0	0
5	0.0303006759753016	0.99	0.0152668767505084	0	1	0	1	0	0
5	0.0303006759753016	1	0.0152668767505084	0	1	0	1	0	0
6	0.0303006759753016	0.01	0.0152668767505084	0	1	0	0.5672	0	0
6	0.0303006759753016	0.01	0.0152668767505084	0	1	0.5672	1	1	1
6	0.0303006759753016	0.02	0.0152668767505084	0	1	0	0.5729	0	0
6	0.0303006759753016	0.02	0.0152668767505084	0	1	0.5729	1	1	1
6	0.0303006759753016	0.03	0.0152668767505084	0	1	0	0.5788	0	0
6	0.0303006759753016	0.03	0.0152668767505084	0	1	0.5788	1	1	1
6	0.0303006759753016	0.04	0.0152668767505084	0	1	0	0.5848	0	0
6	0.0303006759753016	0.04	0.0152668767505084	0	1	0.5848	1	1	1
6	0.0303006759753016	0.05	0.0152668767505084	0	1	0	0.591	0	0
6	0.0303006759753016	0.05	0.0152668767505084	0	1	0.591	1	1	1
6	0.0303006759753016	0.06	0.0152668767505084	0	1	0	0.5973	0	0
6	0.0303006759753016	0.06	0.0152668767505084	0	1	0.5973	1	1	1
6	0.0303006759753016	0.07	0.0152668767505084	0	1	0	0.6037	0	0
6	0.0303006759753016	0.07	0.0152668767505084	0	1	0.6037	1	1	1
6	0.0303006759753016	0.08	0.0152668767505084	0	1	0	0.6102	0	0
6	0.0303006759753016	0.08	0.0152668767505084	0	1	0.6102	1	1	1
6	0.0303006759753016	0.09	0.0152668767505084	0	1	0	0.6169	0	0
6	0.0303006759753016	0.09	0.0152668767505084	0	1	0.6169	1	1	1
6	0.0303006759753016	0.1	0.0152668767505084	0	1	0	0.6237	0	0
6	0.0303006759753016	0.1	0.0152668767505084	0	1	0.6237	1	1	1
6	0.0303006759753016	0.11	0.0152668767505084	0	1	0	0.6307	0	0
6	0.0303006759753016	0.11	0.0152668767505084	0	1	0.6307	1	1	1
6	0.0303006759753016	0.12	0.0152668767505084	0	1	0	0.6379	0	0
6	0.0303006759753016	0.12	0.0152668767505084	0	1	0.6379	1	1	1
6	0.0303006759753016	0.13	0.0152668767505084	0	1	0	0.6452	0	0
6	0.0303006759753016	0.13	0.0152668767505084	0	1	0.6452	1	1	1
6	0.0303006759753016	0.14	0.0152668767505084	0	1	0	0.6527	0	0
6	0.0303006759753016	0.14	0.0152668767505084	0	1	0.6527	1	1	1
6	0.0303006759753016	0.15	0.0152668767505084	0	1	0	0.6603	0	0
6	0.0303006759753016	0.15	0.0152668767505084	0	1	0.6603	1	1	1
6	0.0303006759753016	0.16	0.0152668767505084	0	1	0	0.6682	0	0
6	0.0303006759753016	0.16	0.0152668767505084	0	1	0.6682	1	1	1
6	0.0303006759753016	0.17	0.0152668767505084	0	1	0	0.6762	0	0
6	0.0303006759753016	0.17	0.0152668767505084	0	1	0.6762	1	1	1
6	0.0303006759753016	0.18	0.0152668767505084	0	1	0	0.6844	0	0
6	0.0303006759753016	0.18	0.0152668767505084	0	1	0.6844	1	1	1
6	0.0303006759753016	0.19	0.0152668767505084	0	1	0	0.6929	0	0
6	0.0303006759753016	0.19	0.0152668767505084	0	1	0.6929	1	1	1
6	0.0303006759753016	0.2	0.0152668767505084	0	1	0	0.7015	0	0
6	0.0303006759753016	0.2	0.0152668767505084	0	1	0.7015	1	1	1
6	0.0303006759753016	0.21	0.0152668767505084	0	1	0	0.7104	0	0
6	0.0303006759753016	0.21	0.0152668767505084	0	1	0.7104	1	1	1
6	0.0303006759753016	0.22	0.0152668767505084	0	1	0	0.7194	0	0
6	0.0303006759753016	0.22	0.0152668767505084	0	1	0.7194	1	1	1
6	0.0303006759753016	0.23	0.0152668767505084	0	1	0	0.7287	0	0
6	0.0303006759753016	0.23	0.0152668767505084	0	1	0.7287	1	1	1
6	0.0303006759753016	0.24	0.0152668767505084	0	1	0	0.7383	0	0
6	0.0303006759753016	0.24	0.0152668767505084	0	1	0.7383	1	1	1
6	0.0303006759753016	0.25	0.0152668767505084	0	1	0	0.7481	0	0
6	0.0303006759753016	0.25	0.0152668767505084	0	1	0.7481	1	1	1
6	0.0303006759753016	0.26	0.0152668767505084	0	1	0	0.7582	0	0
6	0.0303006759753016	0.26	0.0152668767505084	0	1	0.7582	1	1	1
6	0.0303006759753016	0.27	0.0152668767505084	0	1	0	0.7686	0	0
6	0.0303006759753016	0.27	0.0152668767505084	0	1	0.7686	1	1	1
6	0.0303006759753016	0.28	0.0152668767505084	0	1	0	0.7792	0	0
6	0.0303006759753016	0.28	0.0152668767505084	0	1	0.7792	1	1	1
6	0.0303006759753016	0.29	0.0152668767505084	0	1	0	0.7901	0	0
6	0.0303006759753016	0.29	0.0152668767505084	0	1	0.7901	1	1	1
6	0.0303006759753016	0.3	0.0152668767505084	0	1	0	0.8014	0	0
6	0.0303006759753016	0.3	0.0152668767505084	0	1	0.8014	1	1	1
6	0.0303006759753016	0.31	0.0152668767505084	0	1	0	0.813	0	0
6	0.0303006759753016	0.31	0.0152668767505084	0	1	0.813	1	1	1
6	0.0303006759753016	0.32	0.0152668767505084	0	1	0	0.8249	0	0
6	0.0303006759753016	0.32	0.0152668767505084	0	1	0.8249	1	1	1
6	0.0303006759753016	0.33	0.0152668767505084	0	1	0	0.8372	0	0
6	0.0303006759753016	0.33	0.0152668767505084	0	1	0.8372	1	1	1
6	0.0303006759753016	0.34	0.0152668767505084	0	1	0	0.8498	0	0
6	0.0303006759753016	0.34	0.0152668767505084	0	1	0.8498	1	1	1
6	0.0303006759753016	0.35	0.0152668767505084	0	1	0	0.8628	0	0
6	0.0303006759753016	0.35	0.0152668767505084	0	1	0.8628	1	1	1
6	0.0303006759753016	0.36	0.0152668767505084	0	1	0	0.8763	0	0
6	0.0303006759753016	0.36	0.0152668767505084	0	1	0.8763	1	1	1
6	0.0303006759753016	0.37	0.0152668767505084	0	1	0	0.8902	0	0
6	0.0303006759753016	0.37	0.0152668767505084	0	1	0.8902	1	1	1
6	0.0303006759753016	0.38	0.0152668767505084	0	1	0	0.9045	0	0
6	0.0303006759753016	0.38	0.0152668767505084	0	1	0.9045	1	1	1
6	0.0303006759753016	0.39	0.0152668767505084	0	1	0	0.9192	0	0
6	0.0303006759753016	0.39	0.0152668767505084	0	1	0.9192	1	1	1
6	0.0303006759753016	0.4	0.0152668767505084	0	1	0	0.9345	0	0
6	0.0303006759753016	0.4	0.0152668767505084	0	1	0.9345	1	1	1
6	0.0303006759753016	0.41	0.0152668767505084	0	1	0	0.9503	0	0
6	0.0303006759753016	0.41	0.0152668767505084	0	1	0.9503	1	1	1
6	0.0303006759753016	0.42	0.0152668767505084	0	1	0	0.9666	0	0
6	0.0303006759753016	0.42	0.0152668767505084	0	1	0.9666	1	1	1
6	0.0303006759753016	0.43	0.0152668767505084	0	1	0	0.9835	0	0
6	0.0303006759753016	0.43	0.0152668767505084	0	1	0.9835	1	1	1
6	0.0303006759753016	0.44	0.0152668767505084	0	1	0	1	0	0
6	0.0303006759753016	0.45	0.0152668767505084	0	1	0	1	0	0
6	0.0303006759753016	0.46	0.0152668767505084	0	1	0	1	0	0
6	0.0303006759753016	0.47	0.0152668767505084	0	1	0	1	0	0
6	0.0303006759753016	0.48	0.0152668767505084	0	1	0	1	0	0
6	0.0303006759753016	0.49	0.0152668767505084	0	1	0	1	0	0
6	0.0303006759753016	0.5	0.0152668767505084	0	1	0	1	0	0
6	0.0303006759753016	0.51	0.0152668767505084	0	1	0	1	0	0
6	0.0303006759753016	0.52	0.0152668767505084	0	1	0	1	0	0
6	0.0303006759753016	0.53	0.0152668767505084	0	1	0	1	0	0
6	0.0303006759753016	0.54	0.0152668767505084	0	1	0	1	0	0
6	0.0303006759753016	0.55	0.0152668767505084	0	1	0	1	0	0
6	0.0303006759753016	0.56	0.0152668767505084	0	1	0	1	0	0
6	0.0303006759753016	0.57	0.0152668767505084	0	1	0	1	0	0
6	0.0303006759753016	0.58	0.0152668767505084	0	1	0	1	0	0
6	0.0303006759753016	0.59	0.0152668767505084	0	1	0	1	0	0
6	0.0303006759753016	0.6	0.0152668767505084	0	1	0	1	0	0
6	0.0303006759753016	0.61	0.0152668767505084	0	1	0	1	0	0
6	0.0303006759753016	0.62	0.0152668767505084	0	1	0	1	0	0
6	0.0303006759753016	0.63	0.0152668767505084	0	1	0	1	0	0
6	0.0303006759753016	0.64	0.0152668767505084	0	1	0	1	0	0
6	0.0303006759753016	0.65	0.0152668767505084	0	1	0	1	0	0
6	0.0303006759753016	0.66	0.0152668767505084	0	1	0	1	0	0
6	0.0303006759753016	0.67	0.0152668767505084	0	1	0	1	0	0
6	0.0303006759753016	0.68	0.0152668767505084	0	1	0	1	0	0
6	0.0303006759753016	0.69	0.0152668767505084	0	1	0	1	0	0
6	0.0303006759753016	0.7	0.0152668767505084	0	1	0	1	0	0
6	0.0303006759753016	0.71	0.0152668767505084	0	1	0	1	0	0
6	0.0303006759753016	0.72	0.0152668767505084	0	1	0	1	0	0
6	0.0303006759753016	0.73	0.0152668767505084	0	1	0	1	0	0
6	0.0303006759753016	0.74	0.0152668767505084	0	1	0	1	0	0
6	0.0303006759753016	0.75	0.0152668767505084	0	1	0	1	0	0
6	0.0303006759753016	0.76	0.0152668767505084	0	1	0	1	0	0
6	0.0303006759753016	0.77	0.0152668767505084	0	1	0	1	0	0
6	0.0303006759753016	0.78	0.0152668767505084	0	1	0	1	0	0
6	0.0303006759753016	0.79	0.0152668767505084	0	1	0	1	0	0
6	0.0303006759753016	0.8	0.0152668767505084	0	1	0	1	0	0
6	0.0303006759753016	0.81	0.0152668767505084	0	1	0	1	0	0
6	0.0303006759753016	0.82	0.0152668767505084	0	1	0	1	0	0
6	0.0303006759753016	0.83	0.0152668767505084	0	1	0	1	0	0
6	0.0303006759753016	0.84	0.0152668767505084	0	1	0	1	0	0
6	0.0303006759753016	0.85	0.0152668767505084	0	1	0	1	0	0
6	0.0303006759753016	0.86	0.0152668767505084	0	1	0	1	0	0
6	0.0303006759753016	0.87	0.0152668767505084	0	1	0	1	0	0
6	0.0303006759753016	0.88	0.0152668767505084	0	1	0	1	0	0
6	0.0303006759753016	0.89	0.0152668767505084	0	1	0	1	0	0
6	0.0303006759753016	0.9	0.0152668767505084	0	1	0	1	0	0
6	0.0303006759753016	0.91	0.0152668767505084	0	1	0	1	0	0
6	0.0303006759753016	0.92	0.0152668767505084	0	1	0	1	0	0
6	0.0303006759753016	0.93	0.0152668767505084	0	1	0	1	0	0
6	0.0303006759753016	0.94	0.0152668767505084	0	1	0	1	0	0
6	0.0303006759753016	0.95	0.0152668767505084	0	1	0	1	0	0
6	0.0303006759753016	0.96	0.0152668767505084	0	1	0	1	0	0
6	0.0303006759753016	0.97	0.0152668767505084	0	1	0	1	0	0
6	0.0303006759753016	0.98	0.0152668767505084	0	1	0	1	0	0
6	0.0303006759753016	0.99	0.0152668767505084	0	1	0	1	0	0
6	0.0303006759753016	1	0.0152668767505084	0	1	0	1	0	0
7	0.0303006759753016	0.01	0.0152668767505084	0	1	0	0.4996	0	0
7	0.0303006759753016	0.01	0.0152668767505084	0	1	0.4996	1	1	1
7	0.0303006759753016	0.02	0.0152668767505084	0	1	0	0.5047	0	0
7	0.0303006759753016	0.02	0.0152668767505084	0	1	0.5047	1	1	1
7	0.0303006759753016	0.03	0.0152668767505084	0	1	0	0.5099	0	0
7	0.0303006759753016	0.03	0.0152668767505084	0	1	0.5099	1	1	1
7	0.0303006759753016	0.04	0.0152668767505084	0	1	0	0.5152	0	0
7	0.0303006759753016	0.04	0.0152668767505084	0	1	0.5152	1	1	1
7	0.0303006759753016	0.05	0.0152668767505084	0	1	0	0.5207	0	0
7	0.0303006759753016	0.05	0.0152668767505084	0	1	0.5207	1	1	1
7	0.0303006759753016	0.06	0.0152668767505084	0	1	0	0.5262	0	0
7	0.0303006759753016	0.06	0.0152668767505084	0	1	0.5262	1	1	1
7	0.0303006759753016	0.07	0.0152668767505084	0	1	0	0.5319	0	0
7	0.0303006759753016	0.07	0.0152668767505084	0	1	0.5319	1	1	1
7	0.0303006759753016	0.08	0.0152668767505084	0	1	0	0.5377	0	0
7	0.0303006759753016	0.08	0.0152668767505084	0	1	0.5377	1	1	1
7	0.0303006759753016	0.09	0.0152668767505084	0	1	0	0.5436	0	0
7	0.0303006759753016	0.09	0.0152668767505084	0	1	0.5436	1	1	1
7	0.0303006759753016	0.1	0.0152668767505084	0	1	0	0.5496	0	0
7	0.0303006759753016	0.1	0.0152668767505084	0	1	0.5496	1	1	1
7	0.0303006759753016	0.11	0.0152668767505084	0	1	0	0.5558	0	0
7	0.0303006759753016	0.11	0.0152668767505084	0	1	0.5558	1	1	1
7	0.0303006759753016	0.12	0.0152668767505084	0	1	0	0.5621	0	0
7	0.0303006759753016	0.12	0.0152668767505084	0	1	0.5621	1	1	1
7	0.0303006759753016	0.13	0.0152668767505084	0	1	0	0.5686	0	0
7	0.0303006759753016	0.13	0.0152668767505084	0	1	0.5686	1	1	1
7	0.0303006759753016	0.14	0.0152668767505084	0	1	0	0.5752	0	0
7	0.0303006759753016	0.14	0.0152668767505084	0	1	0.5752	1	1	1
7	0.0303006759753016	0.15	0.0152668767505084	0	1	0	0.582	0	0
7	0.0303006759753016	0.15	0.0152668767505084	0	1	0.582	1	1	1
7	0.0303006759753016	0.16	0.0152668767505084	0	1	0	0.5889	0	0
7	0.0303006759753016	0.16	0.0152668767505084	0	1	0.5889	1	1	1
7	0.0303006759753016	0.17	0.0152668767505084	0	1	0	0.596	0	0
7	0.0303006759753016	0.17	0.0152668767505084	0	1	0.596	1	1	1
7	0.0303006759753016	0.18	0.0152668767505084	0	1	0	0.6033	0	0
7	0.0303006759753016	0.18	0.0152668767505084	0	1	0.6033	1	1	1
7	0.0303006759753016	0.19	0.0152668767505084	0	1	0	0.6107	0	0
7	0.0303006759753016	0.19	0.0152668767505084	0	1	0.6107	1	1	1
7	0.0303006759753016	0.2	0.0152668767505084	0	1	0	0.6184	0	0
7	0.0303006759753016	0.2	0.0152668767505084	0	1	0.6184	1	1	1
7	0.0303006759753016	0.21	0.0152668767505084	0	1	0	0.6262	0	0
7	0.0303006759753016	0.21	0.0152668767505084	0	1	0.6262	1	1	1
7	0.0303006759753016	0.22	0.0152668767505084	0	1	0	0.6343	0	0
7	0.0303006759753016	0.22	0.0152668767505084	0	1	0.6343	1	1	1
7	0.0303006759753016	0.23	0.0152668767505084	0	1	0	0.6425	0	0
7	0.0303006759753016	0.23	0.0152668767505084	0	1	0.6425	1	1	1
7	0.0303006759753016	0.24	0.0152668767505084	0	1	0	0.651	0	0
7	0.0303006759753016	0.24	0.0152668767505084	0	1	0.651	1	1	1
7	0.0303006759753016	0.25	0.0152668767505084	0	1	0	0.6597	0	0
7	0.0303006759753016	0.25	0.0152668767505084	0	1	0.6597	1	1	1
7	0.0303006759753016	0.26	0.0152668767505084	0	1	0	0.6686	0	0
7	0.0303006759753016	0.26	0.0152668767505084	0	1	0.6686	1	1	1
7	0.0303006759753016	0.27	0.0152668767505084	0	1	0	0.6778	0	0
7	0.0303006759753016	0.27	0.0152668767505084	0	1	0.6778	1	1	1
7	0.0303006759753016	0.28	0.0152668767505084	0	1	0	0.6872	0	0
7	0.0303006759753016	0.28	0.0152668767505084	0	1	0.6872	1	1	1
7	0.0303006759753016	0.29	0.0152668767505084	0	1	0	0.6969	0	0
7	0.0303006759753016	0.29	0.0152668767505084	0	1	0.6969	1	1	1
7	0.0303006759753016	0.3	0.0152668767505084	0	1	0	0.7068	0	0
7	0.0303006759753016	0.3	0.0152668767505084	0	1	0.7068	1	1	1
7	0.0303006759753016	0.31	0.0152668767505084	0	1	0	0.7171	0	0
7	0.0303006759753016	0.31	0.0152668767505084	0	1	0.7171	1	1	1
7	0.0303006759753016	0.32	0.0152668767505084	0	1	0	0.7277	0	0
7	0.0303006759753016	0.32	0.0152668767505084	0	1	0.7277	1	1	1
7	0.0303006759753016	0.33	0.0152668767505084	0	1	0	0.7385	0	0
7	0.0303006759753016	0.33	0.0152668767505084	0	1	0.7385	1	1	1
7	0.0303006759753016	0.34	0.0152668767505084	0	1	0	0.7497	0	0
7	0.0303006759753016	0.34	0.0152668767505084	0	1	0.7497	1	1	1
7	0.0303006759753016	0.35	0.0152668767505084	0	1	0	0.7613	0	0
7	0.0303006759753016	0.35	0.0152668767505084	0	1	0.7613	1	1	1
7	0.0303006759753016	0.36	0.0152668767505084	0	1	0	0.7732	0	0
7	0.0303006759753016	0.36	0.0152668767505084	0	1	0.7732	1	1	1
7	0.0303006759753016	0.37	0.0152668767505084	0	1	0	0.7855	0	0
7	0.0303006759753016	0.37	0.0152668767505084	0	1	0.7855	1	1	1
7	0.0303006759753016	0.38	0.0152668767505084	0	1	0	0.7982	0	0
7	0.0303006759753016	0.38	0.0152668767505084	0	1	0.7982	1	1	1
7	0.0303006759753016	0.39	0.0152668767505084	0	1	0	0.8113	0	0
7	0.0303006759753016	0.39	0.0152668767505084	0	1	0.8113	1	1	1
7	0.0303006759753016	0.4	0.0152668767505084	0	1	0	0.8248	0	0
7	0.0303006759753016	0.4	0.0152668767505084	0	1	0.8248	1	1	1
7	0.0303006759753016	0.41	0.0152668767505084	0	1	0	0.8388	0	0
7	0.0303006759753016	0.41	0.0152668767505084	0	1	0.8388	1	1	1
7	0.0303006759753016	0.42	0.0152668767505084	0	1	0	0.8533	0	0
7	0.0303006759753016	0.42	0.0152668767505084	0	1	0.8533	1	1	1
7	0.0303006759753016	0.43	0.0152668767505084	0	1	0	0.8683	0	0
7	0.0303006759753016	0.43	0.0152668767505084	0	1	0.8683	1	1	1
7	0.0303006759753016	0.44	0.0152668767505084	0	1	0	0.8838	0	0
7	0.0303006759753016	0.44	0.0152668767505084	0	1	0.8838	1	1	1
7	0.0303006759753016	0.45	0.0152668767505084	0	1	0	0.8999	0	0
7	0.0303006759753016	0.45	0.0152668767505084	0	1	0.8999	1	1	1
7	0.0303006759753016	0.46	0.0152668767505084	0	1	0	0.9166	0	0
7	0.0303006759753016	0.46	0.0152668767505084	0	1	0.9166	1	1	1
7	0.0303006759753016	0.47	0.0152668767505084	0	1	0	0.934	0	0
7	0.0303006759753016	0.47	0.0152668767505084	0	1	0.934	1	1	1
7	0.0303006759753016	0.48	0.0152668767505084	0	1	0	0.952	0	0
7	0.0303006759753016	0.48	0.0152668767505084	0	1	0.952	1	1	1
7	0.0303006759753016	0.49	0.0152668767505084	0	1	0	0.9707	0	0
7	0.0303006759753016	0.49	0.0152668767505084	0	1	0.9707	1	1	1
7	0.0303006759753016	0.5	0.0152668767505084	0	1	0	0.9901	0	0
7	0.0303006759753016	0.5	0.0152668767505084	0	1	0.9901	1	1	1
7	0.0303006759753016	0.51	0.0152668767505084	0	1	0	1	0	0
7	0.0303006759753016	0.52	0.0152668767505084	0	1	0	1	0	0
7	0.0303006759753016	0.53	0.0152668767505084	0	1	0	1	0	0
7	0.0303006759753016	0.54	0.0152668767505084	0	1	0	1	0	0
7	0.0303006759753016	0.55	0.0152668767505084	0	1	0	1	0	0
7	0.0303006759753016	0.56	0.0152668767505084	0	1	0	1	0	0
7	0.0303006759753016	0.57	0.0152668767505084	0	1	0	1	0	0
7	0.0303006759753016	0.58	0.0152668767505084	0	1	0	1	0	0
7	0.0303006759753016	0.59	0.0152668767505084	0	1	0	1	0	0
7	0.0303006759753016	0.6	0.0152668767505084	0	1	0	1	0	0
7	0.0303006759753016	0.61	0.0152668767505084	0	1	0	1	0	0
7	0.0303006759753016	0.62	0.0152668767505084	0	1	0	1	0	0
7	0.0303006759753016	0.63	0.0152668767505084	0	1	0	1	0	0
7	0.0303006759753016	0.64	0.0152668767505084	0	1	0	1	0	0
7	0.0303006759753016	0.65	0.0152668767505084	0	1	0	1	0	0
7	0.0303006759753016	0.66	0.0152668767505084	0	1	0	1	0	0
7	0.0303006759753016	0.67	0.0152668767505084	0	1	0	1	0	0
7	0.0303006759753016	0.68	0.0152668767505084	0	1	0	1	0	0
7	0.0303006759753016	0.69	0.0152668767505084	0	1	0	1	0	0
7	0.0303006759753016	0.7	0.0152668767505084	0	1	0	1	0	0
7	0.0303006759753016	0.71	0.0152668767505084	0	1	0	1	0	0
7	0.0303006759753016	0.72	0.0152668767505084	0	1	0	1	0	0
7	0.0303006759753016	0.73	0.0152668767505084	0	1	0	1	0	0
7	0.0303006759753016	0.74	0.0152668767505084	0	1	0	1	0	0
7	0.0303006759753016	0.75	0.0152668767505084	0	1	0	1	0	0
7	0.0303006759753016	0.76	0.0152668767505084	0	1	0	1	0	0
7	0.0303006759753016	0.77	0.0152668767505084	0	1	0	1	0	0
7	0.0303006759753016	0.78	0.0152668767505084	0	1	0	1	0	0
7	0.0303006759753016	0.79	0.0152668767505084	0	1	0	1	0	0
7	0.0303006759753016	0.8	0.0152668767505084	0	1	0	1	0	0
7	0.0303006759753016	0.81	0.0152668767505084	0	1	0	1	0	0
7	0.0303006759753016	0.82	0.0152668767505084	0	1	0	1	0	0
7	0.0303006759753016	0.83	0.0152668767505084	0	1	0	1	0	0
7	0.0303006759753016	0.84	0.0152668767505084	0	1	0	1	0	0
7	0.0303006759753016	0.85	0.0152668767505084	0	1	0	1	0	0
7	0.0303006759753016	0.86	0.0152668767505084	0	1	0	1	0	0
7	0.0303006759753016	0.87	0.0152668767505084	0	1	0	1	0	0
7	0.0303006759753016	0.88	0.0152668767505084	0	1	0	1	0	0
7	0.0303006759753016	0.89	0.0152668767505084	0	1	0	1	0	0
7	0.0303006759753016	0.9	0.0152668767505084	0	1	0	1	0	0
7	0.0303006759753016	0.91	0.0152668767505084	0	1	0	1	0	0
7	0.0303006759753016	0.92	0.0152668767505084	0	1	0	1	0	0
7	0.0303006759753016	0.93	0.0152668767505084	0	1	0	1	0	0
7	0.0303006759753016	0.94	0.0152668767505084	0	1	0	1	0	0
7	0.0303006759753016	0.95	0.0152668767505084	0	1	0	1	0	0
7	0.0303006759753016	0.96	0.0152668767505084	0	1	0	1	0	0
7	0.0303006759753016	0.97	0.0152668767505084	0	1	0	1	0	0
7	0.0303006759753016	0.98	0.0152668767505084	0	1	0	1	0	0
7	0.0303006759753016	0.99	0.0152668767505084	0	1	0	1	0	0
7	0.0303006759753016	1	0.0152668767505084	0	1	0	1	0	0
8	0.0303006759753016	0.01	0.0152668767505084	0	1	0	0.4469	0	0
8	0.0303006759753016	0.01	0.0152668767505084	0	1	0.4469	1	1	1
8	0.0303006759753016	0.02	0.0152668767505084	0	1	0	0.4515	0	0
8	0.0303006759753016	0.02	0.0152668767505084	0	1	0.4515	1	1	1
8	0.0303006759753016	0.03	0.0152668767505084	0	1	0	0.4562	0	0
8	0.0303006759753016	0.03	0.0152668767505084	0	1	0.4562	1	1	1
8	0.0303006759753016	0.04	0.0152668767505084	0	1	0	0.461	0	0
8	0.0303006759753016	0.04	0.0152668767505084	0	1	0.461	1	1	1
8	0.0303006759753016	0.05	0.0152668767505084	0	1	0	0.4658	0	0
8	0.0303006759753016	0.05	0.0152668767505084	0	1	0.4658	1	1	1
8	0.0303006759753016	0.06	0.0152668767505084	0	1	0	0.4708	0	0
8	0.0303006759753016	0.06	0.0152668767505084	0	1	0.4708	1	1	1
8	0.0303006759753016	0.07	0.0152668767505084	0	1	0	0.4759	0	0
8	0.0303006759753016	0.07	0.0152668767505084	0	1	0.4759	1	1	1
8	0.0303006759753016	0.08	0.0152668767505084	0	1	0	0.4811	0	0
8	0.0303006759753016	0.08	0.0152668767505084	0	1	0.4811	1	1	1
8	0.0303006759753016	0.09	0.0152668767505084	0	1	0	0.4864	0	0
8	0.0303006759753016	0.09	0.0152668767505084	0	1	0.4864	1	1	1
8	0.0303006759753016	0.1	0.0152668767505084	0	1	0	0.4918	0	0
8	0.0303006759753016	0.1	0.0152668767505084	0	1	0.4918	1	1	1
8	0.0303006759753016	0.11	0.0152668767505084	0	1	0	0.4973	0	0
8	0.0303006759753016	0.11	0.0152668767505084	0	1	0.4973	1	1	1
8	0.0303006759753016	0.12	0.0152668767505084	0	1	0	0.503	0	0
8	0.0303006759753016	0.12	0.0152668767505084	0	1	0.503	1	1	1
8	0.0303006759753016	0.13	0.0152668767505084	0	1	0	0.5088	0	0
8	0.0303006759753016	0.13	0.0152668767505084	0	1	0.5088	1	1	1
8	0.0303006759753016	0.14	0.0152668767505084	0	1	0	0.5148	0	0
8	0.0303006759753016	0.14	0.0152668767505084	0	1	0.5148	1	1	1
8	0.0303006759753016	0.15	0.0152668767505084	0	1	0	0.5208	0	0
8	0.0303006759753016	0.15	0.0152668767505084	0	1	0.5208	1	1	1
8	0.0303006759753016	0.16	0.0152668767505084	0	1	0	0.5271	0	0
8	0.0303006759753016	0.16	0.0152668767505084	0	1	0.5271	1	1	1
8	0.0303006759753016	0.17	0.0152668767505084	0	1	0	0.5334	0	0
8	0.0303006759753016	0.17	0.0152668767505084	0	1	0.5334	1	1	1
8	0.0303006759753016	0.18	0.0152668767505084	0	1	0	0.54	0	0
8	0.0303006759753016	0.18	0.0152668767505084	0	1	0.54	1	1	1
8	0.0303006759753016	0.19	0.0152668767505084	0	1	0	0.5467	0	0
8	0.0303006759753016	0.19	0.0152668767505084	0	1	0.5467	1	1	1
8	0.0303006759753016	0.2	0.0152668767505084	0	1	0	0.5535	0	0
8	0.0303006759753016	0.2	0.0152668767505084	0	1	0.5535	1	1	1
8	0.0303006759753016	0.21	0.0152668767505084	0	1	0	0.5606	0	0
8	0.0303006759753016	0.21	0.0152668767505084	0	1	0.5606	1	1	1
8	0.0303006759753016	0.22	0.0152668767505084	0	1	0	0.5678	0	0
8	0.0303006759753016	0.22	0.0152668767505084	0	1	0.5678	1	1	1
8	0.0303006759753016	0.23	0.0152668767505084	0	1	0	0.5752	0	0
8	0.0303006759753016	0.23	0.0152668767505084	0	1	0.5752	1	1	1
8	0.0303006759753016	0.24	0.0152668767505084	0	1	0	0.5828	0	0
8	0.0303006759753016	0.24	0.0152668767505084	0	1	0.5828	1	1	1
8	0.0303006759753016	0.25	0.0152668767505084	0	1	0	0.5906	0	0
8	0.0303006759753016	0.25	0.0152668767505084	0	1	0.5906	1	1	1
8	0.0303006759753016	0.26	0.0152668767505084	0	1	0	0.5986	0	0
8	0.0303006759753016	0.26	0.0152668767505084	0	1	0.5986	1	1	1
8	0.0303006759753016	0.27	0.0152668767505084	0	1	0	0.6068	0	0
8	0.0303006759753016	0.27	0.0152668767505084	0	1	0.6068	1	1	1
8	0.0303006759753016	0.28	0.0152668767505084	0	1	0	0.6153	0	0
8	0.0303006759753016	0.28	0.0152668767505084	0	1	0.6153	1	1	1
8	0.0303006759753016	0.29	0.0152668767505084	0	1	0	0.624	0	0
8	0.0303006759753016	0.29	0.0152668767505084	0	1	0.624	1	1	1
8	0.0303006759753016	0.3	0.0152668767505084	0	1	0	0.633	0	0
8	0.0303006759753016	0.3	0.0152668767505084	0	1	0.633	1	1	1
8	0.0303006759753016	0.31	0.0152668767505084	0	1	0	0.6422	0	0
8	0.0303006759753016	0.31	0.0152668767505084	0	1	0.6422	1	1	1
8	0.0303006759753016	0.32	0.0152668767505084	0	1	0	0.6517	0	0
8	0.0303006759753016	0.32	0.0152668767505084	0	1	0.6517	1	1	1
8	0.0303006759753016	0.33	0.0152668767505084	0	1	0	0.6614	0	0
8	0.0303006759753016	0.33	0.0152668767505084	0	1	0.6614	1	1	1
8	0.0303006759753016	0.34	0.0152668767505084	0	1	0	0.6715	0	0
8	0.0303006759753016	0.34	0.0152668767505084	0	1	0.6715	1	1	1
8	0.0303006759753016	0.35	0.0152668767505084	0	1	0	0.6819	0	0
8	0.0303006759753016	0.35	0.0152668767505084	0	1	0.6819	1	1	1
8	0.0303006759753016	0.36	0.0152668767505084	0	1	0	0.6926	0	0
8	0.0303006759753016	0.36	0.0152668767505084	0	1	0.6926	1	1	1
8	0.0303006759753016	0.37	0.0152668767505084	0	1	0	0.7037	0	0
8	0.0303006759753016	0.37	0.0152668767505084	0	1	0.7037	1	1	1
8	0.0303006759753016	0.38	0.0152668767505084	0	1	0	0.7151	0	0
8	0.0303006759753016	0.38	0.0152668767505084	0	1	0.7151	1	1	1
8	0.0303006759753016	0.39	0.0152668767505084	0	1	0	0.7269	0	0
8	0.0303006759753016	0.39	0.0152668767505084	0	1	0.7269	1	1	1
8	0.0303006759753016	0.4	0.0152668767505084	0	1	0	0.739	0	0
8	0.0303006759753016	0.4	0.0152668767505084	0	1	0.739	1	1	1
8	0.0303006759753016	0.41	0.0152668767505084	0	1	0	0.7516	0	0
8	0.0303006759753016	0.41	0.0152668767505084	0	1	0.7516	1	1	1
8	0.0303006759753016	0.42	0.0152668767505084	0	1	0	0.7647	0	0
8	0.0303006759753016	0.42	0.0152668767505084	0	1	0.7647	1	1	1
8	0.0303006759753016	0.43	0.0152668767505084	0	1	0	0.7782	0	0
8	0.0303006759753016	0.43	0.0152668767505084	0	1	0.7782	1	1	1
8	0.0303006759753016	0.44	0.0152668767505084	0	1	0	0.7922	0	0
8	0.0303006759753016	0.44	0.0152668767505084	0	1	0.7922	1	1	1
8	0.0303006759753016	0.45	0.0152668767505084	0	1	0	0.8066	0	0
8	0.0303006759753016	0.45	0.0152668767505084	0	1	0.8066	1	1	1
8	0.0303006759753016	0.46	0.0152668767505084	0	1	0	0.8217	0	0
8	0.0303006759753016	0.46	0.0152668767505084	0	1	0.8217	1	1	1
8	0.0303006759753016	0.47	0.0152668767505084	0	1	0	0.8373	0	0
8	0.0303006759753016	0.47	0.0152668767505084	0	1	0.8373	1	1	1
8	0.0303006759753016	0.48	0.0152668767505084	0	1	0	0.8535	0	0
8	0.0303006759753016	0.48	0.0152668767505084	0	1	0.8535	1	1	1
8	0.0303006759753016	0.49	0.0152668767505084	0	1	0	0.8703	0	0
8	0.0303006759753016	0.49	0.0152668767505084	0	1	0.8703	1	1	1
8	0.0303006759753016	0.5	0.0152668767505084	0	1	0	0.8879	0	0
8	0.0303006759753016	0.5	0.0152668767505084	0	1	0.8879	1	1	1
8	0.0303006759753016	0.51	0.0152668767505084	0	1	0	0.9061	0	0
8	0.0303006759753016	0.51	0.0152668767505084	0	1	0.9061	1	1	1
8	0.0303006759753016	0.52	0.0152668767505084	0	1	0	0.9251	0	0
8	0.0303006759753016	0.52	0.0152668767505084	0	1	0.9251	1	1	1
8	0.0303006759753016	0.53	0.0152668767505084	0	1	0	0.945	0	0
8	0.0303006759753016	0.53	0.0152668767505084	0	1	0.945	1	1	1
8	0.0303006759753016	0.54	0.0152668767505084	0	1	0	0.9657	0	0
8	0.0303006759753016	0.54	0.0152668767505084	0	1	0.9657	1	1	1
8	0.0303006759753016	0.55	0.0152668767505084	0	1	0	0.9873	0	0
8	0.0303006759753016	0.55	0.0152668767505084	0	1	0.9873	1	1	1
8	0.0303006759753016	0.56	0.0152668767505084	0	1	0	1	0	0
8	0.0303006759753016	0.57	0.0152668767505084	0	1	0	1	0	0
8	0.0303006759753016	0.58	0.0152668767505084	0	1	0	1	0	0
8	0.0303006759753016	0.59	0.0152668767505084	0	1	0	1	0	0
8	0.0303006759753016	0.6	0.0152668767505084	0	1	0	1	0	0
8	0.0303006759753016	0.61	0.0152668767505084	0	1	0	1	0	0
8	0.0303006759753016	0.62	0.0152668767505084	0	1	0	1	0	0
8	0.0303006759753016	0.63	0.0152668767505084	0	1	0	1	0	0
8	0.0303006759753016	0.64	0.0152668767505084	0	1	0	1	0	0
8	0.0303006759753016	0.65	0.0152668767505084	0	1	0	1	0	0
8	0.0303006759753016	0.66	0.0152668767505084	0	1	0	1	0	0
8	0.0303006759753016	0.67	0.0152668767505084	0	1	0	1	0	0
8	0.0303006759753016	0.68	0.0152668767505084	0	1	0	1	0	0
8	0.0303006759753016	0.69	0.0152668767505084	0	1	0	1	0	0
8	0.0303006759753016	0.7	0.0152668767505084	0	1	0	1	0	0
8	0.0303006759753016	0.71	0.0152668767505084	0	1	0	1	0	0
8	0.0303006759753016	0.72	0.0152668767505084	0	1	0	1	0	0
8	0.0303006759753016	0.73	0.0152668767505084	0	1	0	1	0	0
8	0.0303006759753016	0.74	0.0152668767505084	0	1	0	1	0	0
8	0.0303006759753016	0.75	0.0152668767505084	0	1	0	1	0	0
8	0.0303006759753016	0.76	0.0152668767505084	0	1	0	1	0	0
8	0.0303006759753016	0.77	0.0152668767505084	0	1	0	1	0	0
8	0.0303006759753016	0.78	0.0152668767505084	0	1	0	1	0	0
8	0.0303006759753016	0.79	0.0152668767505084	0	1	0	1	0	0
8	0.0303006759753016	0.8	0.0152668767505084	0	1	0	1	0	0
8	0.0303006759753016	0.81	0.0152668767505084	0	1	0	1	0	0
8	0.0303006759753016	0.82	0.0152668767505084	0	1	0	1	0	0
8	0.0303006759753016	0.83	0.0152668767505084	0	1	0	1	0	0
8	0.0303006759753016	0.84	0.0152668767505084	0	1	0	1	0	0
8	0.0303006759753016	0.85	0.0152668767505084	0	1	0	1	0	0
8	0.0303006759753016	0.86	0.0152668767505084	0	1	0	1	0	0
8	0.0303006759753016	0.87	0.0152668767505084	0	1	0	1	0	0
8	0.0303006759753016	0.88	0.0152668767505084	0	1	0	1	0	0
8	0.0303006759753016	0.89	0.0152668767505084	0	1	0	1	0	0
8	0.0303006759753016	0.9	0.0152668767505084	0	1	0	1	0	0
8	0.0303006759753016	0.91	0.0152668767505084	0	1	0	1	0	0
8	0.0303006759753016	0.92	0.0152668767505084	0	1	0	1	0	0
8	0.0303006759753016	0.93	0.0152668767505084	0	1	0	1	0	0
8	0.0303006759753016	0.94	0.0152668767505084	0	1	0	1	0	0
8	0.0303006759753016	0.95	0.0152668767505084	0	1	0	1	0	0
8	0.0303006759753016	0.96	0.0152668767505084	0	1	0	1	0	0
8	0.0303006759753016	0.97	0.0152668767505084	0	1	0	1	0	0
8	0.0303006759753016	0.98	0.0152668767505084	0	1	0	1	0	0
8	0.0303006759753016	0.99	0.0152668767505084	0	1	0	1	0	0
8	0.0303006759753016	1	0.0152668767505084	0	1	0	1	0	0
9	0.0303006759753016	0.01	0.0152668767505084	0	1	0	0.4047	0	0
9	0.0303006759753016	0.01	0.0152668767505084	0	1	0.4047	1	1	1
9	0.0303006759753016	0.02	0.0152668767505084	0	1	0	0.4089	0	0
9	0.0303006759753016	0.02	0.0152668767505084	0	1	0.4089	1	1	1
9	0.0303006759753016	0.03	0.0152668767505084	0	1	0	0.4131	0	0
9	0.0303006759753016	0.03	0.0152668767505084	0	1	0.4131	1	1	1
9	0.0303006759753016	0.04	0.0152668767505084	0	1	0	0.4175	0	0
9	0.0303006759753016	0.04	0.0152668767505084	0	1	0.4175	1	1	1
9	0.0303006759753016	0.05	0.0152668767505084	0	1	0	0.4219	0	0
9	0.0303006759753016	0.05	0.0152668767505084	0	1	0.4219	1	1	1
9	0.0303006759753016	0.06	0.0152668767505084	0	1	0	0.4264	0	0
9	0.0303006759753016	0.06	0.0152668767505084	0	1	0.4264	1	1	1
9	0.0303006759753016	0.07	0.0152668767505084	0	1	0	0.431	0	0
9	0.0303006759753016	0.07	0.0152668767505084	0	1	0.431	1	1	1
9	0.0303006759753016	0.08	0.0152668767505084	0	1	0	0.4357	0	0
9	0.0303006759753016	0.08	0.0152668767505084	0	1	0.4357	1	1	1
9	0.0303006759753016	0.09	0.0152668767505084	0	1	0	0.4405	0	0
9	0.0303006759753016	0.09	0.0152668767505084	0	1	0.4405	1	1	1
9	0.0303006759753016	0.1	0.0152668767505084	0	1	0	0.4454	0	0
9	0.0303006759753016	0.1	0.0152668767505084	0	1	0.4454	1	1	1
9	0.0303006759753016	0.11	0.0152668767505084	0	1	0	0.4505	0	0
9	0.0303006759753016	0.11	0.0152668767505084	0	1	0.4505	1	1	1
9	0.0303006759753016	0.12	0.0152668767505084	0	1	0	0.4556	0	0
9	0.0303006759753016	0.12	0.0152668767505084	0	1	0.4556	1	1	1
9	0.0303006759753016	0.13	0.0152668767505084	0	1	0	0.4609	0	0
9	0.0303006759753016	0.13	0.0152668767505084	0	1	0.4609	1	1	1
9	0.0303006759753016	0.14	0.0152668767505084	0	1	0	0.4663	0	0
9	0.0303006759753016	0.14	0.0152668767505084	0	1	0.4663	1	1	1
9	0.0303006759753016	0.15	0.0152668767505084	0	1	0	0.4718	0	0
9	0.0303006759753016	0.15	0.0152668767505084	0	1	0.4718	1	1	1
9	0.0303006759753016	0.16	0.0152668767505084	0	1	0	0.4775	0	0
9	0.0303006759753016	0.16	0.0152668767505084	0	1	0.4775	1	1	1
9	0.0303006759753016	0.17	0.0152668767505084	0	1	0	0.4832	0	0
9	0.0303006759753016	0.17	0.0152668767505084	0	1	0.4832	1	1	1
9	0.0303006759753016	0.18	0.0152668767505084	0	1	0	0.4892	0	0
9	0.0303006759753016	0.18	0.0152668767505084	0	1	0.4892	1	1	1
9	0.0303006759753016	0.19	0.0152668767505084	0	1	0	0.4953	0	0
9	0.0303006759753016	0.19	0.0152668767505084	0	1	0.4953	1	1	1
9	0.0303006759753016	0.2	0.0152668767505084	0	1	0	0.5015	0	0
9	0.0303006759753016	0.2	0.0152668767505084	0	1	0.5015	1	1	1
9	0.0303006759753016	0.21	0.0152668767505084	0	1	0	0.5079	0	0
9	0.0303006759753016	0.21	0.0152668767505084	0	1	0.5079	1	1	1
9	0.0303006759753016	0.22	0.0152668767505084	0	1	0	0.5144	0	0
9	0.0303006759753016	0.22	0.0152668767505084	0	1	0.5144	1	1	1
9	0.0303006759753016	0.23	0.0152668767505084	0	1	0	0.5212	0	0
9	0.0303006759753016	0.23	0.0152668767505084	0	1	0.5212	1	1	1
9	0.0303006759753016	0.24	0.0152668767505084	0	1	0	0.5281	0	0
9	0.0303006759753016	0.24	0.0152668767505084	0	1	0.5281	1	1	1
9	0.0303006759753016	0.25	0.0152668767505084	0	1	0	0.5351	0	0
9	0.0303006759753016	0.25	0.0152668767505084	0	1	0.5351	1	1	1
9	0.0303006759753016	0.26	0.0152668767505084	0	1	0	0.5424	0	0
9	0.0303006759753016	0.26	0.0152668767505084	0	1	0.5424	1	1	1
9	0.0303006759753016	0.27	0.0152668767505084	0	1	0	0.5499	0	0
9	0.0303006759753016	0.27	0.0152668767505084	0	1	0.5499	1	1	1
9	0.0303006759753016	0.28	0.0152668767505084	0	1	0	0.5576	0	0
9	0.0303006759753016	0.28	0.0152668767505084	0	1	0.5576	1	1	1
9	0.0303006759753016	0.29	0.0152668767505084	0	1	0	0.5655	0	0
9	0.0303006759753016	0.29	0.0152668767505084	0	1	0.5655	1	1	1
9	0.0303006759753016	0.3	0.0152668767505084	0	1	0	0.5737	0	0
9	0.0303006759753016	0.3	0.0152668767505084	0	1	0.5737	1	1	1
9	0.0303006759753016	0.31	0.0152668767505084	0	1	0	0.582	0	0
9	0.0303006759753016	0.31	0.0152668767505084	0	1	0.582	1	1	1
9	0.0303006759753016	0.32	0.0152668767505084	0	1	0	0.5907	0	0
9	0.0303006759753016	0.32	0.0152668767505084	0	1	0.5907	1	1	1
9	0.0303006759753016	0.33	0.0152668767505084	0	1	0	0.5995	0	0
9	0.0303006759753016	0.33	0.0152668767505084	0	1	0.5995	1	1	1
9	0.0303006759753016	0.34	0.0152668767505084	0	1	0	0.6087	0	0
9	0.0303006759753016	0.34	0.0152668767505084	0	1	0.6087	1	1	1
9	0.0303006759753016	0.35	0.0152668767505084	0	1	0	0.6181	0	0
9	0.0303006759753016	0.35	0.0152668767505084	0	1	0.6181	1	1	1
9	0.0303006759753016	0.36	0.0152668767505084	0	1	0	0.6279	0	0
9	0.0303006759753016	0.36	0.0152668767505084	0	1	0.6279	1	1	1
9	0.0303006759753016	0.37	0.0152668767505084	0	1	0	0.6379	0	0
9	0.0303006759753016	0.37	0.0152668767505084	0	1	0.6379	1	1	1
9	0.0303006759753016	0.38	0.0152668767505084	0	1	0	0.6483	0	0
9	0.0303006759753016	0.38	0.0152668767505084	0	1	0.6483	1	1	1
9	0.0303006759753016	0.39	0.0152668767505084	0	1	0	0.659	0	0
9	0.0303006759753016	0.39	0.0152668767505084	0	1	0.659	1	1	1
9	0.0303006759753016	0.4	0.0152668767505084	0	1	0	0.6701	0	0
9	0.0303006759753016	0.4	0.0152668767505084	0	1	0.6701	1	1	1
9	0.0303006759753016	0.41	0.0152668767505084	0	1	0	0.6816	0	0
9	0.0303006759753016	0.41	0.0152668767505084	0	1	0.6816	1	1	1
9	0.0303006759753016	0.42	0.0152668767505084	0	1	0	0.6934	0	0
9	0.0303006759753016	0.42	0.0152668767505084	0	1	0.6934	1	1	1
9	0.0303006759753016	0.43	0.0152668767505084	0	1	0	0.7057	0	0
9	0.0303006759753016	0.43	0.0152668767505084	0	1	0.7057	1	1	1
9	0.0303006759753016	0.44	0.0152668767505084	0	1	0	0.7184	0	0
9	0.0303006759753016	0.44	0.0152668767505084	0	1	0.7184	1	1	1
9	0.0303006759753016	0.45	0.0152668767505084	0	1	0	0.7316	0	0
9	0.0303006759753016	0.45	0.0152668767505084	0	1	0.7316	1	1	1
9	0.0303006759753016	0.46	0.0152668767505084	0	1	0	0.7453	0	0
9	0.0303006759753016	0.46	0.0152668767505084	0	1	0.7453	1	1	1
9	0.0303006759753016	0.47	0.0152668767505084	0	1	0	0.7595	0	0
9	0.0303006759753016	0.47	0.0152668767505084	0	1	0.7595	1	1	1
9	0.0303006759753016	0.48	0.0152668767505084	0	1	0	0.7743	0	0
9	0.0303006759753016	0.48	0.0152668767505084	0	1	0.7743	1	1	1
9	0.0303006759753016	0.49	0.0152668767505084	0	1	0	0.7896	0	0
9	0.0303006759753016	0.49	0.0152668767505084	0	1	0.7896	1	1	1
9	0.0303006759753016	0.5	0.0152668767505084	0	1	0	0.8056	0	0
9	0.0303006759753016	0.5	0.0152668767505084	0	1	0.8056	1	1	1
9	0.0303006759753016	0.51	0.0152668767505084	0	1	0	0.8222	0	0
9	0.0303006759753016	0.51	0.0152668767505084	0	1	0.8222	1	1	1
9	0.0303006759753016	0.52	0.0152668767505084	0	1	0	0.8396	0	0
9	0.0303006759753016	0.52	0.0152668767505084	0	1	0.8396	1	1	1
9	0.0303006759753016	0.53	0.0152668767505084	0	1	0	0.8576	0	0
9	0.0303006759753016	0.53	0.0152668767505084	0	1	0.8576	1	1	1
9	0.0303006759753016	0.54	0.0152668767505084	0	1	0	0.8765	0	0
9	0.0303006759753016	0.54	0.0152668767505084	0	1	0.8765	1	1	1
9	0.0303006759753016	0.55	0.0152668767505084	0	1	0	0.8962	0	0
9	0.0303006759753016	0.55	0.0152668767505084	0	1	0.8962	1	1	1
9	0.0303006759753016	0.56	0.0152668767505084	0	1	0	0.9169	0	0
9	0.0303006759753016	0.56	0.0152668767505084	0	1	0.9169	1	1	1
9	0.0303006759753016	0.57	0.0152668767505084	0	1	0	0.9385	0	0
9	0.0303006759753016	0.57	0.0152668767505084	0	1	0.9385	1	1	1
9	0.0303006759753016	0.58	0.0152668767505084	0	1	0	0.9611	0	0
9	0.0303006759753016	0.58	0.0152668767505084	0	1	0.9611	1	1	1
9	0.0303006759753016	0.59	0.0152668767505084	0	1	0	0.9849	0	0
9	0.0303006759753016	0.59	0.0152668767505084	0	1	0.9849	1	1	1
9	0.0303006759753016	0.6	0.0152668767505084	0	1	0	1	0	0
9	0.0303006759753016	0.61	0.0152668767505084	0	1	0	1	0	0
9	0.0303006759753016	0.62	0.0152668767505084	0	1	0	1	0	0
9	0.0303006759753016	0.63	0.0152668767505084	0	1	0	1	0	0
9	0.0303006759753016	0.64	0.0152668767505084	0	1	0	1	0	0
9	0.0303006759753016	0.65	0.0152668767505084	0	1	0	1	0	0
9	0.0303006759753016	0.66	0.0152668767505084	0	1	0	1	0	0
9	0.0303006759753016	0.67	0.0152668767505084	0	1	0	1	0	0
9	0.0303006759753016	0.68	0.0152668767505084	0	1	0	1	0	0
9	0.0303006759753016	0.69	0.0152668767505084	0	1	0	1	0	0
9	0.0303006759753016	0.7	0.0152668767505084	0	1	0	1	0	0
9	0.0303006759753016	0.71	0.0152668767505084	0	1	0	1	0	0
9	0.0303006759753016	0.72	0.0152668767505084	0	1	0	1	0	0
9	0.0303006759753016	0.73	0.0152668767505084	0	1	0	1	0	0
9	0.0303006759753016	0.74	0.0152668767505084	0	1	0	1	0	0
9	0.0303006759753016	0.75	0.0152668767505084	0	1	0	1	0	0
9	0.0303006759753016	0.76	0.0152668767505084	0	1	0	1	0	0
9	0.0303006759753016	0.77	0.0152668767505084	0	1	0	1	0	0
9	0.0303006759753016	0.78	0.0152668767505084	0	1	0	1	0	0
9	0.0303006759753016	0.79	0.0152668767505084	0	1	0	1	0	0
9	0.0303006759753016	0.8	0.0152668767505084	0	1	0	1	0	0
9	0.0303006759753016	0.81	0.0152668767505084	0	1	0	1	0	0
9	0.0303006759753016	0.82	0.0152668767505084	0	1	0	1	0	0
9	0.0303006759753016	0.83	0.0152668767505084	0	1	0	1	0	0
9	0.0303006759753016	0.84	0.0152668767505084	0	1	0	1	0	0
9	0.0303006759753016	0.85	0.0152668767505084	0	1	0	1	0	0
9	0.0303006759753016	0.86	0.0152668767505084	0	1	0	1	0	0
9	0.0303006759753016	0.87	0.0152668767505084	0	1	0	1	0	0
9	0.0303006759753016	0.88	0.0152668767505084	0	1	0	1	0	0
9	0.0303006759753016	0.89	0.0152668767505084	0	1	0	1	0	0
9	0.0303006759753016	0.9	0.0152668767505084	0	1	0	1	0	0
9	0.0303006759753016	0.91	0.0152668767505084	0	1	0	1	0	0
9	0.0303006759753016	0.92	0.0152668767505084	0	1	0	1	0	0
9	0.0303006759753016	0.93	0.0152668767505084	0	1	0	1	0	0
9	0.0303006759753016	0.94	0.0152668767505084	0	1	0	1	0	0
9	0.0303006759753016	0.95	0.0152668767505084	0	1	0	1	0	0
9	0.0303006759753016	0.96	0.0152668767505084	0	1	0	1	0	0
9	0.0303006759753016	0.97	0.0152668767505084	0	1	0	1	0	0
9	0.0303006759753016	0.98	0.0152668767505084	0	1	0	1	0	0
9	0.0303006759753016	0.99	0.0152668767505084	0	1	0	1	0	0
9	0.0303006759753016	1	0.0152668767505084	0	1	0	1	0	0
10	0.0303006759753016	0.01	0.0152668767505084	0	1	0	0.3702	0	0
10	0.0303006759753016	0.01	0.0152668767505084	0	1	0.3702	1	1	1
10	0.0303006759753016	0.02	0.0152668767505084	0	1	0	0.374	0	0
10	0.0303006759753016	0.02	0.0152668767505084	0	1	0.374	1	1	1
10	0.0303006759753016	0.03	0.0152668767505084	0	1	0	0.3778	0	0
10	0.0303006759753016	0.03	0.0152668767505084	0	1	0.3778	1	1	1
10	0.0303006759753016	0.04	0.0152668767505084	0	1	0	0.3818	0	0
10	0.0303006759753016	0.04	0.0152668767505084	0	1	0.3818	1	1	1
10	0.0303006759753016	0.05	0.0152668767505084	0	1	0	0.3859	0	0
10	0.0303006759753016	0.05	0.0152668767505084	0	1	0.3859	1	1	1
10	0.0303006759753016	0.06	0.0152668767505084	0	1	0	0.39	0	0
10	0.0303006759753016	0.06	0.0152668767505084	0	1	0.39	1	1	1
10	0.0303006759753016	0.07	0.0152668767505084	0	1	0	0.3942	0	0
10	0.0303006759753016	0.07	0.0152668767505084	0	1	0.3942	1	1	1
10	0.0303006759753016	0.08	0.0152668767505084	0	1	0	0.3985	0	0
10	0.0303006759753016	0.08	0.0152668767505084	0	1	0.3985	1	1	1
10	0.0303006759753016	0.09	0.0152668767505084	0	1	0	0.4029	0	0
10	0.0303006759753016	0.09	0.0152668767505084	0	1	0.4029	1	1	1
10	0.0303006759753016	0.1	0.0152668767505084	0	1	0	0.4075	0	0
10	0.0303006759753016	0.1	0.0152668767505084	0	1	0.4075	1	1	1
10	0.0303006759753016	0.11	0.0152668767505084	0	1	0	0.4121	0	0
10	0.0303006759753016	0.11	0.0152668767505084	0	1	0.4121	1	1	1
10	0.0303006759753016	0.12	0.0152668767505084	0	1	0	0.4168	0	0
10	0.0303006759753016	0.12	0.0152668767505084	0	1	0.4168	1	1	1
10	0.0303006759753016	0.13	0.0152668767505084	0	1	0	0.4216	0	0
10	0.0303006759753016	0.13	0.0152668767505084	0	1	0.4216	1	1	1
10	0.0303006759753016	0.14	0.0152668767505084	0	1	0	0.4266	0	0
10	0.0303006759753016	0.14	0.0152668767505084	0	1	0.4266	1	1	1
10	0.0303006759753016	0.15	0.0152668767505084	0	1	0	0.4316	0	0
10	0.0303006759753016	0.15	0.0152668767505084	0	1	0.4316	1	1	1
10	0.0303006759753016	0.16	0.0152668767505084	0	1	0	0.4368	0	0
10	0.0303006759753016	0.16	0.0152668767505084	0	1	0.4368	1	1	1
10	0.0303006759753016	0.17	0.0152668767505084	0	1	0	0.4421	0	0
10	0.0303006759753016	0.17	0.0152668767505084	0	1	0.4421	1	1	1
10	0.0303006759753016	0.18	0.0152668767505084	0	1	0	0.4475	0	0
10	0.0303006759753016	0.18	0.0152668767505084	0	1	0.4475	1	1	1
10	0.0303006759753016	0.19	0.0152668767505084	0	1	0	0.4531	0	0
10	0.0303006759753016	0.19	0.0152668767505084	0	1	0.4531	1	1	1
10	0.0303006759753016	0.2	0.0152668767505084	0	1	0	0.4588	0	0
10	0.0303006759753016	0.2	0.0152668767505084	0	1	0.4588	1	1	1
10	0.0303006759753016	0.21	0.0152668767505084	0	1	0	0.4647	0	0
10	0.0303006759753016	0.21	0.0152668767505084	0	1	0.4647	1	1	1
10	0.0303006759753016	0.22	0.0152668767505084	0	1	0	0.4707	0	0
10	0.0303006759753016	0.22	0.0152668767505084	0	1	0.4707	1	1	1
10	0.0303006759753016	0.23	0.0152668767505084	0	1	0	0.4768	0	0
10	0.0303006759753016	0.23	0.0152668767505084	0	1	0.4768	1	1	1
10	0.0303006759753016	0.24	0.0152668767505084	0	1	0	0.4832	0	0
10	0.0303006759753016	0.24	0.0152668767505084	0	1	0.4832	1	1	1
10	0.0303006759753016	0.25	0.0152668767505084	0	1	0	0.4897	0	0
10	0.0303006759753016	0.25	0.0152668767505084	0	1	0.4897	1	1	1
10	0.0303006759753016	0.26	0.0152668767505084	0	1	0	0.4964	0	0
10	0.0303006759753016	0.26	0.0152668767505084	0	1	0.4964	1	1	1
10	0.0303006759753016	0.27	0.0152668767505084	0	1	0	0.5032	0	0
10	0.0303006759753016	0.27	0.0152668767505084	0	1	0.5032	1	1	1
10	0.0303006759753016	0.28	0.0152668767505084	0	1	0	0.5103	0	0
10	0.0303006759753016	0.28	0.0152668767505084	0	1	0.5103	1	1	1
10	0.0303006759753016	0.29	0.0152668767505084	0	1	0	0.5175	0	0
10	0.0303006759753016	0.29	0.0152668767505084	0	1	0.5175	1	1	1
10	0.0303006759753016	0.3	0.0152668767505084	0	1	0	0.525	0	0
10	0.0303006759753016	0.3	0.0152668767505084	0	1	0.525	1	1	1
10	0.0303006759753016	0.31	0.0152668767505084	0	1	0	0.5327	0	0
10	0.0303006759753016	0.31	0.0152668767505084	0	1	0.5327	1	1	1
10	0.0303006759753016	0.32	0.0152668767505084	0	1	0	0.5406	0	0
10	0.0303006759753016	0.32	0.0152668767505084	0	1	0.5406	1	1	1
10	0.0303006759753016	0.33	0.0152668767505084	0	1	0	0.5488	0	0
10	0.0303006759753016	0.33	0.0152668767505084	0	1	0.5488	1	1	1
10	0.0303006759753016	0.34	0.0152668767505084	0	1	0	0.5572	0	0
10	0.0303006759753016	0.34	0.0152668767505084	0	1	0.5572	1	1	1
10	0.0303006759753016	0.35	0.0152668767505084	0	1	0	0.5658	0	0
10	0.0303006759753016	0.35	0.0152668767505084	0	1	0.5658	1	1	1
10	0.0303006759753016	0.36	0.0152668767505084	0	1	0	0.5748	0	0
10	0.0303006759753016	0.36	0.0152668767505084	0	1	0.5748	1	1	1
10	0.0303006759753016	0.37	0.0152668767505084	0	1	0	0.584	0	0
10	0.0303006759753016	0.37	0.0152668767505084	0	1	0.584	1	1	1
10	0.0303006759753016	0.38	0.0152668767505084	0	1	0	0.5935	0	0
10	0.0303006759753016	0.38	0.0152668767505084	0	1	0.5935	1	1	1
10	0.0303006759753016	0.39	0.0152668767505084	0	1	0	0.6034	0	0
10	0.0303006759753016	0.39	0.0152668767505084	0	1	0.6034	1	1	1
10	0.0303006759753016	0.4	0.0152668767505084	0	1	0	0.6135	0	0
10	0.0303006759753016	0.4	0.0152668767505084	0	1	0.6135	1	1	1
10	0.0303006759753016	0.41	0.0152668767505084	0	1	0	0.6241	0	0
10	0.0303006759753016	0.41	0.0152668767505084	0	1	0.6241	1	1	1
10	0.0303006759753016	0.42	0.0152668767505084	0	1	0	0.6349	0	0
10	0.0303006759753016	0.42	0.0152668767505084	0	1	0.6349	1	1	1
10	0.0303006759753016	0.43	0.0152668767505084	0	1	0	0.6462	0	0
10	0.0303006759753016	0.43	0.0152668767505084	0	1	0.6462	1	1	1
10	0.0303006759753016	0.44	0.0152668767505084	0	1	0	0.6579	0	0
10	0.0303006759753016	0.44	0.0152668767505084	0	1	0.6579	1	1	1
10	0.0303006759753016	0.45	0.0152668767505084	0	1	0	0.67	0	0
10	0.0303006759753016	0.45	0.0152668767505084	0	1	0.67	1	1	1
10	0.0303006759753016	0.46	0.0152668767505084	0	1	0	0.6826	0	0
10	0.0303006759753016	0.46	0.0152668767505084	0	1	0.6826	1	1	1
10	0.0303006759753016	0.47	0.0152668767505084	0	1	0	0.6956	0	0
10	0.0303006759753016	0.47	0.0152668767505084	0	1	0.6956	1	1	1
10	0.0303006759753016	0.48	0.0152668767505084	0	1	0	0.7092	0	0
10	0.0303006759753016	0.48	0.0152668767505084	0	1	0.7092	1	1	1
10	0.0303006759753016	0.49	0.0152668767505084	0	1	0	0.7233	0	0
10	0.0303006759753016	0.49	0.0152668767505084	0	1	0.7233	1	1	1
10	0.0303006759753016	0.5	0.0152668767505084	0	1	0	0.738	0	0
10	0.0303006759753016	0.5	0.0152668767505084	0	1	0.738	1	1	1
10	0.0303006759753016	0.51	0.0152668767505084	0	1	0	0.7533	0	0
10	0.0303006759753016	0.51	0.0152668767505084	0	1	0.7533	1	1	1
10	0.0303006759753016	0.52	0.0152668767505084	0	1	0	0.7692	0	0
10	0.0303006759753016	0.52	0.0152668767505084	0	1	0.7692	1	1	1
10	0.0303006759753016	0.53	0.0152668767505084	0	1	0	0.7858	0	0
10	0.0303006759753016	0.53	0.0152668767505084	0	1	0.7858	1	1	1
10	0.0303006759753016	0.54	0.0152668767505084	0	1	0	0.8032	0	0
10	0.0303006759753016	0.54	0.0152668767505084	0	1	0.8032	1	1	1
10	0.0303006759753016	0.55	0.0152668767505084	0	1	0	0.8213	0	0
10	0.0303006759753016	0.55	0.0152668767505084	0	1	0.8213	1	1	1
10	0.0303006759753016	0.56	0.0152668767505084	0	1	0	0.8403	0	0
10	0.0303006759753016	0.56	0.0152668767505084	0	1	0.8403	1	1	1
10	0.0303006759753016	0.57	0.0152668767505084	0	1	0	0.8602	0	0
10	0.0303006759753016	0.57	0.0152668767505084	0	1	0.8602	1	1	1
10	0.0303006759753016	0.58	0.0152668767505084	0	1	0	0.881	0	0
10	0.0303006759753016	0.58	0.0152668767505084	0	1	0.881	1	1	1
10	0.0303006759753016	0.59	0.0152668767505084	0	1	0	0.9029	0	0
10	0.0303006759753016	0.59	0.0152668767505084	0	1	0.9029	1	1	1
10	0.0303006759753016	0.6	0.0152668767505084	0	1	0	0.9259	0	0
10	0.0303006759753016	0.6	0.0152668767505084	0	1	0.9259	1	1	1
10	0.0303006759753016	0.61	0.0152668767505084	0	1	0	0.9501	0	0
10	0.0303006759753016	0.61	0.0152668767505084	0	1	0.9501	1	1	1
10	0.0303006759753016	0.62	0.0152668767505084	0	1	0	0.9756	0	0
10	0.0303006759753016	0.62	0.0152668767505084	0	1	0.9756	1	1	1
10	0.0303006759753016	0.63	0.0152668767505084	0	1	0	1	0	0
10	0.0303006759753016	0.64	0.0152668767505084	0	1	0	1	0	0
10	0.0303006759753016	0.65	0.0152668767505084	0	1	0	1	0	0
10	0.0303006759753016	0.66	0.0152668767505084	0	1	0	1	0	0
10	0.0303006759753016	0.67	0.0152668767505084	0	1	0	1	0	0
10	0.0303006759753016	0.68	0.0152668767505084	0	1	0	1	0	0
10	0.0303006759753016	0.69	0.0152668767505084	0	1	0	1	0	0
10	0.0303006759753016	0.7	0.0152668767505084	0	1	0	1	0	0
10	0.0303006759753016	0.71	0.0152668767505084	0	1	0	1	0	0
10	0.0303006759753016	0.72	0.0152668767505084	0	1	0	1	0	0
10	0.0303006759753016	0.73	0.0152668767505084	0	1	0	1	0	0
10	0.0303006759753016	0.74	0.0152668767505084	0	1	0	1	0	0
10	0.0303006759753016	0.75	0.0152668767505084	0	1	0	1	0	0
10	0.0303006759753016	0.76	0.0152668767505084	0	1	0	1	0	0
10	0.0303006759753016	0.77	0.0152668767505084	0	1	0	1	0	0
10	0.0303006759753016	0.78	0.0152668767505084	0	1	0	1	0	0
10	0.0303006759753016	0.79	0.0152668767505084	0	1	0	1	0	0
10	0.0303006759753016	0.8	0.0152668767505084	0	1	0	1	0	0
10	0.0303006759753016	0.81	0.0152668767505084	0	1	0	1	0	0
10	0.0303006759753016	0.82	0.0152668767505084	0	1	0	1	0	0
10	0.0303006759753016	0.83	0.0152668767505084	0	1	0	1	0	0
10	0.0303006759753016	0.84	0.0152668767505084	0	1	0	1	0	0
10	0.0303006759753016	0.85	0.0152668767505084	0	1	0	1	0	0
10	0.0303006759753016	0.86	0.0152668767505084	0	1	0	1	0	0
10	0.0303006759753016	0.87	0.0152668767505084	0	1	0	1	0	0
10	0.0303006759753016	0.88	0.0152668767505084	0	1	0	1	0	0
10	0.0303006759753016	0.89	0.0152668767505084	0	1	0	1	0	0
10	0.0303006759753016	0.9	0.0152668767505084	0	1	0	1	0	0
10	0.0303006759753016	0.91	0.0152668767505084	0	1	0	1	0	0
10	0.0303006759753016	0.92	0.0152668767505084	0	1	0	1	0	0
10	0.0303006759753016	0.93	0.0152668767505084	0	1	0	1	0	0
10	0.0303006759753016	0.94	0.0152668767505084	0	1	0	1	0	0
10	0.0303006759753016	0.95	0.0152668767505084	0	1	0	1	0	0
10	0.0303006759753016	0.96	0.0152668767505084	0	1	0	1	0	0
10	0.0303006759753016	0.97	0.0152668767505084	0	1	0	1	0	0
10	0.0303006759753016	0.98	0.0152668767505084	0	1	0	1	0	0
10	0.0303006759753016	0.99	0.0152668767505084	0	1	0	1	0	0
10	0.0303006759753016	1	0.0152668767505084	0	1	0	1	0	0
11	0.0303006759753016	0.01	0.0152668767505084	0	1	0	0.3413	0	0
11	0.0303006759753016	0.01	0.0152668767505084	0	1	0.3413	1	1	1
11	0.0303006759753016	0.02	0.0152668767505084	0	1	0	0.3448	0	0
11	0.0303006759753016	0.02	0.0152668767505084	0	1	0.3448	1	1	1
11	0.0303006759753016	0.03	0.0152668767505084	0	1	0	0.3484	0	0
11	0.0303006759753016	0.03	0.0152668767505084	0	1	0.3484	1	1	1
11	0.0303006759753016	0.04	0.0152668767505084	0	1	0	0.3521	0	0
11	0.0303006759753016	0.04	0.0152668767505084	0	1	0.3521	1	1	1
11	0.0303006759753016	0.05	0.0152668767505084	0	1	0	0.3558	0	0
11	0.0303006759753016	0.05	0.0152668767505084	0	1	0.3558	1	1	1
11	0.0303006759753016	0.06	0.0152668767505084	0	1	0	0.3596	0	0
11	0.0303006759753016	0.06	0.0152668767505084	0	1	0.3596	1	1	1
11	0.0303006759753016	0.07	0.0152668767505084	0	1	0	0.3635	0	0
11	0.0303006759753016	0.07	0.0152668767505084	0	1	0.3635	1	1	1
11	0.0303006759753016	0.08	0.0152668767505084	0	1	0	0.3675	0	0
11	0.0303006759753016	0.08	0.0152668767505084	0	1	0.3675	1	1	1
11	0.0303006759753016	0.09	0.0152668767505084	0	1	0	0.3716	0	0
11	0.0303006759753016	0.09	0.0152668767505084	0	1	0.3716	1	1	1
11	0.0303006759753016	0.1	0.0152668767505084	0	1	0	0.3757	0	0
11	0.0303006759753016	0.1	0.0152668767505084	0	1	0.3757	1	1	1
11	0.0303006759753016	0.11	0.0152668767505084	0	1	0	0.38	0	0
11	0.0303006759753016	0.11	0.0152668767505084	0	1	0.38	1	1	1
11	0.0303006759753016	0.12	0.0152668767505084	0	1	0	0.3844	0	0
11	0.0303006759753016	0.12	0.0152668767505084	0	1	0.3844	1	1	1
11	0.0303006759753016	0.13	0.0152668767505084	0	1	0	0.3888	0	0
11	0.0303006759753016	0.13	0.0152668767505084	0	1	0.3888	1	1	1
11	0.0303006759753016	0.14	0.0152668767505084	0	1	0	0.3934	0	0
11	0.0303006759753016	0.14	0.0152668767505084	0	1	0.3934	1	1	1
11	0.0303006759753016	0.15	0.0152668767505084	0	1	0	0.3981	0	0
11	0.0303006759753016	0.15	0.0152668767505084	0	1	0.3981	1	1	1
11	0.0303006759753016	0.16	0.0152668767505084	0	1	0	0.4028	0	0
11	0.0303006759753016	0.16	0.0152668767505084	0	1	0.4028	1	1	1
11	0.0303006759753016	0.17	0.0152668767505084	0	1	0	0.4077	0	0
11	0.0303006759753016	0.17	0.0152668767505084	0	1	0.4077	1	1	1
11	0.0303006759753016	0.18	0.0152668767505084	0	1	0	0.4128	0	0
11	0.0303006759753016	0.18	0.0152668767505084	0	1	0.4128	1	1	1
11	0.0303006759753016	0.19	0.0152668767505084	0	1	0	0.4179	0	0
11	0.0303006759753016	0.19	0.0152668767505084	0	1	0.4179	1	1	1
11	0.0303006759753016	0.2	0.0152668767505084	0	1	0	0.4232	0	0
11	0.0303006759753016	0.2	0.0152668767505084	0	1	0.4232	1	1	1
11	0.0303006759753016	0.21	0.0152668767505084	0	1	0	0.4286	0	0
11	0.0303006759753016	0.21	0.0152668767505084	0	1	0.4286	1	1	1
11	0.0303006759753016	0.22	0.0152668767505084	0	1	0	0.4342	0	0
11	0.0303006759753016	0.22	0.0152668767505084	0	1	0.4342	1	1	1
11	0.0303006759753016	0.23	0.0152668767505084	0	1	0	0.4399	0	0
11	0.0303006759753016	0.23	0.0152668767505084	0	1	0.4399	1	1	1
11	0.0303006759753016	0.24	0.0152668767505084	0	1	0	0.4457	0	0
11	0.0303006759753016	0.24	0.0152668767505084	0	1	0.4457	1	1	1
11	0.0303006759753016	0.25	0.0152668767505084	0	1	0	0.4517	0	0
11	0.0303006759753016	0.25	0.0152668767505084	0	1	0.4517	1	1	1
11	0.0303006759753016	0.26	0.0152668767505084	0	1	0	0.4579	0	0
11	0.0303006759753016	0.26	0.0152668767505084	0	1	0.4579	1	1	1
11	0.0303006759753016	0.27	0.0152668767505084	0	1	0	0.4642	0	0
11	0.0303006759753016	0.27	0.0152668767505084	0	1	0.4642	1	1	1
11	0.0303006759753016	0.28	0.0152668767505084	0	1	0	0.4708	0	0
11	0.0303006759753016	0.28	0.0152668767505084	0	1	0.4708	1	1	1
11	0.0303006759753016	0.29	0.0152668767505084	0	1	0	0.4775	0	0
11	0.0303006759753016	0.29	0.0152668767505084	0	1	0.4775	1	1	1
11	0.0303006759753016	0.3	0.0152668767505084	0	1	0	0.4844	0	0
11	0.0303006759753016	0.3	0.0152668767505084	0	1	0.4844	1	1	1
11	0.0303006759753016	0.31	0.0152668767505084	0	1	0	0.4915	0	0
11	0.0303006759753016	0.31	0.0152668767505084	0	1	0.4915	1	1	1
11	0.0303006759753016	0.32	0.0152668767505084	0	1	0	0.4988	0	0
11	0.0303006759753016	0.32	0.0152668767505084	0	1	0.4988	1	1	1
11	0.0303006759753016	0.33	0.0152668767505084	0	1	0	0.5063	0	0
11	0.0303006759753016	0.33	0.0152668767505084	0	1	0.5063	1	1	1
11	0.0303006759753016	0.34	0.0152668767505084	0	1	0	0.5141	0	0
11	0.0303006759753016	0.34	0.0152668767505084	0	1	0.5141	1	1	1
11	0.0303006759753016	0.35	0.0152668767505084	0	1	0	0.5221	0	0
11	0.0303006759753016	0.35	0.0152668767505084	0	1	0.5221	1	1	1
11	0.0303006759753016	0.36	0.0152668767505084	0	1	0	0.5304	0	0
11	0.0303006759753016	0.36	0.0152668767505084	0	1	0.5304	1	1	1
11	0.0303006759753016	0.37	0.0152668767505084	0	1	0	0.5389	0	0
11	0.0303006759753016	0.37	0.0152668767505084	0	1	0.5389	1	1	1
11	0.0303006759753016	0.38	0.0152668767505084	0	1	0	0.5477	0	0
11	0.0303006759753016	0.38	0.0152668767505084	0	1	0.5477	1	1	1
11	0.0303006759753016	0.39	0.0152668767505084	0	1	0	0.5568	0	0
11	0.0303006759753016	0.39	0.0152668767505084	0	1	0.5568	1	1	1
11	0.0303006759753016	0.4	0.0152668767505084	0	1	0	0.5662	0	0
11	0.0303006759753016	0.4	0.0152668767505084	0	1	0.5662	1	1	1
11	0.0303006759753016	0.41	0.0152668767505084	0	1	0	0.576	0	0
11	0.0303006759753016	0.41	0.0152668767505084	0	1	0.576	1	1	1
11	0.0303006759753016	0.42	0.0152668767505084	0	1	0	0.586	0	0
11	0.0303006759753016	0.42	0.0152668767505084	0	1	0.586	1	1	1
11	0.0303006759753016	0.43	0.0152668767505084	0	1	0	0.5965	0	0
11	0.0303006759753016	0.43	0.0152668767505084	0	1	0.5965	1	1	1
11	0.0303006759753016	0.44	0.0152668767505084	0	1	0	0.6073	0	0
11	0.0303006759753016	0.44	0.0152668767505084	0	1	0.6073	1	1	1
11	0.0303006759753016	0.45	0.0152668767505084	0	1	0	0.6185	0	0
11	0.0303006759753016	0.45	0.0152668767505084	0	1	0.6185	1	1	1
11	0.0303006759753016	0.46	0.0152668767505084	0	1	0	0.6302	0	0
11	0.0303006759753016	0.46	0.0152668767505084	0	1	0.6302	1	1	1
11	0.0303006759753016	0.47	0.0152668767505084	0	1	0	0.6422	0	0
11	0.0303006759753016	0.47	0.0152668767505084	0	1	0.6422	1	1	1
11	0.0303006759753016	0.48	0.0152668767505084	0	1	0	0.6548	0	0
11	0.0303006759753016	0.48	0.0152668767505084	0	1	0.6548	1	1	1
11	0.0303006759753016	0.49	0.0152668767505084	0	1	0	0.6678	0	0
11	0.0303006759753016	0.49	0.0152668767505084	0	1	0.6678	1	1	1
11	0.0303006759753016	0.5	0.0152668767505084	0	1	0	0.6814	0	0
11	0.0303006759753016	0.5	0.0152668767505084	0	1	0.6814	1	1	1
11	0.0303006759753016	0.51	0.0152668767505084	0	1	0	0.6956	0	0
11	0.0303006759753016	0.51	0.0152668767505084	0	1	0.6956	1	1	1
11	0.0303006759753016	0.52	0.0152668767505084	0	1	0	0.7104	0	0
11	0.0303006759753016	0.52	0.0152668767505084	0	1	0.7104	1	1	1
11	0.0303006759753016	0.53	0.0152668767505084	0	1	0	0.7257	0	0
11	0.0303006759753016	0.53	0.0152668767505084	0	1	0.7257	1	1	1
11	0.0303006759753016	0.54	0.0152668767505084	0	1	0	0.7418	0	0
11	0.0303006759753016	0.54	0.0152668767505084	0	1	0.7418	1	1	1
11	0.0303006759753016	0.55	0.0152668767505084	0	1	0	0.7586	0	0
11	0.0303006759753016	0.55	0.0152668767505084	0	1	0.7586	1	1	1
11	0.0303006759753016	0.56	0.0152668767505084	0	1	0	0.7762	0	0
11	0.0303006759753016	0.56	0.0152668767505084	0	1	0.7762	1	1	1
11	0.0303006759753016	0.57	0.0152668767505084	0	1	0	0.7947	0	0
11	0.0303006759753016	0.57	0.0152668767505084	0	1	0.7947	1	1	1
11	0.0303006759753016	0.58	0.0152668767505084	0	1	0	0.814	0	0
11	0.0303006759753016	0.58	0.0152668767505084	0	1	0.814	1	1	1
11	0.0303006759753016	0.59	0.0152668767505084	0	1	0	0.8343	0	0
11	0.0303006759753016	0.59	0.0152668767505084	0	1	0.8343	1	1	1
11	0.0303006759753016	0.6	0.0152668767505084	0	1	0	0.8556	0	0
11	0.0303006759753016	0.6	0.0152668767505084	0	1	0.8556	1	1	1
11	0.0303006759753016	0.61	0.0152668767505084	0	1	0	0.878	0	0
11	0.0303006759753016	0.61	0.0152668767505084	0	1	0.878	1	1	1
11	0.0303006759753016	0.62	0.0152668767505084	0	1	0	0.9017	0	0
11	0.0303006759753016	0.62	0.0152668767505084	0	1	0.9017	1	1	1
11	0.0303006759753016	0.63	0.0152668767505084	0	1	0	0.9267	0	0
11	0.0303006759753016	0.63	0.0152668767505084	0	1	0.9267	1	1	1
11	0.0303006759753016	0.64	0.0152668767505084	0	1	0	0.9531	0	0
11	0.0303006759753016	0.64	0.0152668767505084	0	1	0.9531	1	1	1
11	0.0303006759753016	0.65	0.0152668767505084	0	1	0	0.981	0	0
11	0.0303006759753016	0.65	0.0152668767505084	0	1	0.981	1	1	1
11	0.0303006759753016	0.66	0.0152668767505084	0	1	0	1	0	0
11	0.0303006759753016	0.67	0.0152668767505084	0	1	0	1	0	0
11	0.0303006759753016	0.68	0.0152668767505084	0	1	0	1	0	0
11	0.0303006759753016	0.69	0.0152668767505084	0	1	0	1	0	0
11	0.0303006759753016	0.7	0.0152668767505084	0	1	0	1	0	0
11	0.0303006759753016	0.71	0.0152668767505084	0	1	0	1	0	0
11	0.0303006759753016	0.72	0.0152668767505084	0	1	0	1	0	0
11	0.0303006759753016	0.73	0.0152668767505084	0	1	0	1	0	0
11	0.0303006759753016	0.74	0.0152668767505084	0	1	0	1	0	0
11	0.0303006759753016	0.75	0.0152668767505084	0	1	0	1	0	0
11	0.0303006759753016	0.76	0.0152668767505084	0	1	0	1	0	0
11	0.0303006759753016	0.77	0.0152668767505084	0	1	0	1	0	0
11	0.0303006759753016	0.78	0.0152668767505084	0	1	0	1	0	0
11	0.0303006759753016	0.79	0.0152668767505084	0	1	0	1	0	0
11	0.0303006759753016	0.8	0.0152668767505084	0	1	0	1	0	0
11	0.0303006759753016	0.81	0.0152668767505084	0	1	0	1	0	0
11	0.0303006759753016	0.82	0.0152668767505084	0	1	0	1	0	0
11	0.0303006759753016	0.83	0.0152668767505084	0	1	0	1	0	0
11	0.0303006759753016	0.84	0.0152668767505084	0	1	0	1	0	0
11	0.0303006759753016	0.85	0.0152668767505084	0	1	0	1	0	0
11	0.0303006759753016	0.86	0.0152668767505084	0	1	0	1	0	0
11	0.0303006759753016	0.87	0.0152668767505084	0	1	0	1	0	0
11	0.0303006759753016	0.88	0.0152668767505084	0	1	0	1	0	0
11	0.0303006759753016	0.89	0.0152668767505084	0	1	0	1	0	0
11	0.0303006759753016	0.9	0.0152668767505084	0	1	0	1	0	0
11	0.0303006759753016	0.91	0.0152668767505084	0	1	0	1	0	0
11	0.0303006759753016	0.92	0.0152668767505084	0	1	0	1	0	0
11	0.0303006759753016	0.93	0.0152668767505084	0	1	0	1	0	0
11	0.0303006759753016	0.94	0.0152668767505084	0	1	0	1	0	0
11	0.0303006759753016	0.95	0.0152668767505084	0	1	0	1	0	0
11	0.0303006759753016	0.96	0.0152668767505084	0	1	0	1	0	0
11	0.0303006759753016	0.97	0.0152668767505084	0	1	0	1	0	0
11	0.0303006759753016	0.98	0.0152668767505084	0	1	0	1	0	0
11	0.0303006759753016	0.99	0.0152668767505084	0	1	0	1	0	0
11	0.0303006759753016	1	0.0152668767505084	0	1	0	1	0	0
12	0.0303006759753016	0.01	0.0152668767505084	0	1	0	0.3169	0	0
12	0.0303006759753016	0.01	0.0152668767505084	0	1	0.3169	1	1	1
12	0.0303006759753016	0.02	0.0152668767505084	0	1	0	0.3201	0	0
12	0.0303006759753016	0.02	0.0152668767505084	0	1	0.3201	1	1	1
12	0.0303006759753016	0.03	0.0152668767505084	0	1	0	0.3235	0	0
12	0.0303006759753016	0.03	0.0152668767505084	0	1	0.3235	1	1	1
12	0.0303006759753016	0.04	0.0152668767505084	0	1	0	0.3269	0	0
12	0.0303006759753016	0.04	0.0152668767505084	0	1	0.3269	1	1	1
12	0.0303006759753016	0.05	0.0152668767505084	0	1	0	0.3303	0	0
12	0.0303006759753016	0.05	0.0152668767505084	0	1	0.3303	1	1	1
12	0.0303006759753016	0.06	0.0152668767505084	0	1	0	0.3339	0	0
12	0.0303006759753016	0.06	0.0152668767505084	0	1	0.3339	1	1	1
12	0.0303006759753016	0.07	0.0152668767505084	0	1	0	0.3375	0	0
12	0.0303006759753016	0.07	0.0152668767505084	0	1	0.3375	1	1	1
12	0.0303006759753016	0.08	0.0152668767505084	0	1	0	0.3412	0	0
12	0.0303006759753016	0.08	0.0152668767505084	0	1	0.3412	1	1	1
12	0.0303006759753016	0.09	0.0152668767505084	0	1	0	0.345	0	0
12	0.0303006759753016	0.09	0.0152668767505084	0	1	0.345	1	1	1
12	0.0303006759753016	0.1	0.0152668767505084	0	1	0	0.3489	0	0
12	0.0303006759753016	0.1	0.0152668767505084	0	1	0.3489	1	1	1
12	0.0303006759753016	0.11	0.0152668767505084	0	1	0	0.3529	0	0
12	0.0303006759753016	0.11	0.0152668767505084	0	1	0.3529	1	1	1
12	0.0303006759753016	0.12	0.0152668767505084	0	1	0	0.3569	0	0
12	0.0303006759753016	0.12	0.0152668767505084	0	1	0.3569	1	1	1
12	0.0303006759753016	0.13	0.0152668767505084	0	1	0	0.361	0	0
12	0.0303006759753016	0.13	0.0152668767505084	0	1	0.361	1	1	1
12	0.0303006759753016	0.14	0.0152668767505084	0	1	0	0.3653	0	0
12	0.0303006759753016	0.14	0.0152668767505084	0	1	0.3653	1	1	1
12	0.0303006759753016	0.15	0.0152668767505084	0	1	0	0.3696	0	0
12	0.0303006759753016	0.15	0.0152668767505084	0	1	0.3696	1	1	1
12	0.0303006759753016	0.16	0.0152668767505084	0	1	0	0.3741	0	0
12	0.0303006759753016	0.16	0.0152668767505084	0	1	0.3741	1	1	1
12	0.0303006759753016	0.17	0.0152668767505084	0	1	0	0.3786	0	0
12	0.0303006759753016	0.17	0.0152668767505084	0	1	0.3786	1	1	1
12	0.0303006759753016	0.18	0.0152668767505084	0	1	0	0.3833	0	0
12	0.0303006759753016	0.18	0.0152668767505084	0	1	0.3833	1	1	1
12	0.0303006759753016	0.19	0.0152668767505084	0	1	0	0.3881	0	0
12	0.0303006759753016	0.19	0.0152668767505084	0	1	0.3881	1	1	1
12	0.0303006759753016	0.2	0.0152668767505084	0	1	0	0.393	0	0
12	0.0303006759753016	0.2	0.0152668767505084	0	1	0.393	1	1	1
12	0.0303006759753016	0.21	0.0152668767505084	0	1	0	0.398	0	0
12	0.0303006759753016	0.21	0.0152668767505084	0	1	0.398	1	1	1
12	0.0303006759753016	0.22	0.0152668767505084	0	1	0	0.4032	0	0
12	0.0303006759753016	0.22	0.0152668767505084	0	1	0.4032	1	1	1
12	0.0303006759753016	0.23	0.0152668767505084	0	1	0	0.4085	0	0
12	0.0303006759753016	0.23	0.0152668767505084	0	1	0.4085	1	1	1
12	0.0303006759753016	0.24	0.0152668767505084	0	1	0	0.414	0	0
12	0.0303006759753016	0.24	0.0152668767505084	0	1	0.414	1	1	1
12	0.0303006759753016	0.25	0.0152668767505084	0	1	0	0.4195	0	0
12	0.0303006759753016	0.25	0.0152668767505084	0	1	0.4195	1	1	1
12	0.0303006759753016	0.26	0.0152668767505084	0	1	0	0.4253	0	0
12	0.0303006759753016	0.26	0.0152668767505084	0	1	0.4253	1	1	1
12	0.0303006759753016	0.27	0.0152668767505084	0	1	0	0.4312	0	0
12	0.0303006759753016	0.27	0.0152668767505084	0	1	0.4312	1	1	1
12	0.0303006759753016	0.28	0.0152668767505084	0	1	0	0.4373	0	0
12	0.0303006759753016	0.28	0.0152668767505084	0	1	0.4373	1	1	1
12	0.0303006759753016	0.29	0.0152668767505084	0	1	0	0.4435	0	0
12	0.0303006759753016	0.29	0.0152668767505084	0	1	0.4435	1	1	1
12	0.0303006759753016	0.3	0.0152668767505084	0	1	0	0.4499	0	0
12	0.0303006759753016	0.3	0.0152668767505084	0	1	0.4499	1	1	1
12	0.0303006759753016	0.31	0.0152668767505084	0	1	0	0.4565	0	0
12	0.0303006759753016	0.31	0.0152668767505084	0	1	0.4565	1	1	1
12	0.0303006759753016	0.32	0.0152668767505084	0	1	0	0.4633	0	0
12	0.0303006759753016	0.32	0.0152668767505084	0	1	0.4633	1	1	1
12	0.0303006759753016	0.33	0.0152668767505084	0	1	0	0.4704	0	0
12	0.0303006759753016	0.33	0.0152668767505084	0	1	0.4704	1	1	1
12	0.0303006759753016	0.34	0.0152668767505084	0	1	0	0.4776	0	0
12	0.0303006759753016	0.34	0.0152668767505084	0	1	0.4776	1	1	1
12	0.0303006759753016	0.35	0.0152668767505084	0	1	0	0.4851	0	0
12	0.0303006759753016	0.35	0.0152668767505084	0	1	0.4851	1	1	1
12	0.0303006759753016	0.36	0.0152668767505084	0	1	0	0.4927	0	0
12	0.0303006759753016	0.36	0.0152668767505084	0	1	0.4927	1	1	1
12	0.0303006759753016	0.37	0.0152668767505084	0	1	0	0.5007	0	0
12	0.0303006759753016	0.37	0.0152668767505084	0	1	0.5007	1	1	1
12	0.0303006759753016	0.38	0.0152668767505084	0	1	0	0.5089	0	0
12	0.0303006759753016	0.38	0.0152668767505084	0	1	0.5089	1	1	1
12	0.0303006759753016	0.39	0.0152668767505084	0	1	0	0.5174	0	0
12	0.0303006759753016	0.39	0.0152668767505084	0	1	0.5174	1	1	1
12	0.0303006759753016	0.4	0.0152668767505084	0	1	0	0.5261	0	0
12	0.0303006759753016	0.4	0.0152668767505084	0	1	0.5261	1	1	1
12	0.0303006759753016	0.41	0.0152668767505084	0	1	0	0.5352	0	0
12	0.0303006759753016	0.41	0.0152668767505084	0	1	0.5352	1	1	1
12	0.0303006759753016	0.42	0.0152668767505084	0	1	0	0.5446	0	0
12	0.0303006759753016	0.42	0.0152668767505084	0	1	0.5446	1	1	1
12	0.0303006759753016	0.43	0.0152668767505084	0	1	0	0.5543	0	0
12	0.0303006759753016	0.43	0.0152668767505084	0	1	0.5543	1	1	1
12	0.0303006759753016	0.44	0.0152668767505084	0	1	0	0.5644	0	0
12	0.0303006759753016	0.44	0.0152668767505084	0	1	0.5644	1	1	1
12	0.0303006759753016	0.45	0.0152668767505084	0	1	0	0.5748	0	0
12	0.0303006759753016	0.45	0.0152668767505084	0	1	0.5748	1	1	1
12	0.0303006759753016	0.46	0.0152668767505084	0	1	0	0.5857	0	0
12	0.0303006759753016	0.46	0.0152668767505084	0	1	0.5857	1	1	1
12	0.0303006759753016	0.47	0.0152668767505084	0	1	0	0.5969	0	0
12	0.0303006759753016	0.47	0.0152668767505084	0	1	0.5969	1	1	1
12	0.0303006759753016	0.48	0.0152668767505084	0	1	0	0.6086	0	0
12	0.0303006759753016	0.48	0.0152668767505084	0	1	0.6086	1	1	1
12	0.0303006759753016	0.49	0.0152668767505084	0	1	0	0.6208	0	0
12	0.0303006759753016	0.49	0.0152668767505084	0	1	0.6208	1	1	1
12	0.0303006759753016	0.5	0.0152668767505084	0	1	0	0.6334	0	0
12	0.0303006759753016	0.5	0.0152668767505084	0	1	0.6334	1	1	1
12	0.0303006759753016	0.51	0.0152668767505084	0	1	0	0.6466	0	0
12	0.0303006759753016	0.51	0.0152668767505084	0	1	0.6466	1	1	1
12	0.0303006759753016	0.52	0.0152668767505084	0	1	0	0.6604	0	0
12	0.0303006759753016	0.52	0.0152668767505084	0	1	0.6604	1	1	1
12	0.0303006759753016	0.53	0.0152668767505084	0	1	0	0.6747	0	0
12	0.0303006759753016	0.53	0.0152668767505084	0	1	0.6747	1	1	1
12	0.0303006759753016	0.54	0.0152668767505084	0	1	0	0.6897	0	0
12	0.0303006759753016	0.54	0.0152668767505084	0	1	0.6897	1	1	1
12	0.0303006759753016	0.55	0.0152668767505084	0	1	0	0.7054	0	0
12	0.0303006759753016	0.55	0.0152668767505084	0	1	0.7054	1	1	1
12	0.0303006759753016	0.56	0.0152668767505084	0	1	0	0.7218	0	0
12	0.0303006759753016	0.56	0.0152668767505084	0	1	0.7218	1	1	1
12	0.0303006759753016	0.57	0.0152668767505084	0	1	0	0.739	0	0
12	0.0303006759753016	0.57	0.0152668767505084	0	1	0.739	1	1	1
12	0.0303006759753016	0.58	0.0152668767505084	0	1	0	0.757	0	0
12	0.0303006759753016	0.58	0.0152668767505084	0	1	0.757	1	1	1
12	0.0303006759753016	0.59	0.0152668767505084	0	1	0	0.7759	0	0
12	0.0303006759753016	0.59	0.0152668767505084	0	1	0.7759	1	1	1
12	0.0303006759753016	0.6	0.0152668767505084	0	1	0	0.7958	0	0
12	0.0303006759753016	0.6	0.0152668767505084	0	1	0.7958	1	1	1
12	0.0303006759753016	0.61	0.0152668767505084	0	1	0	0.8168	0	0
12	0.0303006759753016	0.61	0.0152668767505084	0	1	0.8168	1	1	1
12	0.0303006759753016	0.62	0.0152668767505084	0	1	0	0.8389	0	0
12	0.0303006759753016	0.62	0.0152668767505084	0	1	0.8389	1	1	1
12	0.0303006759753016	0.63	0.0152668767505084	0	1	0	0.8622	0	0
12	0.0303006759753016	0.63	0.0152668767505084	0	1	0.8622	1	1	1
12	0.0303006759753016	0.64	0.0152668767505084	0	1	0	0.8868	0	0
12	0.0303006759753016	0.64	0.0152668767505084	0	1	0.8868	1	1	1
12	0.0303006759753016	0.65	0.0152668767505084	0	1	0	0.9129	0	0
12	0.0303006759753016	0.65	0.0152668767505084	0	1	0.9129	1	1	1
12	0.0303006759753016	0.66	0.0152668767505084	0	1	0	0.9406	0	0
12	0.0303006759753016	0.66	0.0152668767505084	0	1	0.9406	1	1	1
12	0.0303006759753016	0.67	0.0152668767505084	0	1	0	0.9701	0	0
12	0.0303006759753016	0.67	0.0152668767505084	0	1	0.9701	1	1	1
12	0.0303006759753016	0.68	0.0152668767505084	0	1	0	1	0	0
12	0.0303006759753016	0.69	0.0152668767505084	0	1	0	1	0	0
12	0.0303006759753016	0.7	0.0152668767505084	0	1	0	1	0	0
12	0.0303006759753016	0.71	0.0152668767505084	0	1	0	1	0	0
12	0.0303006759753016	0.72	0.0152668767505084	0	1	0	1	0	0
12	0.0303006759753016	0.73	0.0152668767505084	0	1	0	1	0	0
12	0.0303006759753016	0.74	0.0152668767505084	0	1	0	1	0	0
12	0.0303006759753016	0.75	0.0152668767505084	0	1	0	1	0	0
12	0.0303006759753016	0.76	0.0152668767505084	0	1	0	1	0	0
12	0.0303006759753016	0.77	0.0152668767505084	0	1	0	1	0	0
12	0.0303006759753016	0.78	0.0152668767505084	0	1	0	1	0	0
12	0.0303006759753016	0.79	0.0152668767505084	0	1	0	1	0	0
12	0.0303006759753016	0.8	0.0152668767505084	0	1	0	1	0	0
12	0.0303006759753016	0.81	0.0152668767505084	0	1	0	1	0	0
12	0.0303006759753016	0.82	0.0152668767505084	0	1	0	1	0	0
12	0.0303006759753016	0.83	0.0152668767505084	0	1	0	1	0	0
12	0.0303006759753016	0.84	0.0152668767505084	0	1	0	1	0	0
12	0.0303006759753016	0.85	0.0152668767505084	0	1	0	1	0	0
12	0.0303006759753016	0.86	0.0152668767505084	0	1	0	1	0	0
12	0.0303006759753016	0.87	0.0152668767505084	0	1	0	1	0	0
12	0.0303006759753016	0.88	0.0152668767505084	0	1	0	1	0	0
12	0.0303006759753016	0.89	0.0152668767505084	0	1	0	1	0	0
12	0.0303006759753016	0.9	0.0152668767505084	0	1	0	1	0	0
12	0.0303006759753016	0.91	0.0152668767505084	0	1	0	1	0	0
12	0.0303006759753016	0.92	0.0152668767505084	0	1	0	1	0	0
12	0.0303006759753016	0.93	0.0152668767505084	0	1	0	1	0	0
12	0.0303006759753016	0.94	0.0152668767505084	0	1	0	1	0	0
12	0.0303006759753016	0.95	0.0152668767505084	0	1	0	1	0	0
12	0.0303006759753016	0.96	0.0152668767505084	0	1	0	1	0	0
12	0.0303006759753016	0.97	0.0152668767505084	0	1	0	1	0	0
12	0.0303006759753016	0.98	0.0152668767505084	0	1	0	1	0	0
12	0.0303006759753016	0.99	0.0152668767505084	0	1	0	1	0	0
12	0.0303006759753016	1	0.0152668767505084	0	1	0	1	0	0
13	0.0303006759753016	0.01	0.0152668767505084	0	1	0	0.2959	0	0
13	0.0303006759753016	0.01	0.0152668767505084	0	1	0.2959	1	1	1
13	0.0303006759753016	0.02	0.0152668767505084	0	1	0	0.299	0	0
13	0.0303006759753016	0.02	0.0152668767505084	0	1	0.299	1	1	1
13	0.0303006759753016	0.03	0.0152668767505084	0	1	0	0.3021	0	0
13	0.0303006759753016	0.03	0.0152668767505084	0	1	0.3021	1	1	1
13	0.0303006759753016	0.04	0.0152668767505084	0	1	0	0.3053	0	0
13	0.0303006759753016	0.04	0.0152668767505084	0	1	0.3053	1	1	1
13	0.0303006759753016	0.05	0.0152668767505084	0	1	0	0.3085	0	0
13	0.0303006759753016	0.05	0.0152668767505084	0	1	0.3085	1	1	1
13	0.0303006759753016	0.06	0.0152668767505084	0	1	0	0.3118	0	0
13	0.0303006759753016	0.06	0.0152668767505084	0	1	0.3118	1	1	1
13	0.0303006759753016	0.07	0.0152668767505084	0	1	0	0.3152	0	0
13	0.0303006759753016	0.07	0.0152668767505084	0	1	0.3152	1	1	1
13	0.0303006759753016	0.08	0.0152668767505084	0	1	0	0.3187	0	0
13	0.0303006759753016	0.08	0.0152668767505084	0	1	0.3187	1	1	1
13	0.0303006759753016	0.09	0.0152668767505084	0	1	0	0.3222	0	0
13	0.0303006759753016	0.09	0.0152668767505084	0	1	0.3222	1	1	1
13	0.0303006759753016	0.1	0.0152668767505084	0	1	0	0.3258	0	0
13	0.0303006759753016	0.1	0.0152668767505084	0	1	0.3258	1	1	1
13	0.0303006759753016	0.11	0.0152668767505084	0	1	0	0.3296	0	0
13	0.0303006759753016	0.11	0.0152668767505084	0	1	0.3296	1	1	1
13	0.0303006759753016	0.12	0.0152668767505084	0	1	0	0.3333	0	0
13	0.0303006759753016	0.12	0.0152668767505084	0	1	0.3333	1	1	1
13	0.0303006759753016	0.13	0.0152668767505084	0	1	0	0.3372	0	0
13	0.0303006759753016	0.13	0.0152668767505084	0	1	0.3372	1	1	1
13	0.0303006759753016	0.14	0.0152668767505084	0	1	0	0.3412	0	0
13	0.0303006759753016	0.14	0.0152668767505084	0	1	0.3412	1	1	1
13	0.0303006759753016	0.15	0.0152668767505084	0	1	0	0.3453	0	0
13	0.0303006759753016	0.15	0.0152668767505084	0	1	0.3453	1	1	1
13	0.0303006759753016	0.16	0.0152668767505084	0	1	0	0.3494	0	0
13	0.0303006759753016	0.16	0.0152668767505084	0	1	0.3494	1	1	1
13	0.0303006759753016	0.17	0.0152668767505084	0	1	0	0.3537	0	0
13	0.0303006759753016	0.17	0.0152668767505084	0	1	0.3537	1	1	1
13	0.0303006759753016	0.18	0.0152668767505084	0	1	0	0.358	0	0
13	0.0303006759753016	0.18	0.0152668767505084	0	1	0.358	1	1	1
13	0.0303006759753016	0.19	0.0152668767505084	0	1	0	0.3625	0	0
13	0.0303006759753016	0.19	0.0152668767505084	0	1	0.3625	1	1	1
13	0.0303006759753016	0.2	0.0152668767505084	0	1	0	0.3671	0	0
13	0.0303006759753016	0.2	0.0152668767505084	0	1	0.3671	1	1	1
13	0.0303006759753016	0.21	0.0152668767505084	0	1	0	0.3718	0	0
13	0.0303006759753016	0.21	0.0152668767505084	0	1	0.3718	1	1	1
13	0.0303006759753016	0.22	0.0152668767505084	0	1	0	0.3767	0	0
13	0.0303006759753016	0.22	0.0152668767505084	0	1	0.3767	1	1	1
13	0.0303006759753016	0.23	0.0152668767505084	0	1	0	0.3816	0	0
13	0.0303006759753016	0.23	0.0152668767505084	0	1	0.3816	1	1	1
13	0.0303006759753016	0.24	0.0152668767505084	0	1	0	0.3867	0	0
13	0.0303006759753016	0.24	0.0152668767505084	0	1	0.3867	1	1	1
13	0.0303006759753016	0.25	0.0152668767505084	0	1	0	0.3919	0	0
13	0.0303006759753016	0.25	0.0152668767505084	0	1	0.3919	1	1	1
13	0.0303006759753016	0.26	0.0152668767505084	0	1	0	0.3973	0	0
13	0.0303006759753016	0.26	0.0152668767505084	0	1	0.3973	1	1	1
13	0.0303006759753016	0.27	0.0152668767505084	0	1	0	0.4028	0	0
13	0.0303006759753016	0.27	0.0152668767505084	0	1	0.4028	1	1	1
13	0.0303006759753016	0.28	0.0152668767505084	0	1	0	0.4085	0	0
13	0.0303006759753016	0.28	0.0152668767505084	0	1	0.4085	1	1	1
13	0.0303006759753016	0.29	0.0152668767505084	0	1	0	0.4143	0	0
13	0.0303006759753016	0.29	0.0152668767505084	0	1	0.4143	1	1	1
13	0.0303006759753016	0.3	0.0152668767505084	0	1	0	0.4204	0	0
13	0.0303006759753016	0.3	0.0152668767505084	0	1	0.4204	1	1	1
13	0.0303006759753016	0.31	0.0152668767505084	0	1	0	0.4265	0	0
13	0.0303006759753016	0.31	0.0152668767505084	0	1	0.4265	1	1	1
13	0.0303006759753016	0.32	0.0152668767505084	0	1	0	0.4329	0	0
13	0.0303006759753016	0.32	0.0152668767505084	0	1	0.4329	1	1	1
13	0.0303006759753016	0.33	0.0152668767505084	0	1	0	0.4395	0	0
13	0.0303006759753016	0.33	0.0152668767505084	0	1	0.4395	1	1	1
13	0.0303006759753016	0.34	0.0152668767505084	0	1	0	0.4463	0	0
13	0.0303006759753016	0.34	0.0152668767505084	0	1	0.4463	1	1	1
13	0.0303006759753016	0.35	0.0152668767505084	0	1	0	0.4532	0	0
13	0.0303006759753016	0.35	0.0152668767505084	0	1	0.4532	1	1	1
13	0.0303006759753016	0.36	0.0152668767505084	0	1	0	0.4604	0	0
13	0.0303006759753016	0.36	0.0152668767505084	0	1	0.4604	1	1	1
13	0.0303006759753016	0.37	0.0152668767505084	0	1	0	0.4679	0	0
13	0.0303006759753016	0.37	0.0152668767505084	0	1	0.4679	1	1	1
13	0.0303006759753016	0.38	0.0152668767505084	0	1	0	0.4755	0	0
13	0.0303006759753016	0.38	0.0152668767505084	0	1	0.4755	1	1	1
13	0.0303006759753016	0.39	0.0152668767505084	0	1	0	0.4835	0	0
13	0.0303006759753016	0.39	0.0152668767505084	0	1	0.4835	1	1	1
13	0.0303006759753016	0.4	0.0152668767505084	0	1	0	0.4917	0	0
13	0.0303006759753016	0.4	0.0152668767505084	0	1	0.4917	1	1	1
13	0.0303006759753016	0.41	0.0152668767505084	0	1	0	0.5002	0	0
13	0.0303006759753016	0.41	0.0152668767505084	0	1	0.5002	1	1	1
13	0.0303006759753016	0.42	0.0152668767505084	0	1	0	0.509	0	0
13	0.0303006759753016	0.42	0.0152668767505084	0	1	0.509	1	1	1
13	0.0303006759753016	0.43	0.0152668767505084	0	1	0	0.5181	0	0
13	0.0303006759753016	0.43	0.0152668767505084	0	1	0.5181	1	1	1
13	0.0303006759753016	0.44	0.0152668767505084	0	1	0	0.5275	0	0
13	0.0303006759753016	0.44	0.0152668767505084	0	1	0.5275	1	1	1
13	0.0303006759753016	0.45	0.0152668767505084	0	1	0	0.5373	0	0
13	0.0303006759753016	0.45	0.0152668767505084	0	1	0.5373	1	1	1
13	0.0303006759753016	0.46	0.0152668767505084	0	1	0	0.5474	0	0
13	0.0303006759753016	0.46	0.0152668767505084	0	1	0.5474	1	1	1
13	0.0303006759753016	0.47	0.0152668767505084	0	1	0	0.558	0	0
13	0.0303006759753016	0.47	0.0152668767505084	0	1	0.558	1	1	1
13	0.0303006759753016	0.48	0.0152668767505084	0	1	0	0.5689	0	0
13	0.0303006759753016	0.48	0.0152668767505084	0	1	0.5689	1	1	1
13	0.0303006759753016	0.49	0.0152668767505084	0	1	0	0.5803	0	0
13	0.0303006759753016	0.49	0.0152668767505084	0	1	0.5803	1	1	1
13	0.0303006759753016	0.5	0.0152668767505084	0	1	0	0.5922	0	0
13	0.0303006759753016	0.5	0.0152668767505084	0	1	0.5922	1	1	1
13	0.0303006759753016	0.51	0.0152668767505084	0	1	0	0.6046	0	0
13	0.0303006759753016	0.51	0.0152668767505084	0	1	0.6046	1	1	1
13	0.0303006759753016	0.52	0.0152668767505084	0	1	0	0.6174	0	0
13	0.0303006759753016	0.52	0.0152668767505084	0	1	0.6174	1	1	1
13	0.0303006759753016	0.53	0.0152668767505084	0	1	0	0.6309	0	0
13	0.0303006759753016	0.53	0.0152668767505084	0	1	0.6309	1	1	1
13	0.0303006759753016	0.54	0.0152668767505084	0	1	0	0.645	0	0
13	0.0303006759753016	0.54	0.0152668767505084	0	1	0.645	1	1	1
13	0.0303006759753016	0.55	0.0152668767505084	0	1	0	0.6596	0	0
13	0.0303006759753016	0.55	0.0152668767505084	0	1	0.6596	1	1	1
13	0.0303006759753016	0.56	0.0152668767505084	0	1	0	0.675	0	0
13	0.0303006759753016	0.56	0.0152668767505084	0	1	0.675	1	1	1
13	0.0303006759753016	0.57	0.0152668767505084	0	1	0	0.6911	0	0
13	0.0303006759753016	0.57	0.0152668767505084	0	1	0.6911	1	1	1
13	0.0303006759753016	0.58	0.0152668767505084	0	1	0	0.708	0	0
13	0.0303006759753016	0.58	0.0152668767505084	0	1	0.708	1	1	1
13	0.0303006759753016	0.59	0.0152668767505084	0	1	0	0.7258	0	0
13	0.0303006759753016	0.59	0.0152668767505084	0	1	0.7258	1	1	1
13	0.0303006759753016	0.6	0.0152668767505084	0	1	0	0.7445	0	0
13	0.0303006759753016	0.6	0.0152668767505084	0	1	0.7445	1	1	1
13	0.0303006759753016	0.61	0.0152668767505084	0	1	0	0.7641	0	0
13	0.0303006759753016	0.61	0.0152668767505084	0	1	0.7641	1	1	1
13	0.0303006759753016	0.62	0.0152668767505084	0	1	0	0.7848	0	0
13	0.0303006759753016	0.62	0.0152668767505084	0	1	0.7848	1	1	1
13	0.0303006759753016	0.63	0.0152668767505084	0	1	0	0.8067	0	0
13	0.0303006759753016	0.63	0.0152668767505084	0	1	0.8067	1	1	1
13	0.0303006759753016	0.64	0.0152668767505084	0	1	0	0.8299	0	0
13	0.0303006759753016	0.64	0.0152668767505084	0	1	0.8299	1	1	1
13	0.0303006759753016	0.65	0.0152668767505084	0	1	0	0.8544	0	0
13	0.0303006759753016	0.65	0.0152668767505084	0	1	0.8544	1	1	1
13	0.0303006759753016	0.66	0.0152668767505084	0	1	0	0.8804	0	0
13	0.0303006759753016	0.66	0.0152668767505084	0	1	0.8804	1	1	1
13	0.0303006759753016	0.67	0.0152668767505084	0	1	0	0.908	0	0
13	0.0303006759753016	0.67	0.0152668767505084	0	1	0.908	1	1	1
13	0.0303006759753016	0.68	0.0152668767505084	0	1	0	0.9375	0	0
13	0.0303006759753016	0.68	0.0152668767505084	0	1	0.9375	1	1	1
13	0.0303006759753016	0.69	0.0152668767505084	0	1	0	0.9689	0	0
13	0.0303006759753016	0.69	0.0152668767505084	0	1	0.9689	1	1	1
13	0.0303006759753016	0.7	0.0152668767505084	0	1	0	1	0	0
13	0.0303006759753016	0.71	0.0152668767505084	0	1	0	1	0	0
13	0.0303006759753016	0.72	0.0152668767505084	0	1	0	1	0	0
13	0.0303006759753016	0.73	0.0152668767505084	0	1	0	1	0	0
13	0.0303006759753016	0.74	0.0152668767505084	0	1	0	1	0	0
13	0.0303006759753016	0.75	0.0152668767505084	0	1	0	1	0	0
13	0.0303006759753016	0.76	0.0152668767505084	0	1	0	1	0	0
13	0.0303006759753016	0.77	0.0152668767505084	0	1	0	1	0	0
13	0.0303006759753016	0.78	0.0152668767505084	0	1	0	1	0	0
13	0.0303006759753016	0.79	0.0152668767505084	0	1	0	1	0	0
13	0.0303006759753016	0.8	0.0152668767505084	0	1	0	1	0	0
13	0.0303006759753016	0.81	0.0152668767505084	0	1	0	1	0	0
13	0.0303006759753016	0.82	0.0152668767505084	0	1	0	1	0	0
13	0.0303006759753016	0.83	0.0152668767505084	0	1	0	1	0	0
13	0.0303006759753016	0.84	0.0152668767505084	0	1	0	1	0	0
13	0.0303006759753016	0.85	0.0152668767505084	0	1	0	1	0	0
13	0.0303006759753016	0.86	0.0152668767505084	0	1	0	1	0	0
13	0.0303006759753016	0.87	0.0152668767505084	0	1	0	1	0	0
13	0.0303006759753016	0.88	0.0152668767505084	0	1	0	1	0	0
13	0.0303006759753016	0.89	0.0152668767505084	0	1	0	1	0	0
13	0.0303006759753016	0.9	0.0152668767505084	0	1	0	1	0	0
13	0.0303006759753016	0.91	0.0152668767505084	0	1	0	1	0	0
13	0.0303006759753016	0.92	0.0152668767505084	0	1	0	1	0	0
13	0.0303006759753016	0.93	0.0152668767505084	0	1	0	1	0	0
13	0.0303006759753016	0.94	0.0152668767505084	0	1	0	1	0	0
13	0.0303006759753016	0.95	0.0152668767505084	0	1	0	1	0	0
13	0.0303006759753016	0.96	0.0152668767505084	0	1	0	1	0	0
13	0.0303006759753016	0.97	0.0152668767505084	0	1	0	1	0	0
13	0.0303006759753016	0.98	0.0152668767505084	0	1	0	1	0	0
13	0.0303006759753016	0.99	0.0152668767505084	0	1	0	1	0	0
13	0.0303006759753016	1	0.0152668767505084	0	1	0	1	0	0
14	0.0303006759753016	0.01	0.0152668767505084	0	1	0	0.2777	0	0
14	0.0303006759753016	0.01	0.0152668767505084	0	1	0.2777	1	1	1
14	0.0303006759753016	0.02	0.0152668767505084	0	1	0	0.2806	0	0
14	0.0303006759753016	0.02	0.0152668767505084	0	1	0.2806	1	1	1
14	0.0303006759753016	0.03	0.0152668767505084	0	1	0	0.2835	0	0
14	0.0303006759753016	0.03	0.0152668767505084	0	1	0.2835	1	1	1
14	0.0303006759753016	0.04	0.0152668767505084	0	1	0	0.2865	0	0
14	0.0303006759753016	0.04	0.0152668767505084	0	1	0.2865	1	1	1
14	0.0303006759753016	0.05	0.0152668767505084	0	1	0	0.2896	0	0
14	0.0303006759753016	0.05	0.0152668767505084	0	1	0.2896	1	1	1
14	0.0303006759753016	0.06	0.0152668767505084	0	1	0	0.2927	0	0
14	0.0303006759753016	0.06	0.0152668767505084	0	1	0.2927	1	1	1
14	0.0303006759753016	0.07	0.0152668767505084	0	1	0	0.2959	0	0
14	0.0303006759753016	0.07	0.0152668767505084	0	1	0.2959	1	1	1
14	0.0303006759753016	0.08	0.0152668767505084	0	1	0	0.2991	0	0
14	0.0303006759753016	0.08	0.0152668767505084	0	1	0.2991	1	1	1
14	0.0303006759753016	0.09	0.0152668767505084	0	1	0	0.3025	0	0
14	0.0303006759753016	0.09	0.0152668767505084	0	1	0.3025	1	1	1
14	0.0303006759753016	0.1	0.0152668767505084	0	1	0	0.3059	0	0
14	0.0303006759753016	0.1	0.0152668767505084	0	1	0.3059	1	1	1
14	0.0303006759753016	0.11	0.0152668767505084	0	1	0	0.3093	0	0
14	0.0303006759753016	0.11	0.0152668767505084	0	1	0.3093	1	1	1
14	0.0303006759753016	0.12	0.0152668767505084	0	1	0	0.3129	0	0
14	0.0303006759753016	0.12	0.0152668767505084	0	1	0.3129	1	1	1
14	0.0303006759753016	0.13	0.0152668767505084	0	1	0	0.3165	0	0
14	0.0303006759753016	0.13	0.0152668767505084	0	1	0.3165	1	1	1
14	0.0303006759753016	0.14	0.0152668767505084	0	1	0	0.3203	0	0
14	0.0303006759753016	0.14	0.0152668767505084	0	1	0.3203	1	1	1
14	0.0303006759753016	0.15	0.0152668767505084	0	1	0	0.3241	0	0
14	0.0303006759753016	0.15	0.0152668767505084	0	1	0.3241	1	1	1
14	0.0303006759753016	0.16	0.0152668767505084	0	1	0	0.328	0	0
14	0.0303006759753016	0.16	0.0152668767505084	0	1	0.328	1	1	1
14	0.0303006759753016	0.17	0.0152668767505084	0	1	0	0.332	0	0
14	0.0303006759753016	0.17	0.0152668767505084	0	1	0.332	1	1	1
14	0.0303006759753016	0.18	0.0152668767505084	0	1	0	0.3361	0	0
14	0.0303006759753016	0.18	0.0152668767505084	0	1	0.3361	1	1	1
14	0.0303006759753016	0.19	0.0152668767505084	0	1	0	0.3403	0	0
14	0.0303006759753016	0.19	0.0152668767505084	0	1	0.3403	1	1	1
14	0.0303006759753016	0.2	0.0152668767505084	0	1	0	0.3446	0	0
14	0.0303006759753016	0.2	0.0152668767505084	0	1	0.3446	1	1	1
14	0.0303006759753016	0.21	0.0152668767505084	0	1	0	0.3491	0	0
14	0.0303006759753016	0.21	0.0152668767505084	0	1	0.3491	1	1	1
14	0.0303006759753016	0.22	0.0152668767505084	0	1	0	0.3536	0	0
14	0.0303006759753016	0.22	0.0152668767505084	0	1	0.3536	1	1	1
14	0.0303006759753016	0.23	0.0152668767505084	0	1	0	0.3583	0	0
14	0.0303006759753016	0.23	0.0152668767505084	0	1	0.3583	1	1	1
14	0.0303006759753016	0.24	0.0152668767505084	0	1	0	0.3631	0	0
14	0.0303006759753016	0.24	0.0152668767505084	0	1	0.3631	1	1	1
14	0.0303006759753016	0.25	0.0152668767505084	0	1	0	0.368	0	0
14	0.0303006759753016	0.25	0.0152668767505084	0	1	0.368	1	1	1
14	0.0303006759753016	0.26	0.0152668767505084	0	1	0	0.373	0	0
14	0.0303006759753016	0.26	0.0152668767505084	0	1	0.373	1	1	1
14	0.0303006759753016	0.27	0.0152668767505084	0	1	0	0.3782	0	0
14	0.0303006759753016	0.27	0.0152668767505084	0	1	0.3782	1	1	1
14	0.0303006759753016	0.28	0.0152668767505084	0	1	0	0.3836	0	0
14	0.0303006759753016	0.28	0.0152668767505084	0	1	0.3836	1	1	1
14	0.0303006759753016	0.29	0.0152668767505084	0	1	0	0.3891	0	0
14	0.0303006759753016	0.29	0.0152668767505084	0	1	0.3891	1	1	1
14	0.0303006759753016	0.3	0.0152668767505084	0	1	0	0.3947	0	0
14	0.0303006759753016	0.3	0.0152668767505084	0	1	0.3947	1	1	1
14	0.0303006759753016	0.31	0.0152668767505084	0	1	0	0.4005	0	0
14	0.0303006759753016	0.31	0.0152668767505084	0	1	0.4005	1	1	1
14	0.0303006759753016	0.32	0.0152668767505084	0	1	0	0.4065	0	0
14	0.0303006759753016	0.32	0.0152668767505084	0	1	0.4065	1	1	1
14	0.0303006759753016	0.33	0.0152668767505084	0	1	0	0.4127	0	0
14	0.0303006759753016	0.33	0.0152668767505084	0	1	0.4127	1	1	1
14	0.0303006759753016	0.34	0.0152668767505084	0	1	0	0.4191	0	0
14	0.0303006759753016	0.34	0.0152668767505084	0	1	0.4191	1	1	1
14	0.0303006759753016	0.35	0.0152668767505084	0	1	0	0.4256	0	0
14	0.0303006759753016	0.35	0.0152668767505084	0	1	0.4256	1	1	1
14	0.0303006759753016	0.36	0.0152668767505084	0	1	0	0.4324	0	0
14	0.0303006759753016	0.36	0.0152668767505084	0	1	0.4324	1	1	1
14	0.0303006759753016	0.37	0.0152668767505084	0	1	0	0.4394	0	0
14	0.0303006759753016	0.37	0.0152668767505084	0	1	0.4394	1	1	1
14	0.0303006759753016	0.38	0.0152668767505084	0	1	0	0.4466	0	0
14	0.0303006759753016	0.38	0.0152668767505084	0	1	0.4466	1	1	1
14	0.0303006759753016	0.39	0.0152668767505084	0	1	0	0.4541	0	0
14	0.0303006759753016	0.39	0.0152668767505084	0	1	0.4541	1	1	1
14	0.0303006759753016	0.4	0.0152668767505084	0	1	0	0.4618	0	0
14	0.0303006759753016	0.4	0.0152668767505084	0	1	0.4618	1	1	1
14	0.0303006759753016	0.41	0.0152668767505084	0	1	0	0.4698	0	0
14	0.0303006759753016	0.41	0.0152668767505084	0	1	0.4698	1	1	1
14	0.0303006759753016	0.42	0.0152668767505084	0	1	0	0.478	0	0
14	0.0303006759753016	0.42	0.0152668767505084	0	1	0.478	1	1	1
14	0.0303006759753016	0.43	0.0152668767505084	0	1	0	0.4866	0	0
14	0.0303006759753016	0.43	0.0152668767505084	0	1	0.4866	1	1	1
14	0.0303006759753016	0.44	0.0152668767505084	0	1	0	0.4955	0	0
14	0.0303006759753016	0.44	0.0152668767505084	0	1	0.4955	1	1	1
14	0.0303006759753016	0.45	0.0152668767505084	0	1	0	0.5047	0	0
14	0.0303006759753016	0.45	0.0152668767505084	0	1	0.5047	1	1	1
14	0.0303006759753016	0.46	0.0152668767505084	0	1	0	0.5142	0	0
14	0.0303006759753016	0.46	0.0152668767505084	0	1	0.5142	1	1	1
14	0.0303006759753016	0.47	0.0152668767505084	0	1	0	0.5242	0	0
14	0.0303006759753016	0.47	0.0152668767505084	0	1	0.5242	1	1	1
14	0.0303006759753016	0.48	0.0152668767505084	0	1	0	0.5345	0	0
14	0.0303006759753016	0.48	0.0152668767505084	0	1	0.5345	1	1	1
14	0.0303006759753016	0.49	0.0152668767505084	0	1	0	0.5452	0	0
14	0.0303006759753016	0.49	0.0152668767505084	0	1	0.5452	1	1	1
14	0.0303006759753016	0.5	0.0152668767505084	0	1	0	0.5564	0	0
14	0.0303006759753016	0.5	0.0152668767505084	0	1	0.5564	1	1	1
14	0.0303006759753016	0.51	0.0152668767505084	0	1	0	0.568	0	0
14	0.0303006759753016	0.51	0.0152668767505084	0	1	0.568	1	1	1
14	0.0303006759753016	0.52	0.0152668767505084	0	1	0	0.5802	0	0
14	0.0303006759753016	0.52	0.0152668767505084	0	1	0.5802	1	1	1
14	0.0303006759753016	0.53	0.0152668767505084	0	1	0	0.5928	0	0
14	0.0303006759753016	0.53	0.0152668767505084	0	1	0.5928	1	1	1
14	0.0303006759753016	0.54	0.0152668767505084	0	1	0	0.606	0	0
14	0.0303006759753016	0.54	0.0152668767505084	0	1	0.606	1	1	1
14	0.0303006759753016	0.55	0.0152668767505084	0	1	0	0.6199	0	0
14	0.0303006759753016	0.55	0.0152668767505084	0	1	0.6199	1	1	1
14	0.0303006759753016	0.56	0.0152668767505084	0	1	0	0.6344	0	0
14	0.0303006759753016	0.56	0.0152668767505084	0	1	0.6344	1	1	1
14	0.0303006759753016	0.57	0.0152668767505084	0	1	0	0.6496	0	0
14	0.0303006759753016	0.57	0.0152668767505084	0	1	0.6496	1	1	1
14	0.0303006759753016	0.58	0.0152668767505084	0	1	0	0.6655	0	0
14	0.0303006759753016	0.58	0.0152668767505084	0	1	0.6655	1	1	1
14	0.0303006759753016	0.59	0.0152668767505084	0	1	0	0.6822	0	0
14	0.0303006759753016	0.59	0.0152668767505084	0	1	0.6822	1	1	1
14	0.0303006759753016	0.6	0.0152668767505084	0	1	0	0.6998	0	0
14	0.0303006759753016	0.6	0.0152668767505084	0	1	0.6998	1	1	1
14	0.0303006759753016	0.61	0.0152668767505084	0	1	0	0.7183	0	0
14	0.0303006759753016	0.61	0.0152668767505084	0	1	0.7183	1	1	1
14	0.0303006759753016	0.62	0.0152668767505084	0	1	0	0.7379	0	0
14	0.0303006759753016	0.62	0.0152668767505084	0	1	0.7379	1	1	1
14	0.0303006759753016	0.63	0.0152668767505084	0	1	0	0.7585	0	0
14	0.0303006759753016	0.63	0.0152668767505084	0	1	0.7585	1	1	1
14	0.0303006759753016	0.64	0.0152668767505084	0	1	0	0.7803	0	0
14	0.0303006759753016	0.64	0.0152668767505084	0	1	0.7803	1	1	1
14	0.0303006759753016	0.65	0.0152668767505084	0	1	0	0.8034	0	0
14	0.0303006759753016	0.65	0.0152668767505084	0	1	0.8034	1	1	1
14	0.0303006759753016	0.66	0.0152668767505084	0	1	0	0.828	0	0
14	0.0303006759753016	0.66	0.0152668767505084	0	1	0.828	1	1	1
14	0.0303006759753016	0.67	0.0152668767505084	0	1	0	0.854	0	0
14	0.0303006759753016	0.67	0.0152668767505084	0	1	0.854	1	1	1
14	0.0303006759753016	0.68	0.0152668767505084	0	1	0	0.8818	0	0
14	0.0303006759753016	0.68	0.0152668767505084	0	1	0.8818	1	1	1
14	0.0303006759753016	0.69	0.0152668767505084	0	1	0	0.9115	0	0
14	0.0303006759753016	0.69	0.0152668767505084	0	1	0.9115	1	1	1
14	0.0303006759753016	0.7	0.0152668767505084	0	1	0	0.9432	0	0
14	0.0303006759753016	0.7	0.0152668767505084	0	1	0.9432	1	1	1
14	0.0303006759753016	0.71	0.0152668767505084	0	1	0	0.9772	0	0
14	0.0303006759753016	0.71	0.0152668767505084	0	1	0.9772	1	1	1
14	0.0303006759753016	0.72	0.0152668767505084	0	1	0	1	0	0
14	0.0303006759753016	0.73	0.0152668767505084	0	1	0	1	0	0
14	0.0303006759753016	0.74	0.0152668767505084	0	1	0	1	0	0
14	0.0303006759753016	0.75	0.0152668767505084	0	1	0	1	0	0
14	0.0303006759753016	0.76	0.0152668767505084	0	1	0	1	0	0
14	0.0303006759753016	0.77	0.0152668767505084	0	1	0	1	0	0
14	0.0303006759753016	0.78	0.0152668767505084	0	1	0	1	0	0
14	0.0303006759753016	0.79	0.0152668767505084	0	1	0	1	0	0
14	0.0303006759753016	0.8	0.0152668767505084	0	1	0	1	0	0
14	0.0303006759753016	0.81	0.0152668767505084	0	1	0	1	0	0
14	0.0303006759753016	0.82	0.0152668767505084	0	1	0	1	0	0
14	0.0303006759753016	0.83	0.0152668767505084	0	1	0	1	0	0
14	0.0303006759753016	0.84	0.0152668767505084	0	1	0	1	0	0
14	0.0303006759753016	0.85	0.0152668767505084	0	1	0	1	0	0
14	0.0303006759753016	0.86	0.0152668767505084	0	1	0	1	0	0
14	0.0303006759753016	0.87	0.0152668767505084	0	1	0	1	0	0
14	0.0303006759753016	0.88	0.0152668767505084	0	1	0	1	0	0
14	0.0303006759753016	0.89	0.0152668767505084	0	1	0	1	0	0
14	0.0303006759753016	0.9	0.0152668767505084	0	1	0	1	0	0
14	0.0303006759753016	0.91	0.0152668767505084	0	1	0	1	0	0
14	0.0303006759753016	0.92	0.0152668767505084	0	1	0	1	0	0
14	0.0303006759753016	0.93	0.0152668767505084	0	1	0	1	0	0
14	0.0303006759753016	0.94	0.0152668767505084	0	1	0	1	0	0
14	0.0303006759753016	0.95	0.0152668767505084	0	1	0	1	0	0
14	0.0303006759753016	0.96	0.0152668767505084	0	1	0	1	0	0
14	0.0303006759753016	0.97	0.0152668767505084	0	1	0	1	0	0
[truncated: 90,593 more rows]
