# Supplementary material for: Planning horizon affects prophylactic decision-making and epidemic dynamics
Source: PeerJ. 2016 Nov 8;4:e2678. doi: 10.7717/peerj.2678 (PMC5103819; doi:10.7717/peerj.2678)
Supplement: Supplemental Information 1 [file peerj-04-2678-s001.zip › spir-paper-si/data/disease1/disease1-0.95.csv]

h	bs	rho	g	l	k	pI	i	iState	n
1	0.0303006759753016	0.01	0.0152668767505084	0	1	0	1	0	0
1	0.0303006759753016	0.02	0.0152668767505084	0	1	0	1	0	0
1	0.0303006759753016	0.03	0.0152668767505084	0	1	0	1	0	0
1	0.0303006759753016	0.04	0.0152668767505084	0	1	0	1	0	0
1	0.0303006759753016	0.05	0.0152668767505084	0	1	0	1	0	0
1	0.0303006759753016	0.06	0.0152668767505084	0	1	0	1	0	0
1	0.0303006759753016	0.07	0.0152668767505084	0	1	0	1	0	0
1	0.0303006759753016	0.08	0.0152668767505084	0	1	0	1	0	0
1	0.0303006759753016	0.09	0.0152668767505084	0	1	0	1	0	0
1	0.0303006759753016	0.1	0.0152668767505084	0	1	0	1	0	0
1	0.0303006759753016	0.11	0.0152668767505084	0	1	0	1	0	0
1	0.0303006759753016	0.12	0.0152668767505084	0	1	0	1	0	0
1	0.0303006759753016	0.13	0.0152668767505084	0	1	0	1	0	0
1	0.0303006759753016	0.14	0.0152668767505084	0	1	0	1	0	0
1	0.0303006759753016	0.15	0.0152668767505084	0	1	0	1	0	0
1	0.0303006759753016	0.16	0.0152668767505084	0	1	0	1	0	0
1	0.0303006759753016	0.17	0.0152668767505084	0	1	0	1	0	0
1	0.0303006759753016	0.18	0.0152668767505084	0	1	0	1	0	0
1	0.0303006759753016	0.19	0.0152668767505084	0	1	0	1	0	0
1	0.0303006759753016	0.2	0.0152668767505084	0	1	0	1	0	0
1	0.0303006759753016	0.21	0.0152668767505084	0	1	0	1	0	0
1	0.0303006759753016	0.22	0.0152668767505084	0	1	0	1	0	0
1	0.0303006759753016	0.23	0.0152668767505084	0	1	0	1	0	0
1	0.0303006759753016	0.24	0.0152668767505084	0	1	0	1	0	0
1	0.0303006759753016	0.25	0.0152668767505084	0	1	0	1	0	0
1	0.0303006759753016	0.26	0.0152668767505084	0	1	0	1	0	0
1	0.0303006759753016	0.27	0.0152668767505084	0	1	0	1	0	0
1	0.0303006759753016	0.28	0.0152668767505084	0	1	0	1	0	0
1	0.0303006759753016	0.29	0.0152668767505084	0	1	0	1	0	0
1	0.0303006759753016	0.3	0.0152668767505084	0	1	0	1	0	0
1	0.0303006759753016	0.31	0.0152668767505084	0	1	0	1	0	0
1	0.0303006759753016	0.32	0.0152668767505084	0	1	0	1	0	0
1	0.0303006759753016	0.33	0.0152668767505084	0	1	0	1	0	0
1	0.0303006759753016	0.34	0.0152668767505084	0	1	0	1	0	0
1	0.0303006759753016	0.35	0.0152668767505084	0	1	0	1	0	0
1	0.0303006759753016	0.36	0.0152668767505084	0	1	0	1	0	0
1	0.0303006759753016	0.37	0.0152668767505084	0	1	0	1	0	0
1	0.0303006759753016	0.38	0.0152668767505084	0	1	0	1	0	0
1	0.0303006759753016	0.39	0.0152668767505084	0	1	0	1	0	0
1	0.0303006759753016	0.4	0.0152668767505084	0	1	0	1	0	0
1	0.0303006759753016	0.41	0.0152668767505084	0	1	0	1	0	0
1	0.0303006759753016	0.42	0.0152668767505084	0	1	0	1	0	0
1	0.0303006759753016	0.43	0.0152668767505084	0	1	0	1	0	0
1	0.0303006759753016	0.44	0.0152668767505084	0	1	0	1	0	0
1	0.0303006759753016	0.45	0.0152668767505084	0	1	0	1	0	0
1	0.0303006759753016	0.46	0.0152668767505084	0	1	0	1	0	0
1	0.0303006759753016	0.47	0.0152668767505084	0	1	0	1	0	0
1	0.0303006759753016	0.48	0.0152668767505084	0	1	0	1	0	0
1	0.0303006759753016	0.49	0.0152668767505084	0	1	0	1	0	0
1	0.0303006759753016	0.5	0.0152668767505084	0	1	0	1	0	0
1	0.0303006759753016	0.51	0.0152668767505084	0	1	0	1	0	0
1	0.0303006759753016	0.52	0.0152668767505084	0	1	0	1	0	0
1	0.0303006759753016	0.53	0.0152668767505084	0	1	0	1	0	0
1	0.0303006759753016	0.54	0.0152668767505084	0	1	0	1	0	0
1	0.0303006759753016	0.55	0.0152668767505084	0	1	0	1	0	0
1	0.0303006759753016	0.56	0.0152668767505084	0	1	0	1	0	0
1	0.0303006759753016	0.57	0.0152668767505084	0	1	0	1	0	0
1	0.0303006759753016	0.58	0.0152668767505084	0	1	0	1	0	0
1	0.0303006759753016	0.59	0.0152668767505084	0	1	0	1	0	0
1	0.0303006759753016	0.6	0.0152668767505084	0	1	0	1	0	0
1	0.0303006759753016	0.61	0.0152668767505084	0	1	0	1	0	0
1	0.0303006759753016	0.62	0.0152668767505084	0	1	0	1	0	0
1	0.0303006759753016	0.63	0.0152668767505084	0	1	0	1	0	0
1	0.0303006759753016	0.64	0.0152668767505084	0	1	0	1	0	0
1	0.0303006759753016	0.65	0.0152668767505084	0	1	0	1	0	0
1	0.0303006759753016	0.66	0.0152668767505084	0	1	0	1	0	0
1	0.0303006759753016	0.67	0.0152668767505084	0	1	0	1	0	0
1	0.0303006759753016	0.68	0.0152668767505084	0	1	0	1	0	0
1	0.0303006759753016	0.69	0.0152668767505084	0	1	0	1	0	0
1	0.0303006759753016	0.7	0.0152668767505084	0	1	0	1	0	0
1	0.0303006759753016	0.71	0.0152668767505084	0	1	0	1	0	0
1	0.0303006759753016	0.72	0.0152668767505084	0	1	0	1	0	0
1	0.0303006759753016	0.73	0.0152668767505084	0	1	0	1	0	0
1	0.0303006759753016	0.74	0.0152668767505084	0	1	0	1	0	0
1	0.0303006759753016	0.75	0.0152668767505084	0	1	0	1	0	0
1	0.0303006759753016	0.76	0.0152668767505084	0	1	0	1	0	0
1	0.0303006759753016	0.77	0.0152668767505084	0	1	0	1	0	0
1	0.0303006759753016	0.78	0.0152668767505084	0	1	0	1	0	0
1	0.0303006759753016	0.79	0.0152668767505084	0	1	0	1	0	0
1	0.0303006759753016	0.8	0.0152668767505084	0	1	0	1	0	0
1	0.0303006759753016	0.81	0.0152668767505084	0	1	0	1	0	0
1	0.0303006759753016	0.82	0.0152668767505084	0	1	0	1	0	0
1	0.0303006759753016	0.83	0.0152668767505084	0	1	0	1	0	0
1	0.0303006759753016	0.84	0.0152668767505084	0	1	0	1	0	0
1	0.0303006759753016	0.85	0.0152668767505084	0	1	0	1	0	0
1	0.0303006759753016	0.86	0.0152668767505084	0	1	0	1	0	0
1	0.0303006759753016	0.87	0.0152668767505084	0	1	0	1	0	0
1	0.0303006759753016	0.88	0.0152668767505084	0	1	0	1	0	0
1	0.0303006759753016	0.89	0.0152668767505084	0	1	0	1	0	0
1	0.0303006759753016	0.9	0.0152668767505084	0	1	0	1	0	0
1	0.0303006759753016	0.91	0.0152668767505084	0	1	0	1	0	0
1	0.0303006759753016	0.92	0.0152668767505084	0	1	0	1	0	0
1	0.0303006759753016	0.93	0.0152668767505084	0	1	0	1	0	0
1	0.0303006759753016	0.94	0.0152668767505084	0	1	0	1	0	0
1	0.0303006759753016	0.95	0.0152668767505084	0	1	0	1	0	0
1	0.0303006759753016	0.96	0.0152668767505084	0	1	0	1	0	0
1	0.0303006759753016	0.97	0.0152668767505084	0	1	0	1	0	0
1	0.0303006759753016	0.98	0.0152668767505084	0	1	0	1	0	0
1	0.0303006759753016	0.99	0.0152668767505084	0	1	0	1	0	0
1	0.0303006759753016	1	0.0152668767505084	0	1	0	1	0	0
2	0.0303006759753016	0.01	0.0152668767505084	0	1	0	1	0	0
2	0.0303006759753016	0.02	0.0152668767505084	0	1	0	1	0	0
2	0.0303006759753016	0.03	0.0152668767505084	0	1	0	1	0	0
2	0.0303006759753016	0.04	0.0152668767505084	0	1	0	1	0	0
2	0.0303006759753016	0.05	0.0152668767505084	0	1	0	1	0	0
2	0.0303006759753016	0.06	0.0152668767505084	0	1	0	1	0	0
2	0.0303006759753016	0.07	0.0152668767505084	0	1	0	1	0	0
2	0.0303006759753016	0.08	0.0152668767505084	0	1	0	1	0	0
2	0.0303006759753016	0.09	0.0152668767505084	0	1	0	1	0	0
2	0.0303006759753016	0.1	0.0152668767505084	0	1	0	1	0	0
2	0.0303006759753016	0.11	0.0152668767505084	0	1	0	1	0	0
2	0.0303006759753016	0.12	0.0152668767505084	0	1	0	1	0	0
2	0.0303006759753016	0.13	0.0152668767505084	0	1	0	1	0	0
2	0.0303006759753016	0.14	0.0152668767505084	0	1	0	1	0	0
2	0.0303006759753016	0.15	0.0152668767505084	0	1	0	1	0	0
2	0.0303006759753016	0.16	0.0152668767505084	0	1	0	1	0	0
2	0.0303006759753016	0.17	0.0152668767505084	0	1	0	1	0	0
2	0.0303006759753016	0.18	0.0152668767505084	0	1	0	1	0	0
2	0.0303006759753016	0.19	0.0152668767505084	0	1	0	1	0	0
2	0.0303006759753016	0.2	0.0152668767505084	0	1	0	1	0	0
2	0.0303006759753016	0.21	0.0152668767505084	0	1	0	1	0	0
2	0.0303006759753016	0.22	0.0152668767505084	0	1	0	1	0	0
2	0.0303006759753016	0.23	0.0152668767505084	0	1	0	1	0	0
2	0.0303006759753016	0.24	0.0152668767505084	0	1	0	1	0	0
2	0.0303006759753016	0.25	0.0152668767505084	0	1	0	1	0	0
2	0.0303006759753016	0.26	0.0152668767505084	0	1	0	1	0	0
2	0.0303006759753016	0.27	0.0152668767505084	0	1	0	1	0	0
2	0.0303006759753016	0.28	0.0152668767505084	0	1	0	1	0	0
2	0.0303006759753016	0.29	0.0152668767505084	0	1	0	1	0	0
2	0.0303006759753016	0.3	0.0152668767505084	0	1	0	1	0	0
2	0.0303006759753016	0.31	0.0152668767505084	0	1	0	1	0	0
2	0.0303006759753016	0.32	0.0152668767505084	0	1	0	1	0	0
2	0.0303006759753016	0.33	0.0152668767505084	0	1	0	1	0	0
2	0.0303006759753016	0.34	0.0152668767505084	0	1	0	1	0	0
2	0.0303006759753016	0.35	0.0152668767505084	0	1	0	1	0	0
2	0.0303006759753016	0.36	0.0152668767505084	0	1	0	1	0	0
2	0.0303006759753016	0.37	0.0152668767505084	0	1	0	1	0	0
2	0.0303006759753016	0.38	0.0152668767505084	0	1	0	1	0	0
2	0.0303006759753016	0.39	0.0152668767505084	0	1	0	1	0	0
2	0.0303006759753016	0.4	0.0152668767505084	0	1	0	1	0	0
2	0.0303006759753016	0.41	0.0152668767505084	0	1	0	1	0	0
2	0.0303006759753016	0.42	0.0152668767505084	0	1	0	1	0	0
2	0.0303006759753016	0.43	0.0152668767505084	0	1	0	1	0	0
2	0.0303006759753016	0.44	0.0152668767505084	0	1	0	1	0	0
2	0.0303006759753016	0.45	0.0152668767505084	0	1	0	1	0	0
2	0.0303006759753016	0.46	0.0152668767505084	0	1	0	1	0	0
2	0.0303006759753016	0.47	0.0152668767505084	0	1	0	1	0	0
2	0.0303006759753016	0.48	0.0152668767505084	0	1	0	1	0	0
2	0.0303006759753016	0.49	0.0152668767505084	0	1	0	1	0	0
2	0.0303006759753016	0.5	0.0152668767505084	0	1	0	1	0	0
2	0.0303006759753016	0.51	0.0152668767505084	0	1	0	1	0	0
2	0.0303006759753016	0.52	0.0152668767505084	0	1	0	1	0	0
2	0.0303006759753016	0.53	0.0152668767505084	0	1	0	1	0	0
2	0.0303006759753016	0.54	0.0152668767505084	0	1	0	1	0	0
2	0.0303006759753016	0.55	0.0152668767505084	0	1	0	1	0	0
2	0.0303006759753016	0.56	0.0152668767505084	0	1	0	1	0	0
2	0.0303006759753016	0.57	0.0152668767505084	0	1	0	1	0	0
2	0.0303006759753016	0.58	0.0152668767505084	0	1	0	1	0	0
2	0.0303006759753016	0.59	0.0152668767505084	0	1	0	1	0	0
2	0.0303006759753016	0.6	0.0152668767505084	0	1	0	1	0	0
2	0.0303006759753016	0.61	0.0152668767505084	0	1	0	1	0	0
2	0.0303006759753016	0.62	0.0152668767505084	0	1	0	1	0	0
2	0.0303006759753016	0.63	0.0152668767505084	0	1	0	1	0	0
2	0.0303006759753016	0.64	0.0152668767505084	0	1	0	1	0	0
2	0.0303006759753016	0.65	0.0152668767505084	0	1	0	1	0	0
2	0.0303006759753016	0.66	0.0152668767505084	0	1	0	1	0	0
2	0.0303006759753016	0.67	0.0152668767505084	0	1	0	1	0	0
2	0.0303006759753016	0.68	0.0152668767505084	0	1	0	1	0	0
2	0.0303006759753016	0.69	0.0152668767505084	0	1	0	1	0	0
2	0.0303006759753016	0.7	0.0152668767505084	0	1	0	1	0	0
2	0.0303006759753016	0.71	0.0152668767505084	0	1	0	1	0	0
2	0.0303006759753016	0.72	0.0152668767505084	0	1	0	1	0	0
2	0.0303006759753016	0.73	0.0152668767505084	0	1	0	1	0	0
2	0.0303006759753016	0.74	0.0152668767505084	0	1	0	1	0	0
2	0.0303006759753016	0.75	0.0152668767505084	0	1	0	1	0	0
2	0.0303006759753016	0.76	0.0152668767505084	0	1	0	1	0	0
2	0.0303006759753016	0.77	0.0152668767505084	0	1	0	1	0	0
2	0.0303006759753016	0.78	0.0152668767505084	0	1	0	1	0	0
2	0.0303006759753016	0.79	0.0152668767505084	0	1	0	1	0	0
2	0.0303006759753016	0.8	0.0152668767505084	0	1	0	1	0	0
2	0.0303006759753016	0.81	0.0152668767505084	0	1	0	1	0	0
2	0.0303006759753016	0.82	0.0152668767505084	0	1	0	1	0	0
2	0.0303006759753016	0.83	0.0152668767505084	0	1	0	1	0	0
2	0.0303006759753016	0.84	0.0152668767505084	0	1	0	1	0	0
2	0.0303006759753016	0.85	0.0152668767505084	0	1	0	1	0	0
2	0.0303006759753016	0.86	0.0152668767505084	0	1	0	1	0	0
2	0.0303006759753016	0.87	0.0152668767505084	0	1	0	1	0	0
2	0.0303006759753016	0.88	0.0152668767505084	0	1	0	1	0	0
2	0.0303006759753016	0.89	0.0152668767505084	0	1	0	1	0	0
2	0.0303006759753016	0.9	0.0152668767505084	0	1	0	1	0	0
2	0.0303006759753016	0.91	0.0152668767505084	0	1	0	1	0	0
2	0.0303006759753016	0.92	0.0152668767505084	0	1	0	1	0	0
2	0.0303006759753016	0.93	0.0152668767505084	0	1	0	1	0	0
2	0.0303006759753016	0.94	0.0152668767505084	0	1	0	1	0	0
2	0.0303006759753016	0.95	0.0152668767505084	0	1	0	1	0	0
2	0.0303006759753016	0.96	0.0152668767505084	0	1	0	1	0	0
2	0.0303006759753016	0.97	0.0152668767505084	0	1	0	1	0	0
2	0.0303006759753016	0.98	0.0152668767505084	0	1	0	1	0	0
2	0.0303006759753016	0.99	0.0152668767505084	0	1	0	1	0	0
2	0.0303006759753016	1	0.0152668767505084	0	1	0	1	0	0
3	0.0303006759753016	0.01	0.0152668767505084	0	1	0	0.9672	0	0
3	0.0303006759753016	0.01	0.0152668767505084	0	1	0.9672	1	1	1
3	0.0303006759753016	0.02	0.0152668767505084	0	1	0	0.9768	0	0
3	0.0303006759753016	0.02	0.0152668767505084	0	1	0.9768	1	1	1
3	0.0303006759753016	0.03	0.0152668767505084	0	1	0	0.9867	0	0
3	0.0303006759753016	0.03	0.0152668767505084	0	1	0.9867	1	1	1
3	0.0303006759753016	0.04	0.0152668767505084	0	1	0	0.9968	0	0
3	0.0303006759753016	0.04	0.0152668767505084	0	1	0.9968	1	1	1
3	0.0303006759753016	0.05	0.0152668767505084	0	1	0	1	0	0
3	0.0303006759753016	0.06	0.0152668767505084	0	1	0	1	0	0
3	0.0303006759753016	0.07	0.0152668767505084	0	1	0	1	0	0
3	0.0303006759753016	0.08	0.0152668767505084	0	1	0	1	0	0
3	0.0303006759753016	0.09	0.0152668767505084	0	1	0	1	0	0
3	0.0303006759753016	0.1	0.0152668767505084	0	1	0	1	0	0
3	0.0303006759753016	0.11	0.0152668767505084	0	1	0	1	0	0
3	0.0303006759753016	0.12	0.0152668767505084	0	1	0	1	0	0
3	0.0303006759753016	0.13	0.0152668767505084	0	1	0	1	0	0
3	0.0303006759753016	0.14	0.0152668767505084	0	1	0	1	0	0
3	0.0303006759753016	0.15	0.0152668767505084	0	1	0	1	0	0
3	0.0303006759753016	0.16	0.0152668767505084	0	1	0	1	0	0
3	0.0303006759753016	0.17	0.0152668767505084	0	1	0	1	0	0
3	0.0303006759753016	0.18	0.0152668767505084	0	1	0	1	0	0
3	0.0303006759753016	0.19	0.0152668767505084	0	1	0	1	0	0
3	0.0303006759753016	0.2	0.0152668767505084	0	1	0	1	0	0
3	0.0303006759753016	0.21	0.0152668767505084	0	1	0	1	0	0
3	0.0303006759753016	0.22	0.0152668767505084	0	1	0	1	0	0
3	0.0303006759753016	0.23	0.0152668767505084	0	1	0	1	0	0
3	0.0303006759753016	0.24	0.0152668767505084	0	1	0	1	0	0
3	0.0303006759753016	0.25	0.0152668767505084	0	1	0	1	0	0
3	0.0303006759753016	0.26	0.0152668767505084	0	1	0	1	0	0
3	0.0303006759753016	0.27	0.0152668767505084	0	1	0	1	0	0
3	0.0303006759753016	0.28	0.0152668767505084	0	1	0	1	0	0
3	0.0303006759753016	0.29	0.0152668767505084	0	1	0	1	0	0
3	0.0303006759753016	0.3	0.0152668767505084	0	1	0	1	0	0
3	0.0303006759753016	0.31	0.0152668767505084	0	1	0	1	0	0
3	0.0303006759753016	0.32	0.0152668767505084	0	1	0	1	0	0
3	0.0303006759753016	0.33	0.0152668767505084	0	1	0	1	0	0
3	0.0303006759753016	0.34	0.0152668767505084	0	1	0	1	0	0
3	0.0303006759753016	0.35	0.0152668767505084	0	1	0	1	0	0
3	0.0303006759753016	0.36	0.0152668767505084	0	1	0	1	0	0
3	0.0303006759753016	0.37	0.0152668767505084	0	1	0	1	0	0
3	0.0303006759753016	0.38	0.0152668767505084	0	1	0	1	0	0
3	0.0303006759753016	0.39	0.0152668767505084	0	1	0	1	0	0
3	0.0303006759753016	0.4	0.0152668767505084	0	1	0	1	0	0
3	0.0303006759753016	0.41	0.0152668767505084	0	1	0	1	0	0
3	0.0303006759753016	0.42	0.0152668767505084	0	1	0	1	0	0
3	0.0303006759753016	0.43	0.0152668767505084	0	1	0	1	0	0
3	0.0303006759753016	0.44	0.0152668767505084	0	1	0	1	0	0
3	0.0303006759753016	0.45	0.0152668767505084	0	1	0	1	0	0
3	0.0303006759753016	0.46	0.0152668767505084	0	1	0	1	0	0
3	0.0303006759753016	0.47	0.0152668767505084	0	1	0	1	0	0
3	0.0303006759753016	0.48	0.0152668767505084	0	1	0	1	0	0
3	0.0303006759753016	0.49	0.0152668767505084	0	1	0	1	0	0
3	0.0303006759753016	0.5	0.0152668767505084	0	1	0	1	0	0
3	0.0303006759753016	0.51	0.0152668767505084	0	1	0	1	0	0
3	0.0303006759753016	0.52	0.0152668767505084	0	1	0	1	0	0
3	0.0303006759753016	0.53	0.0152668767505084	0	1	0	1	0	0
3	0.0303006759753016	0.54	0.0152668767505084	0	1	0	1	0	0
3	0.0303006759753016	0.55	0.0152668767505084	0	1	0	1	0	0
3	0.0303006759753016	0.56	0.0152668767505084	0	1	0	1	0	0
3	0.0303006759753016	0.57	0.0152668767505084	0	1	0	1	0	0
3	0.0303006759753016	0.58	0.0152668767505084	0	1	0	1	0	0
3	0.0303006759753016	0.59	0.0152668767505084	0	1	0	1	0	0
3	0.0303006759753016	0.6	0.0152668767505084	0	1	0	1	0	0
3	0.0303006759753016	0.61	0.0152668767505084	0	1	0	1	0	0
3	0.0303006759753016	0.62	0.0152668767505084	0	1	0	1	0	0
3	0.0303006759753016	0.63	0.0152668767505084	0	1	0	1	0	0
3	0.0303006759753016	0.64	0.0152668767505084	0	1	0	1	0	0
3	0.0303006759753016	0.65	0.0152668767505084	0	1	0	1	0	0
3	0.0303006759753016	0.66	0.0152668767505084	0	1	0	1	0	0
3	0.0303006759753016	0.67	0.0152668767505084	0	1	0	1	0	0
3	0.0303006759753016	0.68	0.0152668767505084	0	1	0	1	0	0
3	0.0303006759753016	0.69	0.0152668767505084	0	1	0	1	0	0
3	0.0303006759753016	0.7	0.0152668767505084	0	1	0	1	0	0
3	0.0303006759753016	0.71	0.0152668767505084	0	1	0	1	0	0
3	0.0303006759753016	0.72	0.0152668767505084	0	1	0	1	0	0
3	0.0303006759753016	0.73	0.0152668767505084	0	1	0	1	0	0
3	0.0303006759753016	0.74	0.0152668767505084	0	1	0	1	0	0
3	0.0303006759753016	0.75	0.0152668767505084	0	1	0	1	0	0
3	0.0303006759753016	0.76	0.0152668767505084	0	1	0	1	0	0
3	0.0303006759753016	0.77	0.0152668767505084	0	1	0	1	0	0
3	0.0303006759753016	0.78	0.0152668767505084	0	1	0	1	0	0
3	0.0303006759753016	0.79	0.0152668767505084	0	1	0	1	0	0
3	0.0303006759753016	0.8	0.0152668767505084	0	1	0	1	0	0
3	0.0303006759753016	0.81	0.0152668767505084	0	1	0	1	0	0
3	0.0303006759753016	0.82	0.0152668767505084	0	1	0	1	0	0
3	0.0303006759753016	0.83	0.0152668767505084	0	1	0	1	0	0
3	0.0303006759753016	0.84	0.0152668767505084	0	1	0	1	0	0
3	0.0303006759753016	0.85	0.0152668767505084	0	1	0	1	0	0
3	0.0303006759753016	0.86	0.0152668767505084	0	1	0	1	0	0
3	0.0303006759753016	0.87	0.0152668767505084	0	1	0	1	0	0
3	0.0303006759753016	0.88	0.0152668767505084	0	1	0	1	0	0
3	0.0303006759753016	0.89	0.0152668767505084	0	1	0	1	0	0
3	0.0303006759753016	0.9	0.0152668767505084	0	1	0	1	0	0
3	0.0303006759753016	0.91	0.0152668767505084	0	1	0	1	0	0
3	0.0303006759753016	0.92	0.0152668767505084	0	1	0	1	0	0
3	0.0303006759753016	0.93	0.0152668767505084	0	1	0	1	0	0
3	0.0303006759753016	0.94	0.0152668767505084	0	1	0	1	0	0
3	0.0303006759753016	0.95	0.0152668767505084	0	1	0	1	0	0
3	0.0303006759753016	0.96	0.0152668767505084	0	1	0	1	0	0
3	0.0303006759753016	0.97	0.0152668767505084	0	1	0	1	0	0
3	0.0303006759753016	0.98	0.0152668767505084	0	1	0	1	0	0
3	0.0303006759753016	0.99	0.0152668767505084	0	1	0	1	0	0
3	0.0303006759753016	1	0.0152668767505084	0	1	0	1	0	0
4	0.0303006759753016	0.01	0.0152668767505084	0	1	0	0.7807	0	0
4	0.0303006759753016	0.01	0.0152668767505084	0	1	0.7807	1	1	1
4	0.0303006759753016	0.02	0.0152668767505084	0	1	0	0.7886	0	0
4	0.0303006759753016	0.02	0.0152668767505084	0	1	0.7886	1	1	1
4	0.0303006759753016	0.03	0.0152668767505084	0	1	0	0.7966	0	0
4	0.0303006759753016	0.03	0.0152668767505084	0	1	0.7966	1	1	1
4	0.0303006759753016	0.04	0.0152668767505084	0	1	0	0.8048	0	0
4	0.0303006759753016	0.04	0.0152668767505084	0	1	0.8048	1	1	1
4	0.0303006759753016	0.05	0.0152668767505084	0	1	0	0.8132	0	0
4	0.0303006759753016	0.05	0.0152668767505084	0	1	0.8132	1	1	1
4	0.0303006759753016	0.06	0.0152668767505084	0	1	0	0.8217	0	0
4	0.0303006759753016	0.06	0.0152668767505084	0	1	0.8217	1	1	1
4	0.0303006759753016	0.07	0.0152668767505084	0	1	0	0.8304	0	0
4	0.0303006759753016	0.07	0.0152668767505084	0	1	0.8304	1	1	1
4	0.0303006759753016	0.08	0.0152668767505084	0	1	0	0.8394	0	0
4	0.0303006759753016	0.08	0.0152668767505084	0	1	0.8394	1	1	1
4	0.0303006759753016	0.09	0.0152668767505084	0	1	0	0.8485	0	0
4	0.0303006759753016	0.09	0.0152668767505084	0	1	0.8485	1	1	1
4	0.0303006759753016	0.1	0.0152668767505084	0	1	0	0.8578	0	0
4	0.0303006759753016	0.1	0.0152668767505084	0	1	0.8578	1	1	1
4	0.0303006759753016	0.11	0.0152668767505084	0	1	0	0.8673	0	0
4	0.0303006759753016	0.11	0.0152668767505084	0	1	0.8673	1	1	1
4	0.0303006759753016	0.12	0.0152668767505084	0	1	0	0.877	0	0
4	0.0303006759753016	0.12	0.0152668767505084	0	1	0.877	1	1	1
4	0.0303006759753016	0.13	0.0152668767505084	0	1	0	0.887	0	0
4	0.0303006759753016	0.13	0.0152668767505084	0	1	0.887	1	1	1
4	0.0303006759753016	0.14	0.0152668767505084	0	1	0	0.8971	0	0
4	0.0303006759753016	0.14	0.0152668767505084	0	1	0.8971	1	1	1
4	0.0303006759753016	0.15	0.0152668767505084	0	1	0	0.9076	0	0
4	0.0303006759753016	0.15	0.0152668767505084	0	1	0.9076	1	1	1
4	0.0303006759753016	0.16	0.0152668767505084	0	1	0	0.9182	0	0
4	0.0303006759753016	0.16	0.0152668767505084	0	1	0.9182	1	1	1
4	0.0303006759753016	0.17	0.0152668767505084	0	1	0	0.9291	0	0
4	0.0303006759753016	0.17	0.0152668767505084	0	1	0.9291	1	1	1
4	0.0303006759753016	0.18	0.0152668767505084	0	1	0	0.9403	0	0
4	0.0303006759753016	0.18	0.0152668767505084	0	1	0.9403	1	1	1
4	0.0303006759753016	0.19	0.0152668767505084	0	1	0	0.9518	0	0
4	0.0303006759753016	0.19	0.0152668767505084	0	1	0.9518	1	1	1
4	0.0303006759753016	0.2	0.0152668767505084	0	1	0	0.9635	0	0
4	0.0303006759753016	0.2	0.0152668767505084	0	1	0.9635	1	1	1
4	0.0303006759753016	0.21	0.0152668767505084	0	1	0	0.9755	0	0
4	0.0303006759753016	0.21	0.0152668767505084	0	1	0.9755	1	1	1
4	0.0303006759753016	0.22	0.0152668767505084	0	1	0	0.9878	0	0
4	0.0303006759753016	0.22	0.0152668767505084	0	1	0.9878	1	1	1
4	0.0303006759753016	0.23	0.0152668767505084	0	1	0	1	0	0
4	0.0303006759753016	0.24	0.0152668767505084	0	1	0	1	0	0
4	0.0303006759753016	0.25	0.0152668767505084	0	1	0	1	0	0
4	0.0303006759753016	0.26	0.0152668767505084	0	1	0	1	0	0
4	0.0303006759753016	0.27	0.0152668767505084	0	1	0	1	0	0
4	0.0303006759753016	0.28	0.0152668767505084	0	1	0	1	0	0
4	0.0303006759753016	0.29	0.0152668767505084	0	1	0	1	0	0
4	0.0303006759753016	0.3	0.0152668767505084	0	1	0	1	0	0
4	0.0303006759753016	0.31	0.0152668767505084	0	1	0	1	0	0
4	0.0303006759753016	0.32	0.0152668767505084	0	1	0	1	0	0
4	0.0303006759753016	0.33	0.0152668767505084	0	1	0	1	0	0
4	0.0303006759753016	0.34	0.0152668767505084	0	1	0	1	0	0
4	0.0303006759753016	0.35	0.0152668767505084	0	1	0	1	0	0
4	0.0303006759753016	0.36	0.0152668767505084	0	1	0	1	0	0
4	0.0303006759753016	0.37	0.0152668767505084	0	1	0	1	0	0
4	0.0303006759753016	0.38	0.0152668767505084	0	1	0	1	0	0
4	0.0303006759753016	0.39	0.0152668767505084	0	1	0	1	0	0
4	0.0303006759753016	0.4	0.0152668767505084	0	1	0	1	0	0
4	0.0303006759753016	0.41	0.0152668767505084	0	1	0	1	0	0
4	0.0303006759753016	0.42	0.0152668767505084	0	1	0	1	0	0
4	0.0303006759753016	0.43	0.0152668767505084	0	1	0	1	0	0
4	0.0303006759753016	0.44	0.0152668767505084	0	1	0	1	0	0
4	0.0303006759753016	0.45	0.0152668767505084	0	1	0	1	0	0
4	0.0303006759753016	0.46	0.0152668767505084	0	1	0	1	0	0
4	0.0303006759753016	0.47	0.0152668767505084	0	1	0	1	0	0
4	0.0303006759753016	0.48	0.0152668767505084	0	1	0	1	0	0
4	0.0303006759753016	0.49	0.0152668767505084	0	1	0	1	0	0
4	0.0303006759753016	0.5	0.0152668767505084	0	1	0	1	0	0
4	0.0303006759753016	0.51	0.0152668767505084	0	1	0	1	0	0
4	0.0303006759753016	0.52	0.0152668767505084	0	1	0	1	0	0
4	0.0303006759753016	0.53	0.0152668767505084	0	1	0	1	0	0
4	0.0303006759753016	0.54	0.0152668767505084	0	1	0	1	0	0
4	0.0303006759753016	0.55	0.0152668767505084	0	1	0	1	0	0
4	0.0303006759753016	0.56	0.0152668767505084	0	1	0	1	0	0
4	0.0303006759753016	0.57	0.0152668767505084	0	1	0	1	0	0
4	0.0303006759753016	0.58	0.0152668767505084	0	1	0	1	0	0
4	0.0303006759753016	0.59	0.0152668767505084	0	1	0	1	0	0
4	0.0303006759753016	0.6	0.0152668767505084	0	1	0	1	0	0
4	0.0303006759753016	0.61	0.0152668767505084	0	1	0	1	0	0
4	0.0303006759753016	0.62	0.0152668767505084	0	1	0	1	0	0
4	0.0303006759753016	0.63	0.0152668767505084	0	1	0	1	0	0
4	0.0303006759753016	0.64	0.0152668767505084	0	1	0	1	0	0
4	0.0303006759753016	0.65	0.0152668767505084	0	1	0	1	0	0
4	0.0303006759753016	0.66	0.0152668767505084	0	1	0	1	0	0
4	0.0303006759753016	0.67	0.0152668767505084	0	1	0	1	0	0
4	0.0303006759753016	0.68	0.0152668767505084	0	1	0	1	0	0
4	0.0303006759753016	0.69	0.0152668767505084	0	1	0	1	0	0
4	0.0303006759753016	0.7	0.0152668767505084	0	1	0	1	0	0
4	0.0303006759753016	0.71	0.0152668767505084	0	1	0	1	0	0
4	0.0303006759753016	0.72	0.0152668767505084	0	1	0	1	0	0
4	0.0303006759753016	0.73	0.0152668767505084	0	1	0	1	0	0
4	0.0303006759753016	0.74	0.0152668767505084	0	1	0	1	0	0
4	0.0303006759753016	0.75	0.0152668767505084	0	1	0	1	0	0
4	0.0303006759753016	0.76	0.0152668767505084	0	1	0	1	0	0
4	0.0303006759753016	0.77	0.0152668767505084	0	1	0	1	0	0
4	0.0303006759753016	0.78	0.0152668767505084	0	1	0	1	0	0
4	0.0303006759753016	0.79	0.0152668767505084	0	1	0	1	0	0
4	0.0303006759753016	0.8	0.0152668767505084	0	1	0	1	0	0
4	0.0303006759753016	0.81	0.0152668767505084	0	1	0	1	0	0
4	0.0303006759753016	0.82	0.0152668767505084	0	1	0	1	0	0
4	0.0303006759753016	0.83	0.0152668767505084	0	1	0	1	0	0
4	0.0303006759753016	0.84	0.0152668767505084	0	1	0	1	0	0
4	0.0303006759753016	0.85	0.0152668767505084	0	1	0	1	0	0
4	0.0303006759753016	0.86	0.0152668767505084	0	1	0	1	0	0
4	0.0303006759753016	0.87	0.0152668767505084	0	1	0	1	0	0
4	0.0303006759753016	0.88	0.0152668767505084	0	1	0	1	0	0
4	0.0303006759753016	0.89	0.0152668767505084	0	1	0	1	0	0
4	0.0303006759753016	0.9	0.0152668767505084	0	1	0	1	0	0
4	0.0303006759753016	0.91	0.0152668767505084	0	1	0	1	0	0
4	0.0303006759753016	0.92	0.0152668767505084	0	1	0	1	0	0
4	0.0303006759753016	0.93	0.0152668767505084	0	1	0	1	0	0
4	0.0303006759753016	0.94	0.0152668767505084	0	1	0	1	0	0
4	0.0303006759753016	0.95	0.0152668767505084	0	1	0	1	0	0
4	0.0303006759753016	0.96	0.0152668767505084	0	1	0	1	0	0
4	0.0303006759753016	0.97	0.0152668767505084	0	1	0	1	0	0
4	0.0303006759753016	0.98	0.0152668767505084	0	1	0	1	0	0
4	0.0303006759753016	0.99	0.0152668767505084	0	1	0	1	0	0
4	0.0303006759753016	1	0.0152668767505084	0	1	0	1	0	0
5	0.0303006759753016	0.01	0.0152668767505084	0	1	0	0.6556	0	0
5	0.0303006759753016	0.01	0.0152668767505084	0	1	0.6556	1	1	1
5	0.0303006759753016	0.02	0.0152668767505084	0	1	0	0.6622	0	0
5	0.0303006759753016	0.02	0.0152668767505084	0	1	0.6622	1	1	1
5	0.0303006759753016	0.03	0.0152668767505084	0	1	0	0.669	0	0
5	0.0303006759753016	0.03	0.0152668767505084	0	1	0.669	1	1	1
5	0.0303006759753016	0.04	0.0152668767505084	0	1	0	0.6759	0	0
5	0.0303006759753016	0.04	0.0152668767505084	0	1	0.6759	1	1	1
5	0.0303006759753016	0.05	0.0152668767505084	0	1	0	0.683	0	0
5	0.0303006759753016	0.05	0.0152668767505084	0	1	0.683	1	1	1
5	0.0303006759753016	0.06	0.0152668767505084	0	1	0	0.6902	0	0
5	0.0303006759753016	0.06	0.0152668767505084	0	1	0.6902	1	1	1
5	0.0303006759753016	0.07	0.0152668767505084	0	1	0	0.6976	0	0
5	0.0303006759753016	0.07	0.0152668767505084	0	1	0.6976	1	1	1
5	0.0303006759753016	0.08	0.0152668767505084	0	1	0	0.7051	0	0
5	0.0303006759753016	0.08	0.0152668767505084	0	1	0.7051	1	1	1
5	0.0303006759753016	0.09	0.0152668767505084	0	1	0	0.7128	0	0
5	0.0303006759753016	0.09	0.0152668767505084	0	1	0.7128	1	1	1
5	0.0303006759753016	0.1	0.0152668767505084	0	1	0	0.7207	0	0
5	0.0303006759753016	0.1	0.0152668767505084	0	1	0.7207	1	1	1
5	0.0303006759753016	0.11	0.0152668767505084	0	1	0	0.7287	0	0
5	0.0303006759753016	0.11	0.0152668767505084	0	1	0.7287	1	1	1
5	0.0303006759753016	0.12	0.0152668767505084	0	1	0	0.737	0	0
5	0.0303006759753016	0.12	0.0152668767505084	0	1	0.737	1	1	1
5	0.0303006759753016	0.13	0.0152668767505084	0	1	0	0.7454	0	0
5	0.0303006759753016	0.13	0.0152668767505084	0	1	0.7454	1	1	1
5	0.0303006759753016	0.14	0.0152668767505084	0	1	0	0.754	0	0
5	0.0303006759753016	0.14	0.0152668767505084	0	1	0.754	1	1	1
5	0.0303006759753016	0.15	0.0152668767505084	0	1	0	0.7628	0	0
5	0.0303006759753016	0.15	0.0152668767505084	0	1	0.7628	1	1	1
5	0.0303006759753016	0.16	0.0152668767505084	0	1	0	0.7718	0	0
5	0.0303006759753016	0.16	0.0152668767505084	0	1	0.7718	1	1	1
5	0.0303006759753016	0.17	0.0152668767505084	0	1	0	0.781	0	0
5	0.0303006759753016	0.17	0.0152668767505084	0	1	0.781	1	1	1
5	0.0303006759753016	0.18	0.0152668767505084	0	1	0	0.7905	0	0
5	0.0303006759753016	0.18	0.0152668767505084	0	1	0.7905	1	1	1
5	0.0303006759753016	0.19	0.0152668767505084	0	1	0	0.8002	0	0
5	0.0303006759753016	0.19	0.0152668767505084	0	1	0.8002	1	1	1
5	0.0303006759753016	0.2	0.0152668767505084	0	1	0	0.8101	0	0
5	0.0303006759753016	0.2	0.0152668767505084	0	1	0.8101	1	1	1
5	0.0303006759753016	0.21	0.0152668767505084	0	1	0	0.8203	0	0
5	0.0303006759753016	0.21	0.0152668767505084	0	1	0.8203	1	1	1
5	0.0303006759753016	0.22	0.0152668767505084	0	1	0	0.8307	0	0
5	0.0303006759753016	0.22	0.0152668767505084	0	1	0.8307	1	1	1
5	0.0303006759753016	0.23	0.0152668767505084	0	1	0	0.8414	0	0
5	0.0303006759753016	0.23	0.0152668767505084	0	1	0.8414	1	1	1
5	0.0303006759753016	0.24	0.0152668767505084	0	1	0	0.8524	0	0
5	0.0303006759753016	0.24	0.0152668767505084	0	1	0.8524	1	1	1
5	0.0303006759753016	0.25	0.0152668767505084	0	1	0	0.8637	0	0
5	0.0303006759753016	0.25	0.0152668767505084	0	1	0.8637	1	1	1
5	0.0303006759753016	0.26	0.0152668767505084	0	1	0	0.8752	0	0
5	0.0303006759753016	0.26	0.0152668767505084	0	1	0.8752	1	1	1
5	0.0303006759753016	0.27	0.0152668767505084	0	1	0	0.8871	0	0
5	0.0303006759753016	0.27	0.0152668767505084	0	1	0.8871	1	1	1
5	0.0303006759753016	0.28	0.0152668767505084	0	1	0	0.8993	0	0
5	0.0303006759753016	0.28	0.0152668767505084	0	1	0.8993	1	1	1
5	0.0303006759753016	0.29	0.0152668767505084	0	1	0	0.9119	0	0
5	0.0303006759753016	0.29	0.0152668767505084	0	1	0.9119	1	1	1
5	0.0303006759753016	0.3	0.0152668767505084	0	1	0	0.9248	0	0
5	0.0303006759753016	0.3	0.0152668767505084	0	1	0.9248	1	1	1
5	0.0303006759753016	0.31	0.0152668767505084	0	1	0	0.9381	0	0
5	0.0303006759753016	0.31	0.0152668767505084	0	1	0.9381	1	1	1
5	0.0303006759753016	0.32	0.0152668767505084	0	1	0	0.9518	0	0
5	0.0303006759753016	0.32	0.0152668767505084	0	1	0.9518	1	1	1
5	0.0303006759753016	0.33	0.0152668767505084	0	1	0	0.9659	0	0
5	0.0303006759753016	0.33	0.0152668767505084	0	1	0.9659	1	1	1
5	0.0303006759753016	0.34	0.0152668767505084	0	1	0	0.9804	0	0
5	0.0303006759753016	0.34	0.0152668767505084	0	1	0.9804	1	1	1
5	0.0303006759753016	0.35	0.0152668767505084	0	1	0	0.9953	0	0
5	0.0303006759753016	0.35	0.0152668767505084	0	1	0.9953	1	1	1
5	0.0303006759753016	0.36	0.0152668767505084	0	1	0	1	0	0
5	0.0303006759753016	0.37	0.0152668767505084	0	1	0	1	0	0
5	0.0303006759753016	0.38	0.0152668767505084	0	1	0	1	0	0
5	0.0303006759753016	0.39	0.0152668767505084	0	1	0	1	0	0
5	0.0303006759753016	0.4	0.0152668767505084	0	1	0	1	0	0
5	0.0303006759753016	0.41	0.0152668767505084	0	1	0	1	0	0
5	0.0303006759753016	0.42	0.0152668767505084	0	1	0	1	0	0
5	0.0303006759753016	0.43	0.0152668767505084	0	1	0	1	0	0
5	0.0303006759753016	0.44	0.0152668767505084	0	1	0	1	0	0
5	0.0303006759753016	0.45	0.0152668767505084	0	1	0	1	0	0
5	0.0303006759753016	0.46	0.0152668767505084	0	1	0	1	0	0
5	0.0303006759753016	0.47	0.0152668767505084	0	1	0	1	0	0
5	0.0303006759753016	0.48	0.0152668767505084	0	1	0	1	0	0
5	0.0303006759753016	0.49	0.0152668767505084	0	1	0	1	0	0
5	0.0303006759753016	0.5	0.0152668767505084	0	1	0	1	0	0
5	0.0303006759753016	0.51	0.0152668767505084	0	1	0	1	0	0
5	0.0303006759753016	0.52	0.0152668767505084	0	1	0	1	0	0
5	0.0303006759753016	0.53	0.0152668767505084	0	1	0	1	0	0
5	0.0303006759753016	0.54	0.0152668767505084	0	1	0	1	0	0
5	0.0303006759753016	0.55	0.0152668767505084	0	1	0	1	0	0
5	0.0303006759753016	0.56	0.0152668767505084	0	1	0	1	0	0
5	0.0303006759753016	0.57	0.0152668767505084	0	1	0	1	0	0
5	0.0303006759753016	0.58	0.0152668767505084	0	1	0	1	0	0
5	0.0303006759753016	0.59	0.0152668767505084	0	1	0	1	0	0
5	0.0303006759753016	0.6	0.0152668767505084	0	1	0	1	0	0
5	0.0303006759753016	0.61	0.0152668767505084	0	1	0	1	0	0
5	0.0303006759753016	0.62	0.0152668767505084	0	1	0	1	0	0
5	0.0303006759753016	0.63	0.0152668767505084	0	1	0	1	0	0
5	0.0303006759753016	0.64	0.0152668767505084	0	1	0	1	0	0
5	0.0303006759753016	0.65	0.0152668767505084	0	1	0	1	0	0
5	0.0303006759753016	0.66	0.0152668767505084	0	1	0	1	0	0
5	0.0303006759753016	0.67	0.0152668767505084	0	1	0	1	0	0
5	0.0303006759753016	0.68	0.0152668767505084	0	1	0	1	0	0
5	0.0303006759753016	0.69	0.0152668767505084	0	1	0	1	0	0
5	0.0303006759753016	0.7	0.0152668767505084	0	1	0	1	0	0
5	0.0303006759753016	0.71	0.0152668767505084	0	1	0	1	0	0
5	0.0303006759753016	0.72	0.0152668767505084	0	1	0	1	0	0
5	0.0303006759753016	0.73	0.0152668767505084	0	1	0	1	0	0
5	0.0303006759753016	0.74	0.0152668767505084	0	1	0	1	0	0
5	0.0303006759753016	0.75	0.0152668767505084	0	1	0	1	0	0
5	0.0303006759753016	0.76	0.0152668767505084	0	1	0	1	0	0
5	0.0303006759753016	0.77	0.0152668767505084	0	1	0	1	0	0
5	0.0303006759753016	0.78	0.0152668767505084	0	1	0	1	0	0
5	0.0303006759753016	0.79	0.0152668767505084	0	1	0	1	0	0
5	0.0303006759753016	0.8	0.0152668767505084	0	1	0	1	0	0
5	0.0303006759753016	0.81	0.0152668767505084	0	1	0	1	0	0
5	0.0303006759753016	0.82	0.0152668767505084	0	1	0	1	0	0
5	0.0303006759753016	0.83	0.0152668767505084	0	1	0	1	0	0
5	0.0303006759753016	0.84	0.0152668767505084	0	1	0	1	0	0
5	0.0303006759753016	0.85	0.0152668767505084	0	1	0	1	0	0
5	0.0303006759753016	0.86	0.0152668767505084	0	1	0	1	0	0
5	0.0303006759753016	0.87	0.0152668767505084	0	1	0	1	0	0
5	0.0303006759753016	0.88	0.0152668767505084	0	1	0	1	0	0
5	0.0303006759753016	0.89	0.0152668767505084	0	1	0	1	0	0
5	0.0303006759753016	0.9	0.0152668767505084	0	1	0	1	0	0
5	0.0303006759753016	0.91	0.0152668767505084	0	1	0	1	0	0
5	0.0303006759753016	0.92	0.0152668767505084	0	1	0	1	0	0
5	0.0303006759753016	0.93	0.0152668767505084	0	1	0	1	0	0
5	0.0303006759753016	0.94	0.0152668767505084	0	1	0	1	0	0
5	0.0303006759753016	0.95	0.0152668767505084	0	1	0	1	0	0
5	0.0303006759753016	0.96	0.0152668767505084	0	1	0	1	0	0
5	0.0303006759753016	0.97	0.0152668767505084	0	1	0	1	0	0
5	0.0303006759753016	0.98	0.0152668767505084	0	1	0	1	0	0
5	0.0303006759753016	0.99	0.0152668767505084	0	1	0	1	0	0
5	0.0303006759753016	1	0.0152668767505084	0	1	0	1	0	0
6	0.0303006759753016	0.01	0.0152668767505084	0	1	0	0.5658	0	0
6	0.0303006759753016	0.01	0.0152668767505084	0	1	0.5658	1	1	1
6	0.0303006759753016	0.02	0.0152668767505084	0	1	0	0.5716	0	0
6	0.0303006759753016	0.02	0.0152668767505084	0	1	0.5716	1	1	1
6	0.0303006759753016	0.03	0.0152668767505084	0	1	0	0.5774	0	0
6	0.0303006759753016	0.03	0.0152668767505084	0	1	0.5774	1	1	1
6	0.0303006759753016	0.04	0.0152668767505084	0	1	0	0.5834	0	0
6	0.0303006759753016	0.04	0.0152668767505084	0	1	0.5834	1	1	1
6	0.0303006759753016	0.05	0.0152668767505084	0	1	0	0.5896	0	0
6	0.0303006759753016	0.05	0.0152668767505084	0	1	0.5896	1	1	1
6	0.0303006759753016	0.06	0.0152668767505084	0	1	0	0.5958	0	0
6	0.0303006759753016	0.06	0.0152668767505084	0	1	0.5958	1	1	1
6	0.0303006759753016	0.07	0.0152668767505084	0	1	0	0.6022	0	0
6	0.0303006759753016	0.07	0.0152668767505084	0	1	0.6022	1	1	1
6	0.0303006759753016	0.08	0.0152668767505084	0	1	0	0.6088	0	0
6	0.0303006759753016	0.08	0.0152668767505084	0	1	0.6088	1	1	1
6	0.0303006759753016	0.09	0.0152668767505084	0	1	0	0.6154	0	0
6	0.0303006759753016	0.09	0.0152668767505084	0	1	0.6154	1	1	1
6	0.0303006759753016	0.1	0.0152668767505084	0	1	0	0.6222	0	0
6	0.0303006759753016	0.1	0.0152668767505084	0	1	0.6222	1	1	1
6	0.0303006759753016	0.11	0.0152668767505084	0	1	0	0.6292	0	0
6	0.0303006759753016	0.11	0.0152668767505084	0	1	0.6292	1	1	1
6	0.0303006759753016	0.12	0.0152668767505084	0	1	0	0.6364	0	0
6	0.0303006759753016	0.12	0.0152668767505084	0	1	0.6364	1	1	1
6	0.0303006759753016	0.13	0.0152668767505084	0	1	0	0.6436	0	0
6	0.0303006759753016	0.13	0.0152668767505084	0	1	0.6436	1	1	1
6	0.0303006759753016	0.14	0.0152668767505084	0	1	0	0.6511	0	0
6	0.0303006759753016	0.14	0.0152668767505084	0	1	0.6511	1	1	1
6	0.0303006759753016	0.15	0.0152668767505084	0	1	0	0.6588	0	0
6	0.0303006759753016	0.15	0.0152668767505084	0	1	0.6588	1	1	1
6	0.0303006759753016	0.16	0.0152668767505084	0	1	0	0.6666	0	0
6	0.0303006759753016	0.16	0.0152668767505084	0	1	0.6666	1	1	1
6	0.0303006759753016	0.17	0.0152668767505084	0	1	0	0.6746	0	0
6	0.0303006759753016	0.17	0.0152668767505084	0	1	0.6746	1	1	1
6	0.0303006759753016	0.18	0.0152668767505084	0	1	0	0.6828	0	0
6	0.0303006759753016	0.18	0.0152668767505084	0	1	0.6828	1	1	1
6	0.0303006759753016	0.19	0.0152668767505084	0	1	0	0.6912	0	0
6	0.0303006759753016	0.19	0.0152668767505084	0	1	0.6912	1	1	1
6	0.0303006759753016	0.2	0.0152668767505084	0	1	0	0.6998	0	0
6	0.0303006759753016	0.2	0.0152668767505084	0	1	0.6998	1	1	1
6	0.0303006759753016	0.21	0.0152668767505084	0	1	0	0.7086	0	0
6	0.0303006759753016	0.21	0.0152668767505084	0	1	0.7086	1	1	1
6	0.0303006759753016	0.22	0.0152668767505084	0	1	0	0.7177	0	0
6	0.0303006759753016	0.22	0.0152668767505084	0	1	0.7177	1	1	1
6	0.0303006759753016	0.23	0.0152668767505084	0	1	0	0.727	0	0
6	0.0303006759753016	0.23	0.0152668767505084	0	1	0.727	1	1	1
6	0.0303006759753016	0.24	0.0152668767505084	0	1	0	0.7365	0	0
6	0.0303006759753016	0.24	0.0152668767505084	0	1	0.7365	1	1	1
6	0.0303006759753016	0.25	0.0152668767505084	0	1	0	0.7463	0	0
6	0.0303006759753016	0.25	0.0152668767505084	0	1	0.7463	1	1	1
6	0.0303006759753016	0.26	0.0152668767505084	0	1	0	0.7564	0	0
6	0.0303006759753016	0.26	0.0152668767505084	0	1	0.7564	1	1	1
6	0.0303006759753016	0.27	0.0152668767505084	0	1	0	0.7667	0	0
6	0.0303006759753016	0.27	0.0152668767505084	0	1	0.7667	1	1	1
6	0.0303006759753016	0.28	0.0152668767505084	0	1	0	0.7773	0	0
6	0.0303006759753016	0.28	0.0152668767505084	0	1	0.7773	1	1	1
6	0.0303006759753016	0.29	0.0152668767505084	0	1	0	0.7882	0	0
6	0.0303006759753016	0.29	0.0152668767505084	0	1	0.7882	1	1	1
6	0.0303006759753016	0.3	0.0152668767505084	0	1	0	0.7995	0	0
6	0.0303006759753016	0.3	0.0152668767505084	0	1	0.7995	1	1	1
6	0.0303006759753016	0.31	0.0152668767505084	0	1	0	0.811	0	0
6	0.0303006759753016	0.31	0.0152668767505084	0	1	0.811	1	1	1
6	0.0303006759753016	0.32	0.0152668767505084	0	1	0	0.8229	0	0
6	0.0303006759753016	0.32	0.0152668767505084	0	1	0.8229	1	1	1
6	0.0303006759753016	0.33	0.0152668767505084	0	1	0	0.8352	0	0
6	0.0303006759753016	0.33	0.0152668767505084	0	1	0.8352	1	1	1
6	0.0303006759753016	0.34	0.0152668767505084	0	1	0	0.8478	0	0
6	0.0303006759753016	0.34	0.0152668767505084	0	1	0.8478	1	1	1
6	0.0303006759753016	0.35	0.0152668767505084	0	1	0	0.8608	0	0
6	0.0303006759753016	0.35	0.0152668767505084	0	1	0.8608	1	1	1
6	0.0303006759753016	0.36	0.0152668767505084	0	1	0	0.8742	0	0
6	0.0303006759753016	0.36	0.0152668767505084	0	1	0.8742	1	1	1
6	0.0303006759753016	0.37	0.0152668767505084	0	1	0	0.888	0	0
6	0.0303006759753016	0.37	0.0152668767505084	0	1	0.888	1	1	1
6	0.0303006759753016	0.38	0.0152668767505084	0	1	0	0.9023	0	0
6	0.0303006759753016	0.38	0.0152668767505084	0	1	0.9023	1	1	1
6	0.0303006759753016	0.39	0.0152668767505084	0	1	0	0.917	0	0
6	0.0303006759753016	0.39	0.0152668767505084	0	1	0.917	1	1	1
6	0.0303006759753016	0.4	0.0152668767505084	0	1	0	0.9323	0	0
6	0.0303006759753016	0.4	0.0152668767505084	0	1	0.9323	1	1	1
6	0.0303006759753016	0.41	0.0152668767505084	0	1	0	0.948	0	0
6	0.0303006759753016	0.41	0.0152668767505084	0	1	0.948	1	1	1
6	0.0303006759753016	0.42	0.0152668767505084	0	1	0	0.9643	0	0
6	0.0303006759753016	0.42	0.0152668767505084	0	1	0.9643	1	1	1
6	0.0303006759753016	0.43	0.0152668767505084	0	1	0	0.9811	0	0
6	0.0303006759753016	0.43	0.0152668767505084	0	1	0.9811	1	1	1
6	0.0303006759753016	0.44	0.0152668767505084	0	1	0	0.9986	0	0
6	0.0303006759753016	0.44	0.0152668767505084	0	1	0.9986	1	1	1
6	0.0303006759753016	0.45	0.0152668767505084	0	1	0	1	0	0
6	0.0303006759753016	0.46	0.0152668767505084	0	1	0	1	0	0
6	0.0303006759753016	0.47	0.0152668767505084	0	1	0	1	0	0
6	0.0303006759753016	0.48	0.0152668767505084	0	1	0	1	0	0
6	0.0303006759753016	0.49	0.0152668767505084	0	1	0	1	0	0
6	0.0303006759753016	0.5	0.0152668767505084	0	1	0	1	0	0
6	0.0303006759753016	0.51	0.0152668767505084	0	1	0	1	0	0
6	0.0303006759753016	0.52	0.0152668767505084	0	1	0	1	0	0
6	0.0303006759753016	0.53	0.0152668767505084	0	1	0	1	0	0
6	0.0303006759753016	0.54	0.0152668767505084	0	1	0	1	0	0
6	0.0303006759753016	0.55	0.0152668767505084	0	1	0	1	0	0
6	0.0303006759753016	0.56	0.0152668767505084	0	1	0	1	0	0
6	0.0303006759753016	0.57	0.0152668767505084	0	1	0	1	0	0
6	0.0303006759753016	0.58	0.0152668767505084	0	1	0	1	0	0
6	0.0303006759753016	0.59	0.0152668767505084	0	1	0	1	0	0
6	0.0303006759753016	0.6	0.0152668767505084	0	1	0	1	0	0
6	0.0303006759753016	0.61	0.0152668767505084	0	1	0	1	0	0
6	0.0303006759753016	0.62	0.0152668767505084	0	1	0	1	0	0
6	0.0303006759753016	0.63	0.0152668767505084	0	1	0	1	0	0
6	0.0303006759753016	0.64	0.0152668767505084	0	1	0	1	0	0
6	0.0303006759753016	0.65	0.0152668767505084	0	1	0	1	0	0
6	0.0303006759753016	0.66	0.0152668767505084	0	1	0	1	0	0
6	0.0303006759753016	0.67	0.0152668767505084	0	1	0	1	0	0
6	0.0303006759753016	0.68	0.0152668767505084	0	1	0	1	0	0
6	0.0303006759753016	0.69	0.0152668767505084	0	1	0	1	0	0
6	0.0303006759753016	0.7	0.0152668767505084	0	1	0	1	0	0
6	0.0303006759753016	0.71	0.0152668767505084	0	1	0	1	0	0
6	0.0303006759753016	0.72	0.0152668767505084	0	1	0	1	0	0
6	0.0303006759753016	0.73	0.0152668767505084	0	1	0	1	0	0
6	0.0303006759753016	0.74	0.0152668767505084	0	1	0	1	0	0
6	0.0303006759753016	0.75	0.0152668767505084	0	1	0	1	0	0
6	0.0303006759753016	0.76	0.0152668767505084	0	1	0	1	0	0
6	0.0303006759753016	0.77	0.0152668767505084	0	1	0	1	0	0
6	0.0303006759753016	0.78	0.0152668767505084	0	1	0	1	0	0
6	0.0303006759753016	0.79	0.0152668767505084	0	1	0	1	0	0
6	0.0303006759753016	0.8	0.0152668767505084	0	1	0	1	0	0
6	0.0303006759753016	0.81	0.0152668767505084	0	1	0	1	0	0
6	0.0303006759753016	0.82	0.0152668767505084	0	1	0	1	0	0
6	0.0303006759753016	0.83	0.0152668767505084	0	1	0	1	0	0
6	0.0303006759753016	0.84	0.0152668767505084	0	1	0	1	0	0
6	0.0303006759753016	0.85	0.0152668767505084	0	1	0	1	0	0
6	0.0303006759753016	0.86	0.0152668767505084	0	1	0	1	0	0
6	0.0303006759753016	0.87	0.0152668767505084	0	1	0	1	0	0
6	0.0303006759753016	0.88	0.0152668767505084	0	1	0	1	0	0
6	0.0303006759753016	0.89	0.0152668767505084	0	1	0	1	0	0
6	0.0303006759753016	0.9	0.0152668767505084	0	1	0	1	0	0
6	0.0303006759753016	0.91	0.0152668767505084	0	1	0	1	0	0
6	0.0303006759753016	0.92	0.0152668767505084	0	1	0	1	0	0
6	0.0303006759753016	0.93	0.0152668767505084	0	1	0	1	0	0
6	0.0303006759753016	0.94	0.0152668767505084	0	1	0	1	0	0
6	0.0303006759753016	0.95	0.0152668767505084	0	1	0	1	0	0
6	0.0303006759753016	0.96	0.0152668767505084	0	1	0	1	0	0
6	0.0303006759753016	0.97	0.0152668767505084	0	1	0	1	0	0
6	0.0303006759753016	0.98	0.0152668767505084	0	1	0	1	0	0
6	0.0303006759753016	0.99	0.0152668767505084	0	1	0	1	0	0
6	0.0303006759753016	1	0.0152668767505084	0	1	0	1	0	0
7	0.0303006759753016	0.01	0.0152668767505084	0	1	0	0.4983	0	0
7	0.0303006759753016	0.01	0.0152668767505084	0	1	0.4983	1	1	1
7	0.0303006759753016	0.02	0.0152668767505084	0	1	0	0.5034	0	0
7	0.0303006759753016	0.02	0.0152668767505084	0	1	0.5034	1	1	1
7	0.0303006759753016	0.03	0.0152668767505084	0	1	0	0.5085	0	0
7	0.0303006759753016	0.03	0.0152668767505084	0	1	0.5085	1	1	1
7	0.0303006759753016	0.04	0.0152668767505084	0	1	0	0.5138	0	0
7	0.0303006759753016	0.04	0.0152668767505084	0	1	0.5138	1	1	1
7	0.0303006759753016	0.05	0.0152668767505084	0	1	0	0.5193	0	0
7	0.0303006759753016	0.05	0.0152668767505084	0	1	0.5193	1	1	1
7	0.0303006759753016	0.06	0.0152668767505084	0	1	0	0.5248	0	0
7	0.0303006759753016	0.06	0.0152668767505084	0	1	0.5248	1	1	1
7	0.0303006759753016	0.07	0.0152668767505084	0	1	0	0.5304	0	0
7	0.0303006759753016	0.07	0.0152668767505084	0	1	0.5304	1	1	1
7	0.0303006759753016	0.08	0.0152668767505084	0	1	0	0.5362	0	0
7	0.0303006759753016	0.08	0.0152668767505084	0	1	0.5362	1	1	1
7	0.0303006759753016	0.09	0.0152668767505084	0	1	0	0.5421	0	0
7	0.0303006759753016	0.09	0.0152668767505084	0	1	0.5421	1	1	1
7	0.0303006759753016	0.1	0.0152668767505084	0	1	0	0.5481	0	0
7	0.0303006759753016	0.1	0.0152668767505084	0	1	0.5481	1	1	1
7	0.0303006759753016	0.11	0.0152668767505084	0	1	0	0.5543	0	0
7	0.0303006759753016	0.11	0.0152668767505084	0	1	0.5543	1	1	1
7	0.0303006759753016	0.12	0.0152668767505084	0	1	0	0.5606	0	0
7	0.0303006759753016	0.12	0.0152668767505084	0	1	0.5606	1	1	1
7	0.0303006759753016	0.13	0.0152668767505084	0	1	0	0.567	0	0
7	0.0303006759753016	0.13	0.0152668767505084	0	1	0.567	1	1	1
7	0.0303006759753016	0.14	0.0152668767505084	0	1	0	0.5736	0	0
7	0.0303006759753016	0.14	0.0152668767505084	0	1	0.5736	1	1	1
7	0.0303006759753016	0.15	0.0152668767505084	0	1	0	0.5804	0	0
7	0.0303006759753016	0.15	0.0152668767505084	0	1	0.5804	1	1	1
7	0.0303006759753016	0.16	0.0152668767505084	0	1	0	0.5873	0	0
7	0.0303006759753016	0.16	0.0152668767505084	0	1	0.5873	1	1	1
7	0.0303006759753016	0.17	0.0152668767505084	0	1	0	0.5944	0	0
7	0.0303006759753016	0.17	0.0152668767505084	0	1	0.5944	1	1	1
7	0.0303006759753016	0.18	0.0152668767505084	0	1	0	0.6017	0	0
7	0.0303006759753016	0.18	0.0152668767505084	0	1	0.6017	1	1	1
7	0.0303006759753016	0.19	0.0152668767505084	0	1	0	0.6091	0	0
7	0.0303006759753016	0.19	0.0152668767505084	0	1	0.6091	1	1	1
7	0.0303006759753016	0.2	0.0152668767505084	0	1	0	0.6167	0	0
7	0.0303006759753016	0.2	0.0152668767505084	0	1	0.6167	1	1	1
7	0.0303006759753016	0.21	0.0152668767505084	0	1	0	0.6245	0	0
7	0.0303006759753016	0.21	0.0152668767505084	0	1	0.6245	1	1	1
7	0.0303006759753016	0.22	0.0152668767505084	0	1	0	0.6325	0	0
7	0.0303006759753016	0.22	0.0152668767505084	0	1	0.6325	1	1	1
7	0.0303006759753016	0.23	0.0152668767505084	0	1	0	0.6408	0	0
7	0.0303006759753016	0.23	0.0152668767505084	0	1	0.6408	1	1	1
7	0.0303006759753016	0.24	0.0152668767505084	0	1	0	0.6492	0	0
7	0.0303006759753016	0.24	0.0152668767505084	0	1	0.6492	1	1	1
7	0.0303006759753016	0.25	0.0152668767505084	0	1	0	0.6579	0	0
7	0.0303006759753016	0.25	0.0152668767505084	0	1	0.6579	1	1	1
7	0.0303006759753016	0.26	0.0152668767505084	0	1	0	0.6668	0	0
7	0.0303006759753016	0.26	0.0152668767505084	0	1	0.6668	1	1	1
7	0.0303006759753016	0.27	0.0152668767505084	0	1	0	0.6759	0	0
7	0.0303006759753016	0.27	0.0152668767505084	0	1	0.6759	1	1	1
7	0.0303006759753016	0.28	0.0152668767505084	0	1	0	0.6853	0	0
7	0.0303006759753016	0.28	0.0152668767505084	0	1	0.6853	1	1	1
7	0.0303006759753016	0.29	0.0152668767505084	0	1	0	0.695	0	0
7	0.0303006759753016	0.29	0.0152668767505084	0	1	0.695	1	1	1
7	0.0303006759753016	0.3	0.0152668767505084	0	1	0	0.7049	0	0
7	0.0303006759753016	0.3	0.0152668767505084	0	1	0.7049	1	1	1
7	0.0303006759753016	0.31	0.0152668767505084	0	1	0	0.7151	0	0
7	0.0303006759753016	0.31	0.0152668767505084	0	1	0.7151	1	1	1
7	0.0303006759753016	0.32	0.0152668767505084	0	1	0	0.7257	0	0
7	0.0303006759753016	0.32	0.0152668767505084	0	1	0.7257	1	1	1
7	0.0303006759753016	0.33	0.0152668767505084	0	1	0	0.7365	0	0
7	0.0303006759753016	0.33	0.0152668767505084	0	1	0.7365	1	1	1
7	0.0303006759753016	0.34	0.0152668767505084	0	1	0	0.7477	0	0
7	0.0303006759753016	0.34	0.0152668767505084	0	1	0.7477	1	1	1
7	0.0303006759753016	0.35	0.0152668767505084	0	1	0	0.7592	0	0
7	0.0303006759753016	0.35	0.0152668767505084	0	1	0.7592	1	1	1
7	0.0303006759753016	0.36	0.0152668767505084	0	1	0	0.7711	0	0
7	0.0303006759753016	0.36	0.0152668767505084	0	1	0.7711	1	1	1
7	0.0303006759753016	0.37	0.0152668767505084	0	1	0	0.7833	0	0
7	0.0303006759753016	0.37	0.0152668767505084	0	1	0.7833	1	1	1
7	0.0303006759753016	0.38	0.0152668767505084	0	1	0	0.796	0	0
7	0.0303006759753016	0.38	0.0152668767505084	0	1	0.796	1	1	1
7	0.0303006759753016	0.39	0.0152668767505084	0	1	0	0.8091	0	0
7	0.0303006759753016	0.39	0.0152668767505084	0	1	0.8091	1	1	1
7	0.0303006759753016	0.4	0.0152668767505084	0	1	0	0.8226	0	0
7	0.0303006759753016	0.4	0.0152668767505084	0	1	0.8226	1	1	1
7	0.0303006759753016	0.41	0.0152668767505084	0	1	0	0.8365	0	0
7	0.0303006759753016	0.41	0.0152668767505084	0	1	0.8365	1	1	1
7	0.0303006759753016	0.42	0.0152668767505084	0	1	0	0.851	0	0
7	0.0303006759753016	0.42	0.0152668767505084	0	1	0.851	1	1	1
7	0.0303006759753016	0.43	0.0152668767505084	0	1	0	0.8659	0	0
7	0.0303006759753016	0.43	0.0152668767505084	0	1	0.8659	1	1	1
7	0.0303006759753016	0.44	0.0152668767505084	0	1	0	0.8814	0	0
7	0.0303006759753016	0.44	0.0152668767505084	0	1	0.8814	1	1	1
7	0.0303006759753016	0.45	0.0152668767505084	0	1	0	0.8975	0	0
7	0.0303006759753016	0.45	0.0152668767505084	0	1	0.8975	1	1	1
7	0.0303006759753016	0.46	0.0152668767505084	0	1	0	0.9141	0	0
7	0.0303006759753016	0.46	0.0152668767505084	0	1	0.9141	1	1	1
7	0.0303006759753016	0.47	0.0152668767505084	0	1	0	0.9314	0	0
7	0.0303006759753016	0.47	0.0152668767505084	0	1	0.9314	1	1	1
7	0.0303006759753016	0.48	0.0152668767505084	0	1	0	0.9494	0	0
7	0.0303006759753016	0.48	0.0152668767505084	0	1	0.9494	1	1	1
7	0.0303006759753016	0.49	0.0152668767505084	0	1	0	0.968	0	0
7	0.0303006759753016	0.49	0.0152668767505084	0	1	0.968	1	1	1
7	0.0303006759753016	0.5	0.0152668767505084	0	1	0	0.9874	0	0
7	0.0303006759753016	0.5	0.0152668767505084	0	1	0.9874	1	1	1
7	0.0303006759753016	0.51	0.0152668767505084	0	1	0	1	0	0
7	0.0303006759753016	0.52	0.0152668767505084	0	1	0	1	0	0
7	0.0303006759753016	0.53	0.0152668767505084	0	1	0	1	0	0
7	0.0303006759753016	0.54	0.0152668767505084	0	1	0	1	0	0
7	0.0303006759753016	0.55	0.0152668767505084	0	1	0	1	0	0
7	0.0303006759753016	0.56	0.0152668767505084	0	1	0	1	0	0
7	0.0303006759753016	0.57	0.0152668767505084	0	1	0	1	0	0
7	0.0303006759753016	0.58	0.0152668767505084	0	1	0	1	0	0
7	0.0303006759753016	0.59	0.0152668767505084	0	1	0	1	0	0
7	0.0303006759753016	0.6	0.0152668767505084	0	1	0	1	0	0
7	0.0303006759753016	0.61	0.0152668767505084	0	1	0	1	0	0
7	0.0303006759753016	0.62	0.0152668767505084	0	1	0	1	0	0
7	0.0303006759753016	0.63	0.0152668767505084	0	1	0	1	0	0
7	0.0303006759753016	0.64	0.0152668767505084	0	1	0	1	0	0
7	0.0303006759753016	0.65	0.0152668767505084	0	1	0	1	0	0
7	0.0303006759753016	0.66	0.0152668767505084	0	1	0	1	0	0
7	0.0303006759753016	0.67	0.0152668767505084	0	1	0	1	0	0
7	0.0303006759753016	0.68	0.0152668767505084	0	1	0	1	0	0
7	0.0303006759753016	0.69	0.0152668767505084	0	1	0	1	0	0
7	0.0303006759753016	0.7	0.0152668767505084	0	1	0	1	0	0
7	0.0303006759753016	0.71	0.0152668767505084	0	1	0	1	0	0
7	0.0303006759753016	0.72	0.0152668767505084	0	1	0	1	0	0
7	0.0303006759753016	0.73	0.0152668767505084	0	1	0	1	0	0
7	0.0303006759753016	0.74	0.0152668767505084	0	1	0	1	0	0
7	0.0303006759753016	0.75	0.0152668767505084	0	1	0	1	0	0
7	0.0303006759753016	0.76	0.0152668767505084	0	1	0	1	0	0
7	0.0303006759753016	0.77	0.0152668767505084	0	1	0	1	0	0
7	0.0303006759753016	0.78	0.0152668767505084	0	1	0	1	0	0
7	0.0303006759753016	0.79	0.0152668767505084	0	1	0	1	0	0
7	0.0303006759753016	0.8	0.0152668767505084	0	1	0	1	0	0
7	0.0303006759753016	0.81	0.0152668767505084	0	1	0	1	0	0
7	0.0303006759753016	0.82	0.0152668767505084	0	1	0	1	0	0
7	0.0303006759753016	0.83	0.0152668767505084	0	1	0	1	0	0
7	0.0303006759753016	0.84	0.0152668767505084	0	1	0	1	0	0
7	0.0303006759753016	0.85	0.0152668767505084	0	1	0	1	0	0
7	0.0303006759753016	0.86	0.0152668767505084	0	1	0	1	0	0
7	0.0303006759753016	0.87	0.0152668767505084	0	1	0	1	0	0
7	0.0303006759753016	0.88	0.0152668767505084	0	1	0	1	0	0
7	0.0303006759753016	0.89	0.0152668767505084	0	1	0	1	0	0
7	0.0303006759753016	0.9	0.0152668767505084	0	1	0	1	0	0
7	0.0303006759753016	0.91	0.0152668767505084	0	1	0	1	0	0
7	0.0303006759753016	0.92	0.0152668767505084	0	1	0	1	0	0
7	0.0303006759753016	0.93	0.0152668767505084	0	1	0	1	0	0
7	0.0303006759753016	0.94	0.0152668767505084	0	1	0	1	0	0
7	0.0303006759753016	0.95	0.0152668767505084	0	1	0	1	0	0
7	0.0303006759753016	0.96	0.0152668767505084	0	1	0	1	0	0
7	0.0303006759753016	0.97	0.0152668767505084	0	1	0	1	0	0
7	0.0303006759753016	0.98	0.0152668767505084	0	1	0	1	0	0
7	0.0303006759753016	0.99	0.0152668767505084	0	1	0	1	0	0
7	0.0303006759753016	1	0.0152668767505084	0	1	0	1	0	0
8	0.0303006759753016	0.01	0.0152668767505084	0	1	0	0.4456	0	0
8	0.0303006759753016	0.01	0.0152668767505084	0	1	0.4456	1	1	1
8	0.0303006759753016	0.02	0.0152668767505084	0	1	0	0.4502	0	0
8	0.0303006759753016	0.02	0.0152668767505084	0	1	0.4502	1	1	1
8	0.0303006759753016	0.03	0.0152668767505084	0	1	0	0.4548	0	0
8	0.0303006759753016	0.03	0.0152668767505084	0	1	0.4548	1	1	1
8	0.0303006759753016	0.04	0.0152668767505084	0	1	0	0.4596	0	0
8	0.0303006759753016	0.04	0.0152668767505084	0	1	0.4596	1	1	1
8	0.0303006759753016	0.05	0.0152668767505084	0	1	0	0.4644	0	0
8	0.0303006759753016	0.05	0.0152668767505084	0	1	0.4644	1	1	1
8	0.0303006759753016	0.06	0.0152668767505084	0	1	0	0.4694	0	0
8	0.0303006759753016	0.06	0.0152668767505084	0	1	0.4694	1	1	1
8	0.0303006759753016	0.07	0.0152668767505084	0	1	0	0.4744	0	0
8	0.0303006759753016	0.07	0.0152668767505084	0	1	0.4744	1	1	1
8	0.0303006759753016	0.08	0.0152668767505084	0	1	0	0.4796	0	0
8	0.0303006759753016	0.08	0.0152668767505084	0	1	0.4796	1	1	1
8	0.0303006759753016	0.09	0.0152668767505084	0	1	0	0.4849	0	0
8	0.0303006759753016	0.09	0.0152668767505084	0	1	0.4849	1	1	1
8	0.0303006759753016	0.1	0.0152668767505084	0	1	0	0.4903	0	0
8	0.0303006759753016	0.1	0.0152668767505084	0	1	0.4903	1	1	1
8	0.0303006759753016	0.11	0.0152668767505084	0	1	0	0.4958	0	0
8	0.0303006759753016	0.11	0.0152668767505084	0	1	0.4958	1	1	1
8	0.0303006759753016	0.12	0.0152668767505084	0	1	0	0.5015	0	0
8	0.0303006759753016	0.12	0.0152668767505084	0	1	0.5015	1	1	1
8	0.0303006759753016	0.13	0.0152668767505084	0	1	0	0.5073	0	0
8	0.0303006759753016	0.13	0.0152668767505084	0	1	0.5073	1	1	1
8	0.0303006759753016	0.14	0.0152668767505084	0	1	0	0.5132	0	0
8	0.0303006759753016	0.14	0.0152668767505084	0	1	0.5132	1	1	1
8	0.0303006759753016	0.15	0.0152668767505084	0	1	0	0.5193	0	0
8	0.0303006759753016	0.15	0.0152668767505084	0	1	0.5193	1	1	1
8	0.0303006759753016	0.16	0.0152668767505084	0	1	0	0.5255	0	0
8	0.0303006759753016	0.16	0.0152668767505084	0	1	0.5255	1	1	1
8	0.0303006759753016	0.17	0.0152668767505084	0	1	0	0.5318	0	0
8	0.0303006759753016	0.17	0.0152668767505084	0	1	0.5318	1	1	1
8	0.0303006759753016	0.18	0.0152668767505084	0	1	0	0.5383	0	0
8	0.0303006759753016	0.18	0.0152668767505084	0	1	0.5383	1	1	1
8	0.0303006759753016	0.19	0.0152668767505084	0	1	0	0.545	0	0
8	0.0303006759753016	0.19	0.0152668767505084	0	1	0.545	1	1	1
8	0.0303006759753016	0.2	0.0152668767505084	0	1	0	0.5518	0	0
8	0.0303006759753016	0.2	0.0152668767505084	0	1	0.5518	1	1	1
8	0.0303006759753016	0.21	0.0152668767505084	0	1	0	0.5589	0	0
8	0.0303006759753016	0.21	0.0152668767505084	0	1	0.5589	1	1	1
8	0.0303006759753016	0.22	0.0152668767505084	0	1	0	0.5661	0	0
8	0.0303006759753016	0.22	0.0152668767505084	0	1	0.5661	1	1	1
8	0.0303006759753016	0.23	0.0152668767505084	0	1	0	0.5734	0	0
8	0.0303006759753016	0.23	0.0152668767505084	0	1	0.5734	1	1	1
8	0.0303006759753016	0.24	0.0152668767505084	0	1	0	0.581	0	0
8	0.0303006759753016	0.24	0.0152668767505084	0	1	0.581	1	1	1
8	0.0303006759753016	0.25	0.0152668767505084	0	1	0	0.5888	0	0
8	0.0303006759753016	0.25	0.0152668767505084	0	1	0.5888	1	1	1
8	0.0303006759753016	0.26	0.0152668767505084	0	1	0	0.5968	0	0
8	0.0303006759753016	0.26	0.0152668767505084	0	1	0.5968	1	1	1
8	0.0303006759753016	0.27	0.0152668767505084	0	1	0	0.605	0	0
8	0.0303006759753016	0.27	0.0152668767505084	0	1	0.605	1	1	1
8	0.0303006759753016	0.28	0.0152668767505084	0	1	0	0.6134	0	0
8	0.0303006759753016	0.28	0.0152668767505084	0	1	0.6134	1	1	1
8	0.0303006759753016	0.29	0.0152668767505084	0	1	0	0.6221	0	0
8	0.0303006759753016	0.29	0.0152668767505084	0	1	0.6221	1	1	1
8	0.0303006759753016	0.3	0.0152668767505084	0	1	0	0.631	0	0
8	0.0303006759753016	0.3	0.0152668767505084	0	1	0.631	1	1	1
8	0.0303006759753016	0.31	0.0152668767505084	0	1	0	0.6402	0	0
8	0.0303006759753016	0.31	0.0152668767505084	0	1	0.6402	1	1	1
8	0.0303006759753016	0.32	0.0152668767505084	0	1	0	0.6497	0	0
8	0.0303006759753016	0.32	0.0152668767505084	0	1	0.6497	1	1	1
8	0.0303006759753016	0.33	0.0152668767505084	0	1	0	0.6594	0	0
8	0.0303006759753016	0.33	0.0152668767505084	0	1	0.6594	1	1	1
8	0.0303006759753016	0.34	0.0152668767505084	0	1	0	0.6695	0	0
8	0.0303006759753016	0.34	0.0152668767505084	0	1	0.6695	1	1	1
8	0.0303006759753016	0.35	0.0152668767505084	0	1	0	0.6798	0	0
8	0.0303006759753016	0.35	0.0152668767505084	0	1	0.6798	1	1	1
8	0.0303006759753016	0.36	0.0152668767505084	0	1	0	0.6905	0	0
8	0.0303006759753016	0.36	0.0152668767505084	0	1	0.6905	1	1	1
8	0.0303006759753016	0.37	0.0152668767505084	0	1	0	0.7015	0	0
8	0.0303006759753016	0.37	0.0152668767505084	0	1	0.7015	1	1	1
8	0.0303006759753016	0.38	0.0152668767505084	0	1	0	0.7129	0	0
8	0.0303006759753016	0.38	0.0152668767505084	0	1	0.7129	1	1	1
8	0.0303006759753016	0.39	0.0152668767505084	0	1	0	0.7246	0	0
8	0.0303006759753016	0.39	0.0152668767505084	0	1	0.7246	1	1	1
8	0.0303006759753016	0.4	0.0152668767505084	0	1	0	0.7368	0	0
8	0.0303006759753016	0.4	0.0152668767505084	0	1	0.7368	1	1	1
8	0.0303006759753016	0.41	0.0152668767505084	0	1	0	0.7494	0	0
8	0.0303006759753016	0.41	0.0152668767505084	0	1	0.7494	1	1	1
8	0.0303006759753016	0.42	0.0152668767505084	0	1	0	0.7623	0	0
8	0.0303006759753016	0.42	0.0152668767505084	0	1	0.7623	1	1	1
8	0.0303006759753016	0.43	0.0152668767505084	0	1	0	0.7758	0	0
8	0.0303006759753016	0.43	0.0152668767505084	0	1	0.7758	1	1	1
8	0.0303006759753016	0.44	0.0152668767505084	0	1	0	0.7897	0	0
8	0.0303006759753016	0.44	0.0152668767505084	0	1	0.7897	1	1	1
8	0.0303006759753016	0.45	0.0152668767505084	0	1	0	0.8042	0	0
8	0.0303006759753016	0.45	0.0152668767505084	0	1	0.8042	1	1	1
8	0.0303006759753016	0.46	0.0152668767505084	0	1	0	0.8192	0	0
8	0.0303006759753016	0.46	0.0152668767505084	0	1	0.8192	1	1	1
8	0.0303006759753016	0.47	0.0152668767505084	0	1	0	0.8347	0	0
8	0.0303006759753016	0.47	0.0152668767505084	0	1	0.8347	1	1	1
8	0.0303006759753016	0.48	0.0152668767505084	0	1	0	0.8509	0	0
8	0.0303006759753016	0.48	0.0152668767505084	0	1	0.8509	1	1	1
8	0.0303006759753016	0.49	0.0152668767505084	0	1	0	0.8677	0	0
8	0.0303006759753016	0.49	0.0152668767505084	0	1	0.8677	1	1	1
8	0.0303006759753016	0.5	0.0152668767505084	0	1	0	0.8851	0	0
8	0.0303006759753016	0.5	0.0152668767505084	0	1	0.8851	1	1	1
8	0.0303006759753016	0.51	0.0152668767505084	0	1	0	0.9033	0	0
8	0.0303006759753016	0.51	0.0152668767505084	0	1	0.9033	1	1	1
8	0.0303006759753016	0.52	0.0152668767505084	0	1	0	0.9223	0	0
8	0.0303006759753016	0.52	0.0152668767505084	0	1	0.9223	1	1	1
8	0.0303006759753016	0.53	0.0152668767505084	0	1	0	0.9421	0	0
8	0.0303006759753016	0.53	0.0152668767505084	0	1	0.9421	1	1	1
8	0.0303006759753016	0.54	0.0152668767505084	0	1	0	0.9627	0	0
8	0.0303006759753016	0.54	0.0152668767505084	0	1	0.9627	1	1	1
8	0.0303006759753016	0.55	0.0152668767505084	0	1	0	0.9843	0	0
8	0.0303006759753016	0.55	0.0152668767505084	0	1	0.9843	1	1	1
8	0.0303006759753016	0.56	0.0152668767505084	0	1	0	1	0	0
8	0.0303006759753016	0.57	0.0152668767505084	0	1	0	1	0	0
8	0.0303006759753016	0.58	0.0152668767505084	0	1	0	1	0	0
8	0.0303006759753016	0.59	0.0152668767505084	0	1	0	1	0	0
8	0.0303006759753016	0.6	0.0152668767505084	0	1	0	1	0	0
8	0.0303006759753016	0.61	0.0152668767505084	0	1	0	1	0	0
8	0.0303006759753016	0.62	0.0152668767505084	0	1	0	1	0	0
8	0.0303006759753016	0.63	0.0152668767505084	0	1	0	1	0	0
8	0.0303006759753016	0.64	0.0152668767505084	0	1	0	1	0	0
8	0.0303006759753016	0.65	0.0152668767505084	0	1	0	1	0	0
8	0.0303006759753016	0.66	0.0152668767505084	0	1	0	1	0	0
8	0.0303006759753016	0.67	0.0152668767505084	0	1	0	1	0	0
8	0.0303006759753016	0.68	0.0152668767505084	0	1	0	1	0	0
8	0.0303006759753016	0.69	0.0152668767505084	0	1	0	1	0	0
8	0.0303006759753016	0.7	0.0152668767505084	0	1	0	1	0	0
8	0.0303006759753016	0.71	0.0152668767505084	0	1	0	1	0	0
8	0.0303006759753016	0.72	0.0152668767505084	0	1	0	1	0	0
8	0.0303006759753016	0.73	0.0152668767505084	0	1	0	1	0	0
8	0.0303006759753016	0.74	0.0152668767505084	0	1	0	1	0	0
8	0.0303006759753016	0.75	0.0152668767505084	0	1	0	1	0	0
8	0.0303006759753016	0.76	0.0152668767505084	0	1	0	1	0	0
8	0.0303006759753016	0.77	0.0152668767505084	0	1	0	1	0	0
8	0.0303006759753016	0.78	0.0152668767505084	0	1	0	1	0	0
8	0.0303006759753016	0.79	0.0152668767505084	0	1	0	1	0	0
8	0.0303006759753016	0.8	0.0152668767505084	0	1	0	1	0	0
8	0.0303006759753016	0.81	0.0152668767505084	0	1	0	1	0	0
8	0.0303006759753016	0.82	0.0152668767505084	0	1	0	1	0	0
8	0.0303006759753016	0.83	0.0152668767505084	0	1	0	1	0	0
8	0.0303006759753016	0.84	0.0152668767505084	0	1	0	1	0	0
8	0.0303006759753016	0.85	0.0152668767505084	0	1	0	1	0	0
8	0.0303006759753016	0.86	0.0152668767505084	0	1	0	1	0	0
8	0.0303006759753016	0.87	0.0152668767505084	0	1	0	1	0	0
8	0.0303006759753016	0.88	0.0152668767505084	0	1	0	1	0	0
8	0.0303006759753016	0.89	0.0152668767505084	0	1	0	1	0	0
8	0.0303006759753016	0.9	0.0152668767505084	0	1	0	1	0	0
8	0.0303006759753016	0.91	0.0152668767505084	0	1	0	1	0	0
8	0.0303006759753016	0.92	0.0152668767505084	0	1	0	1	0	0
8	0.0303006759753016	0.93	0.0152668767505084	0	1	0	1	0	0
8	0.0303006759753016	0.94	0.0152668767505084	0	1	0	1	0	0
8	0.0303006759753016	0.95	0.0152668767505084	0	1	0	1	0	0
8	0.0303006759753016	0.96	0.0152668767505084	0	1	0	1	0	0
8	0.0303006759753016	0.97	0.0152668767505084	0	1	0	1	0	0
8	0.0303006759753016	0.98	0.0152668767505084	0	1	0	1	0	0
8	0.0303006759753016	0.99	0.0152668767505084	0	1	0	1	0	0
8	0.0303006759753016	1	0.0152668767505084	0	1	0	1	0	0
9	0.0303006759753016	0.01	0.0152668767505084	0	1	0	0.4034	0	0
9	0.0303006759753016	0.01	0.0152668767505084	0	1	0.4034	1	1	1
9	0.0303006759753016	0.02	0.0152668767505084	0	1	0	0.4075	0	0
9	0.0303006759753016	0.02	0.0152668767505084	0	1	0.4075	1	1	1
9	0.0303006759753016	0.03	0.0152668767505084	0	1	0	0.4118	0	0
9	0.0303006759753016	0.03	0.0152668767505084	0	1	0.4118	1	1	1
9	0.0303006759753016	0.04	0.0152668767505084	0	1	0	0.4161	0	0
9	0.0303006759753016	0.04	0.0152668767505084	0	1	0.4161	1	1	1
9	0.0303006759753016	0.05	0.0152668767505084	0	1	0	0.4205	0	0
9	0.0303006759753016	0.05	0.0152668767505084	0	1	0.4205	1	1	1
9	0.0303006759753016	0.06	0.0152668767505084	0	1	0	0.425	0	0
9	0.0303006759753016	0.06	0.0152668767505084	0	1	0.425	1	1	1
9	0.0303006759753016	0.07	0.0152668767505084	0	1	0	0.4296	0	0
9	0.0303006759753016	0.07	0.0152668767505084	0	1	0.4296	1	1	1
9	0.0303006759753016	0.08	0.0152668767505084	0	1	0	0.4343	0	0
9	0.0303006759753016	0.08	0.0152668767505084	0	1	0.4343	1	1	1
9	0.0303006759753016	0.09	0.0152668767505084	0	1	0	0.4391	0	0
9	0.0303006759753016	0.09	0.0152668767505084	0	1	0.4391	1	1	1
9	0.0303006759753016	0.1	0.0152668767505084	0	1	0	0.444	0	0
9	0.0303006759753016	0.1	0.0152668767505084	0	1	0.444	1	1	1
9	0.0303006759753016	0.11	0.0152668767505084	0	1	0	0.449	0	0
9	0.0303006759753016	0.11	0.0152668767505084	0	1	0.449	1	1	1
9	0.0303006759753016	0.12	0.0152668767505084	0	1	0	0.4541	0	0
9	0.0303006759753016	0.12	0.0152668767505084	0	1	0.4541	1	1	1
9	0.0303006759753016	0.13	0.0152668767505084	0	1	0	0.4594	0	0
9	0.0303006759753016	0.13	0.0152668767505084	0	1	0.4594	1	1	1
9	0.0303006759753016	0.14	0.0152668767505084	0	1	0	0.4647	0	0
9	0.0303006759753016	0.14	0.0152668767505084	0	1	0.4647	1	1	1
9	0.0303006759753016	0.15	0.0152668767505084	0	1	0	0.4702	0	0
9	0.0303006759753016	0.15	0.0152668767505084	0	1	0.4702	1	1	1
9	0.0303006759753016	0.16	0.0152668767505084	0	1	0	0.4759	0	0
9	0.0303006759753016	0.16	0.0152668767505084	0	1	0.4759	1	1	1
9	0.0303006759753016	0.17	0.0152668767505084	0	1	0	0.4816	0	0
9	0.0303006759753016	0.17	0.0152668767505084	0	1	0.4816	1	1	1
9	0.0303006759753016	0.18	0.0152668767505084	0	1	0	0.4875	0	0
9	0.0303006759753016	0.18	0.0152668767505084	0	1	0.4875	1	1	1
9	0.0303006759753016	0.19	0.0152668767505084	0	1	0	0.4936	0	0
9	0.0303006759753016	0.19	0.0152668767505084	0	1	0.4936	1	1	1
9	0.0303006759753016	0.2	0.0152668767505084	0	1	0	0.4998	0	0
9	0.0303006759753016	0.2	0.0152668767505084	0	1	0.4998	1	1	1
9	0.0303006759753016	0.21	0.0152668767505084	0	1	0	0.5062	0	0
9	0.0303006759753016	0.21	0.0152668767505084	0	1	0.5062	1	1	1
9	0.0303006759753016	0.22	0.0152668767505084	0	1	0	0.5127	0	0
9	0.0303006759753016	0.22	0.0152668767505084	0	1	0.5127	1	1	1
9	0.0303006759753016	0.23	0.0152668767505084	0	1	0	0.5194	0	0
9	0.0303006759753016	0.23	0.0152668767505084	0	1	0.5194	1	1	1
9	0.0303006759753016	0.24	0.0152668767505084	0	1	0	0.5263	0	0
9	0.0303006759753016	0.24	0.0152668767505084	0	1	0.5263	1	1	1
9	0.0303006759753016	0.25	0.0152668767505084	0	1	0	0.5334	0	0
9	0.0303006759753016	0.25	0.0152668767505084	0	1	0.5334	1	1	1
9	0.0303006759753016	0.26	0.0152668767505084	0	1	0	0.5406	0	0
9	0.0303006759753016	0.26	0.0152668767505084	0	1	0.5406	1	1	1
9	0.0303006759753016	0.27	0.0152668767505084	0	1	0	0.5481	0	0
9	0.0303006759753016	0.27	0.0152668767505084	0	1	0.5481	1	1	1
9	0.0303006759753016	0.28	0.0152668767505084	0	1	0	0.5557	0	0
9	0.0303006759753016	0.28	0.0152668767505084	0	1	0.5557	1	1	1
9	0.0303006759753016	0.29	0.0152668767505084	0	1	0	0.5636	0	0
9	0.0303006759753016	0.29	0.0152668767505084	0	1	0.5636	1	1	1
9	0.0303006759753016	0.3	0.0152668767505084	0	1	0	0.5717	0	0
9	0.0303006759753016	0.3	0.0152668767505084	0	1	0.5717	1	1	1
9	0.0303006759753016	0.31	0.0152668767505084	0	1	0	0.5801	0	0
9	0.0303006759753016	0.31	0.0152668767505084	0	1	0.5801	1	1	1
9	0.0303006759753016	0.32	0.0152668767505084	0	1	0	0.5887	0	0
9	0.0303006759753016	0.32	0.0152668767505084	0	1	0.5887	1	1	1
9	0.0303006759753016	0.33	0.0152668767505084	0	1	0	0.5975	0	0
9	0.0303006759753016	0.33	0.0152668767505084	0	1	0.5975	1	1	1
9	0.0303006759753016	0.34	0.0152668767505084	0	1	0	0.6067	0	0
9	0.0303006759753016	0.34	0.0152668767505084	0	1	0.6067	1	1	1
9	0.0303006759753016	0.35	0.0152668767505084	0	1	0	0.6161	0	0
9	0.0303006759753016	0.35	0.0152668767505084	0	1	0.6161	1	1	1
9	0.0303006759753016	0.36	0.0152668767505084	0	1	0	0.6258	0	0
9	0.0303006759753016	0.36	0.0152668767505084	0	1	0.6258	1	1	1
9	0.0303006759753016	0.37	0.0152668767505084	0	1	0	0.6358	0	0
9	0.0303006759753016	0.37	0.0152668767505084	0	1	0.6358	1	1	1
9	0.0303006759753016	0.38	0.0152668767505084	0	1	0	0.6461	0	0
9	0.0303006759753016	0.38	0.0152668767505084	0	1	0.6461	1	1	1
9	0.0303006759753016	0.39	0.0152668767505084	0	1	0	0.6568	0	0
9	0.0303006759753016	0.39	0.0152668767505084	0	1	0.6568	1	1	1
9	0.0303006759753016	0.4	0.0152668767505084	0	1	0	0.6679	0	0
9	0.0303006759753016	0.4	0.0152668767505084	0	1	0.6679	1	1	1
9	0.0303006759753016	0.41	0.0152668767505084	0	1	0	0.6793	0	0
9	0.0303006759753016	0.41	0.0152668767505084	0	1	0.6793	1	1	1
9	0.0303006759753016	0.42	0.0152668767505084	0	1	0	0.6911	0	0
9	0.0303006759753016	0.42	0.0152668767505084	0	1	0.6911	1	1	1
9	0.0303006759753016	0.43	0.0152668767505084	0	1	0	0.7033	0	0
9	0.0303006759753016	0.43	0.0152668767505084	0	1	0.7033	1	1	1
9	0.0303006759753016	0.44	0.0152668767505084	0	1	0	0.716	0	0
9	0.0303006759753016	0.44	0.0152668767505084	0	1	0.716	1	1	1
9	0.0303006759753016	0.45	0.0152668767505084	0	1	0	0.7292	0	0
9	0.0303006759753016	0.45	0.0152668767505084	0	1	0.7292	1	1	1
9	0.0303006759753016	0.46	0.0152668767505084	0	1	0	0.7428	0	0
9	0.0303006759753016	0.46	0.0152668767505084	0	1	0.7428	1	1	1
9	0.0303006759753016	0.47	0.0152668767505084	0	1	0	0.757	0	0
9	0.0303006759753016	0.47	0.0152668767505084	0	1	0.757	1	1	1
9	0.0303006759753016	0.48	0.0152668767505084	0	1	0	0.7717	0	0
9	0.0303006759753016	0.48	0.0152668767505084	0	1	0.7717	1	1	1
9	0.0303006759753016	0.49	0.0152668767505084	0	1	0	0.787	0	0
9	0.0303006759753016	0.49	0.0152668767505084	0	1	0.787	1	1	1
9	0.0303006759753016	0.5	0.0152668767505084	0	1	0	0.8029	0	0
9	0.0303006759753016	0.5	0.0152668767505084	0	1	0.8029	1	1	1
9	0.0303006759753016	0.51	0.0152668767505084	0	1	0	0.8194	0	0
9	0.0303006759753016	0.51	0.0152668767505084	0	1	0.8194	1	1	1
9	0.0303006759753016	0.52	0.0152668767505084	0	1	0	0.8367	0	0
9	0.0303006759753016	0.52	0.0152668767505084	0	1	0.8367	1	1	1
9	0.0303006759753016	0.53	0.0152668767505084	0	1	0	0.8547	0	0
9	0.0303006759753016	0.53	0.0152668767505084	0	1	0.8547	1	1	1
9	0.0303006759753016	0.54	0.0152668767505084	0	1	0	0.8735	0	0
9	0.0303006759753016	0.54	0.0152668767505084	0	1	0.8735	1	1	1
9	0.0303006759753016	0.55	0.0152668767505084	0	1	0	0.8932	0	0
9	0.0303006759753016	0.55	0.0152668767505084	0	1	0.8932	1	1	1
9	0.0303006759753016	0.56	0.0152668767505084	0	1	0	0.9137	0	0
9	0.0303006759753016	0.56	0.0152668767505084	0	1	0.9137	1	1	1
9	0.0303006759753016	0.57	0.0152668767505084	0	1	0	0.9353	0	0
9	0.0303006759753016	0.57	0.0152668767505084	0	1	0.9353	1	1	1
9	0.0303006759753016	0.58	0.0152668767505084	0	1	0	0.9578	0	0
9	0.0303006759753016	0.58	0.0152668767505084	0	1	0.9578	1	1	1
9	0.0303006759753016	0.59	0.0152668767505084	0	1	0	0.9815	0	0
9	0.0303006759753016	0.59	0.0152668767505084	0	1	0.9815	1	1	1
9	0.0303006759753016	0.6	0.0152668767505084	0	1	0	1	0	0
9	0.0303006759753016	0.61	0.0152668767505084	0	1	0	1	0	0
9	0.0303006759753016	0.62	0.0152668767505084	0	1	0	1	0	0
9	0.0303006759753016	0.63	0.0152668767505084	0	1	0	1	0	0
9	0.0303006759753016	0.64	0.0152668767505084	0	1	0	1	0	0
9	0.0303006759753016	0.65	0.0152668767505084	0	1	0	1	0	0
9	0.0303006759753016	0.66	0.0152668767505084	0	1	0	1	0	0
9	0.0303006759753016	0.67	0.0152668767505084	0	1	0	1	0	0
9	0.0303006759753016	0.68	0.0152668767505084	0	1	0	1	0	0
9	0.0303006759753016	0.69	0.0152668767505084	0	1	0	1	0	0
9	0.0303006759753016	0.7	0.0152668767505084	0	1	0	1	0	0
9	0.0303006759753016	0.71	0.0152668767505084	0	1	0	1	0	0
9	0.0303006759753016	0.72	0.0152668767505084	0	1	0	1	0	0
9	0.0303006759753016	0.73	0.0152668767505084	0	1	0	1	0	0
9	0.0303006759753016	0.74	0.0152668767505084	0	1	0	1	0	0
9	0.0303006759753016	0.75	0.0152668767505084	0	1	0	1	0	0
9	0.0303006759753016	0.76	0.0152668767505084	0	1	0	1	0	0
9	0.0303006759753016	0.77	0.0152668767505084	0	1	0	1	0	0
9	0.0303006759753016	0.78	0.0152668767505084	0	1	0	1	0	0
9	0.0303006759753016	0.79	0.0152668767505084	0	1	0	1	0	0
9	0.0303006759753016	0.8	0.0152668767505084	0	1	0	1	0	0
9	0.0303006759753016	0.81	0.0152668767505084	0	1	0	1	0	0
9	0.0303006759753016	0.82	0.0152668767505084	0	1	0	1	0	0
9	0.0303006759753016	0.83	0.0152668767505084	0	1	0	1	0	0
9	0.0303006759753016	0.84	0.0152668767505084	0	1	0	1	0	0
9	0.0303006759753016	0.85	0.0152668767505084	0	1	0	1	0	0
9	0.0303006759753016	0.86	0.0152668767505084	0	1	0	1	0	0
9	0.0303006759753016	0.87	0.0152668767505084	0	1	0	1	0	0
9	0.0303006759753016	0.88	0.0152668767505084	0	1	0	1	0	0
9	0.0303006759753016	0.89	0.0152668767505084	0	1	0	1	0	0
9	0.0303006759753016	0.9	0.0152668767505084	0	1	0	1	0	0
9	0.0303006759753016	0.91	0.0152668767505084	0	1	0	1	0	0
9	0.0303006759753016	0.92	0.0152668767505084	0	1	0	1	0	0
9	0.0303006759753016	0.93	0.0152668767505084	0	1	0	1	0	0
9	0.0303006759753016	0.94	0.0152668767505084	0	1	0	1	0	0
9	0.0303006759753016	0.95	0.0152668767505084	0	1	0	1	0	0
9	0.0303006759753016	0.96	0.0152668767505084	0	1	0	1	0	0
9	0.0303006759753016	0.97	0.0152668767505084	0	1	0	1	0	0
9	0.0303006759753016	0.98	0.0152668767505084	0	1	0	1	0	0
9	0.0303006759753016	0.99	0.0152668767505084	0	1	0	1	0	0
9	0.0303006759753016	1	0.0152668767505084	0	1	0	1	0	0
10	0.0303006759753016	0.01	0.0152668767505084	0	1	0	0.3688	0	0
10	0.0303006759753016	0.01	0.0152668767505084	0	1	0.3688	1	1	1
10	0.0303006759753016	0.02	0.0152668767505084	0	1	0	0.3726	0	0
10	0.0303006759753016	0.02	0.0152668767505084	0	1	0.3726	1	1	1
10	0.0303006759753016	0.03	0.0152668767505084	0	1	0	0.3765	0	0
10	0.0303006759753016	0.03	0.0152668767505084	0	1	0.3765	1	1	1
10	0.0303006759753016	0.04	0.0152668767505084	0	1	0	0.3804	0	0
10	0.0303006759753016	0.04	0.0152668767505084	0	1	0.3804	1	1	1
10	0.0303006759753016	0.05	0.0152668767505084	0	1	0	0.3845	0	0
10	0.0303006759753016	0.05	0.0152668767505084	0	1	0.3845	1	1	1
10	0.0303006759753016	0.06	0.0152668767505084	0	1	0	0.3886	0	0
10	0.0303006759753016	0.06	0.0152668767505084	0	1	0.3886	1	1	1
10	0.0303006759753016	0.07	0.0152668767505084	0	1	0	0.3928	0	0
10	0.0303006759753016	0.07	0.0152668767505084	0	1	0.3928	1	1	1
10	0.0303006759753016	0.08	0.0152668767505084	0	1	0	0.3971	0	0
10	0.0303006759753016	0.08	0.0152668767505084	0	1	0.3971	1	1	1
10	0.0303006759753016	0.09	0.0152668767505084	0	1	0	0.4015	0	0
10	0.0303006759753016	0.09	0.0152668767505084	0	1	0.4015	1	1	1
10	0.0303006759753016	0.1	0.0152668767505084	0	1	0	0.406	0	0
10	0.0303006759753016	0.1	0.0152668767505084	0	1	0.406	1	1	1
10	0.0303006759753016	0.11	0.0152668767505084	0	1	0	0.4106	0	0
10	0.0303006759753016	0.11	0.0152668767505084	0	1	0.4106	1	1	1
10	0.0303006759753016	0.12	0.0152668767505084	0	1	0	0.4153	0	0
10	0.0303006759753016	0.12	0.0152668767505084	0	1	0.4153	1	1	1
10	0.0303006759753016	0.13	0.0152668767505084	0	1	0	0.4201	0	0
10	0.0303006759753016	0.13	0.0152668767505084	0	1	0.4201	1	1	1
10	0.0303006759753016	0.14	0.0152668767505084	0	1	0	0.425	0	0
10	0.0303006759753016	0.14	0.0152668767505084	0	1	0.425	1	1	1
10	0.0303006759753016	0.15	0.0152668767505084	0	1	0	0.43	0	0
10	0.0303006759753016	0.15	0.0152668767505084	0	1	0.43	1	1	1
10	0.0303006759753016	0.16	0.0152668767505084	0	1	0	0.4352	0	0
10	0.0303006759753016	0.16	0.0152668767505084	0	1	0.4352	1	1	1
10	0.0303006759753016	0.17	0.0152668767505084	0	1	0	0.4405	0	0
10	0.0303006759753016	0.17	0.0152668767505084	0	1	0.4405	1	1	1
10	0.0303006759753016	0.18	0.0152668767505084	0	1	0	0.4459	0	0
10	0.0303006759753016	0.18	0.0152668767505084	0	1	0.4459	1	1	1
10	0.0303006759753016	0.19	0.0152668767505084	0	1	0	0.4515	0	0
10	0.0303006759753016	0.19	0.0152668767505084	0	1	0.4515	1	1	1
10	0.0303006759753016	0.2	0.0152668767505084	0	1	0	0.4571	0	0
10	0.0303006759753016	0.2	0.0152668767505084	0	1	0.4571	1	1	1
10	0.0303006759753016	0.21	0.0152668767505084	0	1	0	0.463	0	0
10	0.0303006759753016	0.21	0.0152668767505084	0	1	0.463	1	1	1
10	0.0303006759753016	0.22	0.0152668767505084	0	1	0	0.469	0	0
10	0.0303006759753016	0.22	0.0152668767505084	0	1	0.469	1	1	1
10	0.0303006759753016	0.23	0.0152668767505084	0	1	0	0.4751	0	0
10	0.0303006759753016	0.23	0.0152668767505084	0	1	0.4751	1	1	1
10	0.0303006759753016	0.24	0.0152668767505084	0	1	0	0.4814	0	0
10	0.0303006759753016	0.24	0.0152668767505084	0	1	0.4814	1	1	1
10	0.0303006759753016	0.25	0.0152668767505084	0	1	0	0.4879	0	0
10	0.0303006759753016	0.25	0.0152668767505084	0	1	0.4879	1	1	1
10	0.0303006759753016	0.26	0.0152668767505084	0	1	0	0.4945	0	0
10	0.0303006759753016	0.26	0.0152668767505084	0	1	0.4945	1	1	1
10	0.0303006759753016	0.27	0.0152668767505084	0	1	0	0.5014	0	0
10	0.0303006759753016	0.27	0.0152668767505084	0	1	0.5014	1	1	1
10	0.0303006759753016	0.28	0.0152668767505084	0	1	0	0.5084	0	0
10	0.0303006759753016	0.28	0.0152668767505084	0	1	0.5084	1	1	1
10	0.0303006759753016	0.29	0.0152668767505084	0	1	0	0.5156	0	0
10	0.0303006759753016	0.29	0.0152668767505084	0	1	0.5156	1	1	1
10	0.0303006759753016	0.3	0.0152668767505084	0	1	0	0.5231	0	0
10	0.0303006759753016	0.3	0.0152668767505084	0	1	0.5231	1	1	1
10	0.0303006759753016	0.31	0.0152668767505084	0	1	0	0.5307	0	0
10	0.0303006759753016	0.31	0.0152668767505084	0	1	0.5307	1	1	1
10	0.0303006759753016	0.32	0.0152668767505084	0	1	0	0.5386	0	0
10	0.0303006759753016	0.32	0.0152668767505084	0	1	0.5386	1	1	1
10	0.0303006759753016	0.33	0.0152668767505084	0	1	0	0.5467	0	0
10	0.0303006759753016	0.33	0.0152668767505084	0	1	0.5467	1	1	1
10	0.0303006759753016	0.34	0.0152668767505084	0	1	0	0.5551	0	0
10	0.0303006759753016	0.34	0.0152668767505084	0	1	0.5551	1	1	1
10	0.0303006759753016	0.35	0.0152668767505084	0	1	0	0.5637	0	0
10	0.0303006759753016	0.35	0.0152668767505084	0	1	0.5637	1	1	1
10	0.0303006759753016	0.36	0.0152668767505084	0	1	0	0.5726	0	0
10	0.0303006759753016	0.36	0.0152668767505084	0	1	0.5726	1	1	1
10	0.0303006759753016	0.37	0.0152668767505084	0	1	0	0.5818	0	0
10	0.0303006759753016	0.37	0.0152668767505084	0	1	0.5818	1	1	1
10	0.0303006759753016	0.38	0.0152668767505084	0	1	0	0.5913	0	0
10	0.0303006759753016	0.38	0.0152668767505084	0	1	0.5913	1	1	1
10	0.0303006759753016	0.39	0.0152668767505084	0	1	0	0.6011	0	0
10	0.0303006759753016	0.39	0.0152668767505084	0	1	0.6011	1	1	1
10	0.0303006759753016	0.4	0.0152668767505084	0	1	0	0.6113	0	0
10	0.0303006759753016	0.4	0.0152668767505084	0	1	0.6113	1	1	1
10	0.0303006759753016	0.41	0.0152668767505084	0	1	0	0.6218	0	0
10	0.0303006759753016	0.41	0.0152668767505084	0	1	0.6218	1	1	1
10	0.0303006759753016	0.42	0.0152668767505084	0	1	0	0.6326	0	0
10	0.0303006759753016	0.42	0.0152668767505084	0	1	0.6326	1	1	1
10	0.0303006759753016	0.43	0.0152668767505084	0	1	0	0.6438	0	0
10	0.0303006759753016	0.43	0.0152668767505084	0	1	0.6438	1	1	1
10	0.0303006759753016	0.44	0.0152668767505084	0	1	0	0.6555	0	0
10	0.0303006759753016	0.44	0.0152668767505084	0	1	0.6555	1	1	1
10	0.0303006759753016	0.45	0.0152668767505084	0	1	0	0.6675	0	0
10	0.0303006759753016	0.45	0.0152668767505084	0	1	0.6675	1	1	1
10	0.0303006759753016	0.46	0.0152668767505084	0	1	0	0.6801	0	0
10	0.0303006759753016	0.46	0.0152668767505084	0	1	0.6801	1	1	1
10	0.0303006759753016	0.47	0.0152668767505084	0	1	0	0.6931	0	0
10	0.0303006759753016	0.47	0.0152668767505084	0	1	0.6931	1	1	1
10	0.0303006759753016	0.48	0.0152668767505084	0	1	0	0.7066	0	0
10	0.0303006759753016	0.48	0.0152668767505084	0	1	0.7066	1	1	1
10	0.0303006759753016	0.49	0.0152668767505084	0	1	0	0.7206	0	0
10	0.0303006759753016	0.49	0.0152668767505084	0	1	0.7206	1	1	1
10	0.0303006759753016	0.5	0.0152668767505084	0	1	0	0.7353	0	0
10	0.0303006759753016	0.5	0.0152668767505084	0	1	0.7353	1	1	1
10	0.0303006759753016	0.51	0.0152668767505084	0	1	0	0.7505	0	0
10	0.0303006759753016	0.51	0.0152668767505084	0	1	0.7505	1	1	1
10	0.0303006759753016	0.52	0.0152668767505084	0	1	0	0.7663	0	0
10	0.0303006759753016	0.52	0.0152668767505084	0	1	0.7663	1	1	1
10	0.0303006759753016	0.53	0.0152668767505084	0	1	0	0.7829	0	0
10	0.0303006759753016	0.53	0.0152668767505084	0	1	0.7829	1	1	1
10	0.0303006759753016	0.54	0.0152668767505084	0	1	0	0.8002	0	0
10	0.0303006759753016	0.54	0.0152668767505084	0	1	0.8002	1	1	1
10	0.0303006759753016	0.55	0.0152668767505084	0	1	0	0.8183	0	0
10	0.0303006759753016	0.55	0.0152668767505084	0	1	0.8183	1	1	1
10	0.0303006759753016	0.56	0.0152668767505084	0	1	0	0.8372	0	0
10	0.0303006759753016	0.56	0.0152668767505084	0	1	0.8372	1	1	1
10	0.0303006759753016	0.57	0.0152668767505084	0	1	0	0.857	0	0
10	0.0303006759753016	0.57	0.0152668767505084	0	1	0.857	1	1	1
10	0.0303006759753016	0.58	0.0152668767505084	0	1	0	0.8777	0	0
10	0.0303006759753016	0.58	0.0152668767505084	0	1	0.8777	1	1	1
10	0.0303006759753016	0.59	0.0152668767505084	0	1	0	0.8995	0	0
10	0.0303006759753016	0.59	0.0152668767505084	0	1	0.8995	1	1	1
10	0.0303006759753016	0.6	0.0152668767505084	0	1	0	0.9224	0	0
10	0.0303006759753016	0.6	0.0152668767505084	0	1	0.9224	1	1	1
10	0.0303006759753016	0.61	0.0152668767505084	0	1	0	0.9465	0	0
10	0.0303006759753016	0.61	0.0152668767505084	0	1	0.9465	1	1	1
10	0.0303006759753016	0.62	0.0152668767505084	0	1	0	0.9719	0	0
10	0.0303006759753016	0.62	0.0152668767505084	0	1	0.9719	1	1	1
10	0.0303006759753016	0.63	0.0152668767505084	0	1	0	0.9987	0	0
10	0.0303006759753016	0.63	0.0152668767505084	0	1	0.9987	1	1	1
10	0.0303006759753016	0.64	0.0152668767505084	0	1	0	1	0	0
10	0.0303006759753016	0.65	0.0152668767505084	0	1	0	1	0	0
10	0.0303006759753016	0.66	0.0152668767505084	0	1	0	1	0	0
10	0.0303006759753016	0.67	0.0152668767505084	0	1	0	1	0	0
10	0.0303006759753016	0.68	0.0152668767505084	0	1	0	1	0	0
10	0.0303006759753016	0.69	0.0152668767505084	0	1	0	1	0	0
10	0.0303006759753016	0.7	0.0152668767505084	0	1	0	1	0	0
10	0.0303006759753016	0.71	0.0152668767505084	0	1	0	1	0	0
10	0.0303006759753016	0.72	0.0152668767505084	0	1	0	1	0	0
10	0.0303006759753016	0.73	0.0152668767505084	0	1	0	1	0	0
10	0.0303006759753016	0.74	0.0152668767505084	0	1	0	1	0	0
10	0.0303006759753016	0.75	0.0152668767505084	0	1	0	1	0	0
10	0.0303006759753016	0.76	0.0152668767505084	0	1	0	1	0	0
10	0.0303006759753016	0.77	0.0152668767505084	0	1	0	1	0	0
10	0.0303006759753016	0.78	0.0152668767505084	0	1	0	1	0	0
10	0.0303006759753016	0.79	0.0152668767505084	0	1	0	1	0	0
10	0.0303006759753016	0.8	0.0152668767505084	0	1	0	1	0	0
10	0.0303006759753016	0.81	0.0152668767505084	0	1	0	1	0	0
10	0.0303006759753016	0.82	0.0152668767505084	0	1	0	1	0	0
10	0.0303006759753016	0.83	0.0152668767505084	0	1	0	1	0	0
10	0.0303006759753016	0.84	0.0152668767505084	0	1	0	1	0	0
10	0.0303006759753016	0.85	0.0152668767505084	0	1	0	1	0	0
10	0.0303006759753016	0.86	0.0152668767505084	0	1	0	1	0	0
10	0.0303006759753016	0.87	0.0152668767505084	0	1	0	1	0	0
10	0.0303006759753016	0.88	0.0152668767505084	0	1	0	1	0	0
10	0.0303006759753016	0.89	0.0152668767505084	0	1	0	1	0	0
10	0.0303006759753016	0.9	0.0152668767505084	0	1	0	1	0	0
10	0.0303006759753016	0.91	0.0152668767505084	0	1	0	1	0	0
10	0.0303006759753016	0.92	0.0152668767505084	0	1	0	1	0	0
10	0.0303006759753016	0.93	0.0152668767505084	0	1	0	1	0	0
10	0.0303006759753016	0.94	0.0152668767505084	0	1	0	1	0	0
10	0.0303006759753016	0.95	0.0152668767505084	0	1	0	1	0	0
10	0.0303006759753016	0.96	0.0152668767505084	0	1	0	1	0	0
10	0.0303006759753016	0.97	0.0152668767505084	0	1	0	1	0	0
10	0.0303006759753016	0.98	0.0152668767505084	0	1	0	1	0	0
10	0.0303006759753016	0.99	0.0152668767505084	0	1	0	1	0	0
10	0.0303006759753016	1	0.0152668767505084	0	1	0	1	0	0
11	0.0303006759753016	0.01	0.0152668767505084	0	1	0	0.34	0	0
11	0.0303006759753016	0.01	0.0152668767505084	0	1	0.34	1	1	1
11	0.0303006759753016	0.02	0.0152668767505084	0	1	0	0.3435	0	0
11	0.0303006759753016	0.02	0.0152668767505084	0	1	0.3435	1	1	1
11	0.0303006759753016	0.03	0.0152668767505084	0	1	0	0.347	0	0
11	0.0303006759753016	0.03	0.0152668767505084	0	1	0.347	1	1	1
11	0.0303006759753016	0.04	0.0152668767505084	0	1	0	0.3507	0	0
11	0.0303006759753016	0.04	0.0152668767505084	0	1	0.3507	1	1	1
11	0.0303006759753016	0.05	0.0152668767505084	0	1	0	0.3544	0	0
11	0.0303006759753016	0.05	0.0152668767505084	0	1	0.3544	1	1	1
11	0.0303006759753016	0.06	0.0152668767505084	0	1	0	0.3582	0	0
11	0.0303006759753016	0.06	0.0152668767505084	0	1	0.3582	1	1	1
11	0.0303006759753016	0.07	0.0152668767505084	0	1	0	0.3621	0	0
11	0.0303006759753016	0.07	0.0152668767505084	0	1	0.3621	1	1	1
11	0.0303006759753016	0.08	0.0152668767505084	0	1	0	0.3661	0	0
11	0.0303006759753016	0.08	0.0152668767505084	0	1	0.3661	1	1	1
11	0.0303006759753016	0.09	0.0152668767505084	0	1	0	0.3701	0	0
11	0.0303006759753016	0.09	0.0152668767505084	0	1	0.3701	1	1	1
11	0.0303006759753016	0.1	0.0152668767505084	0	1	0	0.3743	0	0
11	0.0303006759753016	0.1	0.0152668767505084	0	1	0.3743	1	1	1
11	0.0303006759753016	0.11	0.0152668767505084	0	1	0	0.3785	0	0
11	0.0303006759753016	0.11	0.0152668767505084	0	1	0.3785	1	1	1
11	0.0303006759753016	0.12	0.0152668767505084	0	1	0	0.3828	0	0
11	0.0303006759753016	0.12	0.0152668767505084	0	1	0.3828	1	1	1
11	0.0303006759753016	0.13	0.0152668767505084	0	1	0	0.3873	0	0
11	0.0303006759753016	0.13	0.0152668767505084	0	1	0.3873	1	1	1
11	0.0303006759753016	0.14	0.0152668767505084	0	1	0	0.3918	0	0
11	0.0303006759753016	0.14	0.0152668767505084	0	1	0.3918	1	1	1
11	0.0303006759753016	0.15	0.0152668767505084	0	1	0	0.3965	0	0
11	0.0303006759753016	0.15	0.0152668767505084	0	1	0.3965	1	1	1
11	0.0303006759753016	0.16	0.0152668767505084	0	1	0	0.4013	0	0
11	0.0303006759753016	0.16	0.0152668767505084	0	1	0.4013	1	1	1
11	0.0303006759753016	0.17	0.0152668767505084	0	1	0	0.4061	0	0
11	0.0303006759753016	0.17	0.0152668767505084	0	1	0.4061	1	1	1
11	0.0303006759753016	0.18	0.0152668767505084	0	1	0	0.4111	0	0
11	0.0303006759753016	0.18	0.0152668767505084	0	1	0.4111	1	1	1
11	0.0303006759753016	0.19	0.0152668767505084	0	1	0	0.4163	0	0
11	0.0303006759753016	0.19	0.0152668767505084	0	1	0.4163	1	1	1
11	0.0303006759753016	0.2	0.0152668767505084	0	1	0	0.4215	0	0
11	0.0303006759753016	0.2	0.0152668767505084	0	1	0.4215	1	1	1
11	0.0303006759753016	0.21	0.0152668767505084	0	1	0	0.4269	0	0
11	0.0303006759753016	0.21	0.0152668767505084	0	1	0.4269	1	1	1
11	0.0303006759753016	0.22	0.0152668767505084	0	1	0	0.4324	0	0
11	0.0303006759753016	0.22	0.0152668767505084	0	1	0.4324	1	1	1
11	0.0303006759753016	0.23	0.0152668767505084	0	1	0	0.4381	0	0
11	0.0303006759753016	0.23	0.0152668767505084	0	1	0.4381	1	1	1
11	0.0303006759753016	0.24	0.0152668767505084	0	1	0	0.4439	0	0
11	0.0303006759753016	0.24	0.0152668767505084	0	1	0.4439	1	1	1
11	0.0303006759753016	0.25	0.0152668767505084	0	1	0	0.4499	0	0
11	0.0303006759753016	0.25	0.0152668767505084	0	1	0.4499	1	1	1
11	0.0303006759753016	0.26	0.0152668767505084	0	1	0	0.4561	0	0
11	0.0303006759753016	0.26	0.0152668767505084	0	1	0.4561	1	1	1
11	0.0303006759753016	0.27	0.0152668767505084	0	1	0	0.4624	0	0
11	0.0303006759753016	0.27	0.0152668767505084	0	1	0.4624	1	1	1
11	0.0303006759753016	0.28	0.0152668767505084	0	1	0	0.4689	0	0
11	0.0303006759753016	0.28	0.0152668767505084	0	1	0.4689	1	1	1
11	0.0303006759753016	0.29	0.0152668767505084	0	1	0	0.4756	0	0
11	0.0303006759753016	0.29	0.0152668767505084	0	1	0.4756	1	1	1
11	0.0303006759753016	0.3	0.0152668767505084	0	1	0	0.4824	0	0
11	0.0303006759753016	0.3	0.0152668767505084	0	1	0.4824	1	1	1
11	0.0303006759753016	0.31	0.0152668767505084	0	1	0	0.4895	0	0
11	0.0303006759753016	0.31	0.0152668767505084	0	1	0.4895	1	1	1
11	0.0303006759753016	0.32	0.0152668767505084	0	1	0	0.4968	0	0
11	0.0303006759753016	0.32	0.0152668767505084	0	1	0.4968	1	1	1
11	0.0303006759753016	0.33	0.0152668767505084	0	1	0	0.5043	0	0
11	0.0303006759753016	0.33	0.0152668767505084	0	1	0.5043	1	1	1
11	0.0303006759753016	0.34	0.0152668767505084	0	1	0	0.5121	0	0
11	0.0303006759753016	0.34	0.0152668767505084	0	1	0.5121	1	1	1
11	0.0303006759753016	0.35	0.0152668767505084	0	1	0	0.52	0	0
11	0.0303006759753016	0.35	0.0152668767505084	0	1	0.52	1	1	1
11	0.0303006759753016	0.36	0.0152668767505084	0	1	0	0.5283	0	0
11	0.0303006759753016	0.36	0.0152668767505084	0	1	0.5283	1	1	1
11	0.0303006759753016	0.37	0.0152668767505084	0	1	0	0.5368	0	0
11	0.0303006759753016	0.37	0.0152668767505084	0	1	0.5368	1	1	1
11	0.0303006759753016	0.38	0.0152668767505084	0	1	0	0.5455	0	0
11	0.0303006759753016	0.38	0.0152668767505084	0	1	0.5455	1	1	1
11	0.0303006759753016	0.39	0.0152668767505084	0	1	0	0.5546	0	0
11	0.0303006759753016	0.39	0.0152668767505084	0	1	0.5546	1	1	1
11	0.0303006759753016	0.4	0.0152668767505084	0	1	0	0.564	0	0
11	0.0303006759753016	0.4	0.0152668767505084	0	1	0.564	1	1	1
11	0.0303006759753016	0.41	0.0152668767505084	0	1	0	0.5737	0	0
11	0.0303006759753016	0.41	0.0152668767505084	0	1	0.5737	1	1	1
11	0.0303006759753016	0.42	0.0152668767505084	0	1	0	0.5837	0	0
11	0.0303006759753016	0.42	0.0152668767505084	0	1	0.5837	1	1	1
11	0.0303006759753016	0.43	0.0152668767505084	0	1	0	0.5941	0	0
11	0.0303006759753016	0.43	0.0152668767505084	0	1	0.5941	1	1	1
11	0.0303006759753016	0.44	0.0152668767505084	0	1	0	0.6049	0	0
11	0.0303006759753016	0.44	0.0152668767505084	0	1	0.6049	1	1	1
11	0.0303006759753016	0.45	0.0152668767505084	0	1	0	0.616	0	0
11	0.0303006759753016	0.45	0.0152668767505084	0	1	0.616	1	1	1
11	0.0303006759753016	0.46	0.0152668767505084	0	1	0	0.6276	0	0
11	0.0303006759753016	0.46	0.0152668767505084	0	1	0.6276	1	1	1
11	0.0303006759753016	0.47	0.0152668767505084	0	1	0	0.6396	0	0
11	0.0303006759753016	0.47	0.0152668767505084	0	1	0.6396	1	1	1
11	0.0303006759753016	0.48	0.0152668767505084	0	1	0	0.6522	0	0
11	0.0303006759753016	0.48	0.0152668767505084	0	1	0.6522	1	1	1
11	0.0303006759753016	0.49	0.0152668767505084	0	1	0	0.6652	0	0
11	0.0303006759753016	0.49	0.0152668767505084	0	1	0.6652	1	1	1
11	0.0303006759753016	0.5	0.0152668767505084	0	1	0	0.6787	0	0
11	0.0303006759753016	0.5	0.0152668767505084	0	1	0.6787	1	1	1
11	0.0303006759753016	0.51	0.0152668767505084	0	1	0	0.6928	0	0
11	0.0303006759753016	0.51	0.0152668767505084	0	1	0.6928	1	1	1
11	0.0303006759753016	0.52	0.0152668767505084	0	1	0	0.7075	0	0
11	0.0303006759753016	0.52	0.0152668767505084	0	1	0.7075	1	1	1
11	0.0303006759753016	0.53	0.0152668767505084	0	1	0	0.7228	0	0
11	0.0303006759753016	0.53	0.0152668767505084	0	1	0.7228	1	1	1
11	0.0303006759753016	0.54	0.0152668767505084	0	1	0	0.7388	0	0
11	0.0303006759753016	0.54	0.0152668767505084	0	1	0.7388	1	1	1
11	0.0303006759753016	0.55	0.0152668767505084	0	1	0	0.7556	0	0
11	0.0303006759753016	0.55	0.0152668767505084	0	1	0.7556	1	1	1
11	0.0303006759753016	0.56	0.0152668767505084	0	1	0	0.7731	0	0
11	0.0303006759753016	0.56	0.0152668767505084	0	1	0.7731	1	1	1
11	0.0303006759753016	0.57	0.0152668767505084	0	1	0	0.7914	0	0
11	0.0303006759753016	0.57	0.0152668767505084	0	1	0.7914	1	1	1
11	0.0303006759753016	0.58	0.0152668767505084	0	1	0	0.8106	0	0
11	0.0303006759753016	0.58	0.0152668767505084	0	1	0.8106	1	1	1
11	0.0303006759753016	0.59	0.0152668767505084	0	1	0	0.8308	0	0
11	0.0303006759753016	0.59	0.0152668767505084	0	1	0.8308	1	1	1
11	0.0303006759753016	0.6	0.0152668767505084	0	1	0	0.8521	0	0
11	0.0303006759753016	0.6	0.0152668767505084	0	1	0.8521	1	1	1
11	0.0303006759753016	0.61	0.0152668767505084	0	1	0	0.8744	0	0
11	0.0303006759753016	0.61	0.0152668767505084	0	1	0.8744	1	1	1
11	0.0303006759753016	0.62	0.0152668767505084	0	1	0	0.898	0	0
11	0.0303006759753016	0.62	0.0152668767505084	0	1	0.898	1	1	1
11	0.0303006759753016	0.63	0.0152668767505084	0	1	0	0.9228	0	0
11	0.0303006759753016	0.63	0.0152668767505084	0	1	0.9228	1	1	1
11	0.0303006759753016	0.64	0.0152668767505084	0	1	0	0.9491	0	0
11	0.0303006759753016	0.64	0.0152668767505084	0	1	0.9491	1	1	1
11	0.0303006759753016	0.65	0.0152668767505084	0	1	0	0.9769	0	0
11	0.0303006759753016	0.65	0.0152668767505084	0	1	0.9769	1	1	1
11	0.0303006759753016	0.66	0.0152668767505084	0	1	0	1	0	0
11	0.0303006759753016	0.67	0.0152668767505084	0	1	0	1	0	0
11	0.0303006759753016	0.68	0.0152668767505084	0	1	0	1	0	0
11	0.0303006759753016	0.69	0.0152668767505084	0	1	0	1	0	0
11	0.0303006759753016	0.7	0.0152668767505084	0	1	0	1	0	0
11	0.0303006759753016	0.71	0.0152668767505084	0	1	0	1	0	0
11	0.0303006759753016	0.72	0.0152668767505084	0	1	0	1	0	0
11	0.0303006759753016	0.73	0.0152668767505084	0	1	0	1	0	0
11	0.0303006759753016	0.74	0.0152668767505084	0	1	0	1	0	0
11	0.0303006759753016	0.75	0.0152668767505084	0	1	0	1	0	0
11	0.0303006759753016	0.76	0.0152668767505084	0	1	0	1	0	0
11	0.0303006759753016	0.77	0.0152668767505084	0	1	0	1	0	0
11	0.0303006759753016	0.78	0.0152668767505084	0	1	0	1	0	0
11	0.0303006759753016	0.79	0.0152668767505084	0	1	0	1	0	0
11	0.0303006759753016	0.8	0.0152668767505084	0	1	0	1	0	0
11	0.0303006759753016	0.81	0.0152668767505084	0	1	0	1	0	0
11	0.0303006759753016	0.82	0.0152668767505084	0	1	0	1	0	0
11	0.0303006759753016	0.83	0.0152668767505084	0	1	0	1	0	0
11	0.0303006759753016	0.84	0.0152668767505084	0	1	0	1	0	0
11	0.0303006759753016	0.85	0.0152668767505084	0	1	0	1	0	0
11	0.0303006759753016	0.86	0.0152668767505084	0	1	0	1	0	0
11	0.0303006759753016	0.87	0.0152668767505084	0	1	0	1	0	0
11	0.0303006759753016	0.88	0.0152668767505084	0	1	0	1	0	0
11	0.0303006759753016	0.89	0.0152668767505084	0	1	0	1	0	0
11	0.0303006759753016	0.9	0.0152668767505084	0	1	0	1	0	0
11	0.0303006759753016	0.91	0.0152668767505084	0	1	0	1	0	0
11	0.0303006759753016	0.92	0.0152668767505084	0	1	0	1	0	0
11	0.0303006759753016	0.93	0.0152668767505084	0	1	0	1	0	0
11	0.0303006759753016	0.94	0.0152668767505084	0	1	0	1	0	0
11	0.0303006759753016	0.95	0.0152668767505084	0	1	0	1	0	0
11	0.0303006759753016	0.96	0.0152668767505084	0	1	0	1	0	0
11	0.0303006759753016	0.97	0.0152668767505084	0	1	0	1	0	0
11	0.0303006759753016	0.98	0.0152668767505084	0	1	0	1	0	0
11	0.0303006759753016	0.99	0.0152668767505084	0	1	0	1	0	0
11	0.0303006759753016	1	0.0152668767505084	0	1	0	1	0	0
12	0.0303006759753016	0.01	0.0152668767505084	0	1	0	0.3155	0	0
12	0.0303006759753016	0.01	0.0152668767505084	0	1	0.3155	1	1	1
12	0.0303006759753016	0.02	0.0152668767505084	0	1	0	0.3188	0	0
12	0.0303006759753016	0.02	0.0152668767505084	0	1	0.3188	1	1	1
12	0.0303006759753016	0.03	0.0152668767505084	0	1	0	0.3221	0	0
12	0.0303006759753016	0.03	0.0152668767505084	0	1	0.3221	1	1	1
12	0.0303006759753016	0.04	0.0152668767505084	0	1	0	0.3255	0	0
12	0.0303006759753016	0.04	0.0152668767505084	0	1	0.3255	1	1	1
12	0.0303006759753016	0.05	0.0152668767505084	0	1	0	0.3289	0	0
12	0.0303006759753016	0.05	0.0152668767505084	0	1	0.3289	1	1	1
12	0.0303006759753016	0.06	0.0152668767505084	0	1	0	0.3325	0	0
12	0.0303006759753016	0.06	0.0152668767505084	0	1	0.3325	1	1	1
12	0.0303006759753016	0.07	0.0152668767505084	0	1	0	0.3361	0	0
12	0.0303006759753016	0.07	0.0152668767505084	0	1	0.3361	1	1	1
12	0.0303006759753016	0.08	0.0152668767505084	0	1	0	0.3398	0	0
12	0.0303006759753016	0.08	0.0152668767505084	0	1	0.3398	1	1	1
12	0.0303006759753016	0.09	0.0152668767505084	0	1	0	0.3435	0	0
12	0.0303006759753016	0.09	0.0152668767505084	0	1	0.3435	1	1	1
12	0.0303006759753016	0.1	0.0152668767505084	0	1	0	0.3474	0	0
12	0.0303006759753016	0.1	0.0152668767505084	0	1	0.3474	1	1	1
12	0.0303006759753016	0.11	0.0152668767505084	0	1	0	0.3513	0	0
12	0.0303006759753016	0.11	0.0152668767505084	0	1	0.3513	1	1	1
12	0.0303006759753016	0.12	0.0152668767505084	0	1	0	0.3554	0	0
12	0.0303006759753016	0.12	0.0152668767505084	0	1	0.3554	1	1	1
12	0.0303006759753016	0.13	0.0152668767505084	0	1	0	0.3595	0	0
12	0.0303006759753016	0.13	0.0152668767505084	0	1	0.3595	1	1	1
12	0.0303006759753016	0.14	0.0152668767505084	0	1	0	0.3637	0	0
12	0.0303006759753016	0.14	0.0152668767505084	0	1	0.3637	1	1	1
12	0.0303006759753016	0.15	0.0152668767505084	0	1	0	0.3681	0	0
12	0.0303006759753016	0.15	0.0152668767505084	0	1	0.3681	1	1	1
12	0.0303006759753016	0.16	0.0152668767505084	0	1	0	0.3725	0	0
12	0.0303006759753016	0.16	0.0152668767505084	0	1	0.3725	1	1	1
12	0.0303006759753016	0.17	0.0152668767505084	0	1	0	0.377	0	0
12	0.0303006759753016	0.17	0.0152668767505084	0	1	0.377	1	1	1
12	0.0303006759753016	0.18	0.0152668767505084	0	1	0	0.3817	0	0
12	0.0303006759753016	0.18	0.0152668767505084	0	1	0.3817	1	1	1
12	0.0303006759753016	0.19	0.0152668767505084	0	1	0	0.3864	0	0
12	0.0303006759753016	0.19	0.0152668767505084	0	1	0.3864	1	1	1
12	0.0303006759753016	0.2	0.0152668767505084	0	1	0	0.3913	0	0
12	0.0303006759753016	0.2	0.0152668767505084	0	1	0.3913	1	1	1
12	0.0303006759753016	0.21	0.0152668767505084	0	1	0	0.3963	0	0
12	0.0303006759753016	0.21	0.0152668767505084	0	1	0.3963	1	1	1
12	0.0303006759753016	0.22	0.0152668767505084	0	1	0	0.4015	0	0
12	0.0303006759753016	0.22	0.0152668767505084	0	1	0.4015	1	1	1
12	0.0303006759753016	0.23	0.0152668767505084	0	1	0	0.4068	0	0
12	0.0303006759753016	0.23	0.0152668767505084	0	1	0.4068	1	1	1
12	0.0303006759753016	0.24	0.0152668767505084	0	1	0	0.4122	0	0
12	0.0303006759753016	0.24	0.0152668767505084	0	1	0.4122	1	1	1
12	0.0303006759753016	0.25	0.0152668767505084	0	1	0	0.4178	0	0
12	0.0303006759753016	0.25	0.0152668767505084	0	1	0.4178	1	1	1
12	0.0303006759753016	0.26	0.0152668767505084	0	1	0	0.4235	0	0
12	0.0303006759753016	0.26	0.0152668767505084	0	1	0.4235	1	1	1
12	0.0303006759753016	0.27	0.0152668767505084	0	1	0	0.4293	0	0
12	0.0303006759753016	0.27	0.0152668767505084	0	1	0.4293	1	1	1
12	0.0303006759753016	0.28	0.0152668767505084	0	1	0	0.4354	0	0
12	0.0303006759753016	0.28	0.0152668767505084	0	1	0.4354	1	1	1
12	0.0303006759753016	0.29	0.0152668767505084	0	1	0	0.4416	0	0
12	0.0303006759753016	0.29	0.0152668767505084	0	1	0.4416	1	1	1
12	0.0303006759753016	0.3	0.0152668767505084	0	1	0	0.448	0	0
12	0.0303006759753016	0.3	0.0152668767505084	0	1	0.448	1	1	1
12	0.0303006759753016	0.31	0.0152668767505084	0	1	0	0.4546	0	0
12	0.0303006759753016	0.31	0.0152668767505084	0	1	0.4546	1	1	1
12	0.0303006759753016	0.32	0.0152668767505084	0	1	0	0.4614	0	0
12	0.0303006759753016	0.32	0.0152668767505084	0	1	0.4614	1	1	1
12	0.0303006759753016	0.33	0.0152668767505084	0	1	0	0.4683	0	0
12	0.0303006759753016	0.33	0.0152668767505084	0	1	0.4683	1	1	1
12	0.0303006759753016	0.34	0.0152668767505084	0	1	0	0.4755	0	0
12	0.0303006759753016	0.34	0.0152668767505084	0	1	0.4755	1	1	1
12	0.0303006759753016	0.35	0.0152668767505084	0	1	0	0.483	0	0
12	0.0303006759753016	0.35	0.0152668767505084	0	1	0.483	1	1	1
12	0.0303006759753016	0.36	0.0152668767505084	0	1	0	0.4906	0	0
12	0.0303006759753016	0.36	0.0152668767505084	0	1	0.4906	1	1	1
12	0.0303006759753016	0.37	0.0152668767505084	0	1	0	0.4985	0	0
12	0.0303006759753016	0.37	0.0152668767505084	0	1	0.4985	1	1	1
12	0.0303006759753016	0.38	0.0152668767505084	0	1	0	0.5067	0	0
12	0.0303006759753016	0.38	0.0152668767505084	0	1	0.5067	1	1	1
12	0.0303006759753016	0.39	0.0152668767505084	0	1	0	0.5151	0	0
12	0.0303006759753016	0.39	0.0152668767505084	0	1	0.5151	1	1	1
12	0.0303006759753016	0.4	0.0152668767505084	0	1	0	0.5239	0	0
12	0.0303006759753016	0.4	0.0152668767505084	0	1	0.5239	1	1	1
12	0.0303006759753016	0.41	0.0152668767505084	0	1	0	0.5329	0	0
12	0.0303006759753016	0.41	0.0152668767505084	0	1	0.5329	1	1	1
12	0.0303006759753016	0.42	0.0152668767505084	0	1	0	0.5422	0	0
12	0.0303006759753016	0.42	0.0152668767505084	0	1	0.5422	1	1	1
12	0.0303006759753016	0.43	0.0152668767505084	0	1	0	0.5519	0	0
12	0.0303006759753016	0.43	0.0152668767505084	0	1	0.5519	1	1	1
12	0.0303006759753016	0.44	0.0152668767505084	0	1	0	0.5619	0	0
12	0.0303006759753016	0.44	0.0152668767505084	0	1	0.5619	1	1	1
12	0.0303006759753016	0.45	0.0152668767505084	0	1	0	0.5723	0	0
12	0.0303006759753016	0.45	0.0152668767505084	0	1	0.5723	1	1	1
12	0.0303006759753016	0.46	0.0152668767505084	0	1	0	0.5831	0	0
12	0.0303006759753016	0.46	0.0152668767505084	0	1	0.5831	1	1	1
12	0.0303006759753016	0.47	0.0152668767505084	0	1	0	0.5943	0	0
12	0.0303006759753016	0.47	0.0152668767505084	0	1	0.5943	1	1	1
12	0.0303006759753016	0.48	0.0152668767505084	0	1	0	0.606	0	0
12	0.0303006759753016	0.48	0.0152668767505084	0	1	0.606	1	1	1
12	0.0303006759753016	0.49	0.0152668767505084	0	1	0	0.6181	0	0
12	0.0303006759753016	0.49	0.0152668767505084	0	1	0.6181	1	1	1
12	0.0303006759753016	0.5	0.0152668767505084	0	1	0	0.6307	0	0
12	0.0303006759753016	0.5	0.0152668767505084	0	1	0.6307	1	1	1
12	0.0303006759753016	0.51	0.0152668767505084	0	1	0	0.6438	0	0
12	0.0303006759753016	0.51	0.0152668767505084	0	1	0.6438	1	1	1
12	0.0303006759753016	0.52	0.0152668767505084	0	1	0	0.6575	0	0
12	0.0303006759753016	0.52	0.0152668767505084	0	1	0.6575	1	1	1
12	0.0303006759753016	0.53	0.0152668767505084	0	1	0	0.6718	0	0
12	0.0303006759753016	0.53	0.0152668767505084	0	1	0.6718	1	1	1
12	0.0303006759753016	0.54	0.0152668767505084	0	1	0	0.6867	0	0
12	0.0303006759753016	0.54	0.0152668767505084	0	1	0.6867	1	1	1
12	0.0303006759753016	0.55	0.0152668767505084	0	1	0	0.7023	0	0
12	0.0303006759753016	0.55	0.0152668767505084	0	1	0.7023	1	1	1
12	0.0303006759753016	0.56	0.0152668767505084	0	1	0	0.7186	0	0
12	0.0303006759753016	0.56	0.0152668767505084	0	1	0.7186	1	1	1
12	0.0303006759753016	0.57	0.0152668767505084	0	1	0	0.7357	0	0
12	0.0303006759753016	0.57	0.0152668767505084	0	1	0.7357	1	1	1
12	0.0303006759753016	0.58	0.0152668767505084	0	1	0	0.7537	0	0
12	0.0303006759753016	0.58	0.0152668767505084	0	1	0.7537	1	1	1
12	0.0303006759753016	0.59	0.0152668767505084	0	1	0	0.7725	0	0
12	0.0303006759753016	0.59	0.0152668767505084	0	1	0.7725	1	1	1
12	0.0303006759753016	0.6	0.0152668767505084	0	1	0	0.7923	0	0
12	0.0303006759753016	0.6	0.0152668767505084	0	1	0.7923	1	1	1
12	0.0303006759753016	0.61	0.0152668767505084	0	1	0	0.8132	0	0
12	0.0303006759753016	0.61	0.0152668767505084	0	1	0.8132	1	1	1
12	0.0303006759753016	0.62	0.0152668767505084	0	1	0	0.8351	0	0
12	0.0303006759753016	0.62	0.0152668767505084	0	1	0.8351	1	1	1
12	0.0303006759753016	0.63	0.0152668767505084	0	1	0	0.8584	0	0
12	0.0303006759753016	0.63	0.0152668767505084	0	1	0.8584	1	1	1
12	0.0303006759753016	0.64	0.0152668767505084	0	1	0	0.8829	0	0
12	0.0303006759753016	0.64	0.0152668767505084	0	1	0.8829	1	1	1
12	0.0303006759753016	0.65	0.0152668767505084	0	1	0	0.9089	0	0
12	0.0303006759753016	0.65	0.0152668767505084	0	1	0.9089	1	1	1
12	0.0303006759753016	0.66	0.0152668767505084	0	1	0	0.9364	0	0
12	0.0303006759753016	0.66	0.0152668767505084	0	1	0.9364	1	1	1
12	0.0303006759753016	0.67	0.0152668767505084	0	1	0	0.9657	0	0
12	0.0303006759753016	0.67	0.0152668767505084	0	1	0.9657	1	1	1
12	0.0303006759753016	0.68	0.0152668767505084	0	1	0	0.9969	0	0
12	0.0303006759753016	0.68	0.0152668767505084	0	1	0.9969	1	1	1
12	0.0303006759753016	0.69	0.0152668767505084	0	1	0	1	0	0
12	0.0303006759753016	0.7	0.0152668767505084	0	1	0	1	0	0
12	0.0303006759753016	0.71	0.0152668767505084	0	1	0	1	0	0
12	0.0303006759753016	0.72	0.0152668767505084	0	1	0	1	0	0
12	0.0303006759753016	0.73	0.0152668767505084	0	1	0	1	0	0
12	0.0303006759753016	0.74	0.0152668767505084	0	1	0	1	0	0
12	0.0303006759753016	0.75	0.0152668767505084	0	1	0	1	0	0
12	0.0303006759753016	0.76	0.0152668767505084	0	1	0	1	0	0
12	0.0303006759753016	0.77	0.0152668767505084	0	1	0	1	0	0
12	0.0303006759753016	0.78	0.0152668767505084	0	1	0	1	0	0
12	0.0303006759753016	0.79	0.0152668767505084	0	1	0	1	0	0
12	0.0303006759753016	0.8	0.0152668767505084	0	1	0	1	0	0
12	0.0303006759753016	0.81	0.0152668767505084	0	1	0	1	0	0
12	0.0303006759753016	0.82	0.0152668767505084	0	1	0	1	0	0
12	0.0303006759753016	0.83	0.0152668767505084	0	1	0	1	0	0
12	0.0303006759753016	0.84	0.0152668767505084	0	1	0	1	0	0
12	0.0303006759753016	0.85	0.0152668767505084	0	1	0	1	0	0
12	0.0303006759753016	0.86	0.0152668767505084	0	1	0	1	0	0
12	0.0303006759753016	0.87	0.0152668767505084	0	1	0	1	0	0
12	0.0303006759753016	0.88	0.0152668767505084	0	1	0	1	0	0
12	0.0303006759753016	0.89	0.0152668767505084	0	1	0	1	0	0
12	0.0303006759753016	0.9	0.0152668767505084	0	1	0	1	0	0
12	0.0303006759753016	0.91	0.0152668767505084	0	1	0	1	0	0
12	0.0303006759753016	0.92	0.0152668767505084	0	1	0	1	0	0
12	0.0303006759753016	0.93	0.0152668767505084	0	1	0	1	0	0
12	0.0303006759753016	0.94	0.0152668767505084	0	1	0	1	0	0
12	0.0303006759753016	0.95	0.0152668767505084	0	1	0	1	0	0
12	0.0303006759753016	0.96	0.0152668767505084	0	1	0	1	0	0
12	0.0303006759753016	0.97	0.0152668767505084	0	1	0	1	0	0
12	0.0303006759753016	0.98	0.0152668767505084	0	1	0	1	0	0
12	0.0303006759753016	0.99	0.0152668767505084	0	1	0	1	0	0
12	0.0303006759753016	1	0.0152668767505084	0	1	0	1	0	0
13	0.0303006759753016	0.01	0.0152668767505084	0	1	0	0.2946	0	0
13	0.0303006759753016	0.01	0.0152668767505084	0	1	0.2946	1	1	1
13	0.0303006759753016	0.02	0.0152668767505084	0	1	0	0.2976	0	0
13	0.0303006759753016	0.02	0.0152668767505084	0	1	0.2976	1	1	1
13	0.0303006759753016	0.03	0.0152668767505084	0	1	0	0.3007	0	0
13	0.0303006759753016	0.03	0.0152668767505084	0	1	0.3007	1	1	1
13	0.0303006759753016	0.04	0.0152668767505084	0	1	0	0.3039	0	0
13	0.0303006759753016	0.04	0.0152668767505084	0	1	0.3039	1	1	1
13	0.0303006759753016	0.05	0.0152668767505084	0	1	0	0.3071	0	0
13	0.0303006759753016	0.05	0.0152668767505084	0	1	0.3071	1	1	1
13	0.0303006759753016	0.06	0.0152668767505084	0	1	0	0.3104	0	0
13	0.0303006759753016	0.06	0.0152668767505084	0	1	0.3104	1	1	1
13	0.0303006759753016	0.07	0.0152668767505084	0	1	0	0.3138	0	0
13	0.0303006759753016	0.07	0.0152668767505084	0	1	0.3138	1	1	1
13	0.0303006759753016	0.08	0.0152668767505084	0	1	0	0.3172	0	0
13	0.0303006759753016	0.08	0.0152668767505084	0	1	0.3172	1	1	1
13	0.0303006759753016	0.09	0.0152668767505084	0	1	0	0.3208	0	0
13	0.0303006759753016	0.09	0.0152668767505084	0	1	0.3208	1	1	1
13	0.0303006759753016	0.1	0.0152668767505084	0	1	0	0.3244	0	0
13	0.0303006759753016	0.1	0.0152668767505084	0	1	0.3244	1	1	1
13	0.0303006759753016	0.11	0.0152668767505084	0	1	0	0.328	0	0
13	0.0303006759753016	0.11	0.0152668767505084	0	1	0.328	1	1	1
13	0.0303006759753016	0.12	0.0152668767505084	0	1	0	0.3318	0	0
13	0.0303006759753016	0.12	0.0152668767505084	0	1	0.3318	1	1	1
13	0.0303006759753016	0.13	0.0152668767505084	0	1	0	0.3357	0	0
13	0.0303006759753016	0.13	0.0152668767505084	0	1	0.3357	1	1	1
13	0.0303006759753016	0.14	0.0152668767505084	0	1	0	0.3396	0	0
13	0.0303006759753016	0.14	0.0152668767505084	0	1	0.3396	1	1	1
13	0.0303006759753016	0.15	0.0152668767505084	0	1	0	0.3437	0	0
13	0.0303006759753016	0.15	0.0152668767505084	0	1	0.3437	1	1	1
13	0.0303006759753016	0.16	0.0152668767505084	0	1	0	0.3478	0	0
13	0.0303006759753016	0.16	0.0152668767505084	0	1	0.3478	1	1	1
13	0.0303006759753016	0.17	0.0152668767505084	0	1	0	0.3521	0	0
13	0.0303006759753016	0.17	0.0152668767505084	0	1	0.3521	1	1	1
13	0.0303006759753016	0.18	0.0152668767505084	0	1	0	0.3564	0	0
13	0.0303006759753016	0.18	0.0152668767505084	0	1	0.3564	1	1	1
13	0.0303006759753016	0.19	0.0152668767505084	0	1	0	0.3609	0	0
13	0.0303006759753016	0.19	0.0152668767505084	0	1	0.3609	1	1	1
13	0.0303006759753016	0.2	0.0152668767505084	0	1	0	0.3654	0	0
13	0.0303006759753016	0.2	0.0152668767505084	0	1	0.3654	1	1	1
13	0.0303006759753016	0.21	0.0152668767505084	0	1	0	0.3701	0	0
13	0.0303006759753016	0.21	0.0152668767505084	0	1	0.3701	1	1	1
13	0.0303006759753016	0.22	0.0152668767505084	0	1	0	0.3749	0	0
13	0.0303006759753016	0.22	0.0152668767505084	0	1	0.3749	1	1	1
13	0.0303006759753016	0.23	0.0152668767505084	0	1	0	0.3799	0	0
13	0.0303006759753016	0.23	0.0152668767505084	0	1	0.3799	1	1	1
13	0.0303006759753016	0.24	0.0152668767505084	0	1	0	0.3849	0	0
13	0.0303006759753016	0.24	0.0152668767505084	0	1	0.3849	1	1	1
13	0.0303006759753016	0.25	0.0152668767505084	0	1	0	0.3901	0	0
13	0.0303006759753016	0.25	0.0152668767505084	0	1	0.3901	1	1	1
13	0.0303006759753016	0.26	0.0152668767505084	0	1	0	0.3955	0	0
13	0.0303006759753016	0.26	0.0152668767505084	0	1	0.3955	1	1	1
13	0.0303006759753016	0.27	0.0152668767505084	0	1	0	0.401	0	0
13	0.0303006759753016	0.27	0.0152668767505084	0	1	0.401	1	1	1
13	0.0303006759753016	0.28	0.0152668767505084	0	1	0	0.4066	0	0
13	0.0303006759753016	0.28	0.0152668767505084	0	1	0.4066	1	1	1
13	0.0303006759753016	0.29	0.0152668767505084	0	1	0	0.4124	0	0
13	0.0303006759753016	0.29	0.0152668767505084	0	1	0.4124	1	1	1
13	0.0303006759753016	0.3	0.0152668767505084	0	1	0	0.4184	0	0
13	0.0303006759753016	0.3	0.0152668767505084	0	1	0.4184	1	1	1
13	0.0303006759753016	0.31	0.0152668767505084	0	1	0	0.4246	0	0
13	0.0303006759753016	0.31	0.0152668767505084	0	1	0.4246	1	1	1
13	0.0303006759753016	0.32	0.0152668767505084	0	1	0	0.4309	0	0
13	0.0303006759753016	0.32	0.0152668767505084	0	1	0.4309	1	1	1
13	0.0303006759753016	0.33	0.0152668767505084	0	1	0	0.4375	0	0
13	0.0303006759753016	0.33	0.0152668767505084	0	1	0.4375	1	1	1
13	0.0303006759753016	0.34	0.0152668767505084	0	1	0	0.4442	0	0
13	0.0303006759753016	0.34	0.0152668767505084	0	1	0.4442	1	1	1
13	0.0303006759753016	0.35	0.0152668767505084	0	1	0	0.4511	0	0
13	0.0303006759753016	0.35	0.0152668767505084	0	1	0.4511	1	1	1
13	0.0303006759753016	0.36	0.0152668767505084	0	1	0	0.4583	0	0
13	0.0303006759753016	0.36	0.0152668767505084	0	1	0.4583	1	1	1
13	0.0303006759753016	0.37	0.0152668767505084	0	1	0	0.4657	0	0
13	0.0303006759753016	0.37	0.0152668767505084	0	1	0.4657	1	1	1
13	0.0303006759753016	0.38	0.0152668767505084	0	1	0	0.4733	0	0
13	0.0303006759753016	0.38	0.0152668767505084	0	1	0.4733	1	1	1
13	0.0303006759753016	0.39	0.0152668767505084	0	1	0	0.4812	0	0
13	0.0303006759753016	0.39	0.0152668767505084	0	1	0.4812	1	1	1
13	0.0303006759753016	0.4	0.0152668767505084	0	1	0	0.4894	0	0
13	0.0303006759753016	0.4	0.0152668767505084	0	1	0.4894	1	1	1
13	0.0303006759753016	0.41	0.0152668767505084	0	1	0	0.4978	0	0
13	0.0303006759753016	0.41	0.0152668767505084	0	1	0.4978	1	1	1
13	0.0303006759753016	0.42	0.0152668767505084	0	1	0	0.5066	0	0
13	0.0303006759753016	0.42	0.0152668767505084	0	1	0.5066	1	1	1
13	0.0303006759753016	0.43	0.0152668767505084	0	1	0	0.5156	0	0
13	0.0303006759753016	0.43	0.0152668767505084	0	1	0.5156	1	1	1
13	0.0303006759753016	0.44	0.0152668767505084	0	1	0	0.525	0	0
13	0.0303006759753016	0.44	0.0152668767505084	0	1	0.525	1	1	1
13	0.0303006759753016	0.45	0.0152668767505084	0	1	0	0.5348	0	0
13	0.0303006759753016	0.45	0.0152668767505084	0	1	0.5348	1	1	1
13	0.0303006759753016	0.46	0.0152668767505084	0	1	0	0.5449	0	0
13	0.0303006759753016	0.46	0.0152668767505084	0	1	0.5449	1	1	1
13	0.0303006759753016	0.47	0.0152668767505084	0	1	0	0.5554	0	0
13	0.0303006759753016	0.47	0.0152668767505084	0	1	0.5554	1	1	1
13	0.0303006759753016	0.48	0.0152668767505084	0	1	0	0.5663	0	0
13	0.0303006759753016	0.48	0.0152668767505084	0	1	0.5663	1	1	1
13	0.0303006759753016	0.49	0.0152668767505084	0	1	0	0.5776	0	0
13	0.0303006759753016	0.49	0.0152668767505084	0	1	0.5776	1	1	1
13	0.0303006759753016	0.5	0.0152668767505084	0	1	0	0.5894	0	0
13	0.0303006759753016	0.5	0.0152668767505084	0	1	0.5894	1	1	1
13	0.0303006759753016	0.51	0.0152668767505084	0	1	0	0.6017	0	0
13	0.0303006759753016	0.51	0.0152668767505084	0	1	0.6017	1	1	1
13	0.0303006759753016	0.52	0.0152668767505084	0	1	0	0.6145	0	0
13	0.0303006759753016	0.52	0.0152668767505084	0	1	0.6145	1	1	1
13	0.0303006759753016	0.53	0.0152668767505084	0	1	0	0.6279	0	0
13	0.0303006759753016	0.53	0.0152668767505084	0	1	0.6279	1	1	1
13	0.0303006759753016	0.54	0.0152668767505084	0	1	0	0.6419	0	0
13	0.0303006759753016	0.54	0.0152668767505084	0	1	0.6419	1	1	1
13	0.0303006759753016	0.55	0.0152668767505084	0	1	0	0.6565	0	0
13	0.0303006759753016	0.55	0.0152668767505084	0	1	0.6565	1	1	1
13	0.0303006759753016	0.56	0.0152668767505084	0	1	0	0.6718	0	0
13	0.0303006759753016	0.56	0.0152668767505084	0	1	0.6718	1	1	1
13	0.0303006759753016	0.57	0.0152668767505084	0	1	0	0.6879	0	0
13	0.0303006759753016	0.57	0.0152668767505084	0	1	0.6879	1	1	1
13	0.0303006759753016	0.58	0.0152668767505084	0	1	0	0.7047	0	0
13	0.0303006759753016	0.58	0.0152668767505084	0	1	0.7047	1	1	1
13	0.0303006759753016	0.59	0.0152668767505084	0	1	0	0.7223	0	0
13	0.0303006759753016	0.59	0.0152668767505084	0	1	0.7223	1	1	1
13	0.0303006759753016	0.6	0.0152668767505084	0	1	0	0.7409	0	0
13	0.0303006759753016	0.6	0.0152668767505084	0	1	0.7409	1	1	1
13	0.0303006759753016	0.61	0.0152668767505084	0	1	0	0.7605	0	0
13	0.0303006759753016	0.61	0.0152668767505084	0	1	0.7605	1	1	1
13	0.0303006759753016	0.62	0.0152668767505084	0	1	0	0.7811	0	0
13	0.0303006759753016	0.62	0.0152668767505084	0	1	0.7811	1	1	1
13	0.0303006759753016	0.63	0.0152668767505084	0	1	0	0.8029	0	0
13	0.0303006759753016	0.63	0.0152668767505084	0	1	0.8029	1	1	1
13	0.0303006759753016	0.64	0.0152668767505084	0	1	0	0.8259	0	0
13	0.0303006759753016	0.64	0.0152668767505084	0	1	0.8259	1	1	1
13	0.0303006759753016	0.65	0.0152668767505084	0	1	0	0.8503	0	0
13	0.0303006759753016	0.65	0.0152668767505084	0	1	0.8503	1	1	1
13	0.0303006759753016	0.66	0.0152668767505084	0	1	0	0.8761	0	0
13	0.0303006759753016	0.66	0.0152668767505084	0	1	0.8761	1	1	1
13	0.0303006759753016	0.67	0.0152668767505084	0	1	0	0.9036	0	0
13	0.0303006759753016	0.67	0.0152668767505084	0	1	0.9036	1	1	1
13	0.0303006759753016	0.68	0.0152668767505084	0	1	0	0.9329	0	0
13	0.0303006759753016	0.68	0.0152668767505084	0	1	0.9329	1	1	1
13	0.0303006759753016	0.69	0.0152668767505084	0	1	0	0.9641	0	0
13	0.0303006759753016	0.69	0.0152668767505084	0	1	0.9641	1	1	1
13	0.0303006759753016	0.7	0.0152668767505084	0	1	0	0.9976	0	0
13	0.0303006759753016	0.7	0.0152668767505084	0	1	0.9976	1	1	1
13	0.0303006759753016	0.71	0.0152668767505084	0	1	0	1	0	0
13	0.0303006759753016	0.72	0.0152668767505084	0	1	0	1	0	0
13	0.0303006759753016	0.73	0.0152668767505084	0	1	0	1	0	0
13	0.0303006759753016	0.74	0.0152668767505084	0	1	0	1	0	0
13	0.0303006759753016	0.75	0.0152668767505084	0	1	0	1	0	0
13	0.0303006759753016	0.76	0.0152668767505084	0	1	0	1	0	0
13	0.0303006759753016	0.77	0.0152668767505084	0	1	0	1	0	0
13	0.0303006759753016	0.78	0.0152668767505084	0	1	0	1	0	0
13	0.0303006759753016	0.79	0.0152668767505084	0	1	0	1	0	0
13	0.0303006759753016	0.8	0.0152668767505084	0	1	0	1	0	0
13	0.0303006759753016	0.81	0.0152668767505084	0	1	0	1	0	0
13	0.0303006759753016	0.82	0.0152668767505084	0	1	0	1	0	0
13	0.0303006759753016	0.83	0.0152668767505084	0	1	0	1	0	0
13	0.0303006759753016	0.84	0.0152668767505084	0	1	0	1	0	0
13	0.0303006759753016	0.85	0.0152668767505084	0	1	0	1	0	0
13	0.0303006759753016	0.86	0.0152668767505084	0	1	0	1	0	0
13	0.0303006759753016	0.87	0.0152668767505084	0	1	0	1	0	0
13	0.0303006759753016	0.88	0.0152668767505084	0	1	0	1	0	0
13	0.0303006759753016	0.89	0.0152668767505084	0	1	0	1	0	0
13	0.0303006759753016	0.9	0.0152668767505084	0	1	0	1	0	0
13	0.0303006759753016	0.91	0.0152668767505084	0	1	0	1	0	0
13	0.0303006759753016	0.92	0.0152668767505084	0	1	0	1	0	0
13	0.0303006759753016	0.93	0.0152668767505084	0	1	0	1	0	0
13	0.0303006759753016	0.94	0.0152668767505084	0	1	0	1	0	0
13	0.0303006759753016	0.95	0.0152668767505084	0	1	0	1	0	0
13	0.0303006759753016	0.96	0.0152668767505084	0	1	0	1	0	0
13	0.0303006759753016	0.97	0.0152668767505084	0	1	0	1	0	0
13	0.0303006759753016	0.98	0.0152668767505084	0	1	0	1	0	0
13	0.0303006759753016	0.99	0.0152668767505084	0	1	0	1	0	0
13	0.0303006759753016	1	0.0152668767505084	0	1	0	1	0	0
14	0.0303006759753016	0.01	0.0152668767505084	0	1	0	0.2764	0	0
14	0.0303006759753016	0.01	0.0152668767505084	0	1	0.2764	1	1	1
14	0.0303006759753016	0.02	0.0152668767505084	0	1	0	0.2792	0	0
14	0.0303006759753016	0.02	0.0152668767505084	0	1	0.2792	1	1	1
14	0.0303006759753016	0.03	0.0152668767505084	0	1	0	0.2822	0	0
14	0.0303006759753016	0.03	0.0152668767505084	0	1	0.2822	1	1	1
14	0.0303006759753016	0.04	0.0152668767505084	0	1	0	0.2851	0	0
14	0.0303006759753016	0.04	0.0152668767505084	0	1	0.2851	1	1	1
14	0.0303006759753016	0.05	0.0152668767505084	0	1	0	0.2882	0	0
14	0.0303006759753016	0.05	0.0152668767505084	0	1	0.2882	1	1	1
14	0.0303006759753016	0.06	0.0152668767505084	0	1	0	0.2913	0	0
14	0.0303006759753016	0.06	0.0152668767505084	0	1	0.2913	1	1	1
14	0.0303006759753016	0.07	0.0152668767505084	0	1	0	0.2944	0	0
14	0.0303006759753016	0.07	0.0152668767505084	0	1	0.2944	1	1	1
14	0.0303006759753016	0.08	0.0152668767505084	0	1	0	0.2977	0	0
14	0.0303006759753016	0.08	0.0152668767505084	0	1	0.2977	1	1	1
14	0.0303006759753016	0.09	0.0152668767505084	0	1	0	0.301	0	0
14	0.0303006759753016	0.09	0.0152668767505084	0	1	0.301	1	1	1
14	0.0303006759753016	0.1	0.0152668767505084	0	1	0	0.3044	0	0
14	0.0303006759753016	0.1	0.0152668767505084	0	1	0.3044	1	1	1
14	0.0303006759753016	0.11	0.0152668767505084	0	1	0	0.3078	0	0
14	0.0303006759753016	0.11	0.0152668767505084	0	1	0.3078	1	1	1
14	0.0303006759753016	0.12	0.0152668767505084	0	1	0	0.3114	0	0
14	0.0303006759753016	0.12	0.0152668767505084	0	1	0.3114	1	1	1
14	0.0303006759753016	0.13	0.0152668767505084	0	1	0	0.315	0	0
14	0.0303006759753016	0.13	0.0152668767505084	0	1	0.315	1	1	1
14	0.0303006759753016	0.14	0.0152668767505084	0	1	0	0.3187	0	0
14	0.0303006759753016	0.14	0.0152668767505084	0	1	0.3187	1	1	1
14	0.0303006759753016	0.15	0.0152668767505084	0	1	0	0.3225	0	0
14	0.0303006759753016	0.15	0.0152668767505084	0	1	0.3225	1	1	1
14	0.0303006759753016	0.16	0.0152668767505084	0	1	0	0.3264	0	0
14	0.0303006759753016	0.16	0.0152668767505084	0	1	0.3264	1	1	1
14	0.0303006759753016	0.17	0.0152668767505084	0	1	0	0.3304	0	0
14	0.0303006759753016	0.17	0.0152668767505084	0	1	0.3304	1	1	1
14	0.0303006759753016	0.18	0.0152668767505084	0	1	0	0.3345	0	0
14	0.0303006759753016	0.18	0.0152668767505084	0	1	0.3345	1	1	1
14	0.0303006759753016	0.19	0.0152668767505084	0	1	0	0.3387	0	0
14	0.0303006759753016	0.19	0.0152668767505084	0	1	0.3387	1	1	1
14	0.0303006759753016	0.2	0.0152668767505084	0	1	0	0.343	0	0
14	0.0303006759753016	0.2	0.0152668767505084	0	1	0.343	1	1	1
14	0.0303006759753016	0.21	0.0152668767505084	0	1	0	0.3474	0	0
14	0.0303006759753016	0.21	0.0152668767505084	0	1	0.3474	1	1	1
14	0.0303006759753016	0.22	0.0152668767505084	0	1	0	0.3519	0	0
14	0.0303006759753016	0.22	0.0152668767505084	0	1	0.3519	1	1	1
14	0.0303006759753016	0.23	0.0152668767505084	0	1	0	0.3565	0	0
14	0.0303006759753016	0.23	0.0152668767505084	0	1	0.3565	1	1	1
14	0.0303006759753016	0.24	0.0152668767505084	0	1	0	0.3613	0	0
14	0.0303006759753016	0.24	0.0152668767505084	0	1	0.3613	1	1	1
14	0.0303006759753016	0.25	0.0152668767505084	0	1	0	0.3662	0	0
14	0.0303006759753016	0.25	0.0152668767505084	0	1	0.3662	1	1	1
14	0.0303006759753016	0.26	0.0152668767505084	0	1	0	0.3712	0	0
14	0.0303006759753016	0.26	0.0152668767505084	0	1	0.3712	1	1	1
14	0.0303006759753016	0.27	0.0152668767505084	0	1	0	0.3764	0	0
14	0.0303006759753016	0.27	0.0152668767505084	0	1	0.3764	1	1	1
14	0.0303006759753016	0.28	0.0152668767505084	0	1	0	0.3817	0	0
14	0.0303006759753016	0.28	0.0152668767505084	0	1	0.3817	1	1	1
14	0.0303006759753016	0.29	0.0152668767505084	0	1	0	0.3871	0	0
14	0.0303006759753016	0.29	0.0152668767505084	0	1	0.3871	1	1	1
14	0.0303006759753016	0.3	0.0152668767505084	0	1	0	0.3928	0	0
14	0.0303006759753016	0.3	0.0152668767505084	0	1	0.3928	1	1	1
14	0.0303006759753016	0.31	0.0152668767505084	0	1	0	0.3985	0	0
14	0.0303006759753016	0.31	0.0152668767505084	0	1	0.3985	1	1	1
14	0.0303006759753016	0.32	0.0152668767505084	0	1	0	0.4045	0	0
14	0.0303006759753016	0.32	0.0152668767505084	0	1	0.4045	1	1	1
14	0.0303006759753016	0.33	0.0152668767505084	0	1	0	0.4106	0	0
14	0.0303006759753016	0.33	0.0152668767505084	0	1	0.4106	1	1	1
14	0.0303006759753016	0.34	0.0152668767505084	0	1	0	0.417	0	0
14	0.0303006759753016	0.34	0.0152668767505084	0	1	0.417	1	1	1
14	0.0303006759753016	0.35	0.0152668767505084	0	1	0	0.4235	0	0
14	0.0303006759753016	0.35	0.0152668767505084	0	1	0.4235	1	1	1
14	0.0303006759753016	0.36	0.0152668767505084	0	1	0	0.4302	0	0
14	0.0303006759753016	0.36	0.0152668767505084	0	1	0.4302	1	1	1
14	0.0303006759753016	0.37	0.0152668767505084	0	1	0	0.4372	0	0
14	0.0303006759753016	0.37	0.0152668767505084	0	1	0.4372	1	1	1
14	0.0303006759753016	0.38	0.0152668767505084	0	1	0	0.4444	0	0
14	0.0303006759753016	0.38	0.0152668767505084	0	1	0.4444	1	1	1
14	0.0303006759753016	0.39	0.0152668767505084	0	1	0	0.4518	0	0
14	0.0303006759753016	0.39	0.0152668767505084	0	1	0.4518	1	1	1
14	0.0303006759753016	0.4	0.0152668767505084	0	1	0	0.4595	0	0
14	0.0303006759753016	0.4	0.0152668767505084	0	1	0.4595	1	1	1
14	0.0303006759753016	0.41	0.0152668767505084	0	1	0	0.4674	0	0
14	0.0303006759753016	0.41	0.0152668767505084	0	1	0.4674	1	1	1
14	0.0303006759753016	0.42	0.0152668767505084	0	1	0	0.4757	0	0
14	0.0303006759753016	0.42	0.0152668767505084	0	1	0.4757	1	1	1
14	0.0303006759753016	0.43	0.0152668767505084	0	1	0	0.4842	0	0
14	0.0303006759753016	0.43	0.0152668767505084	0	1	0.4842	1	1	1
14	0.0303006759753016	0.44	0.0152668767505084	0	1	0	0.493	0	0
14	0.0303006759753016	0.44	0.0152668767505084	0	1	0.493	1	1	1
14	0.0303006759753016	0.45	0.0152668767505084	0	1	0	0.5022	0	0
14	0.0303006759753016	0.45	0.0152668767505084	0	1	0.5022	1	1	1
14	0.0303006759753016	0.46	0.0152668767505084	0	1	0	0.5117	0	0
14	0.0303006759753016	0.46	0.0152668767505084	0	1	0.5117	1	1	1
14	0.0303006759753016	0.47	0.0152668767505084	0	1	0	0.5215	0	0
14	0.0303006759753016	0.47	0.0152668767505084	0	1	0.5215	1	1	1
14	0.0303006759753016	0.48	0.0152668767505084	0	1	0	0.5318	0	0
14	0.0303006759753016	0.48	0.0152668767505084	0	1	0.5318	1	1	1
14	0.0303006759753016	0.49	0.0152668767505084	0	1	0	0.5425	0	0
14	0.0303006759753016	0.49	0.0152668767505084	0	1	0.5425	1	1	1
14	0.0303006759753016	0.5	0.0152668767505084	0	1	0	0.5536	0	0
14	0.0303006759753016	0.5	0.0152668767505084	0	1	0.5536	1	1	1
14	0.0303006759753016	0.51	0.0152668767505084	0	1	0	0.5652	0	0
14	0.0303006759753016	0.51	0.0152668767505084	0	1	0.5652	1	1	1
14	0.0303006759753016	0.52	0.0152668767505084	0	1	0	0.5772	0	0
14	0.0303006759753016	0.52	0.0152668767505084	0	1	0.5772	1	1	1
14	0.0303006759753016	0.53	0.0152668767505084	0	1	0	0.5898	0	0
14	0.0303006759753016	0.53	0.0152668767505084	0	1	0.5898	1	1	1
14	0.0303006759753016	0.54	0.0152668767505084	0	1	0	0.603	0	0
14	0.0303006759753016	0.54	0.0152668767505084	0	1	0.603	1	1	1
14	0.0303006759753016	0.55	0.0152668767505084	0	1	0	0.6168	0	0
14	0.0303006759753016	0.55	0.0152668767505084	0	1	0.6168	1	1	1
14	0.0303006759753016	0.56	0.0152668767505084	0	1	0	0.6312	0	0
14	0.0303006759753016	0.56	0.0152668767505084	0	1	0.6312	1	1	1
14	0.0303006759753016	0.57	0.0152668767505084	0	1	0	0.6463	0	0
14	0.0303006759753016	0.57	0.0152668767505084	0	1	0.6463	1	1	1
14	0.0303006759753016	0.58	0.0152668767505084	0	1	0	0.6621	0	0
14	0.0303006759753016	0.58	0.0152668767505084	0	1	0.6621	1	1	1
14	0.0303006759753016	0.59	0.0152668767505084	0	1	0	0.6787	0	0
14	0.0303006759753016	0.59	0.0152668767505084	0	1	0.6787	1	1	1
14	0.0303006759753016	0.6	0.0152668767505084	0	1	0	0.6962	0	0
14	0.0303006759753016	0.6	0.0152668767505084	0	1	0.6962	1	1	1
14	0.0303006759753016	0.61	0.0152668767505084	0	1	0	0.7147	0	0
14	0.0303006759753016	0.61	0.0152668767505084	0	1	0.7147	1	1	1
14	0.0303006759753016	0.62	0.0152668767505084	0	1	0	0.7341	0	0
14	0.0303006759753016	0.62	0.0152668767505084	0	1	0.7341	1	1	1
14	0.0303006759753016	0.63	0.0152668767505084	0	1	0	0.7546	0	0
14	0.0303006759753016	0.63	0.0152668767505084	0	1	0.7546	1	1	1
14	0.0303006759753016	0.64	0.0152668767505084	0	1	0	0.7763	0	0
14	0.0303006759753016	0.64	0.0152668767505084	0	1	0.7763	1	1	1
14	0.0303006759753016	0.65	0.0152668767505084	0	1	0	0.7993	0	0
14	0.0303006759753016	0.65	0.0152668767505084	0	1	0.7993	1	1	1
14	0.0303006759753016	0.66	0.0152668767505084	0	1	0	0.8237	0	0
14	0.0303006759753016	0.66	0.0152668767505084	0	1	0.8237	1	1	1
14	0.0303006759753016	0.67	0.0152668767505084	0	1	0	0.8496	0	0
14	0.0303006759753016	0.67	0.0152668767505084	0	1	0.8496	1	1	1
14	0.0303006759753016	0.68	0.0152668767505084	0	1	0	0.8772	0	0
14	0.0303006759753016	0.68	0.0152668767505084	0	1	0.8772	1	1	1
14	0.0303006759753016	0.69	0.0152668767505084	0	1	0	0.9067	0	0
14	0.0303006759753016	0.69	0.0152668767505084	0	1	0.9067	1	1	1
14	0.0303006759753016	0.7	0.0152668767505084	0	1	0	0.9383	0	0
14	0.0303006759753016	0.7	0.0152668767505084	0	1	0.9383	1	1	1
14	0.0303006759753016	0.71	0.0152668767505084	0	1	0	0.9721	0	0
14	0.0303006759753016	0.71	0.0152668767505084	0	1	0.9721	1	1	1
14	0.0303006759753016	0.72	0.0152668767505084	0	1	0	1	0	0
14	0.0303006759753016	0.73	0.0152668767505084	0	1	0	1	0	0
14	0.0303006759753016	0.74	0.0152668767505084	0	1	0	1	0	0
14	0.0303006759753016	0.75	0.0152668767505084	0	1	0	1	0	0
14	0.0303006759753016	0.76	0.0152668767505084	0	1	0	1	0	0
14	0.0303006759753016	0.77	0.0152668767505084	0	1	0	1	0	0
14	0.0303006759753016	0.78	0.0152668767505084	0	1	0	1	0	0
14	0.0303006759753016	0.79	0.0152668767505084	0	1	0	1	0	0
14	0.0303006759753016	0.8	0.0152668767505084	0	1	0	1	0	0
14	0.0303006759753016	0.81	0.0152668767505084	0	1	0	1	0	0
14	0.0303006759753016	0.82	0.0152668767505084	0	1	0	1	0	0
14	0.0303006759753016	0.83	0.0152668767505084	0	1	0	1	0	0
14	0.0303006759753016	0.84	0.0152668767505084	0	1	0	1	0	0
14	0.0303006759753016	0.85	0.0152668767505084	0	1	0	1	0	0
14	0.0303006759753016	0.86	0.0152668767505084	0	1	0	1	0	0
14	0.0303006759753016	0.87	0.0152668767505084	0	1	0	1	0	0
14	0.0303006759753016	0.88	0.0152668767505084	0	1	0	1	0	0
14	0.0303006759753016	0.89	0.0152668767505084	0	1	0	1	0	0
14	0.0303006759753016	0.9	0.0152668767505084	0	1	0	1	0	0
14	0.0303006759753016	0.91	0.0152668767505084	0	1	0	1	0	0
14	0.0303006759753016	0.92	0.0152668767505084	0	1	0	1	0	0
14	0.0303006759753016	0.93	0.0152668767505084	0	1	0	1	0	0
[truncated: 91,028 more rows]
