# Supplementary material for: Planning horizon affects prophylactic decision-making and epidemic dynamics
Source: PeerJ. 2016 Nov 8;4:e2678. doi: 10.7717/peerj.2678 (PMC5103819; doi:10.7717/peerj.2678)
Supplement: Supplemental Information 1 [file peerj-04-2678-s001.zip › spir-paper-si/data/disease2/disease2-0.9.csv]

h	bs	rho	g	l	k	pI	i	iState	n
1	0.221199216928595	0.01	0.117503097415405	0	1	0	0.6252	0	0
1	0.221199216928595	0.01	0.117503097415405	0	1	0.6252	1	1	1
1	0.221199216928595	0.02	0.117503097415405	0	1	0	0.6306	0	0
1	0.221199216928595	0.02	0.117503097415405	0	1	0.6306	1	1	1
1	0.221199216928595	0.03	0.117503097415405	0	1	0	0.6362	0	0
1	0.221199216928595	0.03	0.117503097415405	0	1	0.6362	1	1	1
1	0.221199216928595	0.04	0.117503097415405	0	1	0	0.6419	0	0
1	0.221199216928595	0.04	0.117503097415405	0	1	0.6419	1	1	1
1	0.221199216928595	0.05	0.117503097415405	0	1	0	0.6477	0	0
1	0.221199216928595	0.05	0.117503097415405	0	1	0.6477	1	1	1
1	0.221199216928595	0.06	0.117503097415405	0	1	0	0.6536	0	0
1	0.221199216928595	0.06	0.117503097415405	0	1	0.6536	1	1	1
1	0.221199216928595	0.07	0.117503097415405	0	1	0	0.6596	0	0
1	0.221199216928595	0.07	0.117503097415405	0	1	0.6596	1	1	1
1	0.221199216928595	0.08	0.117503097415405	0	1	0	0.6657	0	0
1	0.221199216928595	0.08	0.117503097415405	0	1	0.6657	1	1	1
1	0.221199216928595	0.09	0.117503097415405	0	1	0	0.6719	0	0
1	0.221199216928595	0.09	0.117503097415405	0	1	0.6719	1	1	1
1	0.221199216928595	0.1	0.117503097415405	0	1	0	0.6783	0	0
1	0.221199216928595	0.1	0.117503097415405	0	1	0.6783	1	1	1
1	0.221199216928595	0.11	0.117503097415405	0	1	0	0.6848	0	0
1	0.221199216928595	0.11	0.117503097415405	0	1	0.6848	1	1	1
1	0.221199216928595	0.12	0.117503097415405	0	1	0	0.6913	0	0
1	0.221199216928595	0.12	0.117503097415405	0	1	0.6913	1	1	1
1	0.221199216928595	0.13	0.117503097415405	0	1	0	0.6981	0	0
1	0.221199216928595	0.13	0.117503097415405	0	1	0.6981	1	1	1
1	0.221199216928595	0.14	0.117503097415405	0	1	0	0.7049	0	0
1	0.221199216928595	0.14	0.117503097415405	0	1	0.7049	1	1	1
1	0.221199216928595	0.15	0.117503097415405	0	1	0	0.7119	0	0
1	0.221199216928595	0.15	0.117503097415405	0	1	0.7119	1	1	1
1	0.221199216928595	0.16	0.117503097415405	0	1	0	0.719	0	0
1	0.221199216928595	0.16	0.117503097415405	0	1	0.719	1	1	1
1	0.221199216928595	0.17	0.117503097415405	0	1	0	0.7263	0	0
1	0.221199216928595	0.17	0.117503097415405	0	1	0.7263	1	1	1
1	0.221199216928595	0.18	0.117503097415405	0	1	0	0.7337	0	0
1	0.221199216928595	0.18	0.117503097415405	0	1	0.7337	1	1	1
1	0.221199216928595	0.19	0.117503097415405	0	1	0	0.7413	0	0
1	0.221199216928595	0.19	0.117503097415405	0	1	0.7413	1	1	1
1	0.221199216928595	0.2	0.117503097415405	0	1	0	0.749	0	0
1	0.221199216928595	0.2	0.117503097415405	0	1	0.749	1	1	1
1	0.221199216928595	0.21	0.117503097415405	0	1	0	0.7569	0	0
1	0.221199216928595	0.21	0.117503097415405	0	1	0.7569	1	1	1
1	0.221199216928595	0.22	0.117503097415405	0	1	0	0.765	0	0
1	0.221199216928595	0.22	0.117503097415405	0	1	0.765	1	1	1
1	0.221199216928595	0.23	0.117503097415405	0	1	0	0.7732	0	0
1	0.221199216928595	0.23	0.117503097415405	0	1	0.7732	1	1	1
1	0.221199216928595	0.24	0.117503097415405	0	1	0	0.7816	0	0
1	0.221199216928595	0.24	0.117503097415405	0	1	0.7816	1	1	1
1	0.221199216928595	0.25	0.117503097415405	0	1	0	0.7902	0	0
1	0.221199216928595	0.25	0.117503097415405	0	1	0.7902	1	1	1
1	0.221199216928595	0.26	0.117503097415405	0	1	0	0.799	0	0
1	0.221199216928595	0.26	0.117503097415405	0	1	0.799	1	1	1
1	0.221199216928595	0.27	0.117503097415405	0	1	0	0.808	0	0
1	0.221199216928595	0.27	0.117503097415405	0	1	0.808	1	1	1
1	0.221199216928595	0.28	0.117503097415405	0	1	0	0.8172	0	0
1	0.221199216928595	0.28	0.117503097415405	0	1	0.8172	1	1	1
1	0.221199216928595	0.29	0.117503097415405	0	1	0	0.8266	0	0
1	0.221199216928595	0.29	0.117503097415405	0	1	0.8266	1	1	1
1	0.221199216928595	0.3	0.117503097415405	0	1	0	0.8362	0	0
1	0.221199216928595	0.3	0.117503097415405	0	1	0.8362	1	1	1
1	0.221199216928595	0.31	0.117503097415405	0	1	0	0.8461	0	0
1	0.221199216928595	0.31	0.117503097415405	0	1	0.8461	1	1	1
1	0.221199216928595	0.32	0.117503097415405	0	1	0	0.8562	0	0
1	0.221199216928595	0.32	0.117503097415405	0	1	0.8562	1	1	1
1	0.221199216928595	0.33	0.117503097415405	0	1	0	0.8665	0	0
1	0.221199216928595	0.33	0.117503097415405	0	1	0.8665	1	1	1
1	0.221199216928595	0.34	0.117503097415405	0	1	0	0.8771	0	0
1	0.221199216928595	0.34	0.117503097415405	0	1	0.8771	1	1	1
1	0.221199216928595	0.35	0.117503097415405	0	1	0	0.8879	0	0
1	0.221199216928595	0.35	0.117503097415405	0	1	0.8879	1	1	1
1	0.221199216928595	0.36	0.117503097415405	0	1	0	0.899	0	0
1	0.221199216928595	0.36	0.117503097415405	0	1	0.899	1	1	1
1	0.221199216928595	0.37	0.117503097415405	0	1	0	0.9104	0	0
1	0.221199216928595	0.37	0.117503097415405	0	1	0.9104	1	1	1
1	0.221199216928595	0.38	0.117503097415405	0	1	0	0.9221	0	0
1	0.221199216928595	0.38	0.117503097415405	0	1	0.9221	1	1	1
1	0.221199216928595	0.39	0.117503097415405	0	1	0	0.9341	0	0
1	0.221199216928595	0.39	0.117503097415405	0	1	0.9341	1	1	1
1	0.221199216928595	0.4	0.117503097415405	0	1	0	0.9464	0	0
1	0.221199216928595	0.4	0.117503097415405	0	1	0.9464	1	1	1
1	0.221199216928595	0.41	0.117503097415405	0	1	0	0.9591	0	0
1	0.221199216928595	0.41	0.117503097415405	0	1	0.9591	1	1	1
1	0.221199216928595	0.42	0.117503097415405	0	1	0	0.972	0	0
1	0.221199216928595	0.42	0.117503097415405	0	1	0.972	1	1	1
1	0.221199216928595	0.43	0.117503097415405	0	1	0	0.9854	0	0
1	0.221199216928595	0.43	0.117503097415405	0	1	0.9854	1	1	1
1	0.221199216928595	0.44	0.117503097415405	0	1	0	0.9991	0	0
1	0.221199216928595	0.44	0.117503097415405	0	1	0.9991	1	1	1
1	0.221199216928595	0.45	0.117503097415405	0	1	0	1	0	0
1	0.221199216928595	0.46	0.117503097415405	0	1	0	1	0	0
1	0.221199216928595	0.47	0.117503097415405	0	1	0	1	0	0
1	0.221199216928595	0.48	0.117503097415405	0	1	0	1	0	0
1	0.221199216928595	0.49	0.117503097415405	0	1	0	1	0	0
1	0.221199216928595	0.5	0.117503097415405	0	1	0	1	0	0
1	0.221199216928595	0.51	0.117503097415405	0	1	0	1	0	0
1	0.221199216928595	0.52	0.117503097415405	0	1	0	1	0	0
1	0.221199216928595	0.53	0.117503097415405	0	1	0	1	0	0
1	0.221199216928595	0.54	0.117503097415405	0	1	0	1	0	0
1	0.221199216928595	0.55	0.117503097415405	0	1	0	1	0	0
1	0.221199216928595	0.56	0.117503097415405	0	1	0	1	0	0
1	0.221199216928595	0.57	0.117503097415405	0	1	0	1	0	0
1	0.221199216928595	0.58	0.117503097415405	0	1	0	1	0	0
1	0.221199216928595	0.59	0.117503097415405	0	1	0	1	0	0
1	0.221199216928595	0.6	0.117503097415405	0	1	0	1	0	0
1	0.221199216928595	0.61	0.117503097415405	0	1	0	1	0	0
1	0.221199216928595	0.62	0.117503097415405	0	1	0	1	0	0
1	0.221199216928595	0.63	0.117503097415405	0	1	0	1	0	0
1	0.221199216928595	0.64	0.117503097415405	0	1	0	1	0	0
1	0.221199216928595	0.65	0.117503097415405	0	1	0	1	0	0
1	0.221199216928595	0.66	0.117503097415405	0	1	0	1	0	0
1	0.221199216928595	0.67	0.117503097415405	0	1	0	1	0	0
1	0.221199216928595	0.68	0.117503097415405	0	1	0	1	0	0
1	0.221199216928595	0.69	0.117503097415405	0	1	0	1	0	0
1	0.221199216928595	0.7	0.117503097415405	0	1	0	1	0	0
1	0.221199216928595	0.71	0.117503097415405	0	1	0	1	0	0
1	0.221199216928595	0.72	0.117503097415405	0	1	0	1	0	0
1	0.221199216928595	0.73	0.117503097415405	0	1	0	1	0	0
1	0.221199216928595	0.74	0.117503097415405	0	1	0	1	0	0
1	0.221199216928595	0.75	0.117503097415405	0	1	0	1	0	0
1	0.221199216928595	0.76	0.117503097415405	0	1	0	1	0	0
1	0.221199216928595	0.77	0.117503097415405	0	1	0	1	0	0
1	0.221199216928595	0.78	0.117503097415405	0	1	0	1	0	0
1	0.221199216928595	0.79	0.117503097415405	0	1	0	1	0	0
1	0.221199216928595	0.8	0.117503097415405	0	1	0	1	0	0
1	0.221199216928595	0.81	0.117503097415405	0	1	0	1	0	0
1	0.221199216928595	0.82	0.117503097415405	0	1	0	1	0	0
1	0.221199216928595	0.83	0.117503097415405	0	1	0	1	0	0
1	0.221199216928595	0.84	0.117503097415405	0	1	0	1	0	0
1	0.221199216928595	0.85	0.117503097415405	0	1	0	1	0	0
1	0.221199216928595	0.86	0.117503097415405	0	1	0	1	0	0
1	0.221199216928595	0.87	0.117503097415405	0	1	0	1	0	0
1	0.221199216928595	0.88	0.117503097415405	0	1	0	1	0	0
1	0.221199216928595	0.89	0.117503097415405	0	1	0	1	0	0
1	0.221199216928595	0.9	0.117503097415405	0	1	0	1	0	0
1	0.221199216928595	0.91	0.117503097415405	0	1	0	1	0	0
1	0.221199216928595	0.92	0.117503097415405	0	1	0	1	0	0
1	0.221199216928595	0.93	0.117503097415405	0	1	0	1	0	0
1	0.221199216928595	0.94	0.117503097415405	0	1	0	1	0	0
1	0.221199216928595	0.95	0.117503097415405	0	1	0	1	0	0
1	0.221199216928595	0.96	0.117503097415405	0	1	0	1	0	0
1	0.221199216928595	0.97	0.117503097415405	0	1	0	1	0	0
1	0.221199216928595	0.98	0.117503097415405	0	1	0	1	0	0
1	0.221199216928595	0.99	0.117503097415405	0	1	0	1	0	0
1	0.221199216928595	1	0.117503097415405	0	1	0	1	0	0
2	0.221199216928595	0.01	0.117503097415405	0	1	0	0.4441	0	0
2	0.221199216928595	0.01	0.117503097415405	0	1	0.4441	1	1	1
2	0.221199216928595	0.02	0.117503097415405	0	1	0	0.4482	0	0
2	0.221199216928595	0.02	0.117503097415405	0	1	0.4482	1	1	1
2	0.221199216928595	0.03	0.117503097415405	0	1	0	0.4525	0	0
2	0.221199216928595	0.03	0.117503097415405	0	1	0.4525	1	1	1
2	0.221199216928595	0.04	0.117503097415405	0	1	0	0.4568	0	0
2	0.221199216928595	0.04	0.117503097415405	0	1	0.4568	1	1	1
2	0.221199216928595	0.05	0.117503097415405	0	1	0	0.4612	0	0
2	0.221199216928595	0.05	0.117503097415405	0	1	0.4612	1	1	1
2	0.221199216928595	0.06	0.117503097415405	0	1	0	0.4657	0	0
2	0.221199216928595	0.06	0.117503097415405	0	1	0.4657	1	1	1
2	0.221199216928595	0.07	0.117503097415405	0	1	0	0.4703	0	0
2	0.221199216928595	0.07	0.117503097415405	0	1	0.4703	1	1	1
2	0.221199216928595	0.08	0.117503097415405	0	1	0	0.4749	0	0
2	0.221199216928595	0.08	0.117503097415405	0	1	0.4749	1	1	1
2	0.221199216928595	0.09	0.117503097415405	0	1	0	0.4797	0	0
2	0.221199216928595	0.09	0.117503097415405	0	1	0.4797	1	1	1
2	0.221199216928595	0.1	0.117503097415405	0	1	0	0.4846	0	0
2	0.221199216928595	0.1	0.117503097415405	0	1	0.4846	1	1	1
2	0.221199216928595	0.11	0.117503097415405	0	1	0	0.4895	0	0
2	0.221199216928595	0.11	0.117503097415405	0	1	0.4895	1	1	1
2	0.221199216928595	0.12	0.117503097415405	0	1	0	0.4946	0	0
2	0.221199216928595	0.12	0.117503097415405	0	1	0.4946	1	1	1
2	0.221199216928595	0.13	0.117503097415405	0	1	0	0.4998	0	0
2	0.221199216928595	0.13	0.117503097415405	0	1	0.4998	1	1	1
2	0.221199216928595	0.14	0.117503097415405	0	1	0	0.505	0	0
2	0.221199216928595	0.14	0.117503097415405	0	1	0.505	1	1	1
2	0.221199216928595	0.15	0.117503097415405	0	1	0	0.5104	0	0
2	0.221199216928595	0.15	0.117503097415405	0	1	0.5104	1	1	1
2	0.221199216928595	0.16	0.117503097415405	0	1	0	0.5159	0	0
2	0.221199216928595	0.16	0.117503097415405	0	1	0.5159	1	1	1
2	0.221199216928595	0.17	0.117503097415405	0	1	0	0.5216	0	0
2	0.221199216928595	0.17	0.117503097415405	0	1	0.5216	1	1	1
2	0.221199216928595	0.18	0.117503097415405	0	1	0	0.5273	0	0
2	0.221199216928595	0.18	0.117503097415405	0	1	0.5273	1	1	1
2	0.221199216928595	0.19	0.117503097415405	0	1	0	0.5332	0	0
2	0.221199216928595	0.19	0.117503097415405	0	1	0.5332	1	1	1
2	0.221199216928595	0.2	0.117503097415405	0	1	0	0.5392	0	0
2	0.221199216928595	0.2	0.117503097415405	0	1	0.5392	1	1	1
2	0.221199216928595	0.21	0.117503097415405	0	1	0	0.5453	0	0
2	0.221199216928595	0.21	0.117503097415405	0	1	0.5453	1	1	1
2	0.221199216928595	0.22	0.117503097415405	0	1	0	0.5516	0	0
2	0.221199216928595	0.22	0.117503097415405	0	1	0.5516	1	1	1
2	0.221199216928595	0.23	0.117503097415405	0	1	0	0.5581	0	0
2	0.221199216928595	0.23	0.117503097415405	0	1	0.5581	1	1	1
2	0.221199216928595	0.24	0.117503097415405	0	1	0	0.5647	0	0
2	0.221199216928595	0.24	0.117503097415405	0	1	0.5647	1	1	1
2	0.221199216928595	0.25	0.117503097415405	0	1	0	0.5714	0	0
2	0.221199216928595	0.25	0.117503097415405	0	1	0.5714	1	1	1
2	0.221199216928595	0.26	0.117503097415405	0	1	0	0.5783	0	0
2	0.221199216928595	0.26	0.117503097415405	0	1	0.5783	1	1	1
2	0.221199216928595	0.27	0.117503097415405	0	1	0	0.5854	0	0
2	0.221199216928595	0.27	0.117503097415405	0	1	0.5854	1	1	1
2	0.221199216928595	0.28	0.117503097415405	0	1	0	0.5926	0	0
2	0.221199216928595	0.28	0.117503097415405	0	1	0.5926	1	1	1
2	0.221199216928595	0.29	0.117503097415405	0	1	0	0.6001	0	0
2	0.221199216928595	0.29	0.117503097415405	0	1	0.6001	1	1	1
2	0.221199216928595	0.3	0.117503097415405	0	1	0	0.6077	0	0
2	0.221199216928595	0.3	0.117503097415405	0	1	0.6077	1	1	1
2	0.221199216928595	0.31	0.117503097415405	0	1	0	0.6155	0	0
2	0.221199216928595	0.31	0.117503097415405	0	1	0.6155	1	1	1
2	0.221199216928595	0.32	0.117503097415405	0	1	0	0.6235	0	0
2	0.221199216928595	0.32	0.117503097415405	0	1	0.6235	1	1	1
2	0.221199216928595	0.33	0.117503097415405	0	1	0	0.6318	0	0
2	0.221199216928595	0.33	0.117503097415405	0	1	0.6318	1	1	1
2	0.221199216928595	0.34	0.117503097415405	0	1	0	0.6402	0	0
2	0.221199216928595	0.34	0.117503097415405	0	1	0.6402	1	1	1
2	0.221199216928595	0.35	0.117503097415405	0	1	0	0.6489	0	0
2	0.221199216928595	0.35	0.117503097415405	0	1	0.6489	1	1	1
2	0.221199216928595	0.36	0.117503097415405	0	1	0	0.6578	0	0
2	0.221199216928595	0.36	0.117503097415405	0	1	0.6578	1	1	1
2	0.221199216928595	0.37	0.117503097415405	0	1	0	0.667	0	0
2	0.221199216928595	0.37	0.117503097415405	0	1	0.667	1	1	1
2	0.221199216928595	0.38	0.117503097415405	0	1	0	0.6764	0	0
2	0.221199216928595	0.38	0.117503097415405	0	1	0.6764	1	1	1
2	0.221199216928595	0.39	0.117503097415405	0	1	0	0.6861	0	0
2	0.221199216928595	0.39	0.117503097415405	0	1	0.6861	1	1	1
2	0.221199216928595	0.4	0.117503097415405	0	1	0	0.6961	0	0
2	0.221199216928595	0.4	0.117503097415405	0	1	0.6961	1	1	1
2	0.221199216928595	0.41	0.117503097415405	0	1	0	0.7064	0	0
2	0.221199216928595	0.41	0.117503097415405	0	1	0.7064	1	1	1
2	0.221199216928595	0.42	0.117503097415405	0	1	0	0.717	0	0
2	0.221199216928595	0.42	0.117503097415405	0	1	0.717	1	1	1
2	0.221199216928595	0.43	0.117503097415405	0	1	0	0.7279	0	0
2	0.221199216928595	0.43	0.117503097415405	0	1	0.7279	1	1	1
2	0.221199216928595	0.44	0.117503097415405	0	1	0	0.7391	0	0
2	0.221199216928595	0.44	0.117503097415405	0	1	0.7391	1	1	1
2	0.221199216928595	0.45	0.117503097415405	0	1	0	0.7507	0	0
2	0.221199216928595	0.45	0.117503097415405	0	1	0.7507	1	1	1
2	0.221199216928595	0.46	0.117503097415405	0	1	0	0.7627	0	0
2	0.221199216928595	0.46	0.117503097415405	0	1	0.7627	1	1	1
2	0.221199216928595	0.47	0.117503097415405	0	1	0	0.775	0	0
2	0.221199216928595	0.47	0.117503097415405	0	1	0.775	1	1	1
2	0.221199216928595	0.48	0.117503097415405	0	1	0	0.7878	0	0
2	0.221199216928595	0.48	0.117503097415405	0	1	0.7878	1	1	1
2	0.221199216928595	0.49	0.117503097415405	0	1	0	0.8009	0	0
2	0.221199216928595	0.49	0.117503097415405	0	1	0.8009	1	1	1
2	0.221199216928595	0.5	0.117503097415405	0	1	0	0.8146	0	0
2	0.221199216928595	0.5	0.117503097415405	0	1	0.8146	1	1	1
2	0.221199216928595	0.51	0.117503097415405	0	1	0	0.8287	0	0
2	0.221199216928595	0.51	0.117503097415405	0	1	0.8287	1	1	1
2	0.221199216928595	0.52	0.117503097415405	0	1	0	0.8433	0	0
2	0.221199216928595	0.52	0.117503097415405	0	1	0.8433	1	1	1
2	0.221199216928595	0.53	0.117503097415405	0	1	0	0.8584	0	0
2	0.221199216928595	0.53	0.117503097415405	0	1	0.8584	1	1	1
2	0.221199216928595	0.54	0.117503097415405	0	1	0	0.874	0	0
2	0.221199216928595	0.54	0.117503097415405	0	1	0.874	1	1	1
2	0.221199216928595	0.55	0.117503097415405	0	1	0	0.8903	0	0
2	0.221199216928595	0.55	0.117503097415405	0	1	0.8903	1	1	1
2	0.221199216928595	0.56	0.117503097415405	0	1	0	0.9071	0	0
2	0.221199216928595	0.56	0.117503097415405	0	1	0.9071	1	1	1
2	0.221199216928595	0.57	0.117503097415405	0	1	0	0.9246	0	0
2	0.221199216928595	0.57	0.117503097415405	0	1	0.9246	1	1	1
2	0.221199216928595	0.58	0.117503097415405	0	1	0	0.9428	0	0
2	0.221199216928595	0.58	0.117503097415405	0	1	0.9428	1	1	1
2	0.221199216928595	0.59	0.117503097415405	0	1	0	0.9617	0	0
2	0.221199216928595	0.59	0.117503097415405	0	1	0.9617	1	1	1
2	0.221199216928595	0.6	0.117503097415405	0	1	0	0.9814	0	0
2	0.221199216928595	0.6	0.117503097415405	0	1	0.9814	1	1	1
2	0.221199216928595	0.61	0.117503097415405	0	1	0	1	0	0
2	0.221199216928595	0.62	0.117503097415405	0	1	0	1	0	0
2	0.221199216928595	0.63	0.117503097415405	0	1	0	1	0	0
2	0.221199216928595	0.64	0.117503097415405	0	1	0	1	0	0
2	0.221199216928595	0.65	0.117503097415405	0	1	0	1	0	0
2	0.221199216928595	0.66	0.117503097415405	0	1	0	1	0	0
2	0.221199216928595	0.67	0.117503097415405	0	1	0	1	0	0
2	0.221199216928595	0.68	0.117503097415405	0	1	0	1	0	0
2	0.221199216928595	0.69	0.117503097415405	0	1	0	1	0	0
2	0.221199216928595	0.7	0.117503097415405	0	1	0	1	0	0
2	0.221199216928595	0.71	0.117503097415405	0	1	0	1	0	0
2	0.221199216928595	0.72	0.117503097415405	0	1	0	1	0	0
2	0.221199216928595	0.73	0.117503097415405	0	1	0	1	0	0
2	0.221199216928595	0.74	0.117503097415405	0	1	0	1	0	0
2	0.221199216928595	0.75	0.117503097415405	0	1	0	1	0	0
2	0.221199216928595	0.76	0.117503097415405	0	1	0	1	0	0
2	0.221199216928595	0.77	0.117503097415405	0	1	0	1	0	0
2	0.221199216928595	0.78	0.117503097415405	0	1	0	1	0	0
2	0.221199216928595	0.79	0.117503097415405	0	1	0	1	0	0
2	0.221199216928595	0.8	0.117503097415405	0	1	0	1	0	0
2	0.221199216928595	0.81	0.117503097415405	0	1	0	1	0	0
2	0.221199216928595	0.82	0.117503097415405	0	1	0	1	0	0
2	0.221199216928595	0.83	0.117503097415405	0	1	0	1	0	0
2	0.221199216928595	0.84	0.117503097415405	0	1	0	1	0	0
2	0.221199216928595	0.85	0.117503097415405	0	1	0	1	0	0
2	0.221199216928595	0.86	0.117503097415405	0	1	0	1	0	0
2	0.221199216928595	0.87	0.117503097415405	0	1	0	1	0	0
2	0.221199216928595	0.88	0.117503097415405	0	1	0	1	0	0
2	0.221199216928595	0.89	0.117503097415405	0	1	0	1	0	0
2	0.221199216928595	0.9	0.117503097415405	0	1	0	1	0	0
2	0.221199216928595	0.91	0.117503097415405	0	1	0	1	0	0
2	0.221199216928595	0.92	0.117503097415405	0	1	0	1	0	0
2	0.221199216928595	0.93	0.117503097415405	0	1	0	1	0	0
2	0.221199216928595	0.94	0.117503097415405	0	1	0	1	0	0
2	0.221199216928595	0.95	0.117503097415405	0	1	0	1	0	0
2	0.221199216928595	0.96	0.117503097415405	0	1	0	1	0	0
2	0.221199216928595	0.97	0.117503097415405	0	1	0	1	0	0
2	0.221199216928595	0.98	0.117503097415405	0	1	0	1	0	0
2	0.221199216928595	0.99	0.117503097415405	0	1	0	1	0	0
2	0.221199216928595	1	0.117503097415405	0	1	0	1	0	0
3	0.221199216928595	0.01	0.117503097415405	0	1	0	0.3493	0	0
3	0.221199216928595	0.01	0.117503097415405	0	1	0.3493	1	1	1
3	0.221199216928595	0.02	0.117503097415405	0	1	0	0.3526	0	0
3	0.221199216928595	0.02	0.117503097415405	0	1	0.3526	1	1	1
3	0.221199216928595	0.03	0.117503097415405	0	1	0	0.3561	0	0
3	0.221199216928595	0.03	0.117503097415405	0	1	0.3561	1	1	1
3	0.221199216928595	0.04	0.117503097415405	0	1	0	0.3596	0	0
3	0.221199216928595	0.04	0.117503097415405	0	1	0.3596	1	1	1
3	0.221199216928595	0.05	0.117503097415405	0	1	0	0.3632	0	0
3	0.221199216928595	0.05	0.117503097415405	0	1	0.3632	1	1	1
3	0.221199216928595	0.06	0.117503097415405	0	1	0	0.3669	0	0
3	0.221199216928595	0.06	0.117503097415405	0	1	0.3669	1	1	1
3	0.221199216928595	0.07	0.117503097415405	0	1	0	0.3706	0	0
3	0.221199216928595	0.07	0.117503097415405	0	1	0.3706	1	1	1
3	0.221199216928595	0.08	0.117503097415405	0	1	0	0.3745	0	0
3	0.221199216928595	0.08	0.117503097415405	0	1	0.3745	1	1	1
3	0.221199216928595	0.09	0.117503097415405	0	1	0	0.3784	0	0
3	0.221199216928595	0.09	0.117503097415405	0	1	0.3784	1	1	1
3	0.221199216928595	0.1	0.117503097415405	0	1	0	0.3823	0	0
3	0.221199216928595	0.1	0.117503097415405	0	1	0.3823	1	1	1
3	0.221199216928595	0.11	0.117503097415405	0	1	0	0.3864	0	0
3	0.221199216928595	0.11	0.117503097415405	0	1	0.3864	1	1	1
3	0.221199216928595	0.12	0.117503097415405	0	1	0	0.3906	0	0
3	0.221199216928595	0.12	0.117503097415405	0	1	0.3906	1	1	1
3	0.221199216928595	0.13	0.117503097415405	0	1	0	0.3948	0	0
3	0.221199216928595	0.13	0.117503097415405	0	1	0.3948	1	1	1
3	0.221199216928595	0.14	0.117503097415405	0	1	0	0.3991	0	0
3	0.221199216928595	0.14	0.117503097415405	0	1	0.3991	1	1	1
3	0.221199216928595	0.15	0.117503097415405	0	1	0	0.4036	0	0
3	0.221199216928595	0.15	0.117503097415405	0	1	0.4036	1	1	1
3	0.221199216928595	0.16	0.117503097415405	0	1	0	0.4081	0	0
3	0.221199216928595	0.16	0.117503097415405	0	1	0.4081	1	1	1
3	0.221199216928595	0.17	0.117503097415405	0	1	0	0.4128	0	0
3	0.221199216928595	0.17	0.117503097415405	0	1	0.4128	1	1	1
3	0.221199216928595	0.18	0.117503097415405	0	1	0	0.4175	0	0
3	0.221199216928595	0.18	0.117503097415405	0	1	0.4175	1	1	1
3	0.221199216928595	0.19	0.117503097415405	0	1	0	0.4224	0	0
3	0.221199216928595	0.19	0.117503097415405	0	1	0.4224	1	1	1
3	0.221199216928595	0.2	0.117503097415405	0	1	0	0.4273	0	0
3	0.221199216928595	0.2	0.117503097415405	0	1	0.4273	1	1	1
3	0.221199216928595	0.21	0.117503097415405	0	1	0	0.4324	0	0
3	0.221199216928595	0.21	0.117503097415405	0	1	0.4324	1	1	1
3	0.221199216928595	0.22	0.117503097415405	0	1	0	0.4376	0	0
3	0.221199216928595	0.22	0.117503097415405	0	1	0.4376	1	1	1
3	0.221199216928595	0.23	0.117503097415405	0	1	0	0.443	0	0
3	0.221199216928595	0.23	0.117503097415405	0	1	0.443	1	1	1
3	0.221199216928595	0.24	0.117503097415405	0	1	0	0.4484	0	0
3	0.221199216928595	0.24	0.117503097415405	0	1	0.4484	1	1	1
3	0.221199216928595	0.25	0.117503097415405	0	1	0	0.454	0	0
3	0.221199216928595	0.25	0.117503097415405	0	1	0.454	1	1	1
3	0.221199216928595	0.26	0.117503097415405	0	1	0	0.4598	0	0
3	0.221199216928595	0.26	0.117503097415405	0	1	0.4598	1	1	1
3	0.221199216928595	0.27	0.117503097415405	0	1	0	0.4657	0	0
3	0.221199216928595	0.27	0.117503097415405	0	1	0.4657	1	1	1
3	0.221199216928595	0.28	0.117503097415405	0	1	0	0.4717	0	0
3	0.221199216928595	0.28	0.117503097415405	0	1	0.4717	1	1	1
3	0.221199216928595	0.29	0.117503097415405	0	1	0	0.4779	0	0
3	0.221199216928595	0.29	0.117503097415405	0	1	0.4779	1	1	1
3	0.221199216928595	0.3	0.117503097415405	0	1	0	0.4843	0	0
3	0.221199216928595	0.3	0.117503097415405	0	1	0.4843	1	1	1
3	0.221199216928595	0.31	0.117503097415405	0	1	0	0.4908	0	0
3	0.221199216928595	0.31	0.117503097415405	0	1	0.4908	1	1	1
3	0.221199216928595	0.32	0.117503097415405	0	1	0	0.4976	0	0
3	0.221199216928595	0.32	0.117503097415405	0	1	0.4976	1	1	1
3	0.221199216928595	0.33	0.117503097415405	0	1	0	0.5045	0	0
3	0.221199216928595	0.33	0.117503097415405	0	1	0.5045	1	1	1
3	0.221199216928595	0.34	0.117503097415405	0	1	0	0.5116	0	0
3	0.221199216928595	0.34	0.117503097415405	0	1	0.5116	1	1	1
3	0.221199216928595	0.35	0.117503097415405	0	1	0	0.5189	0	0
3	0.221199216928595	0.35	0.117503097415405	0	1	0.5189	1	1	1
3	0.221199216928595	0.36	0.117503097415405	0	1	0	0.5264	0	0
3	0.221199216928595	0.36	0.117503097415405	0	1	0.5264	1	1	1
3	0.221199216928595	0.37	0.117503097415405	0	1	0	0.5341	0	0
3	0.221199216928595	0.37	0.117503097415405	0	1	0.5341	1	1	1
3	0.221199216928595	0.38	0.117503097415405	0	1	0	0.5421	0	0
3	0.221199216928595	0.38	0.117503097415405	0	1	0.5421	1	1	1
3	0.221199216928595	0.39	0.117503097415405	0	1	0	0.5503	0	0
3	0.221199216928595	0.39	0.117503097415405	0	1	0.5503	1	1	1
3	0.221199216928595	0.4	0.117503097415405	0	1	0	0.5588	0	0
3	0.221199216928595	0.4	0.117503097415405	0	1	0.5588	1	1	1
3	0.221199216928595	0.41	0.117503097415405	0	1	0	0.5675	0	0
3	0.221199216928595	0.41	0.117503097415405	0	1	0.5675	1	1	1
3	0.221199216928595	0.42	0.117503097415405	0	1	0	0.5765	0	0
3	0.221199216928595	0.42	0.117503097415405	0	1	0.5765	1	1	1
3	0.221199216928595	0.43	0.117503097415405	0	1	0	0.5858	0	0
3	0.221199216928595	0.43	0.117503097415405	0	1	0.5858	1	1	1
3	0.221199216928595	0.44	0.117503097415405	0	1	0	0.5954	0	0
3	0.221199216928595	0.44	0.117503097415405	0	1	0.5954	1	1	1
3	0.221199216928595	0.45	0.117503097415405	0	1	0	0.6053	0	0
3	0.221199216928595	0.45	0.117503097415405	0	1	0.6053	1	1	1
3	0.221199216928595	0.46	0.117503097415405	0	1	0	0.6156	0	0
3	0.221199216928595	0.46	0.117503097415405	0	1	0.6156	1	1	1
3	0.221199216928595	0.47	0.117503097415405	0	1	0	0.6262	0	0
3	0.221199216928595	0.47	0.117503097415405	0	1	0.6262	1	1	1
3	0.221199216928595	0.48	0.117503097415405	0	1	0	0.6371	0	0
3	0.221199216928595	0.48	0.117503097415405	0	1	0.6371	1	1	1
3	0.221199216928595	0.49	0.117503097415405	0	1	0	0.6485	0	0
3	0.221199216928595	0.49	0.117503097415405	0	1	0.6485	1	1	1
3	0.221199216928595	0.5	0.117503097415405	0	1	0	0.6603	0	0
3	0.221199216928595	0.5	0.117503097415405	0	1	0.6603	1	1	1
3	0.221199216928595	0.51	0.117503097415405	0	1	0	0.6725	0	0
3	0.221199216928595	0.51	0.117503097415405	0	1	0.6725	1	1	1
3	0.221199216928595	0.52	0.117503097415405	0	1	0	0.6852	0	0
3	0.221199216928595	0.52	0.117503097415405	0	1	0.6852	1	1	1
3	0.221199216928595	0.53	0.117503097415405	0	1	0	0.6983	0	0
3	0.221199216928595	0.53	0.117503097415405	0	1	0.6983	1	1	1
3	0.221199216928595	0.54	0.117503097415405	0	1	0	0.712	0	0
3	0.221199216928595	0.54	0.117503097415405	0	1	0.712	1	1	1
3	0.221199216928595	0.55	0.117503097415405	0	1	0	0.7262	0	0
3	0.221199216928595	0.55	0.117503097415405	0	1	0.7262	1	1	1
3	0.221199216928595	0.56	0.117503097415405	0	1	0	0.741	0	0
3	0.221199216928595	0.56	0.117503097415405	0	1	0.741	1	1	1
3	0.221199216928595	0.57	0.117503097415405	0	1	0	0.7564	0	0
3	0.221199216928595	0.57	0.117503097415405	0	1	0.7564	1	1	1
3	0.221199216928595	0.58	0.117503097415405	0	1	0	0.7725	0	0
3	0.221199216928595	0.58	0.117503097415405	0	1	0.7725	1	1	1
3	0.221199216928595	0.59	0.117503097415405	0	1	0	0.7892	0	0
3	0.221199216928595	0.59	0.117503097415405	0	1	0.7892	1	1	1
3	0.221199216928595	0.6	0.117503097415405	0	1	0	0.8067	0	0
3	0.221199216928595	0.6	0.117503097415405	0	1	0.8067	1	1	1
3	0.221199216928595	0.61	0.117503097415405	0	1	0	0.825	0	0
3	0.221199216928595	0.61	0.117503097415405	0	1	0.825	1	1	1
3	0.221199216928595	0.62	0.117503097415405	0	1	0	0.8442	0	0
3	0.221199216928595	0.62	0.117503097415405	0	1	0.8442	1	1	1
3	0.221199216928595	0.63	0.117503097415405	0	1	0	0.8642	0	0
3	0.221199216928595	0.63	0.117503097415405	0	1	0.8642	1	1	1
3	0.221199216928595	0.64	0.117503097415405	0	1	0	0.8852	0	0
3	0.221199216928595	0.64	0.117503097415405	0	1	0.8852	1	1	1
3	0.221199216928595	0.65	0.117503097415405	0	1	0	0.9073	0	0
3	0.221199216928595	0.65	0.117503097415405	0	1	0.9073	1	1	1
3	0.221199216928595	0.66	0.117503097415405	0	1	0	0.9304	0	0
3	0.221199216928595	0.66	0.117503097415405	0	1	0.9304	1	1	1
3	0.221199216928595	0.67	0.117503097415405	0	1	0	0.9548	0	0
3	0.221199216928595	0.67	0.117503097415405	0	1	0.9548	1	1	1
3	0.221199216928595	0.68	0.117503097415405	0	1	0	0.9805	0	0
3	0.221199216928595	0.68	0.117503097415405	0	1	0.9805	1	1	1
3	0.221199216928595	0.69	0.117503097415405	0	1	0	1	0	0
3	0.221199216928595	0.7	0.117503097415405	0	1	0	1	0	0
3	0.221199216928595	0.71	0.117503097415405	0	1	0	1	0	0
3	0.221199216928595	0.72	0.117503097415405	0	1	0	1	0	0
3	0.221199216928595	0.73	0.117503097415405	0	1	0	1	0	0
3	0.221199216928595	0.74	0.117503097415405	0	1	0	1	0	0
3	0.221199216928595	0.75	0.117503097415405	0	1	0	1	0	0
3	0.221199216928595	0.76	0.117503097415405	0	1	0	1	0	0
3	0.221199216928595	0.77	0.117503097415405	0	1	0	1	0	0
3	0.221199216928595	0.78	0.117503097415405	0	1	0	1	0	0
3	0.221199216928595	0.79	0.117503097415405	0	1	0	1	0	0
3	0.221199216928595	0.8	0.117503097415405	0	1	0	1	0	0
3	0.221199216928595	0.81	0.117503097415405	0	1	0	1	0	0
3	0.221199216928595	0.82	0.117503097415405	0	1	0	1	0	0
3	0.221199216928595	0.83	0.117503097415405	0	1	0	1	0	0
3	0.221199216928595	0.84	0.117503097415405	0	1	0	1	0	0
3	0.221199216928595	0.85	0.117503097415405	0	1	0	1	0	0
3	0.221199216928595	0.86	0.117503097415405	0	1	0	1	0	0
3	0.221199216928595	0.87	0.117503097415405	0	1	0	1	0	0
3	0.221199216928595	0.88	0.117503097415405	0	1	0	1	0	0
3	0.221199216928595	0.89	0.117503097415405	0	1	0	1	0	0
3	0.221199216928595	0.9	0.117503097415405	0	1	0	1	0	0
3	0.221199216928595	0.91	0.117503097415405	0	1	0	1	0	0
3	0.221199216928595	0.92	0.117503097415405	0	1	0	1	0	0
3	0.221199216928595	0.93	0.117503097415405	0	1	0	1	0	0
3	0.221199216928595	0.94	0.117503097415405	0	1	0	1	0	0
3	0.221199216928595	0.95	0.117503097415405	0	1	0	1	0	0
3	0.221199216928595	0.96	0.117503097415405	0	1	0	1	0	0
3	0.221199216928595	0.97	0.117503097415405	0	1	0	1	0	0
3	0.221199216928595	0.98	0.117503097415405	0	1	0	1	0	0
3	0.221199216928595	0.99	0.117503097415405	0	1	0	1	0	0
3	0.221199216928595	1	0.117503097415405	0	1	0	1	0	0
4	0.221199216928595	0.01	0.117503097415405	0	1	0	0.291	0	0
4	0.221199216928595	0.01	0.117503097415405	0	1	0.291	1	1	1
4	0.221199216928595	0.02	0.117503097415405	0	1	0	0.2938	0	0
4	0.221199216928595	0.02	0.117503097415405	0	1	0.2938	1	1	1
4	0.221199216928595	0.03	0.117503097415405	0	1	0	0.2968	0	0
4	0.221199216928595	0.03	0.117503097415405	0	1	0.2968	1	1	1
4	0.221199216928595	0.04	0.117503097415405	0	1	0	0.2998	0	0
4	0.221199216928595	0.04	0.117503097415405	0	1	0.2998	1	1	1
4	0.221199216928595	0.05	0.117503097415405	0	1	0	0.3029	0	0
4	0.221199216928595	0.05	0.117503097415405	0	1	0.3029	1	1	1
4	0.221199216928595	0.06	0.117503097415405	0	1	0	0.306	0	0
4	0.221199216928595	0.06	0.117503097415405	0	1	0.306	1	1	1
4	0.221199216928595	0.07	0.117503097415405	0	1	0	0.3092	0	0
4	0.221199216928595	0.07	0.117503097415405	0	1	0.3092	1	1	1
4	0.221199216928595	0.08	0.117503097415405	0	1	0	0.3125	0	0
4	0.221199216928595	0.08	0.117503097415405	0	1	0.3125	1	1	1
4	0.221199216928595	0.09	0.117503097415405	0	1	0	0.3158	0	0
4	0.221199216928595	0.09	0.117503097415405	0	1	0.3158	1	1	1
4	0.221199216928595	0.1	0.117503097415405	0	1	0	0.3192	0	0
4	0.221199216928595	0.1	0.117503097415405	0	1	0.3192	1	1	1
4	0.221199216928595	0.11	0.117503097415405	0	1	0	0.3227	0	0
4	0.221199216928595	0.11	0.117503097415405	0	1	0.3227	1	1	1
4	0.221199216928595	0.12	0.117503097415405	0	1	0	0.3262	0	0
4	0.221199216928595	0.12	0.117503097415405	0	1	0.3262	1	1	1
4	0.221199216928595	0.13	0.117503097415405	0	1	0	0.3299	0	0
4	0.221199216928595	0.13	0.117503097415405	0	1	0.3299	1	1	1
4	0.221199216928595	0.14	0.117503097415405	0	1	0	0.3336	0	0
4	0.221199216928595	0.14	0.117503097415405	0	1	0.3336	1	1	1
4	0.221199216928595	0.15	0.117503097415405	0	1	0	0.3374	0	0
4	0.221199216928595	0.15	0.117503097415405	0	1	0.3374	1	1	1
4	0.221199216928595	0.16	0.117503097415405	0	1	0	0.3413	0	0
4	0.221199216928595	0.16	0.117503097415405	0	1	0.3413	1	1	1
4	0.221199216928595	0.17	0.117503097415405	0	1	0	0.3453	0	0
4	0.221199216928595	0.17	0.117503097415405	0	1	0.3453	1	1	1
4	0.221199216928595	0.18	0.117503097415405	0	1	0	0.3494	0	0
4	0.221199216928595	0.18	0.117503097415405	0	1	0.3494	1	1	1
4	0.221199216928595	0.19	0.117503097415405	0	1	0	0.3535	0	0
4	0.221199216928595	0.19	0.117503097415405	0	1	0.3535	1	1	1
4	0.221199216928595	0.2	0.117503097415405	0	1	0	0.3578	0	0
4	0.221199216928595	0.2	0.117503097415405	0	1	0.3578	1	1	1
4	0.221199216928595	0.21	0.117503097415405	0	1	0	0.3622	0	0
4	0.221199216928595	0.21	0.117503097415405	0	1	0.3622	1	1	1
4	0.221199216928595	0.22	0.117503097415405	0	1	0	0.3667	0	0
4	0.221199216928595	0.22	0.117503097415405	0	1	0.3667	1	1	1
4	0.221199216928595	0.23	0.117503097415405	0	1	0	0.3713	0	0
4	0.221199216928595	0.23	0.117503097415405	0	1	0.3713	1	1	1
4	0.221199216928595	0.24	0.117503097415405	0	1	0	0.376	0	0
4	0.221199216928595	0.24	0.117503097415405	0	1	0.376	1	1	1
4	0.221199216928595	0.25	0.117503097415405	0	1	0	0.3809	0	0
4	0.221199216928595	0.25	0.117503097415405	0	1	0.3809	1	1	1
4	0.221199216928595	0.26	0.117503097415405	0	1	0	0.3858	0	0
4	0.221199216928595	0.26	0.117503097415405	0	1	0.3858	1	1	1
4	0.221199216928595	0.27	0.117503097415405	0	1	0	0.3909	0	0
4	0.221199216928595	0.27	0.117503097415405	0	1	0.3909	1	1	1
4	0.221199216928595	0.28	0.117503097415405	0	1	0	0.3962	0	0
4	0.221199216928595	0.28	0.117503097415405	0	1	0.3962	1	1	1
4	0.221199216928595	0.29	0.117503097415405	0	1	0	0.4015	0	0
4	0.221199216928595	0.29	0.117503097415405	0	1	0.4015	1	1	1
4	0.221199216928595	0.3	0.117503097415405	0	1	0	0.4071	0	0
4	0.221199216928595	0.3	0.117503097415405	0	1	0.4071	1	1	1
4	0.221199216928595	0.31	0.117503097415405	0	1	0	0.4127	0	0
4	0.221199216928595	0.31	0.117503097415405	0	1	0.4127	1	1	1
4	0.221199216928595	0.32	0.117503097415405	0	1	0	0.4186	0	0
4	0.221199216928595	0.32	0.117503097415405	0	1	0.4186	1	1	1
4	0.221199216928595	0.33	0.117503097415405	0	1	0	0.4246	0	0
4	0.221199216928595	0.33	0.117503097415405	0	1	0.4246	1	1	1
4	0.221199216928595	0.34	0.117503097415405	0	1	0	0.4308	0	0
4	0.221199216928595	0.34	0.117503097415405	0	1	0.4308	1	1	1
4	0.221199216928595	0.35	0.117503097415405	0	1	0	0.4371	0	0
4	0.221199216928595	0.35	0.117503097415405	0	1	0.4371	1	1	1
4	0.221199216928595	0.36	0.117503097415405	0	1	0	0.4437	0	0
4	0.221199216928595	0.36	0.117503097415405	0	1	0.4437	1	1	1
4	0.221199216928595	0.37	0.117503097415405	0	1	0	0.4505	0	0
4	0.221199216928595	0.37	0.117503097415405	0	1	0.4505	1	1	1
4	0.221199216928595	0.38	0.117503097415405	0	1	0	0.4574	0	0
4	0.221199216928595	0.38	0.117503097415405	0	1	0.4574	1	1	1
4	0.221199216928595	0.39	0.117503097415405	0	1	0	0.4646	0	0
4	0.221199216928595	0.39	0.117503097415405	0	1	0.4646	1	1	1
4	0.221199216928595	0.4	0.117503097415405	0	1	0	0.472	0	0
4	0.221199216928595	0.4	0.117503097415405	0	1	0.472	1	1	1
4	0.221199216928595	0.41	0.117503097415405	0	1	0	0.4797	0	0
4	0.221199216928595	0.41	0.117503097415405	0	1	0.4797	1	1	1
4	0.221199216928595	0.42	0.117503097415405	0	1	0	0.4876	0	0
4	0.221199216928595	0.42	0.117503097415405	0	1	0.4876	1	1	1
4	0.221199216928595	0.43	0.117503097415405	0	1	0	0.4958	0	0
4	0.221199216928595	0.43	0.117503097415405	0	1	0.4958	1	1	1
4	0.221199216928595	0.44	0.117503097415405	0	1	0	0.5042	0	0
4	0.221199216928595	0.44	0.117503097415405	0	1	0.5042	1	1	1
4	0.221199216928595	0.45	0.117503097415405	0	1	0	0.513	0	0
4	0.221199216928595	0.45	0.117503097415405	0	1	0.513	1	1	1
4	0.221199216928595	0.46	0.117503097415405	0	1	0	0.522	0	0
4	0.221199216928595	0.46	0.117503097415405	0	1	0.522	1	1	1
4	0.221199216928595	0.47	0.117503097415405	0	1	0	0.5314	0	0
4	0.221199216928595	0.47	0.117503097415405	0	1	0.5314	1	1	1
4	0.221199216928595	0.48	0.117503097415405	0	1	0	0.5411	0	0
4	0.221199216928595	0.48	0.117503097415405	0	1	0.5411	1	1	1
4	0.221199216928595	0.49	0.117503097415405	0	1	0	0.5512	0	0
4	0.221199216928595	0.49	0.117503097415405	0	1	0.5512	1	1	1
4	0.221199216928595	0.5	0.117503097415405	0	1	0	0.5617	0	0
4	0.221199216928595	0.5	0.117503097415405	0	1	0.5617	1	1	1
4	0.221199216928595	0.51	0.117503097415405	0	1	0	0.5725	0	0
4	0.221199216928595	0.51	0.117503097415405	0	1	0.5725	1	1	1
4	0.221199216928595	0.52	0.117503097415405	0	1	0	0.5838	0	0
4	0.221199216928595	0.52	0.117503097415405	0	1	0.5838	1	1	1
4	0.221199216928595	0.53	0.117503097415405	0	1	0	0.5956	0	0
4	0.221199216928595	0.53	0.117503097415405	0	1	0.5956	1	1	1
4	0.221199216928595	0.54	0.117503097415405	0	1	0	0.6078	0	0
4	0.221199216928595	0.54	0.117503097415405	0	1	0.6078	1	1	1
4	0.221199216928595	0.55	0.117503097415405	0	1	0	0.6206	0	0
4	0.221199216928595	0.55	0.117503097415405	0	1	0.6206	1	1	1
4	0.221199216928595	0.56	0.117503097415405	0	1	0	0.6339	0	0
4	0.221199216928595	0.56	0.117503097415405	0	1	0.6339	1	1	1
4	0.221199216928595	0.57	0.117503097415405	0	1	0	0.6478	0	0
4	0.221199216928595	0.57	0.117503097415405	0	1	0.6478	1	1	1
4	0.221199216928595	0.58	0.117503097415405	0	1	0	0.6623	0	0
4	0.221199216928595	0.58	0.117503097415405	0	1	0.6623	1	1	1
4	0.221199216928595	0.59	0.117503097415405	0	1	0	0.6775	0	0
4	0.221199216928595	0.59	0.117503097415405	0	1	0.6775	1	1	1
4	0.221199216928595	0.6	0.117503097415405	0	1	0	0.6933	0	0
4	0.221199216928595	0.6	0.117503097415405	0	1	0.6933	1	1	1
4	0.221199216928595	0.61	0.117503097415405	0	1	0	0.71	0	0
4	0.221199216928595	0.61	0.117503097415405	0	1	0.71	1	1	1
4	0.221199216928595	0.62	0.117503097415405	0	1	0	0.7274	0	0
4	0.221199216928595	0.62	0.117503097415405	0	1	0.7274	1	1	1
4	0.221199216928595	0.63	0.117503097415405	0	1	0	0.7458	0	0
4	0.221199216928595	0.63	0.117503097415405	0	1	0.7458	1	1	1
4	0.221199216928595	0.64	0.117503097415405	0	1	0	0.7651	0	0
4	0.221199216928595	0.64	0.117503097415405	0	1	0.7651	1	1	1
4	0.221199216928595	0.65	0.117503097415405	0	1	0	0.7854	0	0
4	0.221199216928595	0.65	0.117503097415405	0	1	0.7854	1	1	1
4	0.221199216928595	0.66	0.117503097415405	0	1	0	0.8068	0	0
4	0.221199216928595	0.66	0.117503097415405	0	1	0.8068	1	1	1
4	0.221199216928595	0.67	0.117503097415405	0	1	0	0.8294	0	0
4	0.221199216928595	0.67	0.117503097415405	0	1	0.8294	1	1	1
4	0.221199216928595	0.68	0.117503097415405	0	1	0	0.8534	0	0
4	0.221199216928595	0.68	0.117503097415405	0	1	0.8534	1	1	1
4	0.221199216928595	0.69	0.117503097415405	0	1	0	0.8787	0	0
4	0.221199216928595	0.69	0.117503097415405	0	1	0.8787	1	1	1
4	0.221199216928595	0.7	0.117503097415405	0	1	0	0.9056	0	0
4	0.221199216928595	0.7	0.117503097415405	0	1	0.9056	1	1	1
4	0.221199216928595	0.71	0.117503097415405	0	1	0	0.9342	0	0
4	0.221199216928595	0.71	0.117503097415405	0	1	0.9342	1	1	1
4	0.221199216928595	0.72	0.117503097415405	0	1	0	0.9646	0	0
4	0.221199216928595	0.72	0.117503097415405	0	1	0.9646	1	1	1
4	0.221199216928595	0.73	0.117503097415405	0	1	0	0.9971	0	0
4	0.221199216928595	0.73	0.117503097415405	0	1	0.9971	1	1	1
4	0.221199216928595	0.74	0.117503097415405	0	1	0	1	0	0
4	0.221199216928595	0.75	0.117503097415405	0	1	0	1	0	0
4	0.221199216928595	0.76	0.117503097415405	0	1	0	1	0	0
4	0.221199216928595	0.77	0.117503097415405	0	1	0	1	0	0
4	0.221199216928595	0.78	0.117503097415405	0	1	0	1	0	0
4	0.221199216928595	0.79	0.117503097415405	0	1	0	1	0	0
4	0.221199216928595	0.8	0.117503097415405	0	1	0	1	0	0
4	0.221199216928595	0.81	0.117503097415405	0	1	0	1	0	0
4	0.221199216928595	0.82	0.117503097415405	0	1	0	1	0	0
4	0.221199216928595	0.83	0.117503097415405	0	1	0	1	0	0
4	0.221199216928595	0.84	0.117503097415405	0	1	0	1	0	0
4	0.221199216928595	0.85	0.117503097415405	0	1	0	1	0	0
4	0.221199216928595	0.86	0.117503097415405	0	1	0	1	0	0
4	0.221199216928595	0.87	0.117503097415405	0	1	0	1	0	0
4	0.221199216928595	0.88	0.117503097415405	0	1	0	1	0	0
4	0.221199216928595	0.89	0.117503097415405	0	1	0	1	0	0
4	0.221199216928595	0.9	0.117503097415405	0	1	0	1	0	0
4	0.221199216928595	0.91	0.117503097415405	0	1	0	1	0	0
4	0.221199216928595	0.92	0.117503097415405	0	1	0	1	0	0
4	0.221199216928595	0.93	0.117503097415405	0	1	0	1	0	0
4	0.221199216928595	0.94	0.117503097415405	0	1	0	1	0	0
4	0.221199216928595	0.95	0.117503097415405	0	1	0	1	0	0
4	0.221199216928595	0.96	0.117503097415405	0	1	0	1	0	0
4	0.221199216928595	0.97	0.117503097415405	0	1	0	1	0	0
4	0.221199216928595	0.98	0.117503097415405	0	1	0	1	0	0
4	0.221199216928595	0.99	0.117503097415405	0	1	0	1	0	0
4	0.221199216928595	1	0.117503097415405	0	1	0	1	0	0
5	0.221199216928595	0.01	0.117503097415405	0	1	0	0.2515	0	0
5	0.221199216928595	0.01	0.117503097415405	0	1	0.2515	1	1	1
5	0.221199216928595	0.02	0.117503097415405	0	1	0	0.254	0	0
5	0.221199216928595	0.02	0.117503097415405	0	1	0.254	1	1	1
5	0.221199216928595	0.03	0.117503097415405	0	1	0	0.2566	0	0
5	0.221199216928595	0.03	0.117503097415405	0	1	0.2566	1	1	1
5	0.221199216928595	0.04	0.117503097415405	0	1	0	0.2593	0	0
5	0.221199216928595	0.04	0.117503097415405	0	1	0.2593	1	1	1
5	0.221199216928595	0.05	0.117503097415405	0	1	0	0.262	0	0
5	0.221199216928595	0.05	0.117503097415405	0	1	0.262	1	1	1
5	0.221199216928595	0.06	0.117503097415405	0	1	0	0.2647	0	0
5	0.221199216928595	0.06	0.117503097415405	0	1	0.2647	1	1	1
5	0.221199216928595	0.07	0.117503097415405	0	1	0	0.2675	0	0
5	0.221199216928595	0.07	0.117503097415405	0	1	0.2675	1	1	1
5	0.221199216928595	0.08	0.117503097415405	0	1	0	0.2704	0	0
5	0.221199216928595	0.08	0.117503097415405	0	1	0.2704	1	1	1
5	0.221199216928595	0.09	0.117503097415405	0	1	0	0.2734	0	0
5	0.221199216928595	0.09	0.117503097415405	0	1	0.2734	1	1	1
5	0.221199216928595	0.1	0.117503097415405	0	1	0	0.2764	0	0
5	0.221199216928595	0.1	0.117503097415405	0	1	0.2764	1	1	1
5	0.221199216928595	0.11	0.117503097415405	0	1	0	0.2794	0	0
5	0.221199216928595	0.11	0.117503097415405	0	1	0.2794	1	1	1
5	0.221199216928595	0.12	0.117503097415405	0	1	0	0.2826	0	0
5	0.221199216928595	0.12	0.117503097415405	0	1	0.2826	1	1	1
5	0.221199216928595	0.13	0.117503097415405	0	1	0	0.2858	0	0
5	0.221199216928595	0.13	0.117503097415405	0	1	0.2858	1	1	1
5	0.221199216928595	0.14	0.117503097415405	0	1	0	0.2891	0	0
5	0.221199216928595	0.14	0.117503097415405	0	1	0.2891	1	1	1
5	0.221199216928595	0.15	0.117503097415405	0	1	0	0.2924	0	0
5	0.221199216928595	0.15	0.117503097415405	0	1	0.2924	1	1	1
5	0.221199216928595	0.16	0.117503097415405	0	1	0	0.2959	0	0
5	0.221199216928595	0.16	0.117503097415405	0	1	0.2959	1	1	1
5	0.221199216928595	0.17	0.117503097415405	0	1	0	0.2994	0	0
5	0.221199216928595	0.17	0.117503097415405	0	1	0.2994	1	1	1
5	0.221199216928595	0.18	0.117503097415405	0	1	0	0.303	0	0
5	0.221199216928595	0.18	0.117503097415405	0	1	0.303	1	1	1
5	0.221199216928595	0.19	0.117503097415405	0	1	0	0.3067	0	0
5	0.221199216928595	0.19	0.117503097415405	0	1	0.3067	1	1	1
5	0.221199216928595	0.2	0.117503097415405	0	1	0	0.3105	0	0
5	0.221199216928595	0.2	0.117503097415405	0	1	0.3105	1	1	1
5	0.221199216928595	0.21	0.117503097415405	0	1	0	0.3144	0	0
5	0.221199216928595	0.21	0.117503097415405	0	1	0.3144	1	1	1
5	0.221199216928595	0.22	0.117503097415405	0	1	0	0.3183	0	0
5	0.221199216928595	0.22	0.117503097415405	0	1	0.3183	1	1	1
5	0.221199216928595	0.23	0.117503097415405	0	1	0	0.3224	0	0
5	0.221199216928595	0.23	0.117503097415405	0	1	0.3224	1	1	1
5	0.221199216928595	0.24	0.117503097415405	0	1	0	0.3266	0	0
5	0.221199216928595	0.24	0.117503097415405	0	1	0.3266	1	1	1
5	0.221199216928595	0.25	0.117503097415405	0	1	0	0.3309	0	0
5	0.221199216928595	0.25	0.117503097415405	0	1	0.3309	1	1	1
5	0.221199216928595	0.26	0.117503097415405	0	1	0	0.3353	0	0
5	0.221199216928595	0.26	0.117503097415405	0	1	0.3353	1	1	1
5	0.221199216928595	0.27	0.117503097415405	0	1	0	0.3398	0	0
5	0.221199216928595	0.27	0.117503097415405	0	1	0.3398	1	1	1
5	0.221199216928595	0.28	0.117503097415405	0	1	0	0.3445	0	0
5	0.221199216928595	0.28	0.117503097415405	0	1	0.3445	1	1	1
5	0.221199216928595	0.29	0.117503097415405	0	1	0	0.3493	0	0
5	0.221199216928595	0.29	0.117503097415405	0	1	0.3493	1	1	1
5	0.221199216928595	0.3	0.117503097415405	0	1	0	0.3542	0	0
5	0.221199216928595	0.3	0.117503097415405	0	1	0.3542	1	1	1
5	0.221199216928595	0.31	0.117503097415405	0	1	0	0.3593	0	0
5	0.221199216928595	0.31	0.117503097415405	0	1	0.3593	1	1	1
5	0.221199216928595	0.32	0.117503097415405	0	1	0	0.3645	0	0
5	0.221199216928595	0.32	0.117503097415405	0	1	0.3645	1	1	1
5	0.221199216928595	0.33	0.117503097415405	0	1	0	0.3698	0	0
5	0.221199216928595	0.33	0.117503097415405	0	1	0.3698	1	1	1
5	0.221199216928595	0.34	0.117503097415405	0	1	0	0.3754	0	0
5	0.221199216928595	0.34	0.117503097415405	0	1	0.3754	1	1	1
5	0.221199216928595	0.35	0.117503097415405	0	1	0	0.381	0	0
5	0.221199216928595	0.35	0.117503097415405	0	1	0.381	1	1	1
5	0.221199216928595	0.36	0.117503097415405	0	1	0	0.3869	0	0
5	0.221199216928595	0.36	0.117503097415405	0	1	0.3869	1	1	1
5	0.221199216928595	0.37	0.117503097415405	0	1	0	0.393	0	0
5	0.221199216928595	0.37	0.117503097415405	0	1	0.393	1	1	1
5	0.221199216928595	0.38	0.117503097415405	0	1	0	0.3992	0	0
5	0.221199216928595	0.38	0.117503097415405	0	1	0.3992	1	1	1
5	0.221199216928595	0.39	0.117503097415405	0	1	0	0.4056	0	0
5	0.221199216928595	0.39	0.117503097415405	0	1	0.4056	1	1	1
5	0.221199216928595	0.4	0.117503097415405	0	1	0	0.4123	0	0
5	0.221199216928595	0.4	0.117503097415405	0	1	0.4123	1	1	1
5	0.221199216928595	0.41	0.117503097415405	0	1	0	0.4192	0	0
5	0.221199216928595	0.41	0.117503097415405	0	1	0.4192	1	1	1
5	0.221199216928595	0.42	0.117503097415405	0	1	0	0.4263	0	0
5	0.221199216928595	0.42	0.117503097415405	0	1	0.4263	1	1	1
5	0.221199216928595	0.43	0.117503097415405	0	1	0	0.4337	0	0
5	0.221199216928595	0.43	0.117503097415405	0	1	0.4337	1	1	1
5	0.221199216928595	0.44	0.117503097415405	0	1	0	0.4413	0	0
5	0.221199216928595	0.44	0.117503097415405	0	1	0.4413	1	1	1
5	0.221199216928595	0.45	0.117503097415405	0	1	0	0.4492	0	0
5	0.221199216928595	0.45	0.117503097415405	0	1	0.4492	1	1	1
5	0.221199216928595	0.46	0.117503097415405	0	1	0	0.4573	0	0
5	0.221199216928595	0.46	0.117503097415405	0	1	0.4573	1	1	1
5	0.221199216928595	0.47	0.117503097415405	0	1	0	0.4658	0	0
5	0.221199216928595	0.47	0.117503097415405	0	1	0.4658	1	1	1
5	0.221199216928595	0.48	0.117503097415405	0	1	0	0.4746	0	0
5	0.221199216928595	0.48	0.117503097415405	0	1	0.4746	1	1	1
5	0.221199216928595	0.49	0.117503097415405	0	1	0	0.4838	0	0
5	0.221199216928595	0.49	0.117503097415405	0	1	0.4838	1	1	1
5	0.221199216928595	0.5	0.117503097415405	0	1	0	0.4933	0	0
5	0.221199216928595	0.5	0.117503097415405	0	1	0.4933	1	1	1
5	0.221199216928595	0.51	0.117503097415405	0	1	0	0.5031	0	0
5	0.221199216928595	0.51	0.117503097415405	0	1	0.5031	1	1	1
5	0.221199216928595	0.52	0.117503097415405	0	1	0	0.5134	0	0
5	0.221199216928595	0.52	0.117503097415405	0	1	0.5134	1	1	1
5	0.221199216928595	0.53	0.117503097415405	0	1	0	0.5242	0	0
5	0.221199216928595	0.53	0.117503097415405	0	1	0.5242	1	1	1
5	0.221199216928595	0.54	0.117503097415405	0	1	0	0.5353	0	0
5	0.221199216928595	0.54	0.117503097415405	0	1	0.5353	1	1	1
5	0.221199216928595	0.55	0.117503097415405	0	1	0	0.547	0	0
5	0.221199216928595	0.55	0.117503097415405	0	1	0.547	1	1	1
5	0.221199216928595	0.56	0.117503097415405	0	1	0	0.5592	0	0
5	0.221199216928595	0.56	0.117503097415405	0	1	0.5592	1	1	1
5	0.221199216928595	0.57	0.117503097415405	0	1	0	0.5719	0	0
5	0.221199216928595	0.57	0.117503097415405	0	1	0.5719	1	1	1
5	0.221199216928595	0.58	0.117503097415405	0	1	0	0.5853	0	0
5	0.221199216928595	0.58	0.117503097415405	0	1	0.5853	1	1	1
5	0.221199216928595	0.59	0.117503097415405	0	1	0	0.5992	0	0
5	0.221199216928595	0.59	0.117503097415405	0	1	0.5992	1	1	1
5	0.221199216928595	0.6	0.117503097415405	0	1	0	0.6139	0	0
5	0.221199216928595	0.6	0.117503097415405	0	1	0.6139	1	1	1
5	0.221199216928595	0.61	0.117503097415405	0	1	0	0.6293	0	0
5	0.221199216928595	0.61	0.117503097415405	0	1	0.6293	1	1	1
5	0.221199216928595	0.62	0.117503097415405	0	1	0	0.6455	0	0
5	0.221199216928595	0.62	0.117503097415405	0	1	0.6455	1	1	1
5	0.221199216928595	0.63	0.117503097415405	0	1	0	0.6626	0	0
5	0.221199216928595	0.63	0.117503097415405	0	1	0.6626	1	1	1
5	0.221199216928595	0.64	0.117503097415405	0	1	0	0.6806	0	0
5	0.221199216928595	0.64	0.117503097415405	0	1	0.6806	1	1	1
5	0.221199216928595	0.65	0.117503097415405	0	1	0	0.6996	0	0
5	0.221199216928595	0.65	0.117503097415405	0	1	0.6996	1	1	1
5	0.221199216928595	0.66	0.117503097415405	0	1	0	0.7196	0	0
5	0.221199216928595	0.66	0.117503097415405	0	1	0.7196	1	1	1
5	0.221199216928595	0.67	0.117503097415405	0	1	0	0.7409	0	0
5	0.221199216928595	0.67	0.117503097415405	0	1	0.7409	1	1	1
5	0.221199216928595	0.68	0.117503097415405	0	1	0	0.7635	0	0
5	0.221199216928595	0.68	0.117503097415405	0	1	0.7635	1	1	1
5	0.221199216928595	0.69	0.117503097415405	0	1	0	0.7875	0	0
5	0.221199216928595	0.69	0.117503097415405	0	1	0.7875	1	1	1
5	0.221199216928595	0.7	0.117503097415405	0	1	0	0.8131	0	0
5	0.221199216928595	0.7	0.117503097415405	0	1	0.8131	1	1	1
5	0.221199216928595	0.71	0.117503097415405	0	1	0	0.8404	0	0
5	0.221199216928595	0.71	0.117503097415405	0	1	0.8404	1	1	1
5	0.221199216928595	0.72	0.117503097415405	0	1	0	0.8696	0	0
5	0.221199216928595	0.72	0.117503097415405	0	1	0.8696	1	1	1
5	0.221199216928595	0.73	0.117503097415405	0	1	0	0.9009	0	0
5	0.221199216928595	0.73	0.117503097415405	0	1	0.9009	1	1	1
5	0.221199216928595	0.74	0.117503097415405	0	1	0	0.9346	0	0
5	0.221199216928595	0.74	0.117503097415405	0	1	0.9346	1	1	1
5	0.221199216928595	0.75	0.117503097415405	0	1	0	0.9709	0	0
5	0.221199216928595	0.75	0.117503097415405	0	1	0.9709	1	1	1
5	0.221199216928595	0.76	0.117503097415405	0	1	0	1	0	0
5	0.221199216928595	0.77	0.117503097415405	0	1	0	1	0	0
5	0.221199216928595	0.78	0.117503097415405	0	1	0	1	0	0
5	0.221199216928595	0.79	0.117503097415405	0	1	0	1	0	0
5	0.221199216928595	0.8	0.117503097415405	0	1	0	1	0	0
5	0.221199216928595	0.81	0.117503097415405	0	1	0	1	0	0
5	0.221199216928595	0.82	0.117503097415405	0	1	0	1	0	0
5	0.221199216928595	0.83	0.117503097415405	0	1	0	1	0	0
5	0.221199216928595	0.84	0.117503097415405	0	1	0	1	0	0
5	0.221199216928595	0.85	0.117503097415405	0	1	0	1	0	0
5	0.221199216928595	0.86	0.117503097415405	0	1	0	1	0	0
5	0.221199216928595	0.87	0.117503097415405	0	1	0	1	0	0
5	0.221199216928595	0.88	0.117503097415405	0	1	0	1	0	0
5	0.221199216928595	0.89	0.117503097415405	0	1	0	1	0	0
5	0.221199216928595	0.9	0.117503097415405	0	1	0	1	0	0
5	0.221199216928595	0.91	0.117503097415405	0	1	0	1	0	0
5	0.221199216928595	0.92	0.117503097415405	0	1	0	1	0	0
5	0.221199216928595	0.93	0.117503097415405	0	1	0	1	0	0
5	0.221199216928595	0.94	0.117503097415405	0	1	0	1	0	0
5	0.221199216928595	0.95	0.117503097415405	0	1	0	1	0	0
5	0.221199216928595	0.96	0.117503097415405	0	1	0	1	0	0
5	0.221199216928595	0.97	0.117503097415405	0	1	0	1	0	0
5	0.221199216928595	0.98	0.117503097415405	0	1	0	1	0	0
5	0.221199216928595	0.99	0.117503097415405	0	1	0	1	0	0
5	0.221199216928595	1	0.117503097415405	0	1	0	1	0	0
6	0.221199216928595	0.01	0.117503097415405	0	1	0	0.223	0	0
6	0.221199216928595	0.01	0.117503097415405	0	1	0.223	1	1	1
6	0.221199216928595	0.02	0.117503097415405	0	1	0	0.2253	0	0
6	0.221199216928595	0.02	0.117503097415405	0	1	0.2253	1	1	1
6	0.221199216928595	0.03	0.117503097415405	0	1	0	0.2276	0	0
6	0.221199216928595	0.03	0.117503097415405	0	1	0.2276	1	1	1
6	0.221199216928595	0.04	0.117503097415405	0	1	0	0.23	0	0
6	0.221199216928595	0.04	0.117503097415405	0	1	0.23	1	1	1
6	0.221199216928595	0.05	0.117503097415405	0	1	0	0.2324	0	0
6	0.221199216928595	0.05	0.117503097415405	0	1	0.2324	1	1	1
6	0.221199216928595	0.06	0.117503097415405	0	1	0	0.2349	0	0
6	0.221199216928595	0.06	0.117503097415405	0	1	0.2349	1	1	1
6	0.221199216928595	0.07	0.117503097415405	0	1	0	0.2374	0	0
6	0.221199216928595	0.07	0.117503097415405	0	1	0.2374	1	1	1
6	0.221199216928595	0.08	0.117503097415405	0	1	0	0.24	0	0
6	0.221199216928595	0.08	0.117503097415405	0	1	0.24	1	1	1
6	0.221199216928595	0.09	0.117503097415405	0	1	0	0.2427	0	0
6	0.221199216928595	0.09	0.117503097415405	0	1	0.2427	1	1	1
6	0.221199216928595	0.1	0.117503097415405	0	1	0	0.2454	0	0
6	0.221199216928595	0.1	0.117503097415405	0	1	0.2454	1	1	1
6	0.221199216928595	0.11	0.117503097415405	0	1	0	0.2481	0	0
6	0.221199216928595	0.11	0.117503097415405	0	1	0.2481	1	1	1
6	0.221199216928595	0.12	0.117503097415405	0	1	0	0.251	0	0
6	0.221199216928595	0.12	0.117503097415405	0	1	0.251	1	1	1
6	0.221199216928595	0.13	0.117503097415405	0	1	0	0.2539	0	0
6	0.221199216928595	0.13	0.117503097415405	0	1	0.2539	1	1	1
6	0.221199216928595	0.14	0.117503097415405	0	1	0	0.2568	0	0
6	0.221199216928595	0.14	0.117503097415405	0	1	0.2568	1	1	1
6	0.221199216928595	0.15	0.117503097415405	0	1	0	0.2598	0	0
6	0.221199216928595	0.15	0.117503097415405	0	1	0.2598	1	1	1
6	0.221199216928595	0.16	0.117503097415405	0	1	0	0.263	0	0
6	0.221199216928595	0.16	0.117503097415405	0	1	0.263	1	1	1
6	0.221199216928595	0.17	0.117503097415405	0	1	0	0.2661	0	0
6	0.221199216928595	0.17	0.117503097415405	0	1	0.2661	1	1	1
6	0.221199216928595	0.18	0.117503097415405	0	1	0	0.2694	0	0
6	0.221199216928595	0.18	0.117503097415405	0	1	0.2694	1	1	1
6	0.221199216928595	0.19	0.117503097415405	0	1	0	0.2727	0	0
6	0.221199216928595	0.19	0.117503097415405	0	1	0.2727	1	1	1
6	0.221199216928595	0.2	0.117503097415405	0	1	0	0.2761	0	0
6	0.221199216928595	0.2	0.117503097415405	0	1	0.2761	1	1	1
6	0.221199216928595	0.21	0.117503097415405	0	1	0	0.2797	0	0
6	0.221199216928595	0.21	0.117503097415405	0	1	0.2797	1	1	1
6	0.221199216928595	0.22	0.117503097415405	0	1	0	0.2833	0	0
6	0.221199216928595	0.22	0.117503097415405	0	1	0.2833	1	1	1
6	0.221199216928595	0.23	0.117503097415405	0	1	0	0.2869	0	0
6	0.221199216928595	0.23	0.117503097415405	0	1	0.2869	1	1	1
6	0.221199216928595	0.24	0.117503097415405	0	1	0	0.2907	0	0
6	0.221199216928595	0.24	0.117503097415405	0	1	0.2907	1	1	1
6	0.221199216928595	0.25	0.117503097415405	0	1	0	0.2946	0	0
6	0.221199216928595	0.25	0.117503097415405	0	1	0.2946	1	1	1
6	0.221199216928595	0.26	0.117503097415405	0	1	0	0.2986	0	0
6	0.221199216928595	0.26	0.117503097415405	0	1	0.2986	1	1	1
6	0.221199216928595	0.27	0.117503097415405	0	1	0	0.3027	0	0
6	0.221199216928595	0.27	0.117503097415405	0	1	0.3027	1	1	1
6	0.221199216928595	0.28	0.117503097415405	0	1	0	0.307	0	0
6	0.221199216928595	0.28	0.117503097415405	0	1	0.307	1	1	1
6	0.221199216928595	0.29	0.117503097415405	0	1	0	0.3113	0	0
6	0.221199216928595	0.29	0.117503097415405	0	1	0.3113	1	1	1
6	0.221199216928595	0.3	0.117503097415405	0	1	0	0.3158	0	0
6	0.221199216928595	0.3	0.117503097415405	0	1	0.3158	1	1	1
6	0.221199216928595	0.31	0.117503097415405	0	1	0	0.3204	0	0
6	0.221199216928595	0.31	0.117503097415405	0	1	0.3204	1	1	1
6	0.221199216928595	0.32	0.117503097415405	0	1	0	0.3251	0	0
6	0.221199216928595	0.32	0.117503097415405	0	1	0.3251	1	1	1
6	0.221199216928595	0.33	0.117503097415405	0	1	0	0.33	0	0
6	0.221199216928595	0.33	0.117503097415405	0	1	0.33	1	1	1
6	0.221199216928595	0.34	0.117503097415405	0	1	0	0.335	0	0
6	0.221199216928595	0.34	0.117503097415405	0	1	0.335	1	1	1
6	0.221199216928595	0.35	0.117503097415405	0	1	0	0.3402	0	0
6	0.221199216928595	0.35	0.117503097415405	0	1	0.3402	1	1	1
6	0.221199216928595	0.36	0.117503097415405	0	1	0	0.3455	0	0
6	0.221199216928595	0.36	0.117503097415405	0	1	0.3455	1	1	1
6	0.221199216928595	0.37	0.117503097415405	0	1	0	0.3511	0	0
6	0.221199216928595	0.37	0.117503097415405	0	1	0.3511	1	1	1
6	0.221199216928595	0.38	0.117503097415405	0	1	0	0.3568	0	0
6	0.221199216928595	0.38	0.117503097415405	0	1	0.3568	1	1	1
6	0.221199216928595	0.39	0.117503097415405	0	1	0	0.3626	0	0
6	0.221199216928595	0.39	0.117503097415405	0	1	0.3626	1	1	1
6	0.221199216928595	0.4	0.117503097415405	0	1	0	0.3687	0	0
6	0.221199216928595	0.4	0.117503097415405	0	1	0.3687	1	1	1
6	0.221199216928595	0.41	0.117503097415405	0	1	0	0.375	0	0
6	0.221199216928595	0.41	0.117503097415405	0	1	0.375	1	1	1
6	0.221199216928595	0.42	0.117503097415405	0	1	0	0.3815	0	0
6	0.221199216928595	0.42	0.117503097415405	0	1	0.3815	1	1	1
6	0.221199216928595	0.43	0.117503097415405	0	1	0	0.3883	0	0
6	0.221199216928595	0.43	0.117503097415405	0	1	0.3883	1	1	1
6	0.221199216928595	0.44	0.117503097415405	0	1	0	0.3952	0	0
6	0.221199216928595	0.44	0.117503097415405	0	1	0.3952	1	1	1
6	0.221199216928595	0.45	0.117503097415405	0	1	0	0.4025	0	0
6	0.221199216928595	0.45	0.117503097415405	0	1	0.4025	1	1	1
6	0.221199216928595	0.46	0.117503097415405	0	1	0	0.41	0	0
6	0.221199216928595	0.46	0.117503097415405	0	1	0.41	1	1	1
6	0.221199216928595	0.47	0.117503097415405	0	1	0	0.4178	0	0
6	0.221199216928595	0.47	0.117503097415405	0	1	0.4178	1	1	1
6	0.221199216928595	0.48	0.117503097415405	0	1	0	0.4259	0	0
6	0.221199216928595	0.48	0.117503097415405	0	1	0.4259	1	1	1
6	0.221199216928595	0.49	0.117503097415405	0	1	0	0.4343	0	0
6	0.221199216928595	0.49	0.117503097415405	0	1	0.4343	1	1	1
6	0.221199216928595	0.5	0.117503097415405	0	1	0	0.4431	0	0
6	0.221199216928595	0.5	0.117503097415405	0	1	0.4431	1	1	1
6	0.221199216928595	0.51	0.117503097415405	0	1	0	0.4522	0	0
6	0.221199216928595	0.51	0.117503097415405	0	1	0.4522	1	1	1
6	0.221199216928595	0.52	0.117503097415405	0	1	0	0.4617	0	0
6	0.221199216928595	0.52	0.117503097415405	0	1	0.4617	1	1	1
6	0.221199216928595	0.53	0.117503097415405	0	1	0	0.4717	0	0
6	0.221199216928595	0.53	0.117503097415405	0	1	0.4717	1	1	1
6	0.221199216928595	0.54	0.117503097415405	0	1	0	0.482	0	0
6	0.221199216928595	0.54	0.117503097415405	0	1	0.482	1	1	1
6	0.221199216928595	0.55	0.117503097415405	0	1	0	0.4929	0	0
6	0.221199216928595	0.55	0.117503097415405	0	1	0.4929	1	1	1
6	0.221199216928595	0.56	0.117503097415405	0	1	0	0.5042	0	0
6	0.221199216928595	0.56	0.117503097415405	0	1	0.5042	1	1	1
6	0.221199216928595	0.57	0.117503097415405	0	1	0	0.5161	0	0
6	0.221199216928595	0.57	0.117503097415405	0	1	0.5161	1	1	1
6	0.221199216928595	0.58	0.117503097415405	0	1	0	0.5285	0	0
6	0.221199216928595	0.58	0.117503097415405	0	1	0.5285	1	1	1
6	0.221199216928595	0.59	0.117503097415405	0	1	0	0.5416	0	0
6	0.221199216928595	0.59	0.117503097415405	0	1	0.5416	1	1	1
6	0.221199216928595	0.6	0.117503097415405	0	1	0	0.5553	0	0
6	0.221199216928595	0.6	0.117503097415405	0	1	0.5553	1	1	1
6	0.221199216928595	0.61	0.117503097415405	0	1	0	0.5698	0	0
6	0.221199216928595	0.61	0.117503097415405	0	1	0.5698	1	1	1
6	0.221199216928595	0.62	0.117503097415405	0	1	0	0.585	0	0
6	0.221199216928595	0.62	0.117503097415405	0	1	0.585	1	1	1
6	0.221199216928595	0.63	0.117503097415405	0	1	0	0.6011	0	0
6	0.221199216928595	0.63	0.117503097415405	0	1	0.6011	1	1	1
6	0.221199216928595	0.64	0.117503097415405	0	1	0	0.6181	0	0
6	0.221199216928595	0.64	0.117503097415405	0	1	0.6181	1	1	1
6	0.221199216928595	0.65	0.117503097415405	0	1	0	0.6361	0	0
6	0.221199216928595	0.65	0.117503097415405	0	1	0.6361	1	1	1
6	0.221199216928595	0.66	0.117503097415405	0	1	0	0.6551	0	0
6	0.221199216928595	0.66	0.117503097415405	0	1	0.6551	1	1	1
6	0.221199216928595	0.67	0.117503097415405	0	1	0	0.6754	0	0
6	0.221199216928595	0.67	0.117503097415405	0	1	0.6754	1	1	1
6	0.221199216928595	0.68	0.117503097415405	0	1	0	0.697	0	0
6	0.221199216928595	0.68	0.117503097415405	0	1	0.697	1	1	1
6	0.221199216928595	0.69	0.117503097415405	0	1	0	0.72	0	0
6	0.221199216928595	0.69	0.117503097415405	0	1	0.72	1	1	1
6	0.221199216928595	0.7	0.117503097415405	0	1	0	0.7446	0	0
6	0.221199216928595	0.7	0.117503097415405	0	1	0.7446	1	1	1
6	0.221199216928595	0.71	0.117503097415405	0	1	0	0.771	0	0
6	0.221199216928595	0.71	0.117503097415405	0	1	0.771	1	1	1
6	0.221199216928595	0.72	0.117503097415405	0	1	0	0.7993	0	0
6	0.221199216928595	0.72	0.117503097415405	0	1	0.7993	1	1	1
6	0.221199216928595	0.73	0.117503097415405	0	1	0	0.8298	0	0
6	0.221199216928595	0.73	0.117503097415405	0	1	0.8298	1	1	1
6	0.221199216928595	0.74	0.117503097415405	0	1	0	0.8628	0	0
6	0.221199216928595	0.74	0.117503097415405	0	1	0.8628	1	1	1
6	0.221199216928595	0.75	0.117503097415405	0	1	0	0.8986	0	0
6	0.221199216928595	0.75	0.117503097415405	0	1	0.8986	1	1	1
6	0.221199216928595	0.76	0.117503097415405	0	1	0	0.9375	0	0
6	0.221199216928595	0.76	0.117503097415405	0	1	0.9375	1	1	1
6	0.221199216928595	0.77	0.117503097415405	0	1	0	0.9799	0	0
6	0.221199216928595	0.77	0.117503097415405	0	1	0.9799	1	1	1
6	0.221199216928595	0.78	0.117503097415405	0	1	0	1	0	0
6	0.221199216928595	0.79	0.117503097415405	0	1	0	1	0	0
6	0.221199216928595	0.8	0.117503097415405	0	1	0	1	0	0
6	0.221199216928595	0.81	0.117503097415405	0	1	0	1	0	0
6	0.221199216928595	0.82	0.117503097415405	0	1	0	1	0	0
6	0.221199216928595	0.83	0.117503097415405	0	1	0	1	0	0
6	0.221199216928595	0.84	0.117503097415405	0	1	0	1	0	0
6	0.221199216928595	0.85	0.117503097415405	0	1	0	1	0	0
6	0.221199216928595	0.86	0.117503097415405	0	1	0	1	0	0
6	0.221199216928595	0.87	0.117503097415405	0	1	0	1	0	0
6	0.221199216928595	0.88	0.117503097415405	0	1	0	1	0	0
6	0.221199216928595	0.89	0.117503097415405	0	1	0	1	0	0
6	0.221199216928595	0.9	0.117503097415405	0	1	0	1	0	0
6	0.221199216928595	0.91	0.117503097415405	0	1	0	1	0	0
6	0.221199216928595	0.92	0.117503097415405	0	1	0	1	0	0
6	0.221199216928595	0.93	0.117503097415405	0	1	0	1	0	0
6	0.221199216928595	0.94	0.117503097415405	0	1	0	1	0	0
6	0.221199216928595	0.95	0.117503097415405	0	1	0	1	0	0
6	0.221199216928595	0.96	0.117503097415405	0	1	0	1	0	0
6	0.221199216928595	0.97	0.117503097415405	0	1	0	1	0	0
6	0.221199216928595	0.98	0.117503097415405	0	1	0	1	0	0
6	0.221199216928595	0.99	0.117503097415405	0	1	0	1	0	0
6	0.221199216928595	1	0.117503097415405	0	1	0	1	0	0
7	0.221199216928595	0.01	0.117503097415405	0	1	0	0.2015	0	0
7	0.221199216928595	0.01	0.117503097415405	0	1	0.2015	1	1	1
7	0.221199216928595	0.02	0.117503097415405	0	1	0	0.2036	0	0
7	0.221199216928595	0.02	0.117503097415405	0	1	0.2036	1	1	1
7	0.221199216928595	0.03	0.117503097415405	0	1	0	0.2057	0	0
7	0.221199216928595	0.03	0.117503097415405	0	1	0.2057	1	1	1
7	0.221199216928595	0.04	0.117503097415405	0	1	0	0.2079	0	0
7	0.221199216928595	0.04	0.117503097415405	0	1	0.2079	1	1	1
7	0.221199216928595	0.05	0.117503097415405	0	1	0	0.2101	0	0
7	0.221199216928595	0.05	0.117503097415405	0	1	0.2101	1	1	1
7	0.221199216928595	0.06	0.117503097415405	0	1	0	0.2123	0	0
7	0.221199216928595	0.06	0.117503097415405	0	1	0.2123	1	1	1
7	0.221199216928595	0.07	0.117503097415405	0	1	0	0.2147	0	0
7	0.221199216928595	0.07	0.117503097415405	0	1	0.2147	1	1	1
7	0.221199216928595	0.08	0.117503097415405	0	1	0	0.217	0	0
7	0.221199216928595	0.08	0.117503097415405	0	1	0.217	1	1	1
7	0.221199216928595	0.09	0.117503097415405	0	1	0	0.2194	0	0
7	0.221199216928595	0.09	0.117503097415405	0	1	0.2194	1	1	1
7	0.221199216928595	0.1	0.117503097415405	0	1	0	0.2219	0	0
7	0.221199216928595	0.1	0.117503097415405	0	1	0.2219	1	1	1
7	0.221199216928595	0.11	0.117503097415405	0	1	0	0.2245	0	0
7	0.221199216928595	0.11	0.117503097415405	0	1	0.2245	1	1	1
7	0.221199216928595	0.12	0.117503097415405	0	1	0	0.227	0	0
7	0.221199216928595	0.12	0.117503097415405	0	1	0.227	1	1	1
7	0.221199216928595	0.13	0.117503097415405	0	1	0	0.2297	0	0
7	0.221199216928595	0.13	0.117503097415405	0	1	0.2297	1	1	1
7	0.221199216928595	0.14	0.117503097415405	0	1	0	0.2324	0	0
7	0.221199216928595	0.14	0.117503097415405	0	1	0.2324	1	1	1
7	0.221199216928595	0.15	0.117503097415405	0	1	0	0.2352	0	0
7	0.221199216928595	0.15	0.117503097415405	0	1	0.2352	1	1	1
7	0.221199216928595	0.16	0.117503097415405	0	1	0	0.238	0	0
7	0.221199216928595	0.16	0.117503097415405	0	1	0.238	1	1	1
7	0.221199216928595	0.17	0.117503097415405	0	1	0	0.2409	0	0
7	0.221199216928595	0.17	0.117503097415405	0	1	0.2409	1	1	1
7	0.221199216928595	0.18	0.117503097415405	0	1	0	0.2439	0	0
7	0.221199216928595	0.18	0.117503097415405	0	1	0.2439	1	1	1
7	0.221199216928595	0.19	0.117503097415405	0	1	0	0.247	0	0
7	0.221199216928595	0.19	0.117503097415405	0	1	0.247	1	1	1
7	0.221199216928595	0.2	0.117503097415405	0	1	0	0.2501	0	0
7	0.221199216928595	0.2	0.117503097415405	0	1	0.2501	1	1	1
7	0.221199216928595	0.21	0.117503097415405	0	1	0	0.2534	0	0
7	0.221199216928595	0.21	0.117503097415405	0	1	0.2534	1	1	1
7	0.221199216928595	0.22	0.117503097415405	0	1	0	0.2567	0	0
7	0.221199216928595	0.22	0.117503097415405	0	1	0.2567	1	1	1
7	0.221199216928595	0.23	0.117503097415405	0	1	0	0.26	0	0
7	0.221199216928595	0.23	0.117503097415405	0	1	0.26	1	1	1
7	0.221199216928595	0.24	0.117503097415405	0	1	0	0.2635	0	0
7	0.221199216928595	0.24	0.117503097415405	0	1	0.2635	1	1	1
7	0.221199216928595	0.25	0.117503097415405	0	1	0	0.2671	0	0
7	0.221199216928595	0.25	0.117503097415405	0	1	0.2671	1	1	1
7	0.221199216928595	0.26	0.117503097415405	0	1	0	0.2708	0	0
7	0.221199216928595	0.26	0.117503097415405	0	1	0.2708	1	1	1
7	0.221199216928595	0.27	0.117503097415405	0	1	0	0.2746	0	0
7	0.221199216928595	0.27	0.117503097415405	0	1	0.2746	1	1	1
7	0.221199216928595	0.28	0.117503097415405	0	1	0	0.2785	0	0
7	0.221199216928595	0.28	0.117503097415405	0	1	0.2785	1	1	1
7	0.221199216928595	0.29	0.117503097415405	0	1	0	0.2825	0	0
7	0.221199216928595	0.29	0.117503097415405	0	1	0.2825	1	1	1
7	0.221199216928595	0.3	0.117503097415405	0	1	0	0.2866	0	0
7	0.221199216928595	0.3	0.117503097415405	0	1	0.2866	1	1	1
7	0.221199216928595	0.31	0.117503097415405	0	1	0	0.2908	0	0
7	0.221199216928595	0.31	0.117503097415405	0	1	0.2908	1	1	1
7	0.221199216928595	0.32	0.117503097415405	0	1	0	0.2952	0	0
7	0.221199216928595	0.32	0.117503097415405	0	1	0.2952	1	1	1
7	0.221199216928595	0.33	0.117503097415405	0	1	0	0.2997	0	0
7	0.221199216928595	0.33	0.117503097415405	0	1	0.2997	1	1	1
7	0.221199216928595	0.34	0.117503097415405	0	1	0	0.3043	0	0
7	0.221199216928595	0.34	0.117503097415405	0	1	0.3043	1	1	1
7	0.221199216928595	0.35	0.117503097415405	0	1	0	0.3091	0	0
7	0.221199216928595	0.35	0.117503097415405	0	1	0.3091	1	1	1
7	0.221199216928595	0.36	0.117503097415405	0	1	0	0.3141	0	0
7	0.221199216928595	0.36	0.117503097415405	0	1	0.3141	1	1	1
7	0.221199216928595	0.37	0.117503097415405	0	1	0	0.3192	0	0
7	0.221199216928595	0.37	0.117503097415405	0	1	0.3192	1	1	1
7	0.221199216928595	0.38	0.117503097415405	0	1	0	0.3244	0	0
7	0.221199216928595	0.38	0.117503097415405	0	1	0.3244	1	1	1
7	0.221199216928595	0.39	0.117503097415405	0	1	0	0.3299	0	0
7	0.221199216928595	0.39	0.117503097415405	0	1	0.3299	1	1	1
7	0.221199216928595	0.4	0.117503097415405	0	1	0	0.3355	0	0
7	0.221199216928595	0.4	0.117503097415405	0	1	0.3355	1	1	1
7	0.221199216928595	0.41	0.117503097415405	0	1	0	0.3414	0	0
7	0.221199216928595	0.41	0.117503097415405	0	1	0.3414	1	1	1
7	0.221199216928595	0.42	0.117503097415405	0	1	0	0.3474	0	0
7	0.221199216928595	0.42	0.117503097415405	0	1	0.3474	1	1	1
7	0.221199216928595	0.43	0.117503097415405	0	1	0	0.3537	0	0
7	0.221199216928595	0.43	0.117503097415405	0	1	0.3537	1	1	1
7	0.221199216928595	0.44	0.117503097415405	0	1	0	0.3602	0	0
7	0.221199216928595	0.44	0.117503097415405	0	1	0.3602	1	1	1
7	0.221199216928595	0.45	0.117503097415405	0	1	0	0.3669	0	0
7	0.221199216928595	0.45	0.117503097415405	0	1	0.3669	1	1	1
7	0.221199216928595	0.46	0.117503097415405	0	1	0	0.3739	0	0
7	0.221199216928595	0.46	0.117503097415405	0	1	0.3739	1	1	1
7	0.221199216928595	0.47	0.117503097415405	0	1	0	0.3812	0	0
7	0.221199216928595	0.47	0.117503097415405	0	1	0.3812	1	1	1
7	0.221199216928595	0.48	0.117503097415405	0	1	0	0.3887	0	0
7	0.221199216928595	0.48	0.117503097415405	0	1	0.3887	1	1	1
7	0.221199216928595	0.49	0.117503097415405	0	1	0	0.3966	0	0
7	0.221199216928595	0.49	0.117503097415405	0	1	0.3966	1	1	1
7	0.221199216928595	0.5	0.117503097415405	0	1	0	0.4048	0	0
7	0.221199216928595	0.5	0.117503097415405	0	1	0.4048	1	1	1
7	0.221199216928595	0.51	0.117503097415405	0	1	0	0.4133	0	0
7	0.221199216928595	0.51	0.117503097415405	0	1	0.4133	1	1	1
7	0.221199216928595	0.52	0.117503097415405	0	1	0	0.4222	0	0
7	0.221199216928595	0.52	0.117503097415405	0	1	0.4222	1	1	1
7	0.221199216928595	0.53	0.117503097415405	0	1	0	0.4315	0	0
7	0.221199216928595	0.53	0.117503097415405	0	1	0.4315	1	1	1
7	0.221199216928595	0.54	0.117503097415405	0	1	0	0.4413	0	0
7	0.221199216928595	0.54	0.117503097415405	0	1	0.4413	1	1	1
7	0.221199216928595	0.55	0.117503097415405	0	1	0	0.4515	0	0
7	0.221199216928595	0.55	0.117503097415405	0	1	0.4515	1	1	1
7	0.221199216928595	0.56	0.117503097415405	0	1	0	0.4621	0	0
7	0.221199216928595	0.56	0.117503097415405	0	1	0.4621	1	1	1
7	0.221199216928595	0.57	0.117503097415405	0	1	0	0.4733	0	0
7	0.221199216928595	0.57	0.117503097415405	0	1	0.4733	1	1	1
7	0.221199216928595	0.58	0.117503097415405	0	1	0	0.4851	0	0
7	0.221199216928595	0.58	0.117503097415405	0	1	0.4851	1	1	1
7	0.221199216928595	0.59	0.117503097415405	0	1	0	0.4974	0	0
7	0.221199216928595	0.59	0.117503097415405	0	1	0.4974	1	1	1
7	0.221199216928595	0.6	0.117503097415405	0	1	0	0.5104	0	0
7	0.221199216928595	0.6	0.117503097415405	0	1	0.5104	1	1	1
7	0.221199216928595	0.61	0.117503097415405	0	1	0	0.5242	0	0
7	0.221199216928595	0.61	0.117503097415405	0	1	0.5242	1	1	1
7	0.221199216928595	0.62	0.117503097415405	0	1	0	0.5387	0	0
7	0.221199216928595	0.62	0.117503097415405	0	1	0.5387	1	1	1
7	0.221199216928595	0.63	0.117503097415405	0	1	0	0.554	0	0
7	0.221199216928595	0.63	0.117503097415405	0	1	0.554	1	1	1
7	0.221199216928595	0.64	0.117503097415405	0	1	0	0.5702	0	0
7	0.221199216928595	0.64	0.117503097415405	0	1	0.5702	1	1	1
7	0.221199216928595	0.65	0.117503097415405	0	1	0	0.5874	0	0
7	0.221199216928595	0.65	0.117503097415405	0	1	0.5874	1	1	1
7	0.221199216928595	0.66	0.117503097415405	0	1	0	0.6057	0	0
7	0.221199216928595	0.66	0.117503097415405	0	1	0.6057	1	1	1
7	0.221199216928595	0.67	0.117503097415405	0	1	0	0.6252	0	0
7	0.221199216928595	0.67	0.117503097415405	0	1	0.6252	1	1	1
7	0.221199216928595	0.68	0.117503097415405	0	1	0	0.6461	0	0
7	0.221199216928595	0.68	0.117503097415405	0	1	0.6461	1	1	1
7	0.221199216928595	0.69	0.117503097415405	0	1	0	0.6684	0	0
7	0.221199216928595	0.69	0.117503097415405	0	1	0.6684	1	1	1
7	0.221199216928595	0.7	0.117503097415405	0	1	0	0.6923	0	0
7	0.221199216928595	0.7	0.117503097415405	0	1	0.6923	1	1	1
7	0.221199216928595	0.71	0.117503097415405	0	1	0	0.718	0	0
7	0.221199216928595	0.71	0.117503097415405	0	1	0.718	1	1	1
7	0.221199216928595	0.72	0.117503097415405	0	1	0	0.7458	0	0
7	0.221199216928595	0.72	0.117503097415405	0	1	0.7458	1	1	1
7	0.221199216928595	0.73	0.117503097415405	0	1	0	0.7758	0	0
7	0.221199216928595	0.73	0.117503097415405	0	1	0.7758	1	1	1
7	0.221199216928595	0.74	0.117503097415405	0	1	0	0.8084	0	0
7	0.221199216928595	0.74	0.117503097415405	0	1	0.8084	1	1	1
7	0.221199216928595	0.75	0.117503097415405	0	1	0	0.844	0	0
7	0.221199216928595	0.75	0.117503097415405	0	1	0.844	1	1	1
7	0.221199216928595	0.76	0.117503097415405	0	1	0	0.883	0	0
7	0.221199216928595	0.76	0.117503097415405	0	1	0.883	1	1	1
7	0.221199216928595	0.77	0.117503097415405	0	1	0	0.9258	0	0
7	0.221199216928595	0.77	0.117503097415405	0	1	0.9258	1	1	1
7	0.221199216928595	0.78	0.117503097415405	0	1	0	0.9732	0	0
7	0.221199216928595	0.78	0.117503097415405	0	1	0.9732	1	1	1
7	0.221199216928595	0.79	0.117503097415405	0	1	0	1	0	0
7	0.221199216928595	0.8	0.117503097415405	0	1	0	1	0	0
7	0.221199216928595	0.81	0.117503097415405	0	1	0	1	0	0
7	0.221199216928595	0.82	0.117503097415405	0	1	0	1	0	0
7	0.221199216928595	0.83	0.117503097415405	0	1	0	1	0	0
7	0.221199216928595	0.84	0.117503097415405	0	1	0	1	0	0
7	0.221199216928595	0.85	0.117503097415405	0	1	0	1	0	0
7	0.221199216928595	0.86	0.117503097415405	0	1	0	1	0	0
7	0.221199216928595	0.87	0.117503097415405	0	1	0	1	0	0
7	0.221199216928595	0.88	0.117503097415405	0	1	0	1	0	0
7	0.221199216928595	0.89	0.117503097415405	0	1	0	1	0	0
7	0.221199216928595	0.9	0.117503097415405	0	1	0	1	0	0
7	0.221199216928595	0.91	0.117503097415405	0	1	0	1	0	0
7	0.221199216928595	0.92	0.117503097415405	0	1	0	1	0	0
7	0.221199216928595	0.93	0.117503097415405	0	1	0	1	0	0
7	0.221199216928595	0.94	0.117503097415405	0	1	0	1	0	0
7	0.221199216928595	0.95	0.117503097415405	0	1	0	1	0	0
7	0.221199216928595	0.96	0.117503097415405	0	1	0	1	0	0
7	0.221199216928595	0.97	0.117503097415405	0	1	0	1	0	0
7	0.221199216928595	0.98	0.117503097415405	0	1	0	1	0	0
7	0.221199216928595	0.99	0.117503097415405	0	1	0	1	0	0
7	0.221199216928595	1	0.117503097415405	0	1	0	1	0	0
8	0.221199216928595	0.01	0.117503097415405	0	1	0	0.1846	0	0
8	0.221199216928595	0.01	0.117503097415405	0	1	0.1846	1	1	1
8	0.221199216928595	0.02	0.117503097415405	0	1	0	0.1866	0	0
8	0.221199216928595	0.02	0.117503097415405	0	1	0.1866	1	1	1
8	0.221199216928595	0.03	0.117503097415405	0	1	0	0.1885	0	0
8	0.221199216928595	0.03	0.117503097415405	0	1	0.1885	1	1	1
8	0.221199216928595	0.04	0.117503097415405	0	1	0	0.1905	0	0
8	0.221199216928595	0.04	0.117503097415405	0	1	0.1905	1	1	1
8	0.221199216928595	0.05	0.117503097415405	0	1	0	0.1926	0	0
8	0.221199216928595	0.05	0.117503097415405	0	1	0.1926	1	1	1
8	0.221199216928595	0.06	0.117503097415405	0	1	0	0.1947	0	0
8	0.221199216928595	0.06	0.117503097415405	0	1	0.1947	1	1	1
8	0.221199216928595	0.07	0.117503097415405	0	1	0	0.1968	0	0
8	0.221199216928595	0.07	0.117503097415405	0	1	0.1968	1	1	1
8	0.221199216928595	0.08	0.117503097415405	0	1	0	0.199	0	0
8	0.221199216928595	0.08	0.117503097415405	0	1	0.199	1	1	1
8	0.221199216928595	0.09	0.117503097415405	0	1	0	0.2013	0	0
8	0.221199216928595	0.09	0.117503097415405	0	1	0.2013	1	1	1
8	0.221199216928595	0.1	0.117503097415405	0	1	0	0.2036	0	0
8	0.221199216928595	0.1	0.117503097415405	0	1	0.2036	1	1	1
8	0.221199216928595	0.11	0.117503097415405	0	1	0	0.2059	0	0
8	0.221199216928595	0.11	0.117503097415405	0	1	0.2059	1	1	1
8	0.221199216928595	0.12	0.117503097415405	0	1	0	0.2083	0	0
8	0.221199216928595	0.12	0.117503097415405	0	1	0.2083	1	1	1
8	0.221199216928595	0.13	0.117503097415405	0	1	0	0.2108	0	0
8	0.221199216928595	0.13	0.117503097415405	0	1	0.2108	1	1	1
8	0.221199216928595	0.14	0.117503097415405	0	1	0	0.2133	0	0
8	0.221199216928595	0.14	0.117503097415405	0	1	0.2133	1	1	1
8	0.221199216928595	0.15	0.117503097415405	0	1	0	0.2159	0	0
8	0.221199216928595	0.15	0.117503097415405	0	1	0.2159	1	1	1
8	0.221199216928595	0.16	0.117503097415405	0	1	0	0.2185	0	0
8	0.221199216928595	0.16	0.117503097415405	0	1	0.2185	1	1	1
8	0.221199216928595	0.17	0.117503097415405	0	1	0	0.2212	0	0
8	0.221199216928595	0.17	0.117503097415405	0	1	0.2212	1	1	1
8	0.221199216928595	0.18	0.117503097415405	0	1	0	0.224	0	0
8	0.221199216928595	0.18	0.117503097415405	0	1	0.224	1	1	1
8	0.221199216928595	0.19	0.117503097415405	0	1	0	0.2268	0	0
8	0.221199216928595	0.19	0.117503097415405	0	1	0.2268	1	1	1
8	0.221199216928595	0.2	0.117503097415405	0	1	0	0.2297	0	0
8	0.221199216928595	0.2	0.117503097415405	0	1	0.2297	1	1	1
8	0.221199216928595	0.21	0.117503097415405	0	1	0	0.2327	0	0
8	0.221199216928595	0.21	0.117503097415405	0	1	0.2327	1	1	1
8	0.221199216928595	0.22	0.117503097415405	0	1	0	0.2358	0	0
8	0.221199216928595	0.22	0.117503097415405	0	1	0.2358	1	1	1
8	0.221199216928595	0.23	0.117503097415405	0	1	0	0.239	0	0
8	0.221199216928595	0.23	0.117503097415405	0	1	0.239	1	1	1
8	0.221199216928595	0.24	0.117503097415405	0	1	0	0.2422	0	0
8	0.221199216928595	0.24	0.117503097415405	0	1	0.2422	1	1	1
8	0.221199216928595	0.25	0.117503097415405	0	1	0	0.2455	0	0
8	0.221199216928595	0.25	0.117503097415405	0	1	0.2455	1	1	1
8	0.221199216928595	0.26	0.117503097415405	0	1	0	0.249	0	0
8	0.221199216928595	0.26	0.117503097415405	0	1	0.249	1	1	1
8	0.221199216928595	0.27	0.117503097415405	0	1	0	0.2525	0	0
8	0.221199216928595	0.27	0.117503097415405	0	1	0.2525	1	1	1
8	0.221199216928595	0.28	0.117503097415405	0	1	0	0.2561	0	0
8	0.221199216928595	0.28	0.117503097415405	0	1	0.2561	1	1	1
8	0.221199216928595	0.29	0.117503097415405	0	1	0	0.2598	0	0
8	0.221199216928595	0.29	0.117503097415405	0	1	0.2598	1	1	1
8	0.221199216928595	0.3	0.117503097415405	0	1	0	0.2637	0	0
8	0.221199216928595	0.3	0.117503097415405	0	1	0.2637	1	1	1
8	0.221199216928595	0.31	0.117503097415405	0	1	0	0.2676	0	0
8	0.221199216928595	0.31	0.117503097415405	0	1	0.2676	1	1	1
8	0.221199216928595	0.32	0.117503097415405	0	1	0	0.2717	0	0
8	0.221199216928595	0.32	0.117503097415405	0	1	0.2717	1	1	1
8	0.221199216928595	0.33	0.117503097415405	0	1	0	0.2759	0	0
8	0.221199216928595	0.33	0.117503097415405	0	1	0.2759	1	1	1
8	0.221199216928595	0.34	0.117503097415405	0	1	0	0.2802	0	0
8	0.221199216928595	0.34	0.117503097415405	0	1	0.2802	1	1	1
8	0.221199216928595	0.35	0.117503097415405	0	1	0	0.2847	0	0
8	0.221199216928595	0.35	0.117503097415405	0	1	0.2847	1	1	1
8	0.221199216928595	0.36	0.117503097415405	0	1	0	0.2893	0	0
8	0.221199216928595	0.36	0.117503097415405	0	1	0.2893	1	1	1
8	0.221199216928595	0.37	0.117503097415405	0	1	0	0.2941	0	0
8	0.221199216928595	0.37	0.117503097415405	0	1	0.2941	1	1	1
8	0.221199216928595	0.38	0.117503097415405	0	1	0	0.299	0	0
8	0.221199216928595	0.38	0.117503097415405	0	1	0.299	1	1	1
8	0.221199216928595	0.39	0.117503097415405	0	1	0	0.3041	0	0
8	0.221199216928595	0.39	0.117503097415405	0	1	0.3041	1	1	1
8	0.221199216928595	0.4	0.117503097415405	0	1	0	0.3094	0	0
8	0.221199216928595	0.4	0.117503097415405	0	1	0.3094	1	1	1
8	0.221199216928595	0.41	0.117503097415405	0	1	0	0.3149	0	0
8	0.221199216928595	0.41	0.117503097415405	0	1	0.3149	1	1	1
8	0.221199216928595	0.42	0.117503097415405	0	1	0	0.3206	0	0
8	0.221199216928595	0.42	0.117503097415405	0	1	0.3206	1	1	1
8	0.221199216928595	0.43	0.117503097415405	0	1	0	0.3265	0	0
8	0.221199216928595	0.43	0.117503097415405	0	1	0.3265	1	1	1
8	0.221199216928595	0.44	0.117503097415405	0	1	0	0.3326	0	0
8	0.221199216928595	0.44	0.117503097415405	0	1	0.3326	1	1	1
8	0.221199216928595	0.45	0.117503097415405	0	1	0	0.3389	0	0
8	0.221199216928595	0.45	0.117503097415405	0	1	0.3389	1	1	1
8	0.221199216928595	0.46	0.117503097415405	0	1	0	0.3455	0	0
8	0.221199216928595	0.46	0.117503097415405	0	1	0.3455	1	1	1
8	0.221199216928595	0.47	0.117503097415405	0	1	0	0.3523	0	0
8	0.221199216928595	0.47	0.117503097415405	0	1	0.3523	1	1	1
8	0.221199216928595	0.48	0.117503097415405	0	1	0	0.3594	0	0
8	0.221199216928595	0.48	0.117503097415405	0	1	0.3594	1	1	1
8	0.221199216928595	0.49	0.117503097415405	0	1	0	0.3669	0	0
8	0.221199216928595	0.49	0.117503097415405	0	1	0.3669	1	1	1
8	0.221199216928595	0.5	0.117503097415405	0	1	0	0.3746	0	0
8	0.221199216928595	0.5	0.117503097415405	0	1	0.3746	1	1	1
8	0.221199216928595	0.51	0.117503097415405	0	1	0	0.3827	0	0
8	0.221199216928595	0.51	0.117503097415405	0	1	0.3827	1	1	1
8	0.221199216928595	0.52	0.117503097415405	0	1	0	0.3911	0	0
8	0.221199216928595	0.52	0.117503097415405	0	1	0.3911	1	1	1
8	0.221199216928595	0.53	0.117503097415405	0	1	0	0.3999	0	0
8	0.221199216928595	0.53	0.117503097415405	0	1	0.3999	1	1	1
8	0.221199216928595	0.54	0.117503097415405	0	1	0	0.4092	0	0
8	0.221199216928595	0.54	0.117503097415405	0	1	0.4092	1	1	1
8	0.221199216928595	0.55	0.117503097415405	0	1	0	0.4188	0	0
8	0.221199216928595	0.55	0.117503097415405	0	1	0.4188	1	1	1
8	0.221199216928595	0.56	0.117503097415405	0	1	0	0.429	0	0
8	0.221199216928595	0.56	0.117503097415405	0	1	0.429	1	1	1
8	0.221199216928595	0.57	0.117503097415405	0	1	0	0.4396	0	0
8	0.221199216928595	0.57	0.117503097415405	0	1	0.4396	1	1	1
8	0.221199216928595	0.58	0.117503097415405	0	1	0	0.4508	0	0
8	0.221199216928595	0.58	0.117503097415405	0	1	0.4508	1	1	1
8	0.221199216928595	0.59	0.117503097415405	0	1	0	0.4626	0	0
8	0.221199216928595	0.59	0.117503097415405	0	1	0.4626	1	1	1
8	0.221199216928595	0.6	0.117503097415405	0	1	0	0.4751	0	0
8	0.221199216928595	0.6	0.117503097415405	0	1	0.4751	1	1	1
8	0.221199216928595	0.61	0.117503097415405	0	1	0	0.4882	0	0
8	0.221199216928595	0.61	0.117503097415405	0	1	0.4882	1	1	1
8	0.221199216928595	0.62	0.117503097415405	0	1	0	0.5021	0	0
8	0.221199216928595	0.62	0.117503097415405	0	1	0.5021	1	1	1
8	0.221199216928595	0.63	0.117503097415405	0	1	0	0.5169	0	0
8	0.221199216928595	0.63	0.117503097415405	0	1	0.5169	1	1	1
8	0.221199216928595	0.64	0.117503097415405	0	1	0	0.5325	0	0
8	0.221199216928595	0.64	0.117503097415405	0	1	0.5325	1	1	1
8	0.221199216928595	0.65	0.117503097415405	0	1	0	0.5491	0	0
8	0.221199216928595	0.65	0.117503097415405	0	1	0.5491	1	1	1
8	0.221199216928595	0.66	0.117503097415405	0	1	0	0.5669	0	0
8	0.221199216928595	0.66	0.117503097415405	0	1	0.5669	1	1	1
8	0.221199216928595	0.67	0.117503097415405	0	1	0	0.5858	0	0
8	0.221199216928595	0.67	0.117503097415405	0	1	0.5858	1	1	1
8	0.221199216928595	0.68	0.117503097415405	0	1	0	0.6061	0	0
8	0.221199216928595	0.68	0.117503097415405	0	1	0.6061	1	1	1
8	0.221199216928595	0.69	0.117503097415405	0	1	0	0.6279	0	0
8	0.221199216928595	0.69	0.117503097415405	0	1	0.6279	1	1	1
8	0.221199216928595	0.7	0.117503097415405	0	1	0	0.6513	0	0
8	0.221199216928595	0.7	0.117503097415405	0	1	0.6513	1	1	1
8	0.221199216928595	0.71	0.117503097415405	0	1	0	0.6767	0	0
8	0.221199216928595	0.71	0.117503097415405	0	1	0.6767	1	1	1
8	0.221199216928595	0.72	0.117503097415405	0	1	0	0.7041	0	0
8	0.221199216928595	0.72	0.117503097415405	0	1	0.7041	1	1	1
8	0.221199216928595	0.73	0.117503097415405	0	1	0	0.734	0	0
8	0.221199216928595	0.73	0.117503097415405	0	1	0.734	1	1	1
8	0.221199216928595	0.74	0.117503097415405	0	1	0	0.7666	0	0
8	0.221199216928595	0.74	0.117503097415405	0	1	0.7666	1	1	1
8	0.221199216928595	0.75	0.117503097415405	0	1	0	0.8024	0	0
8	0.221199216928595	0.75	0.117503097415405	0	1	0.8024	1	1	1
8	0.221199216928595	0.76	0.117503097415405	0	1	0	0.8418	0	0
8	0.221199216928595	0.76	0.117503097415405	0	1	0.8418	1	1	1
8	0.221199216928595	0.77	0.117503097415405	0	1	0	0.8855	0	0
8	0.221199216928595	0.77	0.117503097415405	0	1	0.8855	1	1	1
8	0.221199216928595	0.78	0.117503097415405	0	1	0	0.9343	0	0
8	0.221199216928595	0.78	0.117503097415405	0	1	0.9343	1	1	1
8	0.221199216928595	0.79	0.117503097415405	0	1	0	0.9891	0	0
8	0.221199216928595	0.79	0.117503097415405	0	1	0.9891	1	1	1
8	0.221199216928595	0.8	0.117503097415405	0	1	0	1	0	0
8	0.221199216928595	0.81	0.117503097415405	0	1	0	1	0	0
8	0.221199216928595	0.82	0.117503097415405	0	1	0	1	0	0
8	0.221199216928595	0.83	0.117503097415405	0	1	0	1	0	0
8	0.221199216928595	0.84	0.117503097415405	0	1	0	1	0	0
8	0.221199216928595	0.85	0.117503097415405	0	1	0	1	0	0
8	0.221199216928595	0.86	0.117503097415405	0	1	0	1	0	0
8	0.221199216928595	0.87	0.117503097415405	0	1	0	1	0	0
8	0.221199216928595	0.88	0.117503097415405	0	1	0	1	0	0
8	0.221199216928595	0.89	0.117503097415405	0	1	0	1	0	0
8	0.221199216928595	0.9	0.117503097415405	0	1	0	1	0	0
8	0.221199216928595	0.91	0.117503097415405	0	1	0	1	0	0
8	0.221199216928595	0.92	0.117503097415405	0	1	0	1	0	0
8	0.221199216928595	0.93	0.117503097415405	0	1	0	1	0	0
8	0.221199216928595	0.94	0.117503097415405	0	1	0	1	0	0
8	0.221199216928595	0.95	0.117503097415405	0	1	0	1	0	0
8	0.221199216928595	0.96	0.117503097415405	0	1	0	1	0	0
8	0.221199216928595	0.97	0.117503097415405	0	1	0	1	0	0
8	0.221199216928595	0.98	0.117503097415405	0	1	0	1	0	0
8	0.221199216928595	0.99	0.117503097415405	0	1	0	1	0	0
8	0.221199216928595	1	0.117503097415405	0	1	0	1	0	0
9	0.221199216928595	0.01	0.117503097415405	0	1	0	0.1711	0	0
9	0.221199216928595	0.01	0.117503097415405	0	1	0.1711	1	1	1
9	0.221199216928595	0.02	0.117503097415405	0	1	0	0.1729	0	0
9	0.221199216928595	0.02	0.117503097415405	0	1	0.1729	1	1	1
9	0.221199216928595	0.03	0.117503097415405	0	1	0	0.1747	0	0
9	0.221199216928595	0.03	0.117503097415405	0	1	0.1747	1	1	1
9	0.221199216928595	0.04	0.117503097415405	0	1	0	0.1766	0	0
9	0.221199216928595	0.04	0.117503097415405	0	1	0.1766	1	1	1
9	0.221199216928595	0.05	0.117503097415405	0	1	0	0.1785	0	0
9	0.221199216928595	0.05	0.117503097415405	0	1	0.1785	1	1	1
9	0.221199216928595	0.06	0.117503097415405	0	1	0	0.1805	0	0
9	0.221199216928595	0.06	0.117503097415405	0	1	0.1805	1	1	1
9	0.221199216928595	0.07	0.117503097415405	0	1	0	0.1825	0	0
9	0.221199216928595	0.07	0.117503097415405	0	1	0.1825	1	1	1
9	0.221199216928595	0.08	0.117503097415405	0	1	0	0.1845	0	0
9	0.221199216928595	0.08	0.117503097415405	0	1	0.1845	1	1	1
9	0.221199216928595	0.09	0.117503097415405	0	1	0	0.1866	0	0
9	0.221199216928595	0.09	0.117503097415405	0	1	0.1866	1	1	1
9	0.221199216928595	0.1	0.117503097415405	0	1	0	0.1888	0	0
9	0.221199216928595	0.1	0.117503097415405	0	1	0.1888	1	1	1
9	0.221199216928595	0.11	0.117503097415405	0	1	0	0.191	0	0
9	0.221199216928595	0.11	0.117503097415405	0	1	0.191	1	1	1
9	0.221199216928595	0.12	0.117503097415405	0	1	0	0.1932	0	0
9	0.221199216928595	0.12	0.117503097415405	0	1	0.1932	1	1	1
9	0.221199216928595	0.13	0.117503097415405	0	1	0	0.1955	0	0
9	0.221199216928595	0.13	0.117503097415405	0	1	0.1955	1	1	1
9	0.221199216928595	0.14	0.117503097415405	0	1	0	0.1979	0	0
9	0.221199216928595	0.14	0.117503097415405	0	1	0.1979	1	1	1
9	0.221199216928595	0.15	0.117503097415405	0	1	0	0.2003	0	0
9	0.221199216928595	0.15	0.117503097415405	0	1	0.2003	1	1	1
9	0.221199216928595	0.16	0.117503097415405	0	1	0	0.2028	0	0
9	0.221199216928595	0.16	0.117503097415405	0	1	0.2028	1	1	1
9	0.221199216928595	0.17	0.117503097415405	0	1	0	0.2053	0	0
9	0.221199216928595	0.17	0.117503097415405	0	1	0.2053	1	1	1
9	0.221199216928595	0.18	0.117503097415405	0	1	0	0.2079	0	0
9	0.221199216928595	0.18	0.117503097415405	0	1	0.2079	1	1	1
9	0.221199216928595	0.19	0.117503097415405	0	1	0	0.2106	0	0
9	0.221199216928595	0.19	0.117503097415405	0	1	0.2106	1	1	1
9	0.221199216928595	0.2	0.117503097415405	0	1	0	0.2133	0	0
9	0.221199216928595	0.2	0.117503097415405	0	1	0.2133	1	1	1
9	0.221199216928595	0.21	0.117503097415405	0	1	0	0.2161	0	0
9	0.221199216928595	0.21	0.117503097415405	0	1	0.2161	1	1	1
9	0.221199216928595	0.22	0.117503097415405	0	1	0	0.219	0	0
9	0.221199216928595	0.22	0.117503097415405	0	1	0.219	1	1	1
9	0.221199216928595	0.23	0.117503097415405	0	1	0	0.222	0	0
9	0.221199216928595	0.23	0.117503097415405	0	1	0.222	1	1	1
9	0.221199216928595	0.24	0.117503097415405	0	1	0	0.225	0	0
9	0.221199216928595	0.24	0.117503097415405	0	1	0.225	1	1	1
9	0.221199216928595	0.25	0.117503097415405	0	1	0	0.2281	0	0
9	0.221199216928595	0.25	0.117503097415405	0	1	0.2281	1	1	1
9	0.221199216928595	0.26	0.117503097415405	0	1	0	0.2314	0	0
9	0.221199216928595	0.26	0.117503097415405	0	1	0.2314	1	1	1
9	0.221199216928595	0.27	0.117503097415405	0	1	0	0.2347	0	0
9	0.221199216928595	0.27	0.117503097415405	0	1	0.2347	1	1	1
9	0.221199216928595	0.28	0.117503097415405	0	1	0	0.2381	0	0
9	0.221199216928595	0.28	0.117503097415405	0	1	0.2381	1	1	1
9	0.221199216928595	0.29	0.117503097415405	0	1	0	0.2416	0	0
9	0.221199216928595	0.29	0.117503097415405	0	1	0.2416	1	1	1
9	0.221199216928595	0.3	0.117503097415405	0	1	0	0.2452	0	0
9	0.221199216928595	0.3	0.117503097415405	0	1	0.2452	1	1	1
9	0.221199216928595	0.31	0.117503097415405	0	1	0	0.2489	0	0
9	0.221199216928595	0.31	0.117503097415405	0	1	0.2489	1	1	1
9	0.221199216928595	0.32	0.117503097415405	0	1	0	0.2528	0	0
9	0.221199216928595	0.32	0.117503097415405	0	1	0.2528	1	1	1
9	0.221199216928595	0.33	0.117503097415405	0	1	0	0.2567	0	0
9	0.221199216928595	0.33	0.117503097415405	0	1	0.2567	1	1	1
9	0.221199216928595	0.34	0.117503097415405	0	1	0	0.2608	0	0
9	0.221199216928595	0.34	0.117503097415405	0	1	0.2608	1	1	1
9	0.221199216928595	0.35	0.117503097415405	0	1	0	0.265	0	0
9	0.221199216928595	0.35	0.117503097415405	0	1	0.265	1	1	1
9	0.221199216928595	0.36	0.117503097415405	0	1	0	0.2694	0	0
9	0.221199216928595	0.36	0.117503097415405	0	1	0.2694	1	1	1
9	0.221199216928595	0.37	0.117503097415405	0	1	0	0.2739	0	0
9	0.221199216928595	0.37	0.117503097415405	0	1	0.2739	1	1	1
9	0.221199216928595	0.38	0.117503097415405	0	1	0	0.2786	0	0
9	0.221199216928595	0.38	0.117503097415405	0	1	0.2786	1	1	1
9	0.221199216928595	0.39	0.117503097415405	0	1	0	0.2834	0	0
9	0.221199216928595	0.39	0.117503097415405	0	1	0.2834	1	1	1
9	0.221199216928595	0.4	0.117503097415405	0	1	0	0.2884	0	0
9	0.221199216928595	0.4	0.117503097415405	0	1	0.2884	1	1	1
9	0.221199216928595	0.41	0.117503097415405	0	1	0	0.2936	0	0
9	0.221199216928595	0.41	0.117503097415405	0	1	0.2936	1	1	1
9	0.221199216928595	0.42	0.117503097415405	0	1	0	0.2989	0	0
9	0.221199216928595	0.42	0.117503097415405	0	1	0.2989	1	1	1
9	0.221199216928595	0.43	0.117503097415405	0	1	0	0.3045	0	0
9	0.221199216928595	0.43	0.117503097415405	0	1	0.3045	1	1	1
9	0.221199216928595	0.44	0.117503097415405	0	1	0	0.3103	0	0
9	0.221199216928595	0.44	0.117503097415405	0	1	0.3103	1	1	1
9	0.221199216928595	0.45	0.117503097415405	0	1	0	0.3163	0	0
9	0.221199216928595	0.45	0.117503097415405	0	1	0.3163	1	1	1
9	0.221199216928595	0.46	0.117503097415405	0	1	0	0.3225	0	0
9	0.221199216928595	0.46	0.117503097415405	0	1	0.3225	1	1	1
9	0.221199216928595	0.47	0.117503097415405	0	1	0	0.329	0	0
9	0.221199216928595	0.47	0.117503097415405	0	1	0.329	1	1	1
9	0.221199216928595	0.48	0.117503097415405	0	1	0	0.3358	0	0
9	0.221199216928595	0.48	0.117503097415405	0	1	0.3358	1	1	1
9	0.221199216928595	0.49	0.117503097415405	0	1	0	0.3429	0	0
9	0.221199216928595	0.49	0.117503097415405	0	1	0.3429	1	1	1
9	0.221199216928595	0.5	0.117503097415405	0	1	0	0.3503	0	0
9	0.221199216928595	0.5	0.117503097415405	0	1	0.3503	1	1	1
9	0.221199216928595	0.51	0.117503097415405	0	1	0	0.3579	0	0
9	0.221199216928595	0.51	0.117503097415405	0	1	0.3579	1	1	1
9	0.221199216928595	0.52	0.117503097415405	0	1	0	0.366	0	0
9	0.221199216928595	0.52	0.117503097415405	0	1	0.366	1	1	1
9	0.221199216928595	0.53	0.117503097415405	0	1	0	0.3744	0	0
9	0.221199216928595	0.53	0.117503097415405	0	1	0.3744	1	1	1
9	0.221199216928595	0.54	0.117503097415405	0	1	0	0.3832	0	0
9	0.221199216928595	0.54	0.117503097415405	0	1	0.3832	1	1	1
9	0.221199216928595	0.55	0.117503097415405	0	1	0	0.3925	0	0
9	0.221199216928595	0.55	0.117503097415405	0	1	0.3925	1	1	1
9	0.221199216928595	0.56	0.117503097415405	0	1	0	0.4022	0	0
9	0.221199216928595	0.56	0.117503097415405	0	1	0.4022	1	1	1
9	0.221199216928595	0.57	0.117503097415405	0	1	0	0.4125	0	0
9	0.221199216928595	0.57	0.117503097415405	0	1	0.4125	1	1	1
9	0.221199216928595	0.58	0.117503097415405	0	1	0	0.4232	0	0
9	0.221199216928595	0.58	0.117503097415405	0	1	0.4232	1	1	1
9	0.221199216928595	0.59	0.117503097415405	0	1	0	0.4346	0	0
9	0.221199216928595	0.59	0.117503097415405	0	1	0.4346	1	1	1
9	0.221199216928595	0.6	0.117503097415405	0	1	0	0.4466	0	0
9	0.221199216928595	0.6	0.117503097415405	0	1	0.4466	1	1	1
9	0.221199216928595	0.61	0.117503097415405	0	1	0	0.4593	0	0
9	0.221199216928595	0.61	0.117503097415405	0	1	0.4593	1	1	1
9	0.221199216928595	0.62	0.117503097415405	0	1	0	0.4727	0	0
9	0.221199216928595	0.62	0.117503097415405	0	1	0.4727	1	1	1
9	0.221199216928595	0.63	0.117503097415405	0	1	0	0.487	0	0
9	0.221199216928595	0.63	0.117503097415405	0	1	0.487	1	1	1
9	0.221199216928595	0.64	0.117503097415405	0	1	0	0.5022	0	0
9	0.221199216928595	0.64	0.117503097415405	0	1	0.5022	1	1	1
9	0.221199216928595	0.65	0.117503097415405	0	1	0	0.5184	0	0
9	0.221199216928595	0.65	0.117503097415405	0	1	0.5184	1	1	1
9	0.221199216928595	0.66	0.117503097415405	0	1	0	0.5357	0	0
9	0.221199216928595	0.66	0.117503097415405	0	1	0.5357	1	1	1
9	0.221199216928595	0.67	0.117503097415405	0	1	0	0.5543	0	0
9	0.221199216928595	0.67	0.117503097415405	0	1	0.5543	1	1	1
9	0.221199216928595	0.68	0.117503097415405	0	1	0	0.5742	0	0
9	0.221199216928595	0.68	0.117503097415405	0	1	0.5742	1	1	1
9	0.221199216928595	0.69	0.117503097415405	0	1	0	0.5956	0	0
9	0.221199216928595	0.69	0.117503097415405	0	1	0.5956	1	1	1
9	0.221199216928595	0.7	0.117503097415405	0	1	0	0.6188	0	0
9	0.221199216928595	0.7	0.117503097415405	0	1	0.6188	1	1	1
9	0.221199216928595	0.71	0.117503097415405	0	1	0	0.644	0	0
9	0.221199216928595	0.71	0.117503097415405	0	1	0.644	1	1	1
9	0.221199216928595	0.72	0.117503097415405	0	1	0	0.6714	0	0
9	0.221199216928595	0.72	0.117503097415405	0	1	0.6714	1	1	1
9	0.221199216928595	0.73	0.117503097415405	0	1	0	0.7013	0	0
9	0.221199216928595	0.73	0.117503097415405	0	1	0.7013	1	1	1
9	0.221199216928595	0.74	0.117503097415405	0	1	0	0.7342	0	0
9	0.221199216928595	0.74	0.117503097415405	0	1	0.7342	1	1	1
9	0.221199216928595	0.75	0.117503097415405	0	1	0	0.7705	0	0
9	0.221199216928595	0.75	0.117503097415405	0	1	0.7705	1	1	1
9	0.221199216928595	0.76	0.117503097415405	0	1	0	0.8109	0	0
9	0.221199216928595	0.76	0.117503097415405	0	1	0.8109	1	1	1
9	0.221199216928595	0.77	0.117503097415405	0	1	0	0.8561	0	0
9	0.221199216928595	0.77	0.117503097415405	0	1	0.8561	1	1	1
9	0.221199216928595	0.78	0.117503097415405	0	1	0	0.907	0	0
9	0.221199216928595	0.78	0.117503097415405	0	1	0.907	1	1	1
9	0.221199216928595	0.79	0.117503097415405	0	1	0	0.965	0	0
9	0.221199216928595	0.79	0.117503097415405	0	1	0.965	1	1	1
9	0.221199216928595	0.8	0.117503097415405	0	1	0	1	0	0
9	0.221199216928595	0.81	0.117503097415405	0	1	0	1	0	0
9	0.221199216928595	0.82	0.117503097415405	0	1	0	1	0	0
9	0.221199216928595	0.83	0.117503097415405	0	1	0	1	0	0
9	0.221199216928595	0.84	0.117503097415405	0	1	0	1	0	0
9	0.221199216928595	0.85	0.117503097415405	0	1	0	1	0	0
9	0.221199216928595	0.86	0.117503097415405	0	1	0	1	0	0
9	0.221199216928595	0.87	0.117503097415405	0	1	0	1	0	0
9	0.221199216928595	0.88	0.117503097415405	0	1	0	1	0	0
9	0.221199216928595	0.89	0.117503097415405	0	1	0	1	0	0
9	0.221199216928595	0.9	0.117503097415405	0	1	0	1	0	0
9	0.221199216928595	0.91	0.117503097415405	0	1	0	1	0	0
9	0.221199216928595	0.92	0.117503097415405	0	1	0	1	0	0
9	0.221199216928595	0.93	0.117503097415405	0	1	0	1	0	0
9	0.221199216928595	0.94	0.117503097415405	0	1	0	1	0	0
9	0.221199216928595	0.95	0.117503097415405	0	1	0	1	0	0
9	0.221199216928595	0.96	0.117503097415405	0	1	0	1	0	0
9	0.221199216928595	0.97	0.117503097415405	0	1	0	1	0	0
9	0.221199216928595	0.98	0.117503097415405	0	1	0	1	0	0
9	0.221199216928595	0.99	0.117503097415405	0	1	0	1	0	0
9	0.221199216928595	1	0.117503097415405	0	1	0	1	0	0
10	0.221199216928595	0.01	0.117503097415405	0	1	0	0.16	0	0
10	0.221199216928595	0.01	0.117503097415405	0	1	0.16	1	1	1
10	0.221199216928595	0.02	0.117503097415405	0	1	0	0.1617	0	0
10	0.221199216928595	0.02	0.117503097415405	0	1	0.1617	1	1	1
10	0.221199216928595	0.03	0.117503097415405	0	1	0	0.1634	0	0
10	0.221199216928595	0.03	0.117503097415405	0	1	0.1634	1	1	1
10	0.221199216928595	0.04	0.117503097415405	0	1	0	0.1652	0	0
10	0.221199216928595	0.04	0.117503097415405	0	1	0.1652	1	1	1
10	0.221199216928595	0.05	0.117503097415405	0	1	0	0.167	0	0
10	0.221199216928595	0.05	0.117503097415405	0	1	0.167	1	1	1
10	0.221199216928595	0.06	0.117503097415405	0	1	0	0.1688	0	0
10	0.221199216928595	0.06	0.117503097415405	0	1	0.1688	1	1	1
10	0.221199216928595	0.07	0.117503097415405	0	1	0	0.1707	0	0
10	0.221199216928595	0.07	0.117503097415405	0	1	0.1707	1	1	1
10	0.221199216928595	0.08	0.117503097415405	0	1	0	0.1726	0	0
10	0.221199216928595	0.08	0.117503097415405	0	1	0.1726	1	1	1
10	0.221199216928595	0.09	0.117503097415405	0	1	0	0.1746	0	0
10	0.221199216928595	0.09	0.117503097415405	0	1	0.1746	1	1	1
10	0.221199216928595	0.1	0.117503097415405	0	1	0	0.1766	0	0
10	0.221199216928595	0.1	0.117503097415405	0	1	0.1766	1	1	1
10	0.221199216928595	0.11	0.117503097415405	0	1	0	0.1787	0	0
10	0.221199216928595	0.11	0.117503097415405	0	1	0.1787	1	1	1
10	0.221199216928595	0.12	0.117503097415405	0	1	0	0.1808	0	0
10	0.221199216928595	0.12	0.117503097415405	0	1	0.1808	1	1	1
10	0.221199216928595	0.13	0.117503097415405	0	1	0	0.183	0	0
10	0.221199216928595	0.13	0.117503097415405	0	1	0.183	1	1	1
10	0.221199216928595	0.14	0.117503097415405	0	1	0	0.1852	0	0
10	0.221199216928595	0.14	0.117503097415405	0	1	0.1852	1	1	1
10	0.221199216928595	0.15	0.117503097415405	0	1	0	0.1875	0	0
10	0.221199216928595	0.15	0.117503097415405	0	1	0.1875	1	1	1
10	0.221199216928595	0.16	0.117503097415405	0	1	0	0.1898	0	0
10	0.221199216928595	0.16	0.117503097415405	0	1	0.1898	1	1	1
10	0.221199216928595	0.17	0.117503097415405	0	1	0	0.1922	0	0
10	0.221199216928595	0.17	0.117503097415405	0	1	0.1922	1	1	1
10	0.221199216928595	0.18	0.117503097415405	0	1	0	0.1947	0	0
10	0.221199216928595	0.18	0.117503097415405	0	1	0.1947	1	1	1
10	0.221199216928595	0.19	0.117503097415405	0	1	0	0.1972	0	0
10	0.221199216928595	0.19	0.117503097415405	0	1	0.1972	1	1	1
10	0.221199216928595	0.2	0.117503097415405	0	1	0	0.1998	0	0
10	0.221199216928595	0.2	0.117503097415405	0	1	0.1998	1	1	1
10	0.221199216928595	0.21	0.117503097415405	0	1	0	0.2025	0	0
10	0.221199216928595	0.21	0.117503097415405	0	1	0.2025	1	1	1
10	0.221199216928595	0.22	0.117503097415405	0	1	0	0.2052	0	0
10	0.221199216928595	0.22	0.117503097415405	0	1	0.2052	1	1	1
10	0.221199216928595	0.23	0.117503097415405	0	1	0	0.208	0	0
10	0.221199216928595	0.23	0.117503097415405	0	1	0.208	1	1	1
10	0.221199216928595	0.24	0.117503097415405	0	1	0	0.2109	0	0
10	0.221199216928595	0.24	0.117503097415405	0	1	0.2109	1	1	1
10	0.221199216928595	0.25	0.117503097415405	0	1	0	0.2138	0	0
10	0.221199216928595	0.25	0.117503097415405	0	1	0.2138	1	1	1
10	0.221199216928595	0.26	0.117503097415405	0	1	0	0.2169	0	0
10	0.221199216928595	0.26	0.117503097415405	0	1	0.2169	1	1	1
10	0.221199216928595	0.27	0.117503097415405	0	1	0	0.22	0	0
10	0.221199216928595	0.27	0.117503097415405	0	1	0.22	1	1	1
10	0.221199216928595	0.28	0.117503097415405	0	1	0	0.2232	0	0
10	0.221199216928595	0.28	0.117503097415405	0	1	0.2232	1	1	1
10	0.221199216928595	0.29	0.117503097415405	0	1	0	0.2266	0	0
10	0.221199216928595	0.29	0.117503097415405	0	1	0.2266	1	1	1
10	0.221199216928595	0.3	0.117503097415405	0	1	0	0.23	0	0
10	0.221199216928595	0.3	0.117503097415405	0	1	0.23	1	1	1
10	0.221199216928595	0.31	0.117503097415405	0	1	0	0.2335	0	0
10	0.221199216928595	0.31	0.117503097415405	0	1	0.2335	1	1	1
10	0.221199216928595	0.32	0.117503097415405	0	1	0	0.2372	0	0
10	0.221199216928595	0.32	0.117503097415405	0	1	0.2372	1	1	1
10	0.221199216928595	0.33	0.117503097415405	0	1	0	0.2409	0	0
10	0.221199216928595	0.33	0.117503097415405	0	1	0.2409	1	1	1
10	0.221199216928595	0.34	0.117503097415405	0	1	0	0.2448	0	0
10	0.221199216928595	0.34	0.117503097415405	0	1	0.2448	1	1	1
10	0.221199216928595	0.35	0.117503097415405	0	1	0	0.2488	0	0
10	0.221199216928595	0.35	0.117503097415405	0	1	0.2488	1	1	1
10	0.221199216928595	0.36	0.117503097415405	0	1	0	0.253	0	0
10	0.221199216928595	0.36	0.117503097415405	0	1	0.253	1	1	1
10	0.221199216928595	0.37	0.117503097415405	0	1	0	0.2573	0	0
10	0.221199216928595	0.37	0.117503097415405	0	1	0.2573	1	1	1
10	0.221199216928595	0.38	0.117503097415405	0	1	0	0.2617	0	0
10	0.221199216928595	0.38	0.117503097415405	0	1	0.2617	1	1	1
10	0.221199216928595	0.39	0.117503097415405	0	1	0	0.2663	0	0
10	0.221199216928595	0.39	0.117503097415405	0	1	0.2663	1	1	1
10	0.221199216928595	0.4	0.117503097415405	0	1	0	0.2711	0	0
10	0.221199216928595	0.4	0.117503097415405	0	1	0.2711	1	1	1
10	0.221199216928595	0.41	0.117503097415405	0	1	0	0.276	0	0
10	0.221199216928595	0.41	0.117503097415405	0	1	0.276	1	1	1
10	0.221199216928595	0.42	0.117503097415405	0	1	0	0.2811	0	0
10	0.221199216928595	0.42	0.117503097415405	0	1	0.2811	1	1	1
10	0.221199216928595	0.43	0.117503097415405	0	1	0	0.2864	0	0
10	0.221199216928595	0.43	0.117503097415405	0	1	0.2864	1	1	1
10	0.221199216928595	0.44	0.117503097415405	0	1	0	0.292	0	0
10	0.221199216928595	0.44	0.117503097415405	0	1	0.292	1	1	1
10	0.221199216928595	0.45	0.117503097415405	0	1	0	0.2977	0	0
10	0.221199216928595	0.45	0.117503097415405	0	1	0.2977	1	1	1
10	0.221199216928595	0.46	0.117503097415405	0	1	0	0.3037	0	0
10	0.221199216928595	0.46	0.117503097415405	0	1	0.3037	1	1	1
10	0.221199216928595	0.47	0.117503097415405	0	1	0	0.3099	0	0
10	0.221199216928595	0.47	0.117503097415405	0	1	0.3099	1	1	1
10	0.221199216928595	0.48	0.117503097415405	0	1	0	0.3164	0	0
10	0.221199216928595	0.48	0.117503097415405	0	1	0.3164	1	1	1
10	0.221199216928595	0.49	0.117503097415405	0	1	0	0.3231	0	0
10	0.221199216928595	0.49	0.117503097415405	0	1	0.3231	1	1	1
10	0.221199216928595	0.5	0.117503097415405	0	1	0	0.3302	0	0
10	0.221199216928595	0.5	0.117503097415405	0	1	0.3302	1	1	1
10	0.221199216928595	0.51	0.117503097415405	0	1	0	0.3376	0	0
10	0.221199216928595	0.51	0.117503097415405	0	1	0.3376	1	1	1
10	0.221199216928595	0.52	0.117503097415405	0	1	0	0.3453	0	0
10	0.221199216928595	0.52	0.117503097415405	0	1	0.3453	1	1	1
10	0.221199216928595	0.53	0.117503097415405	0	1	0	0.3534	0	0
10	0.221199216928595	0.53	0.117503097415405	0	1	0.3534	1	1	1
10	0.221199216928595	0.54	0.117503097415405	0	1	0	0.3619	0	0
10	0.221199216928595	0.54	0.117503097415405	0	1	0.3619	1	1	1
10	0.221199216928595	0.55	0.117503097415405	0	1	0	0.3709	0	0
10	0.221199216928595	0.55	0.117503097415405	0	1	0.3709	1	1	1
10	0.221199216928595	0.56	0.117503097415405	0	1	0	0.3802	0	0
10	0.221199216928595	0.56	0.117503097415405	0	1	0.3802	1	1	1
10	0.221199216928595	0.57	0.117503097415405	0	1	0	0.3901	0	0
10	0.221199216928595	0.57	0.117503097415405	0	1	0.3901	1	1	1
10	0.221199216928595	0.58	0.117503097415405	0	1	0	0.4006	0	0
10	0.221199216928595	0.58	0.117503097415405	0	1	0.4006	1	1	1
10	0.221199216928595	0.59	0.117503097415405	0	1	0	0.4116	0	0
10	0.221199216928595	0.59	0.117503097415405	0	1	0.4116	1	1	1
10	0.221199216928595	0.6	0.117503097415405	0	1	0	0.4232	0	0
10	0.221199216928595	0.6	0.117503097415405	0	1	0.4232	1	1	1
10	0.221199216928595	0.61	0.117503097415405	0	1	0	0.4355	0	0
10	0.221199216928595	0.61	0.117503097415405	0	1	0.4355	1	1	1
10	0.221199216928595	0.62	0.117503097415405	0	1	0	0.4487	0	0
10	0.221199216928595	0.62	0.117503097415405	0	1	0.4487	1	1	1
10	0.221199216928595	0.63	0.117503097415405	0	1	0	0.4626	0	0
10	0.221199216928595	0.63	0.117503097415405	0	1	0.4626	1	1	1
10	0.221199216928595	0.64	0.117503097415405	0	1	0	0.4775	0	0
10	0.221199216928595	0.64	0.117503097415405	0	1	0.4775	1	1	1
10	0.221199216928595	0.65	0.117503097415405	0	1	0	0.4933	0	0
10	0.221199216928595	0.65	0.117503097415405	0	1	0.4933	1	1	1
10	0.221199216928595	0.66	0.117503097415405	0	1	0	0.5104	0	0
10	0.221199216928595	0.66	0.117503097415405	0	1	0.5104	1	1	1
10	0.221199216928595	0.67	0.117503097415405	0	1	0	0.5286	0	0
10	0.221199216928595	0.67	0.117503097415405	0	1	0.5286	1	1	1
10	0.221199216928595	0.68	0.117503097415405	0	1	0	0.5483	0	0
10	0.221199216928595	0.68	0.117503097415405	0	1	0.5483	1	1	1
10	0.221199216928595	0.69	0.117503097415405	0	1	0	0.5696	0	0
10	0.221199216928595	0.69	0.117503097415405	0	1	0.5696	1	1	1
10	0.221199216928595	0.7	0.117503097415405	0	1	0	0.5927	0	0
10	0.221199216928595	0.7	0.117503097415405	0	1	0.5927	1	1	1
10	0.221199216928595	0.71	0.117503097415405	0	1	0	0.6179	0	0
10	0.221199216928595	0.71	0.117503097415405	0	1	0.6179	1	1	1
10	0.221199216928595	0.72	0.117503097415405	0	1	0	0.6455	0	0
10	0.221199216928595	0.72	0.117503097415405	0	1	0.6455	1	1	1
10	0.221199216928595	0.73	0.117503097415405	0	1	0	0.6757	0	0
10	0.221199216928595	0.73	0.117503097415405	0	1	0.6757	1	1	1
10	0.221199216928595	0.74	0.117503097415405	0	1	0	0.7092	0	0
10	0.221199216928595	0.74	0.117503097415405	0	1	0.7092	1	1	1
10	0.221199216928595	0.75	0.117503097415405	0	1	0	0.7465	0	0
10	0.221199216928595	0.75	0.117503097415405	0	1	0.7465	1	1	1
10	0.221199216928595	0.76	0.117503097415405	0	1	0	0.7883	0	0
10	0.221199216928595	0.76	0.117503097415405	0	1	0.7883	1	1	1
10	0.221199216928595	0.77	0.117503097415405	0	1	0	0.8356	0	0
10	0.221199216928595	0.77	0.117503097415405	0	1	0.8356	1	1	1
10	0.221199216928595	0.78	0.117503097415405	0	1	0	0.8896	0	0
10	0.221199216928595	0.78	0.117503097415405	0	1	0.8896	1	1	1
10	0.221199216928595	0.79	0.117503097415405	0	1	0	0.952	0	0
10	0.221199216928595	0.79	0.117503097415405	0	1	0.952	1	1	1
10	0.221199216928595	0.8	0.117503097415405	0	1	0	1	0	0
10	0.221199216928595	0.81	0.117503097415405	0	1	0	1	0	0
10	0.221199216928595	0.82	0.117503097415405	0	1	0	1	0	0
10	0.221199216928595	0.83	0.117503097415405	0	1	0	1	0	0
10	0.221199216928595	0.84	0.117503097415405	0	1	0	1	0	0
10	0.221199216928595	0.85	0.117503097415405	0	1	0	1	0	0
10	0.221199216928595	0.86	0.117503097415405	0	1	0	1	0	0
10	0.221199216928595	0.87	0.117503097415405	0	1	0	1	0	0
10	0.221199216928595	0.88	0.117503097415405	0	1	0	1	0	0
10	0.221199216928595	0.89	0.117503097415405	0	1	0	1	0	0
10	0.221199216928595	0.9	0.117503097415405	0	1	0	1	0	0
10	0.221199216928595	0.91	0.117503097415405	0	1	0	1	0	0
10	0.221199216928595	0.92	0.117503097415405	0	1	0	1	0	0
10	0.221199216928595	0.93	0.117503097415405	0	1	0	1	0	0
10	0.221199216928595	0.94	0.117503097415405	0	1	0	1	0	0
10	0.221199216928595	0.95	0.117503097415405	0	1	0	1	0	0
10	0.221199216928595	0.96	0.117503097415405	0	1	0	1	0	0
10	0.221199216928595	0.97	0.117503097415405	0	1	0	1	0	0
10	0.221199216928595	0.98	0.117503097415405	0	1	0	1	0	0
10	0.221199216928595	0.99	0.117503097415405	0	1	0	1	0	0
10	0.221199216928595	1	0.117503097415405	0	1	0	1	0	0
11	0.221199216928595	0.01	0.117503097415405	0	1	0	0.1507	0	0
11	0.221199216928595	0.01	0.117503097415405	0	1	0.1507	1	1	1
11	0.221199216928595	0.02	0.117503097415405	0	1	0	0.1523	0	0
11	0.221199216928595	0.02	0.117503097415405	0	1	0.1523	1	1	1
11	0.221199216928595	0.03	0.117503097415405	0	1	0	0.1539	0	0
11	0.221199216928595	0.03	0.117503097415405	0	1	0.1539	1	1	1
11	0.221199216928595	0.04	0.117503097415405	0	1	0	0.1556	0	0
11	0.221199216928595	0.04	0.117503097415405	0	1	0.1556	1	1	1
11	0.221199216928595	0.05	0.117503097415405	0	1	0	0.1573	0	0
11	0.221199216928595	0.05	0.117503097415405	0	1	0.1573	1	1	1
11	0.221199216928595	0.06	0.117503097415405	0	1	0	0.1591	0	0
11	0.221199216928595	0.06	0.117503097415405	0	1	0.1591	1	1	1
11	0.221199216928595	0.07	0.117503097415405	0	1	0	0.1608	0	0
11	0.221199216928595	0.07	0.117503097415405	0	1	0.1608	1	1	1
11	0.221199216928595	0.08	0.117503097415405	0	1	0	0.1627	0	0
11	0.221199216928595	0.08	0.117503097415405	0	1	0.1627	1	1	1
11	0.221199216928595	0.09	0.117503097415405	0	1	0	0.1646	0	0
11	0.221199216928595	0.09	0.117503097415405	0	1	0.1646	1	1	1
11	0.221199216928595	0.1	0.117503097415405	0	1	0	0.1665	0	0
11	0.221199216928595	0.1	0.117503097415405	0	1	0.1665	1	1	1
11	0.221199216928595	0.11	0.117503097415405	0	1	0	0.1684	0	0
11	0.221199216928595	0.11	0.117503097415405	0	1	0.1684	1	1	1
11	0.221199216928595	0.12	0.117503097415405	0	1	0	0.1705	0	0
11	0.221199216928595	0.12	0.117503097415405	0	1	0.1705	1	1	1
11	0.221199216928595	0.13	0.117503097415405	0	1	0	0.1725	0	0
11	0.221199216928595	0.13	0.117503097415405	0	1	0.1725	1	1	1
11	0.221199216928595	0.14	0.117503097415405	0	1	0	0.1746	0	0
11	0.221199216928595	0.14	0.117503097415405	0	1	0.1746	1	1	1
11	0.221199216928595	0.15	0.117503097415405	0	1	0	0.1768	0	0
11	0.221199216928595	0.15	0.117503097415405	0	1	0.1768	1	1	1
11	0.221199216928595	0.16	0.117503097415405	0	1	0	0.179	0	0
11	0.221199216928595	0.16	0.117503097415405	0	1	0.179	1	1	1
11	0.221199216928595	0.17	0.117503097415405	0	1	0	0.1813	0	0
11	0.221199216928595	0.17	0.117503097415405	0	1	0.1813	1	1	1
11	0.221199216928595	0.18	0.117503097415405	0	1	0	0.1836	0	0
11	0.221199216928595	0.18	0.117503097415405	0	1	0.1836	1	1	1
11	0.221199216928595	0.19	0.117503097415405	0	1	0	0.186	0	0
11	0.221199216928595	0.19	0.117503097415405	0	1	0.186	1	1	1
11	0.221199216928595	0.2	0.117503097415405	0	1	0	0.1885	0	0
11	0.221199216928595	0.2	0.117503097415405	0	1	0.1885	1	1	1
11	0.221199216928595	0.21	0.117503097415405	0	1	0	0.191	0	0
11	0.221199216928595	0.21	0.117503097415405	0	1	0.191	1	1	1
11	0.221199216928595	0.22	0.117503097415405	0	1	0	0.1936	0	0
11	0.221199216928595	0.22	0.117503097415405	0	1	0.1936	1	1	1
11	0.221199216928595	0.23	0.117503097415405	0	1	0	0.1963	0	0
11	0.221199216928595	0.23	0.117503097415405	0	1	0.1963	1	1	1
11	0.221199216928595	0.24	0.117503097415405	0	1	0	0.199	0	0
11	0.221199216928595	0.24	0.117503097415405	0	1	0.199	1	1	1
11	0.221199216928595	0.25	0.117503097415405	0	1	0	0.2019	0	0
11	0.221199216928595	0.25	0.117503097415405	0	1	0.2019	1	1	1
11	0.221199216928595	0.26	0.117503097415405	0	1	0	0.2048	0	0
11	0.221199216928595	0.26	0.117503097415405	0	1	0.2048	1	1	1
11	0.221199216928595	0.27	0.117503097415405	0	1	0	0.2078	0	0
11	0.221199216928595	0.27	0.117503097415405	0	1	0.2078	1	1	1
11	0.221199216928595	0.28	0.117503097415405	0	1	0	0.2108	0	0
11	0.221199216928595	0.28	0.117503097415405	0	1	0.2108	1	1	1
11	0.221199216928595	0.29	0.117503097415405	0	1	0	0.214	0	0
11	0.221199216928595	0.29	0.117503097415405	0	1	0.214	1	1	1
11	0.221199216928595	0.3	0.117503097415405	0	1	0	0.2173	0	0
11	0.221199216928595	0.3	0.117503097415405	0	1	0.2173	1	1	1
11	0.221199216928595	0.31	0.117503097415405	0	1	0	0.2207	0	0
11	0.221199216928595	0.31	0.117503097415405	0	1	0.2207	1	1	1
11	0.221199216928595	0.32	0.117503097415405	0	1	0	0.2241	0	0
11	0.221199216928595	0.32	0.117503097415405	0	1	0.2241	1	1	1
11	0.221199216928595	0.33	0.117503097415405	0	1	0	0.2277	0	0
11	0.221199216928595	0.33	0.117503097415405	0	1	0.2277	1	1	1
11	0.221199216928595	0.34	0.117503097415405	0	1	0	0.2314	0	0
11	0.221199216928595	0.34	0.117503097415405	0	1	0.2314	1	1	1
11	0.221199216928595	0.35	0.117503097415405	0	1	0	0.2353	0	0
11	0.221199216928595	0.35	0.117503097415405	0	1	0.2353	1	1	1
11	0.221199216928595	0.36	0.117503097415405	0	1	0	0.2392	0	0
11	0.221199216928595	0.36	0.117503097415405	0	1	0.2392	1	1	1
11	0.221199216928595	0.37	0.117503097415405	0	1	0	0.2433	0	0
11	0.221199216928595	0.37	0.117503097415405	0	1	0.2433	1	1	1
11	0.221199216928595	0.38	0.117503097415405	0	1	0	0.2476	0	0
11	0.221199216928595	0.38	0.117503097415405	0	1	0.2476	1	1	1
11	0.221199216928595	0.39	0.117503097415405	0	1	0	0.252	0	0
11	0.221199216928595	0.39	0.117503097415405	0	1	0.252	1	1	1
11	0.221199216928595	0.4	0.117503097415405	0	1	0	0.2566	0	0
11	0.221199216928595	0.4	0.117503097415405	0	1	0.2566	1	1	1
11	0.221199216928595	0.41	0.117503097415405	0	1	0	0.2613	0	0
11	0.221199216928595	0.41	0.117503097415405	0	1	0.2613	1	1	1
11	0.221199216928595	0.42	0.117503097415405	0	1	0	0.2662	0	0
11	0.221199216928595	0.42	0.117503097415405	0	1	0.2662	1	1	1
11	0.221199216928595	0.43	0.117503097415405	0	1	0	0.2713	0	0
11	0.221199216928595	0.43	0.117503097415405	0	1	0.2713	1	1	1
11	0.221199216928595	0.44	0.117503097415405	0	1	0	0.2766	0	0
11	0.221199216928595	0.44	0.117503097415405	0	1	0.2766	1	1	1
11	0.221199216928595	0.45	0.117503097415405	0	1	0	0.2821	0	0
11	0.221199216928595	0.45	0.117503097415405	0	1	0.2821	1	1	1
11	0.221199216928595	0.46	0.117503097415405	0	1	0	0.2879	0	0
11	0.221199216928595	0.46	0.117503097415405	0	1	0.2879	1	1	1
11	0.221199216928595	0.47	0.117503097415405	0	1	0	0.2939	0	0
11	0.221199216928595	0.47	0.117503097415405	0	1	0.2939	1	1	1
11	0.221199216928595	0.48	0.117503097415405	0	1	0	0.3001	0	0
11	0.221199216928595	0.48	0.117503097415405	0	1	0.3001	1	1	1
11	0.221199216928595	0.49	0.117503097415405	0	1	0	0.3066	0	0
11	0.221199216928595	0.49	0.117503097415405	0	1	0.3066	1	1	1
11	0.221199216928595	0.5	0.117503097415405	0	1	0	0.3135	0	0
11	0.221199216928595	0.5	0.117503097415405	0	1	0.3135	1	1	1
11	0.221199216928595	0.51	0.117503097415405	0	1	0	0.3206	0	0
11	0.221199216928595	0.51	0.117503097415405	0	1	0.3206	1	1	1
11	0.221199216928595	0.52	0.117503097415405	0	1	0	0.3281	0	0
11	0.221199216928595	0.52	0.117503097415405	0	1	0.3281	1	1	1
11	0.221199216928595	0.53	0.117503097415405	0	1	0	0.3359	0	0
11	0.221199216928595	0.53	0.117503097415405	0	1	0.3359	1	1	1
11	0.221199216928595	0.54	0.117503097415405	0	1	0	0.3441	0	0
11	0.221199216928595	0.54	0.117503097415405	0	1	0.3441	1	1	1
11	0.221199216928595	0.55	0.117503097415405	0	1	0	0.3528	0	0
11	0.221199216928595	0.55	0.117503097415405	0	1	0.3528	1	1	1
11	0.221199216928595	0.56	0.117503097415405	0	1	0	0.3619	0	0
11	0.221199216928595	0.56	0.117503097415405	0	1	0.3619	1	1	1
11	0.221199216928595	0.57	0.117503097415405	0	1	0	0.3715	0	0
11	0.221199216928595	0.57	0.117503097415405	0	1	0.3715	1	1	1
11	0.221199216928595	0.58	0.117503097415405	0	1	0	0.3817	0	0
11	0.221199216928595	0.58	0.117503097415405	0	1	0.3817	1	1	1
11	0.221199216928595	0.59	0.117503097415405	0	1	0	0.3924	0	0
11	0.221199216928595	0.59	0.117503097415405	0	1	0.3924	1	1	1
11	0.221199216928595	0.6	0.117503097415405	0	1	0	0.4038	0	0
11	0.221199216928595	0.6	0.117503097415405	0	1	0.4038	1	1	1
11	0.221199216928595	0.61	0.117503097415405	0	1	0	0.4158	0	0
11	0.221199216928595	0.61	0.117503097415405	0	1	0.4158	1	1	1
11	0.221199216928595	0.62	0.117503097415405	0	1	0	0.4287	0	0
11	0.221199216928595	0.62	0.117503097415405	0	1	0.4287	1	1	1
11	0.221199216928595	0.63	0.117503097415405	0	1	0	0.4424	0	0
11	0.221199216928595	0.63	0.117503097415405	0	1	0.4424	1	1	1
11	0.221199216928595	0.64	0.117503097415405	0	1	0	0.457	0	0
11	0.221199216928595	0.64	0.117503097415405	0	1	0.457	1	1	1
11	0.221199216928595	0.65	0.117503097415405	0	1	0	0.4727	0	0
11	0.221199216928595	0.65	0.117503097415405	0	1	0.4727	1	1	1
11	0.221199216928595	0.66	0.117503097415405	0	1	0	0.4895	0	0
11	0.221199216928595	0.66	0.117503097415405	0	1	0.4895	1	1	1
11	0.221199216928595	0.67	0.117503097415405	0	1	0	0.5076	0	0
11	0.221199216928595	0.67	0.117503097415405	0	1	0.5076	1	1	1
11	0.221199216928595	0.68	0.117503097415405	0	1	0	0.5272	0	0
11	0.221199216928595	0.68	0.117503097415405	0	1	0.5272	1	1	1
11	0.221199216928595	0.69	0.117503097415405	0	1	0	0.5485	0	0
11	0.221199216928595	0.69	0.117503097415405	0	1	0.5485	1	1	1
11	0.221199216928595	0.7	0.117503097415405	0	1	0	0.5717	0	0
11	0.221199216928595	0.7	0.117503097415405	0	1	0.5717	1	1	1
11	0.221199216928595	0.71	0.117503097415405	0	1	0	0.5971	0	0
11	0.221199216928595	0.71	0.117503097415405	0	1	0.5971	1	1	1
11	0.221199216928595	0.72	0.117503097415405	0	1	0	0.625	0	0
11	0.221199216928595	0.72	0.117503097415405	0	1	0.625	1	1	1
11	0.221199216928595	0.73	0.117503097415405	0	1	0	0.6559	0	0
11	0.221199216928595	0.73	0.117503097415405	0	1	0.6559	1	1	1
11	0.221199216928595	0.74	0.117503097415405	0	1	0	0.6903	0	0
11	0.221199216928595	0.74	0.117503097415405	0	1	0.6903	1	1	1
11	0.221199216928595	0.75	0.117503097415405	0	1	0	0.729	0	0
11	0.221199216928595	0.75	0.117503097415405	0	1	0.729	1	1	1
11	0.221199216928595	0.76	0.117503097415405	0	1	0	0.7728	0	0
11	0.221199216928595	0.76	0.117503097415405	0	1	0.7728	1	1	1
11	0.221199216928595	0.77	0.117503097415405	0	1	0	0.823	0	0
11	0.221199216928595	0.77	0.117503097415405	0	1	0.823	1	1	1
11	0.221199216928595	0.78	0.117503097415405	0	1	0	0.8814	0	0
11	0.221199216928595	0.78	0.117503097415405	0	1	0.8814	1	1	1
11	0.221199216928595	0.79	0.117503097415405	0	1	0	0.9502	0	0
11	0.221199216928595	0.79	0.117503097415405	0	1	0.9502	1	1	1
11	0.221199216928595	0.8	0.117503097415405	0	1	0	1	0	0
11	0.221199216928595	0.81	0.117503097415405	0	1	0	1	0	0
11	0.221199216928595	0.82	0.117503097415405	0	1	0	1	0	0
11	0.221199216928595	0.83	0.117503097415405	0	1	0	1	0	0
11	0.221199216928595	0.84	0.117503097415405	0	1	0	1	0	0
11	0.221199216928595	0.85	0.117503097415405	0	1	0	1	0	0
11	0.221199216928595	0.86	0.117503097415405	0	1	0	1	0	0
11	0.221199216928595	0.87	0.117503097415405	0	1	0	1	0	0
11	0.221199216928595	0.88	0.117503097415405	0	1	0	1	0	0
11	0.221199216928595	0.89	0.117503097415405	0	1	0	1	0	0
11	0.221199216928595	0.9	0.117503097415405	0	1	0	1	0	0
11	0.221199216928595	0.91	0.117503097415405	0	1	0	1	0	0
11	0.221199216928595	0.92	0.117503097415405	0	1	0	1	0	0
11	0.221199216928595	0.93	0.117503097415405	0	1	0	1	0	0
11	0.221199216928595	0.94	0.117503097415405	0	1	0	1	0	0
11	0.221199216928595	0.95	0.117503097415405	0	1	0	1	0	0
11	0.221199216928595	0.96	0.117503097415405	0	1	0	1	0	0
11	0.221199216928595	0.97	0.117503097415405	0	1	0	1	0	0
11	0.221199216928595	0.98	0.117503097415405	0	1	0	1	0	0
11	0.221199216928595	0.99	0.117503097415405	0	1	0	1	0	0
11	0.221199216928595	1	0.117503097415405	0	1	0	1	0	0
12	0.221199216928595	0.01	0.117503097415405	0	1	0	0.1428	0	0
12	0.221199216928595	0.01	0.117503097415405	0	1	0.1428	1	1	1
12	0.221199216928595	0.02	0.117503097415405	0	1	0	0.1443	0	0
12	0.221199216928595	0.02	0.117503097415405	0	1	0.1443	1	1	1
12	0.221199216928595	0.03	0.117503097415405	0	1	0	0.1459	0	0
12	0.221199216928595	0.03	0.117503097415405	0	1	0.1459	1	1	1
12	0.221199216928595	0.04	0.117503097415405	0	1	0	0.1475	0	0
12	0.221199216928595	0.04	0.117503097415405	0	1	0.1475	1	1	1
12	0.221199216928595	0.05	0.117503097415405	0	1	0	0.1491	0	0
12	0.221199216928595	0.05	0.117503097415405	0	1	0.1491	1	1	1
12	0.221199216928595	0.06	0.117503097415405	0	1	0	0.1508	0	0
12	0.221199216928595	0.06	0.117503097415405	0	1	0.1508	1	1	1
12	0.221199216928595	0.07	0.117503097415405	0	1	0	0.1525	0	0
12	0.221199216928595	0.07	0.117503097415405	0	1	0.1525	1	1	1
12	0.221199216928595	0.08	0.117503097415405	0	1	0	0.1542	0	0
12	0.221199216928595	0.08	0.117503097415405	0	1	0.1542	1	1	1
12	0.221199216928595	0.09	0.117503097415405	0	1	0	0.156	0	0
12	0.221199216928595	0.09	0.117503097415405	0	1	0.156	1	1	1
12	0.221199216928595	0.1	0.117503097415405	0	1	0	0.1578	0	0
12	0.221199216928595	0.1	0.117503097415405	0	1	0.1578	1	1	1
12	0.221199216928595	0.11	0.117503097415405	0	1	0	0.1597	0	0
12	0.221199216928595	0.11	0.117503097415405	0	1	0.1597	1	1	1
12	0.221199216928595	0.12	0.117503097415405	0	1	0	0.1616	0	0
12	0.221199216928595	0.12	0.117503097415405	0	1	0.1616	1	1	1
12	0.221199216928595	0.13	0.117503097415405	0	1	0	0.1636	0	0
12	0.221199216928595	0.13	0.117503097415405	0	1	0.1636	1	1	1
12	0.221199216928595	0.14	0.117503097415405	0	1	0	0.1656	0	0
12	0.221199216928595	0.14	0.117503097415405	0	1	0.1656	1	1	1
12	0.221199216928595	0.15	0.117503097415405	0	1	0	0.1677	0	0
12	0.221199216928595	0.15	0.117503097415405	0	1	0.1677	1	1	1
12	0.221199216928595	0.16	0.117503097415405	0	1	0	0.1698	0	0
12	0.221199216928595	0.16	0.117503097415405	0	1	0.1698	1	1	1
12	0.221199216928595	0.17	0.117503097415405	0	1	0	0.172	0	0
12	0.221199216928595	0.17	0.117503097415405	0	1	0.172	1	1	1
12	0.221199216928595	0.18	0.117503097415405	0	1	0	0.1742	0	0
12	0.221199216928595	0.18	0.117503097415405	0	1	0.1742	1	1	1
12	0.221199216928595	0.19	0.117503097415405	0	1	0	0.1765	0	0
12	0.221199216928595	0.19	0.117503097415405	0	1	0.1765	1	1	1
12	0.221199216928595	0.2	0.117503097415405	0	1	0	0.1789	0	0
12	0.221199216928595	0.2	0.117503097415405	0	1	0.1789	1	1	1
12	0.221199216928595	0.21	0.117503097415405	0	1	0	0.1813	0	0
12	0.221199216928595	0.21	0.117503097415405	0	1	0.1813	1	1	1
12	0.221199216928595	0.22	0.117503097415405	0	1	0	0.1838	0	0
12	0.221199216928595	0.22	0.117503097415405	0	1	0.1838	1	1	1
12	0.221199216928595	0.23	0.117503097415405	0	1	0	0.1864	0	0
12	0.221199216928595	0.23	0.117503097415405	0	1	0.1864	1	1	1
12	0.221199216928595	0.24	0.117503097415405	0	1	0	0.189	0	0
12	0.221199216928595	0.24	0.117503097415405	0	1	0.189	1	1	1
12	0.221199216928595	0.25	0.117503097415405	0	1	0	0.1917	0	0
12	0.221199216928595	0.25	0.117503097415405	0	1	0.1917	1	1	1
12	0.221199216928595	0.26	0.117503097415405	0	1	0	0.1945	0	0
12	0.221199216928595	0.26	0.117503097415405	0	1	0.1945	1	1	1
12	0.221199216928595	0.27	0.117503097415405	0	1	0	0.1973	0	0
12	0.221199216928595	0.27	0.117503097415405	0	1	0.1973	1	1	1
12	0.221199216928595	0.28	0.117503097415405	0	1	0	0.2003	0	0
12	0.221199216928595	0.28	0.117503097415405	0	1	0.2003	1	1	1
12	0.221199216928595	0.29	0.117503097415405	0	1	0	0.2033	0	0
12	0.221199216928595	0.29	0.117503097415405	0	1	0.2033	1	1	1
12	0.221199216928595	0.3	0.117503097415405	0	1	0	0.2065	0	0
12	0.221199216928595	0.3	0.117503097415405	0	1	0.2065	1	1	1
12	0.221199216928595	0.31	0.117503097415405	0	1	0	0.2097	0	0
12	0.221199216928595	0.31	0.117503097415405	0	1	0.2097	1	1	1
12	0.221199216928595	0.32	0.117503097415405	0	1	0	0.2131	0	0
12	0.221199216928595	0.32	0.117503097415405	0	1	0.2131	1	1	1
12	0.221199216928595	0.33	0.117503097415405	0	1	0	0.2165	0	0
12	0.221199216928595	0.33	0.117503097415405	0	1	0.2165	1	1	1
12	0.221199216928595	0.34	0.117503097415405	0	1	0	0.2201	0	0
12	0.221199216928595	0.34	0.117503097415405	0	1	0.2201	1	1	1
12	0.221199216928595	0.35	0.117503097415405	0	1	0	0.2238	0	0
12	0.221199216928595	0.35	0.117503097415405	0	1	0.2238	1	1	1
12	0.221199216928595	0.36	0.117503097415405	0	1	0	0.2276	0	0
12	0.221199216928595	0.36	0.117503097415405	0	1	0.2276	1	1	1
12	0.221199216928595	0.37	0.117503097415405	0	1	0	0.2315	0	0
12	0.221199216928595	0.37	0.117503097415405	0	1	0.2315	1	1	1
12	0.221199216928595	0.38	0.117503097415405	0	1	0	0.2356	0	0
12	0.221199216928595	0.38	0.117503097415405	0	1	0.2356	1	1	1
12	0.221199216928595	0.39	0.117503097415405	0	1	0	0.2398	0	0
12	0.221199216928595	0.39	0.117503097415405	0	1	0.2398	1	1	1
12	0.221199216928595	0.4	0.117503097415405	0	1	0	0.2442	0	0
12	0.221199216928595	0.4	0.117503097415405	0	1	0.2442	1	1	1
12	0.221199216928595	0.41	0.117503097415405	0	1	0	0.2488	0	0
12	0.221199216928595	0.41	0.117503097415405	0	1	0.2488	1	1	1
12	0.221199216928595	0.42	0.117503097415405	0	1	0	0.2535	0	0
12	0.221199216928595	0.42	0.117503097415405	0	1	0.2535	1	1	1
12	0.221199216928595	0.43	0.117503097415405	0	1	0	0.2585	0	0
12	0.221199216928595	0.43	0.117503097415405	0	1	0.2585	1	1	1
12	0.221199216928595	0.44	0.117503097415405	0	1	0	0.2636	0	0
12	0.221199216928595	0.44	0.117503097415405	0	1	0.2636	1	1	1
12	0.221199216928595	0.45	0.117503097415405	0	1	0	0.2689	0	0
12	0.221199216928595	0.45	0.117503097415405	0	1	0.2689	1	1	1
12	0.221199216928595	0.46	0.117503097415405	0	1	0	0.2745	0	0
12	0.221199216928595	0.46	0.117503097415405	0	1	0.2745	1	1	1
12	0.221199216928595	0.47	0.117503097415405	0	1	0	0.2803	0	0
12	0.221199216928595	0.47	0.117503097415405	0	1	0.2803	1	1	1
12	0.221199216928595	0.48	0.117503097415405	0	1	0	0.2863	0	0
12	0.221199216928595	0.48	0.117503097415405	0	1	0.2863	1	1	1
12	0.221199216928595	0.49	0.117503097415405	0	1	0	0.2926	0	0
12	0.221199216928595	0.49	0.117503097415405	0	1	0.2926	1	1	1
12	0.221199216928595	0.5	0.117503097415405	0	1	0	0.2993	0	0
12	0.221199216928595	0.5	0.117503097415405	0	1	0.2993	1	1	1
12	0.221199216928595	0.51	0.117503097415405	0	1	0	0.3062	0	0
12	0.221199216928595	0.51	0.117503097415405	0	1	0.3062	1	1	1
12	0.221199216928595	0.52	0.117503097415405	0	1	0	0.3134	0	0
12	0.221199216928595	0.52	0.117503097415405	0	1	0.3134	1	1	1
12	0.221199216928595	0.53	0.117503097415405	0	1	0	0.3211	0	0
12	0.221199216928595	0.53	0.117503097415405	0	1	0.3211	1	1	1
12	0.221199216928595	0.54	0.117503097415405	0	1	0	0.3291	0	0
12	0.221199216928595	0.54	0.117503097415405	0	1	0.3291	1	1	1
[truncated: 76,748 more rows]
