# Supplementary material for: Planning horizon affects prophylactic decision-making and epidemic dynamics
Source: PeerJ. 2016 Nov 8;4:e2678. doi: 10.7717/peerj.2678 (PMC5103819; doi:10.7717/peerj.2678)
Supplement: Supplemental Information 1 [file peerj-04-2678-s001.zip › spir-paper-si/data/disease2/disease2-1.csv]

h	bs	rho	g	l	k	pI	i	iState	n
1	0.221199216928595	0.01	0.117503097415405	0	1	0	0.6459	0	0
1	0.221199216928595	0.01	0.117503097415405	0	1	0.6459	1	1	1
1	0.221199216928595	0.02	0.117503097415405	0	1	0	0.6516	0	0
1	0.221199216928595	0.02	0.117503097415405	0	1	0.6516	1	1	1
1	0.221199216928595	0.03	0.117503097415405	0	1	0	0.6573	0	0
1	0.221199216928595	0.03	0.117503097415405	0	1	0.6573	1	1	1
1	0.221199216928595	0.04	0.117503097415405	0	1	0	0.6632	0	0
1	0.221199216928595	0.04	0.117503097415405	0	1	0.6632	1	1	1
1	0.221199216928595	0.05	0.117503097415405	0	1	0	0.6691	0	0
1	0.221199216928595	0.05	0.117503097415405	0	1	0.6691	1	1	1
1	0.221199216928595	0.06	0.117503097415405	0	1	0	0.6752	0	0
1	0.221199216928595	0.06	0.117503097415405	0	1	0.6752	1	1	1
1	0.221199216928595	0.07	0.117503097415405	0	1	0	0.6813	0	0
1	0.221199216928595	0.07	0.117503097415405	0	1	0.6813	1	1	1
1	0.221199216928595	0.08	0.117503097415405	0	1	0	0.6876	0	0
1	0.221199216928595	0.08	0.117503097415405	0	1	0.6876	1	1	1
1	0.221199216928595	0.09	0.117503097415405	0	1	0	0.694	0	0
1	0.221199216928595	0.09	0.117503097415405	0	1	0.694	1	1	1
1	0.221199216928595	0.1	0.117503097415405	0	1	0	0.7005	0	0
1	0.221199216928595	0.1	0.117503097415405	0	1	0.7005	1	1	1
1	0.221199216928595	0.11	0.117503097415405	0	1	0	0.7072	0	0
1	0.221199216928595	0.11	0.117503097415405	0	1	0.7072	1	1	1
1	0.221199216928595	0.12	0.117503097415405	0	1	0	0.7139	0	0
1	0.221199216928595	0.12	0.117503097415405	0	1	0.7139	1	1	1
1	0.221199216928595	0.13	0.117503097415405	0	1	0	0.7208	0	0
1	0.221199216928595	0.13	0.117503097415405	0	1	0.7208	1	1	1
1	0.221199216928595	0.14	0.117503097415405	0	1	0	0.7279	0	0
1	0.221199216928595	0.14	0.117503097415405	0	1	0.7279	1	1	1
1	0.221199216928595	0.15	0.117503097415405	0	1	0	0.735	0	0
1	0.221199216928595	0.15	0.117503097415405	0	1	0.735	1	1	1
1	0.221199216928595	0.16	0.117503097415405	0	1	0	0.7423	0	0
1	0.221199216928595	0.16	0.117503097415405	0	1	0.7423	1	1	1
1	0.221199216928595	0.17	0.117503097415405	0	1	0	0.7498	0	0
1	0.221199216928595	0.17	0.117503097415405	0	1	0.7498	1	1	1
1	0.221199216928595	0.18	0.117503097415405	0	1	0	0.7574	0	0
1	0.221199216928595	0.18	0.117503097415405	0	1	0.7574	1	1	1
1	0.221199216928595	0.19	0.117503097415405	0	1	0	0.7652	0	0
1	0.221199216928595	0.19	0.117503097415405	0	1	0.7652	1	1	1
1	0.221199216928595	0.2	0.117503097415405	0	1	0	0.7731	0	0
1	0.221199216928595	0.2	0.117503097415405	0	1	0.7731	1	1	1
1	0.221199216928595	0.21	0.117503097415405	0	1	0	0.7812	0	0
1	0.221199216928595	0.21	0.117503097415405	0	1	0.7812	1	1	1
1	0.221199216928595	0.22	0.117503097415405	0	1	0	0.7895	0	0
1	0.221199216928595	0.22	0.117503097415405	0	1	0.7895	1	1	1
1	0.221199216928595	0.23	0.117503097415405	0	1	0	0.7979	0	0
1	0.221199216928595	0.23	0.117503097415405	0	1	0.7979	1	1	1
1	0.221199216928595	0.24	0.117503097415405	0	1	0	0.8065	0	0
1	0.221199216928595	0.24	0.117503097415405	0	1	0.8065	1	1	1
1	0.221199216928595	0.25	0.117503097415405	0	1	0	0.8153	0	0
1	0.221199216928595	0.25	0.117503097415405	0	1	0.8153	1	1	1
1	0.221199216928595	0.26	0.117503097415405	0	1	0	0.8244	0	0
1	0.221199216928595	0.26	0.117503097415405	0	1	0.8244	1	1	1
1	0.221199216928595	0.27	0.117503097415405	0	1	0	0.8336	0	0
1	0.221199216928595	0.27	0.117503097415405	0	1	0.8336	1	1	1
1	0.221199216928595	0.28	0.117503097415405	0	1	0	0.843	0	0
1	0.221199216928595	0.28	0.117503097415405	0	1	0.843	1	1	1
1	0.221199216928595	0.29	0.117503097415405	0	1	0	0.8526	0	0
1	0.221199216928595	0.29	0.117503097415405	0	1	0.8526	1	1	1
1	0.221199216928595	0.3	0.117503097415405	0	1	0	0.8625	0	0
1	0.221199216928595	0.3	0.117503097415405	0	1	0.8625	1	1	1
1	0.221199216928595	0.31	0.117503097415405	0	1	0	0.8726	0	0
1	0.221199216928595	0.31	0.117503097415405	0	1	0.8726	1	1	1
1	0.221199216928595	0.32	0.117503097415405	0	1	0	0.8829	0	0
1	0.221199216928595	0.32	0.117503097415405	0	1	0.8829	1	1	1
1	0.221199216928595	0.33	0.117503097415405	0	1	0	0.8935	0	0
1	0.221199216928595	0.33	0.117503097415405	0	1	0.8935	1	1	1
1	0.221199216928595	0.34	0.117503097415405	0	1	0	0.9043	0	0
1	0.221199216928595	0.34	0.117503097415405	0	1	0.9043	1	1	1
1	0.221199216928595	0.35	0.117503097415405	0	1	0	0.9154	0	0
1	0.221199216928595	0.35	0.117503097415405	0	1	0.9154	1	1	1
1	0.221199216928595	0.36	0.117503097415405	0	1	0	0.9268	0	0
1	0.221199216928595	0.36	0.117503097415405	0	1	0.9268	1	1	1
1	0.221199216928595	0.37	0.117503097415405	0	1	0	0.9384	0	0
1	0.221199216928595	0.37	0.117503097415405	0	1	0.9384	1	1	1
1	0.221199216928595	0.38	0.117503097415405	0	1	0	0.9504	0	0
1	0.221199216928595	0.38	0.117503097415405	0	1	0.9504	1	1	1
1	0.221199216928595	0.39	0.117503097415405	0	1	0	0.9626	0	0
1	0.221199216928595	0.39	0.117503097415405	0	1	0.9626	1	1	1
1	0.221199216928595	0.4	0.117503097415405	0	1	0	0.9752	0	0
1	0.221199216928595	0.4	0.117503097415405	0	1	0.9752	1	1	1
1	0.221199216928595	0.41	0.117503097415405	0	1	0	0.9881	0	0
1	0.221199216928595	0.41	0.117503097415405	0	1	0.9881	1	1	1
1	0.221199216928595	0.42	0.117503097415405	0	1	0	1	0	0
1	0.221199216928595	0.43	0.117503097415405	0	1	0	1	0	0
1	0.221199216928595	0.44	0.117503097415405	0	1	0	1	0	0
1	0.221199216928595	0.45	0.117503097415405	0	1	0	1	0	0
1	0.221199216928595	0.46	0.117503097415405	0	1	0	1	0	0
1	0.221199216928595	0.47	0.117503097415405	0	1	0	1	0	0
1	0.221199216928595	0.48	0.117503097415405	0	1	0	1	0	0
1	0.221199216928595	0.49	0.117503097415405	0	1	0	1	0	0
1	0.221199216928595	0.5	0.117503097415405	0	1	0	1	0	0
1	0.221199216928595	0.51	0.117503097415405	0	1	0	1	0	0
1	0.221199216928595	0.52	0.117503097415405	0	1	0	1	0	0
1	0.221199216928595	0.53	0.117503097415405	0	1	0	1	0	0
1	0.221199216928595	0.54	0.117503097415405	0	1	0	1	0	0
1	0.221199216928595	0.55	0.117503097415405	0	1	0	1	0	0
1	0.221199216928595	0.56	0.117503097415405	0	1	0	1	0	0
1	0.221199216928595	0.57	0.117503097415405	0	1	0	1	0	0
1	0.221199216928595	0.58	0.117503097415405	0	1	0	1	0	0
1	0.221199216928595	0.59	0.117503097415405	0	1	0	1	0	0
1	0.221199216928595	0.6	0.117503097415405	0	1	0	1	0	0
1	0.221199216928595	0.61	0.117503097415405	0	1	0	1	0	0
1	0.221199216928595	0.62	0.117503097415405	0	1	0	1	0	0
1	0.221199216928595	0.63	0.117503097415405	0	1	0	1	0	0
1	0.221199216928595	0.64	0.117503097415405	0	1	0	1	0	0
1	0.221199216928595	0.65	0.117503097415405	0	1	0	1	0	0
1	0.221199216928595	0.66	0.117503097415405	0	1	0	1	0	0
1	0.221199216928595	0.67	0.117503097415405	0	1	0	1	0	0
1	0.221199216928595	0.68	0.117503097415405	0	1	0	1	0	0
1	0.221199216928595	0.69	0.117503097415405	0	1	0	1	0	0
1	0.221199216928595	0.7	0.117503097415405	0	1	0	1	0	0
1	0.221199216928595	0.71	0.117503097415405	0	1	0	1	0	0
1	0.221199216928595	0.72	0.117503097415405	0	1	0	1	0	0
1	0.221199216928595	0.73	0.117503097415405	0	1	0	1	0	0
1	0.221199216928595	0.74	0.117503097415405	0	1	0	1	0	0
1	0.221199216928595	0.75	0.117503097415405	0	1	0	1	0	0
1	0.221199216928595	0.76	0.117503097415405	0	1	0	1	0	0
1	0.221199216928595	0.77	0.117503097415405	0	1	0	1	0	0
1	0.221199216928595	0.78	0.117503097415405	0	1	0	1	0	0
1	0.221199216928595	0.79	0.117503097415405	0	1	0	1	0	0
1	0.221199216928595	0.8	0.117503097415405	0	1	0	1	0	0
1	0.221199216928595	0.81	0.117503097415405	0	1	0	1	0	0
1	0.221199216928595	0.82	0.117503097415405	0	1	0	1	0	0
1	0.221199216928595	0.83	0.117503097415405	0	1	0	1	0	0
1	0.221199216928595	0.84	0.117503097415405	0	1	0	1	0	0
1	0.221199216928595	0.85	0.117503097415405	0	1	0	1	0	0
1	0.221199216928595	0.86	0.117503097415405	0	1	0	1	0	0
1	0.221199216928595	0.87	0.117503097415405	0	1	0	1	0	0
1	0.221199216928595	0.88	0.117503097415405	0	1	0	1	0	0
1	0.221199216928595	0.89	0.117503097415405	0	1	0	1	0	0
1	0.221199216928595	0.9	0.117503097415405	0	1	0	1	0	0
1	0.221199216928595	0.91	0.117503097415405	0	1	0	1	0	0
1	0.221199216928595	0.92	0.117503097415405	0	1	0	1	0	0
1	0.221199216928595	0.93	0.117503097415405	0	1	0	1	0	0
1	0.221199216928595	0.94	0.117503097415405	0	1	0	1	0	0
1	0.221199216928595	0.95	0.117503097415405	0	1	0	1	0	0
1	0.221199216928595	0.96	0.117503097415405	0	1	0	1	0	0
1	0.221199216928595	0.97	0.117503097415405	0	1	0	1	0	0
1	0.221199216928595	0.98	0.117503097415405	0	1	0	1	0	0
1	0.221199216928595	0.99	0.117503097415405	0	1	0	1	0	0
1	0.221199216928595	1	0.117503097415405	0	1	0	1	0	0
2	0.221199216928595	0.01	0.117503097415405	0	1	0	0.4649	0	0
2	0.221199216928595	0.01	0.117503097415405	0	1	0.4649	1	1	1
2	0.221199216928595	0.02	0.117503097415405	0	1	0	0.4692	0	0
2	0.221199216928595	0.02	0.117503097415405	0	1	0.4692	1	1	1
2	0.221199216928595	0.03	0.117503097415405	0	1	0	0.4737	0	0
2	0.221199216928595	0.03	0.117503097415405	0	1	0.4737	1	1	1
2	0.221199216928595	0.04	0.117503097415405	0	1	0	0.4782	0	0
2	0.221199216928595	0.04	0.117503097415405	0	1	0.4782	1	1	1
2	0.221199216928595	0.05	0.117503097415405	0	1	0	0.4828	0	0
2	0.221199216928595	0.05	0.117503097415405	0	1	0.4828	1	1	1
2	0.221199216928595	0.06	0.117503097415405	0	1	0	0.4875	0	0
2	0.221199216928595	0.06	0.117503097415405	0	1	0.4875	1	1	1
2	0.221199216928595	0.07	0.117503097415405	0	1	0	0.4922	0	0
2	0.221199216928595	0.07	0.117503097415405	0	1	0.4922	1	1	1
2	0.221199216928595	0.08	0.117503097415405	0	1	0	0.4971	0	0
2	0.221199216928595	0.08	0.117503097415405	0	1	0.4971	1	1	1
2	0.221199216928595	0.09	0.117503097415405	0	1	0	0.5021	0	0
2	0.221199216928595	0.09	0.117503097415405	0	1	0.5021	1	1	1
2	0.221199216928595	0.1	0.117503097415405	0	1	0	0.5071	0	0
2	0.221199216928595	0.1	0.117503097415405	0	1	0.5071	1	1	1
2	0.221199216928595	0.11	0.117503097415405	0	1	0	0.5123	0	0
2	0.221199216928595	0.11	0.117503097415405	0	1	0.5123	1	1	1
2	0.221199216928595	0.12	0.117503097415405	0	1	0	0.5176	0	0
2	0.221199216928595	0.12	0.117503097415405	0	1	0.5176	1	1	1
2	0.221199216928595	0.13	0.117503097415405	0	1	0	0.523	0	0
2	0.221199216928595	0.13	0.117503097415405	0	1	0.523	1	1	1
2	0.221199216928595	0.14	0.117503097415405	0	1	0	0.5285	0	0
2	0.221199216928595	0.14	0.117503097415405	0	1	0.5285	1	1	1
2	0.221199216928595	0.15	0.117503097415405	0	1	0	0.5341	0	0
2	0.221199216928595	0.15	0.117503097415405	0	1	0.5341	1	1	1
2	0.221199216928595	0.16	0.117503097415405	0	1	0	0.5399	0	0
2	0.221199216928595	0.16	0.117503097415405	0	1	0.5399	1	1	1
2	0.221199216928595	0.17	0.117503097415405	0	1	0	0.5457	0	0
2	0.221199216928595	0.17	0.117503097415405	0	1	0.5457	1	1	1
2	0.221199216928595	0.18	0.117503097415405	0	1	0	0.5517	0	0
2	0.221199216928595	0.18	0.117503097415405	0	1	0.5517	1	1	1
2	0.221199216928595	0.19	0.117503097415405	0	1	0	0.5578	0	0
2	0.221199216928595	0.19	0.117503097415405	0	1	0.5578	1	1	1
2	0.221199216928595	0.2	0.117503097415405	0	1	0	0.5641	0	0
2	0.221199216928595	0.2	0.117503097415405	0	1	0.5641	1	1	1
2	0.221199216928595	0.21	0.117503097415405	0	1	0	0.5705	0	0
2	0.221199216928595	0.21	0.117503097415405	0	1	0.5705	1	1	1
2	0.221199216928595	0.22	0.117503097415405	0	1	0	0.5771	0	0
2	0.221199216928595	0.22	0.117503097415405	0	1	0.5771	1	1	1
2	0.221199216928595	0.23	0.117503097415405	0	1	0	0.5838	0	0
2	0.221199216928595	0.23	0.117503097415405	0	1	0.5838	1	1	1
2	0.221199216928595	0.24	0.117503097415405	0	1	0	0.5906	0	0
2	0.221199216928595	0.24	0.117503097415405	0	1	0.5906	1	1	1
2	0.221199216928595	0.25	0.117503097415405	0	1	0	0.5977	0	0
2	0.221199216928595	0.25	0.117503097415405	0	1	0.5977	1	1	1
2	0.221199216928595	0.26	0.117503097415405	0	1	0	0.6049	0	0
2	0.221199216928595	0.26	0.117503097415405	0	1	0.6049	1	1	1
2	0.221199216928595	0.27	0.117503097415405	0	1	0	0.6122	0	0
2	0.221199216928595	0.27	0.117503097415405	0	1	0.6122	1	1	1
2	0.221199216928595	0.28	0.117503097415405	0	1	0	0.6198	0	0
2	0.221199216928595	0.28	0.117503097415405	0	1	0.6198	1	1	1
2	0.221199216928595	0.29	0.117503097415405	0	1	0	0.6275	0	0
2	0.221199216928595	0.29	0.117503097415405	0	1	0.6275	1	1	1
2	0.221199216928595	0.3	0.117503097415405	0	1	0	0.6355	0	0
2	0.221199216928595	0.3	0.117503097415405	0	1	0.6355	1	1	1
2	0.221199216928595	0.31	0.117503097415405	0	1	0	0.6436	0	0
2	0.221199216928595	0.31	0.117503097415405	0	1	0.6436	1	1	1
2	0.221199216928595	0.32	0.117503097415405	0	1	0	0.6519	0	0
2	0.221199216928595	0.32	0.117503097415405	0	1	0.6519	1	1	1
2	0.221199216928595	0.33	0.117503097415405	0	1	0	0.6605	0	0
2	0.221199216928595	0.33	0.117503097415405	0	1	0.6605	1	1	1
2	0.221199216928595	0.34	0.117503097415405	0	1	0	0.6693	0	0
2	0.221199216928595	0.34	0.117503097415405	0	1	0.6693	1	1	1
2	0.221199216928595	0.35	0.117503097415405	0	1	0	0.6783	0	0
2	0.221199216928595	0.35	0.117503097415405	0	1	0.6783	1	1	1
2	0.221199216928595	0.36	0.117503097415405	0	1	0	0.6876	0	0
2	0.221199216928595	0.36	0.117503097415405	0	1	0.6876	1	1	1
2	0.221199216928595	0.37	0.117503097415405	0	1	0	0.6972	0	0
2	0.221199216928595	0.37	0.117503097415405	0	1	0.6972	1	1	1
2	0.221199216928595	0.38	0.117503097415405	0	1	0	0.707	0	0
2	0.221199216928595	0.38	0.117503097415405	0	1	0.707	1	1	1
2	0.221199216928595	0.39	0.117503097415405	0	1	0	0.7171	0	0
2	0.221199216928595	0.39	0.117503097415405	0	1	0.7171	1	1	1
2	0.221199216928595	0.4	0.117503097415405	0	1	0	0.7274	0	0
2	0.221199216928595	0.4	0.117503097415405	0	1	0.7274	1	1	1
2	0.221199216928595	0.41	0.117503097415405	0	1	0	0.7381	0	0
2	0.221199216928595	0.41	0.117503097415405	0	1	0.7381	1	1	1
2	0.221199216928595	0.42	0.117503097415405	0	1	0	0.7491	0	0
2	0.221199216928595	0.42	0.117503097415405	0	1	0.7491	1	1	1
2	0.221199216928595	0.43	0.117503097415405	0	1	0	0.7604	0	0
2	0.221199216928595	0.43	0.117503097415405	0	1	0.7604	1	1	1
2	0.221199216928595	0.44	0.117503097415405	0	1	0	0.7721	0	0
2	0.221199216928595	0.44	0.117503097415405	0	1	0.7721	1	1	1
2	0.221199216928595	0.45	0.117503097415405	0	1	0	0.7842	0	0
2	0.221199216928595	0.45	0.117503097415405	0	1	0.7842	1	1	1
2	0.221199216928595	0.46	0.117503097415405	0	1	0	0.7966	0	0
2	0.221199216928595	0.46	0.117503097415405	0	1	0.7966	1	1	1
2	0.221199216928595	0.47	0.117503097415405	0	1	0	0.8094	0	0
2	0.221199216928595	0.47	0.117503097415405	0	1	0.8094	1	1	1
2	0.221199216928595	0.48	0.117503097415405	0	1	0	0.8226	0	0
2	0.221199216928595	0.48	0.117503097415405	0	1	0.8226	1	1	1
2	0.221199216928595	0.49	0.117503097415405	0	1	0	0.8363	0	0
2	0.221199216928595	0.49	0.117503097415405	0	1	0.8363	1	1	1
2	0.221199216928595	0.5	0.117503097415405	0	1	0	0.8505	0	0
2	0.221199216928595	0.5	0.117503097415405	0	1	0.8505	1	1	1
2	0.221199216928595	0.51	0.117503097415405	0	1	0	0.8651	0	0
2	0.221199216928595	0.51	0.117503097415405	0	1	0.8651	1	1	1
2	0.221199216928595	0.52	0.117503097415405	0	1	0	0.8802	0	0
2	0.221199216928595	0.52	0.117503097415405	0	1	0.8802	1	1	1
2	0.221199216928595	0.53	0.117503097415405	0	1	0	0.8959	0	0
2	0.221199216928595	0.53	0.117503097415405	0	1	0.8959	1	1	1
2	0.221199216928595	0.54	0.117503097415405	0	1	0	0.9121	0	0
2	0.221199216928595	0.54	0.117503097415405	0	1	0.9121	1	1	1
2	0.221199216928595	0.55	0.117503097415405	0	1	0	0.9289	0	0
2	0.221199216928595	0.55	0.117503097415405	0	1	0.9289	1	1	1
2	0.221199216928595	0.56	0.117503097415405	0	1	0	0.9464	0	0
2	0.221199216928595	0.56	0.117503097415405	0	1	0.9464	1	1	1
2	0.221199216928595	0.57	0.117503097415405	0	1	0	0.9645	0	0
2	0.221199216928595	0.57	0.117503097415405	0	1	0.9645	1	1	1
2	0.221199216928595	0.58	0.117503097415405	0	1	0	0.9834	0	0
2	0.221199216928595	0.58	0.117503097415405	0	1	0.9834	1	1	1
2	0.221199216928595	0.59	0.117503097415405	0	1	0	1	0	0
2	0.221199216928595	0.6	0.117503097415405	0	1	0	1	0	0
2	0.221199216928595	0.61	0.117503097415405	0	1	0	1	0	0
2	0.221199216928595	0.62	0.117503097415405	0	1	0	1	0	0
2	0.221199216928595	0.63	0.117503097415405	0	1	0	1	0	0
2	0.221199216928595	0.64	0.117503097415405	0	1	0	1	0	0
2	0.221199216928595	0.65	0.117503097415405	0	1	0	1	0	0
2	0.221199216928595	0.66	0.117503097415405	0	1	0	1	0	0
2	0.221199216928595	0.67	0.117503097415405	0	1	0	1	0	0
2	0.221199216928595	0.68	0.117503097415405	0	1	0	1	0	0
2	0.221199216928595	0.69	0.117503097415405	0	1	0	1	0	0
2	0.221199216928595	0.7	0.117503097415405	0	1	0	1	0	0
2	0.221199216928595	0.71	0.117503097415405	0	1	0	1	0	0
2	0.221199216928595	0.72	0.117503097415405	0	1	0	1	0	0
2	0.221199216928595	0.73	0.117503097415405	0	1	0	1	0	0
2	0.221199216928595	0.74	0.117503097415405	0	1	0	1	0	0
2	0.221199216928595	0.75	0.117503097415405	0	1	0	1	0	0
2	0.221199216928595	0.76	0.117503097415405	0	1	0	1	0	0
2	0.221199216928595	0.77	0.117503097415405	0	1	0	1	0	0
2	0.221199216928595	0.78	0.117503097415405	0	1	0	1	0	0
2	0.221199216928595	0.79	0.117503097415405	0	1	0	1	0	0
2	0.221199216928595	0.8	0.117503097415405	0	1	0	1	0	0
2	0.221199216928595	0.81	0.117503097415405	0	1	0	1	0	0
2	0.221199216928595	0.82	0.117503097415405	0	1	0	1	0	0
2	0.221199216928595	0.83	0.117503097415405	0	1	0	1	0	0
2	0.221199216928595	0.84	0.117503097415405	0	1	0	1	0	0
2	0.221199216928595	0.85	0.117503097415405	0	1	0	1	0	0
2	0.221199216928595	0.86	0.117503097415405	0	1	0	1	0	0
2	0.221199216928595	0.87	0.117503097415405	0	1	0	1	0	0
2	0.221199216928595	0.88	0.117503097415405	0	1	0	1	0	0
2	0.221199216928595	0.89	0.117503097415405	0	1	0	1	0	0
2	0.221199216928595	0.9	0.117503097415405	0	1	0	1	0	0
2	0.221199216928595	0.91	0.117503097415405	0	1	0	1	0	0
2	0.221199216928595	0.92	0.117503097415405	0	1	0	1	0	0
2	0.221199216928595	0.93	0.117503097415405	0	1	0	1	0	0
2	0.221199216928595	0.94	0.117503097415405	0	1	0	1	0	0
2	0.221199216928595	0.95	0.117503097415405	0	1	0	1	0	0
2	0.221199216928595	0.96	0.117503097415405	0	1	0	1	0	0
2	0.221199216928595	0.97	0.117503097415405	0	1	0	1	0	0
2	0.221199216928595	0.98	0.117503097415405	0	1	0	1	0	0
2	0.221199216928595	0.99	0.117503097415405	0	1	0	1	0	0
2	0.221199216928595	1	0.117503097415405	0	1	0	1	0	0
3	0.221199216928595	0.01	0.117503097415405	0	1	0	0.3705	0	0
3	0.221199216928595	0.01	0.117503097415405	0	1	0.3705	1	1	1
3	0.221199216928595	0.02	0.117503097415405	0	1	0	0.3741	0	0
3	0.221199216928595	0.02	0.117503097415405	0	1	0.3741	1	1	1
3	0.221199216928595	0.03	0.117503097415405	0	1	0	0.3778	0	0
3	0.221199216928595	0.03	0.117503097415405	0	1	0.3778	1	1	1
3	0.221199216928595	0.04	0.117503097415405	0	1	0	0.3815	0	0
3	0.221199216928595	0.04	0.117503097415405	0	1	0.3815	1	1	1
3	0.221199216928595	0.05	0.117503097415405	0	1	0	0.3853	0	0
3	0.221199216928595	0.05	0.117503097415405	0	1	0.3853	1	1	1
3	0.221199216928595	0.06	0.117503097415405	0	1	0	0.3892	0	0
3	0.221199216928595	0.06	0.117503097415405	0	1	0.3892	1	1	1
3	0.221199216928595	0.07	0.117503097415405	0	1	0	0.3932	0	0
3	0.221199216928595	0.07	0.117503097415405	0	1	0.3932	1	1	1
3	0.221199216928595	0.08	0.117503097415405	0	1	0	0.3972	0	0
3	0.221199216928595	0.08	0.117503097415405	0	1	0.3972	1	1	1
3	0.221199216928595	0.09	0.117503097415405	0	1	0	0.4014	0	0
3	0.221199216928595	0.09	0.117503097415405	0	1	0.4014	1	1	1
3	0.221199216928595	0.1	0.117503097415405	0	1	0	0.4056	0	0
3	0.221199216928595	0.1	0.117503097415405	0	1	0.4056	1	1	1
3	0.221199216928595	0.11	0.117503097415405	0	1	0	0.4099	0	0
3	0.221199216928595	0.11	0.117503097415405	0	1	0.4099	1	1	1
3	0.221199216928595	0.12	0.117503097415405	0	1	0	0.4143	0	0
3	0.221199216928595	0.12	0.117503097415405	0	1	0.4143	1	1	1
3	0.221199216928595	0.13	0.117503097415405	0	1	0	0.4188	0	0
3	0.221199216928595	0.13	0.117503097415405	0	1	0.4188	1	1	1
3	0.221199216928595	0.14	0.117503097415405	0	1	0	0.4234	0	0
3	0.221199216928595	0.14	0.117503097415405	0	1	0.4234	1	1	1
3	0.221199216928595	0.15	0.117503097415405	0	1	0	0.4281	0	0
3	0.221199216928595	0.15	0.117503097415405	0	1	0.4281	1	1	1
3	0.221199216928595	0.16	0.117503097415405	0	1	0	0.4329	0	0
3	0.221199216928595	0.16	0.117503097415405	0	1	0.4329	1	1	1
3	0.221199216928595	0.17	0.117503097415405	0	1	0	0.4378	0	0
3	0.221199216928595	0.17	0.117503097415405	0	1	0.4378	1	1	1
3	0.221199216928595	0.18	0.117503097415405	0	1	0	0.4428	0	0
3	0.221199216928595	0.18	0.117503097415405	0	1	0.4428	1	1	1
3	0.221199216928595	0.19	0.117503097415405	0	1	0	0.448	0	0
3	0.221199216928595	0.19	0.117503097415405	0	1	0.448	1	1	1
3	0.221199216928595	0.2	0.117503097415405	0	1	0	0.4532	0	0
3	0.221199216928595	0.2	0.117503097415405	0	1	0.4532	1	1	1
3	0.221199216928595	0.21	0.117503097415405	0	1	0	0.4586	0	0
3	0.221199216928595	0.21	0.117503097415405	0	1	0.4586	1	1	1
3	0.221199216928595	0.22	0.117503097415405	0	1	0	0.4641	0	0
3	0.221199216928595	0.22	0.117503097415405	0	1	0.4641	1	1	1
3	0.221199216928595	0.23	0.117503097415405	0	1	0	0.4698	0	0
3	0.221199216928595	0.23	0.117503097415405	0	1	0.4698	1	1	1
3	0.221199216928595	0.24	0.117503097415405	0	1	0	0.4756	0	0
3	0.221199216928595	0.24	0.117503097415405	0	1	0.4756	1	1	1
3	0.221199216928595	0.25	0.117503097415405	0	1	0	0.4815	0	0
3	0.221199216928595	0.25	0.117503097415405	0	1	0.4815	1	1	1
3	0.221199216928595	0.26	0.117503097415405	0	1	0	0.4876	0	0
3	0.221199216928595	0.26	0.117503097415405	0	1	0.4876	1	1	1
3	0.221199216928595	0.27	0.117503097415405	0	1	0	0.4938	0	0
3	0.221199216928595	0.27	0.117503097415405	0	1	0.4938	1	1	1
3	0.221199216928595	0.28	0.117503097415405	0	1	0	0.5002	0	0
3	0.221199216928595	0.28	0.117503097415405	0	1	0.5002	1	1	1
3	0.221199216928595	0.29	0.117503097415405	0	1	0	0.5068	0	0
3	0.221199216928595	0.29	0.117503097415405	0	1	0.5068	1	1	1
3	0.221199216928595	0.3	0.117503097415405	0	1	0	0.5135	0	0
3	0.221199216928595	0.3	0.117503097415405	0	1	0.5135	1	1	1
3	0.221199216928595	0.31	0.117503097415405	0	1	0	0.5205	0	0
3	0.221199216928595	0.31	0.117503097415405	0	1	0.5205	1	1	1
3	0.221199216928595	0.32	0.117503097415405	0	1	0	0.5276	0	0
3	0.221199216928595	0.32	0.117503097415405	0	1	0.5276	1	1	1
3	0.221199216928595	0.33	0.117503097415405	0	1	0	0.5349	0	0
3	0.221199216928595	0.33	0.117503097415405	0	1	0.5349	1	1	1
3	0.221199216928595	0.34	0.117503097415405	0	1	0	0.5424	0	0
3	0.221199216928595	0.34	0.117503097415405	0	1	0.5424	1	1	1
3	0.221199216928595	0.35	0.117503097415405	0	1	0	0.5501	0	0
3	0.221199216928595	0.35	0.117503097415405	0	1	0.5501	1	1	1
3	0.221199216928595	0.36	0.117503097415405	0	1	0	0.5581	0	0
3	0.221199216928595	0.36	0.117503097415405	0	1	0.5581	1	1	1
3	0.221199216928595	0.37	0.117503097415405	0	1	0	0.5663	0	0
3	0.221199216928595	0.37	0.117503097415405	0	1	0.5663	1	1	1
3	0.221199216928595	0.38	0.117503097415405	0	1	0	0.5747	0	0
3	0.221199216928595	0.38	0.117503097415405	0	1	0.5747	1	1	1
3	0.221199216928595	0.39	0.117503097415405	0	1	0	0.5834	0	0
3	0.221199216928595	0.39	0.117503097415405	0	1	0.5834	1	1	1
3	0.221199216928595	0.4	0.117503097415405	0	1	0	0.5924	0	0
3	0.221199216928595	0.4	0.117503097415405	0	1	0.5924	1	1	1
3	0.221199216928595	0.41	0.117503097415405	0	1	0	0.6016	0	0
3	0.221199216928595	0.41	0.117503097415405	0	1	0.6016	1	1	1
3	0.221199216928595	0.42	0.117503097415405	0	1	0	0.6111	0	0
3	0.221199216928595	0.42	0.117503097415405	0	1	0.6111	1	1	1
3	0.221199216928595	0.43	0.117503097415405	0	1	0	0.6209	0	0
3	0.221199216928595	0.43	0.117503097415405	0	1	0.6209	1	1	1
3	0.221199216928595	0.44	0.117503097415405	0	1	0	0.6311	0	0
3	0.221199216928595	0.44	0.117503097415405	0	1	0.6311	1	1	1
3	0.221199216928595	0.45	0.117503097415405	0	1	0	0.6416	0	0
3	0.221199216928595	0.45	0.117503097415405	0	1	0.6416	1	1	1
3	0.221199216928595	0.46	0.117503097415405	0	1	0	0.6524	0	0
3	0.221199216928595	0.46	0.117503097415405	0	1	0.6524	1	1	1
3	0.221199216928595	0.47	0.117503097415405	0	1	0	0.6636	0	0
3	0.221199216928595	0.47	0.117503097415405	0	1	0.6636	1	1	1
3	0.221199216928595	0.48	0.117503097415405	0	1	0	0.6752	0	0
3	0.221199216928595	0.48	0.117503097415405	0	1	0.6752	1	1	1
3	0.221199216928595	0.49	0.117503097415405	0	1	0	0.6873	0	0
3	0.221199216928595	0.49	0.117503097415405	0	1	0.6873	1	1	1
3	0.221199216928595	0.5	0.117503097415405	0	1	0	0.6997	0	0
3	0.221199216928595	0.5	0.117503097415405	0	1	0.6997	1	1	1
3	0.221199216928595	0.51	0.117503097415405	0	1	0	0.7126	0	0
3	0.221199216928595	0.51	0.117503097415405	0	1	0.7126	1	1	1
3	0.221199216928595	0.52	0.117503097415405	0	1	0	0.726	0	0
3	0.221199216928595	0.52	0.117503097415405	0	1	0.726	1	1	1
3	0.221199216928595	0.53	0.117503097415405	0	1	0	0.7399	0	0
3	0.221199216928595	0.53	0.117503097415405	0	1	0.7399	1	1	1
3	0.221199216928595	0.54	0.117503097415405	0	1	0	0.7544	0	0
3	0.221199216928595	0.54	0.117503097415405	0	1	0.7544	1	1	1
3	0.221199216928595	0.55	0.117503097415405	0	1	0	0.7694	0	0
3	0.221199216928595	0.55	0.117503097415405	0	1	0.7694	1	1	1
3	0.221199216928595	0.56	0.117503097415405	0	1	0	0.785	0	0
3	0.221199216928595	0.56	0.117503097415405	0	1	0.785	1	1	1
3	0.221199216928595	0.57	0.117503097415405	0	1	0	0.8013	0	0
3	0.221199216928595	0.57	0.117503097415405	0	1	0.8013	1	1	1
3	0.221199216928595	0.58	0.117503097415405	0	1	0	0.8183	0	0
3	0.221199216928595	0.58	0.117503097415405	0	1	0.8183	1	1	1
3	0.221199216928595	0.59	0.117503097415405	0	1	0	0.836	0	0
3	0.221199216928595	0.59	0.117503097415405	0	1	0.836	1	1	1
3	0.221199216928595	0.6	0.117503097415405	0	1	0	0.8545	0	0
3	0.221199216928595	0.6	0.117503097415405	0	1	0.8545	1	1	1
3	0.221199216928595	0.61	0.117503097415405	0	1	0	0.8738	0	0
3	0.221199216928595	0.61	0.117503097415405	0	1	0.8738	1	1	1
3	0.221199216928595	0.62	0.117503097415405	0	1	0	0.894	0	0
3	0.221199216928595	0.62	0.117503097415405	0	1	0.894	1	1	1
3	0.221199216928595	0.63	0.117503097415405	0	1	0	0.9151	0	0
3	0.221199216928595	0.63	0.117503097415405	0	1	0.9151	1	1	1
3	0.221199216928595	0.64	0.117503097415405	0	1	0	0.9373	0	0
3	0.221199216928595	0.64	0.117503097415405	0	1	0.9373	1	1	1
3	0.221199216928595	0.65	0.117503097415405	0	1	0	0.9606	0	0
3	0.221199216928595	0.65	0.117503097415405	0	1	0.9606	1	1	1
3	0.221199216928595	0.66	0.117503097415405	0	1	0	0.985	0	0
3	0.221199216928595	0.66	0.117503097415405	0	1	0.985	1	1	1
3	0.221199216928595	0.67	0.117503097415405	0	1	0	1	0	0
3	0.221199216928595	0.68	0.117503097415405	0	1	0	1	0	0
3	0.221199216928595	0.69	0.117503097415405	0	1	0	1	0	0
3	0.221199216928595	0.7	0.117503097415405	0	1	0	1	0	0
3	0.221199216928595	0.71	0.117503097415405	0	1	0	1	0	0
3	0.221199216928595	0.72	0.117503097415405	0	1	0	1	0	0
3	0.221199216928595	0.73	0.117503097415405	0	1	0	1	0	0
3	0.221199216928595	0.74	0.117503097415405	0	1	0	1	0	0
3	0.221199216928595	0.75	0.117503097415405	0	1	0	1	0	0
3	0.221199216928595	0.76	0.117503097415405	0	1	0	1	0	0
3	0.221199216928595	0.77	0.117503097415405	0	1	0	1	0	0
3	0.221199216928595	0.78	0.117503097415405	0	1	0	1	0	0
3	0.221199216928595	0.79	0.117503097415405	0	1	0	1	0	0
3	0.221199216928595	0.8	0.117503097415405	0	1	0	1	0	0
3	0.221199216928595	0.81	0.117503097415405	0	1	0	1	0	0
3	0.221199216928595	0.82	0.117503097415405	0	1	0	1	0	0
3	0.221199216928595	0.83	0.117503097415405	0	1	0	1	0	0
3	0.221199216928595	0.84	0.117503097415405	0	1	0	1	0	0
3	0.221199216928595	0.85	0.117503097415405	0	1	0	1	0	0
3	0.221199216928595	0.86	0.117503097415405	0	1	0	1	0	0
3	0.221199216928595	0.87	0.117503097415405	0	1	0	1	0	0
3	0.221199216928595	0.88	0.117503097415405	0	1	0	1	0	0
3	0.221199216928595	0.89	0.117503097415405	0	1	0	1	0	0
3	0.221199216928595	0.9	0.117503097415405	0	1	0	1	0	0
3	0.221199216928595	0.91	0.117503097415405	0	1	0	1	0	0
3	0.221199216928595	0.92	0.117503097415405	0	1	0	1	0	0
3	0.221199216928595	0.93	0.117503097415405	0	1	0	1	0	0
3	0.221199216928595	0.94	0.117503097415405	0	1	0	1	0	0
3	0.221199216928595	0.95	0.117503097415405	0	1	0	1	0	0
3	0.221199216928595	0.96	0.117503097415405	0	1	0	1	0	0
3	0.221199216928595	0.97	0.117503097415405	0	1	0	1	0	0
3	0.221199216928595	0.98	0.117503097415405	0	1	0	1	0	0
3	0.221199216928595	0.99	0.117503097415405	0	1	0	1	0	0
3	0.221199216928595	1	0.117503097415405	0	1	0	1	0	0
4	0.221199216928595	0.01	0.117503097415405	0	1	0	0.3129	0	0
4	0.221199216928595	0.01	0.117503097415405	0	1	0.3129	1	1	1
4	0.221199216928595	0.02	0.117503097415405	0	1	0	0.316	0	0
4	0.221199216928595	0.02	0.117503097415405	0	1	0.316	1	1	1
4	0.221199216928595	0.03	0.117503097415405	0	1	0	0.3191	0	0
4	0.221199216928595	0.03	0.117503097415405	0	1	0.3191	1	1	1
4	0.221199216928595	0.04	0.117503097415405	0	1	0	0.3224	0	0
4	0.221199216928595	0.04	0.117503097415405	0	1	0.3224	1	1	1
4	0.221199216928595	0.05	0.117503097415405	0	1	0	0.3257	0	0
4	0.221199216928595	0.05	0.117503097415405	0	1	0.3257	1	1	1
4	0.221199216928595	0.06	0.117503097415405	0	1	0	0.329	0	0
4	0.221199216928595	0.06	0.117503097415405	0	1	0.329	1	1	1
4	0.221199216928595	0.07	0.117503097415405	0	1	0	0.3325	0	0
4	0.221199216928595	0.07	0.117503097415405	0	1	0.3325	1	1	1
4	0.221199216928595	0.08	0.117503097415405	0	1	0	0.336	0	0
4	0.221199216928595	0.08	0.117503097415405	0	1	0.336	1	1	1
4	0.221199216928595	0.09	0.117503097415405	0	1	0	0.3396	0	0
4	0.221199216928595	0.09	0.117503097415405	0	1	0.3396	1	1	1
4	0.221199216928595	0.1	0.117503097415405	0	1	0	0.3433	0	0
4	0.221199216928595	0.1	0.117503097415405	0	1	0.3433	1	1	1
4	0.221199216928595	0.11	0.117503097415405	0	1	0	0.347	0	0
4	0.221199216928595	0.11	0.117503097415405	0	1	0.347	1	1	1
4	0.221199216928595	0.12	0.117503097415405	0	1	0	0.3508	0	0
4	0.221199216928595	0.12	0.117503097415405	0	1	0.3508	1	1	1
4	0.221199216928595	0.13	0.117503097415405	0	1	0	0.3548	0	0
4	0.221199216928595	0.13	0.117503097415405	0	1	0.3548	1	1	1
4	0.221199216928595	0.14	0.117503097415405	0	1	0	0.3588	0	0
4	0.221199216928595	0.14	0.117503097415405	0	1	0.3588	1	1	1
4	0.221199216928595	0.15	0.117503097415405	0	1	0	0.3629	0	0
4	0.221199216928595	0.15	0.117503097415405	0	1	0.3629	1	1	1
4	0.221199216928595	0.16	0.117503097415405	0	1	0	0.3671	0	0
4	0.221199216928595	0.16	0.117503097415405	0	1	0.3671	1	1	1
4	0.221199216928595	0.17	0.117503097415405	0	1	0	0.3713	0	0
4	0.221199216928595	0.17	0.117503097415405	0	1	0.3713	1	1	1
4	0.221199216928595	0.18	0.117503097415405	0	1	0	0.3757	0	0
4	0.221199216928595	0.18	0.117503097415405	0	1	0.3757	1	1	1
4	0.221199216928595	0.19	0.117503097415405	0	1	0	0.3802	0	0
4	0.221199216928595	0.19	0.117503097415405	0	1	0.3802	1	1	1
4	0.221199216928595	0.2	0.117503097415405	0	1	0	0.3848	0	0
4	0.221199216928595	0.2	0.117503097415405	0	1	0.3848	1	1	1
4	0.221199216928595	0.21	0.117503097415405	0	1	0	0.3896	0	0
4	0.221199216928595	0.21	0.117503097415405	0	1	0.3896	1	1	1
4	0.221199216928595	0.22	0.117503097415405	0	1	0	0.3944	0	0
4	0.221199216928595	0.22	0.117503097415405	0	1	0.3944	1	1	1
4	0.221199216928595	0.23	0.117503097415405	0	1	0	0.3993	0	0
4	0.221199216928595	0.23	0.117503097415405	0	1	0.3993	1	1	1
4	0.221199216928595	0.24	0.117503097415405	0	1	0	0.4044	0	0
4	0.221199216928595	0.24	0.117503097415405	0	1	0.4044	1	1	1
4	0.221199216928595	0.25	0.117503097415405	0	1	0	0.4096	0	0
4	0.221199216928595	0.25	0.117503097415405	0	1	0.4096	1	1	1
4	0.221199216928595	0.26	0.117503097415405	0	1	0	0.415	0	0
4	0.221199216928595	0.26	0.117503097415405	0	1	0.415	1	1	1
4	0.221199216928595	0.27	0.117503097415405	0	1	0	0.4205	0	0
4	0.221199216928595	0.27	0.117503097415405	0	1	0.4205	1	1	1
4	0.221199216928595	0.28	0.117503097415405	0	1	0	0.4261	0	0
4	0.221199216928595	0.28	0.117503097415405	0	1	0.4261	1	1	1
4	0.221199216928595	0.29	0.117503097415405	0	1	0	0.4319	0	0
4	0.221199216928595	0.29	0.117503097415405	0	1	0.4319	1	1	1
4	0.221199216928595	0.3	0.117503097415405	0	1	0	0.4379	0	0
4	0.221199216928595	0.3	0.117503097415405	0	1	0.4379	1	1	1
4	0.221199216928595	0.31	0.117503097415405	0	1	0	0.444	0	0
4	0.221199216928595	0.31	0.117503097415405	0	1	0.444	1	1	1
4	0.221199216928595	0.32	0.117503097415405	0	1	0	0.4503	0	0
4	0.221199216928595	0.32	0.117503097415405	0	1	0.4503	1	1	1
4	0.221199216928595	0.33	0.117503097415405	0	1	0	0.4567	0	0
4	0.221199216928595	0.33	0.117503097415405	0	1	0.4567	1	1	1
4	0.221199216928595	0.34	0.117503097415405	0	1	0	0.4634	0	0
4	0.221199216928595	0.34	0.117503097415405	0	1	0.4634	1	1	1
4	0.221199216928595	0.35	0.117503097415405	0	1	0	0.4703	0	0
4	0.221199216928595	0.35	0.117503097415405	0	1	0.4703	1	1	1
4	0.221199216928595	0.36	0.117503097415405	0	1	0	0.4773	0	0
4	0.221199216928595	0.36	0.117503097415405	0	1	0.4773	1	1	1
4	0.221199216928595	0.37	0.117503097415405	0	1	0	0.4846	0	0
4	0.221199216928595	0.37	0.117503097415405	0	1	0.4846	1	1	1
4	0.221199216928595	0.38	0.117503097415405	0	1	0	0.4921	0	0
4	0.221199216928595	0.38	0.117503097415405	0	1	0.4921	1	1	1
4	0.221199216928595	0.39	0.117503097415405	0	1	0	0.4999	0	0
4	0.221199216928595	0.39	0.117503097415405	0	1	0.4999	1	1	1
4	0.221199216928595	0.4	0.117503097415405	0	1	0	0.5079	0	0
4	0.221199216928595	0.4	0.117503097415405	0	1	0.5079	1	1	1
4	0.221199216928595	0.41	0.117503097415405	0	1	0	0.5161	0	0
4	0.221199216928595	0.41	0.117503097415405	0	1	0.5161	1	1	1
4	0.221199216928595	0.42	0.117503097415405	0	1	0	0.5246	0	0
4	0.221199216928595	0.42	0.117503097415405	0	1	0.5246	1	1	1
4	0.221199216928595	0.43	0.117503097415405	0	1	0	0.5334	0	0
4	0.221199216928595	0.43	0.117503097415405	0	1	0.5334	1	1	1
4	0.221199216928595	0.44	0.117503097415405	0	1	0	0.5426	0	0
4	0.221199216928595	0.44	0.117503097415405	0	1	0.5426	1	1	1
4	0.221199216928595	0.45	0.117503097415405	0	1	0	0.552	0	0
4	0.221199216928595	0.45	0.117503097415405	0	1	0.552	1	1	1
4	0.221199216928595	0.46	0.117503097415405	0	1	0	0.5617	0	0
4	0.221199216928595	0.46	0.117503097415405	0	1	0.5617	1	1	1
4	0.221199216928595	0.47	0.117503097415405	0	1	0	0.5719	0	0
4	0.221199216928595	0.47	0.117503097415405	0	1	0.5719	1	1	1
4	0.221199216928595	0.48	0.117503097415405	0	1	0	0.5823	0	0
4	0.221199216928595	0.48	0.117503097415405	0	1	0.5823	1	1	1
4	0.221199216928595	0.49	0.117503097415405	0	1	0	0.5932	0	0
4	0.221199216928595	0.49	0.117503097415405	0	1	0.5932	1	1	1
4	0.221199216928595	0.5	0.117503097415405	0	1	0	0.6045	0	0
4	0.221199216928595	0.5	0.117503097415405	0	1	0.6045	1	1	1
4	0.221199216928595	0.51	0.117503097415405	0	1	0	0.6162	0	0
4	0.221199216928595	0.51	0.117503097415405	0	1	0.6162	1	1	1
4	0.221199216928595	0.52	0.117503097415405	0	1	0	0.6284	0	0
4	0.221199216928595	0.52	0.117503097415405	0	1	0.6284	1	1	1
4	0.221199216928595	0.53	0.117503097415405	0	1	0	0.6411	0	0
4	0.221199216928595	0.53	0.117503097415405	0	1	0.6411	1	1	1
4	0.221199216928595	0.54	0.117503097415405	0	1	0	0.6543	0	0
4	0.221199216928595	0.54	0.117503097415405	0	1	0.6543	1	1	1
4	0.221199216928595	0.55	0.117503097415405	0	1	0	0.6681	0	0
4	0.221199216928595	0.55	0.117503097415405	0	1	0.6681	1	1	1
4	0.221199216928595	0.56	0.117503097415405	0	1	0	0.6824	0	0
4	0.221199216928595	0.56	0.117503097415405	0	1	0.6824	1	1	1
4	0.221199216928595	0.57	0.117503097415405	0	1	0	0.6974	0	0
4	0.221199216928595	0.57	0.117503097415405	0	1	0.6974	1	1	1
4	0.221199216928595	0.58	0.117503097415405	0	1	0	0.7131	0	0
4	0.221199216928595	0.58	0.117503097415405	0	1	0.7131	1	1	1
4	0.221199216928595	0.59	0.117503097415405	0	1	0	0.7295	0	0
4	0.221199216928595	0.59	0.117503097415405	0	1	0.7295	1	1	1
4	0.221199216928595	0.6	0.117503097415405	0	1	0	0.7466	0	0
4	0.221199216928595	0.6	0.117503097415405	0	1	0.7466	1	1	1
4	0.221199216928595	0.61	0.117503097415405	0	1	0	0.7646	0	0
4	0.221199216928595	0.61	0.117503097415405	0	1	0.7646	1	1	1
4	0.221199216928595	0.62	0.117503097415405	0	1	0	0.7834	0	0
4	0.221199216928595	0.62	0.117503097415405	0	1	0.7834	1	1	1
4	0.221199216928595	0.63	0.117503097415405	0	1	0	0.8033	0	0
4	0.221199216928595	0.63	0.117503097415405	0	1	0.8033	1	1	1
4	0.221199216928595	0.64	0.117503097415405	0	1	0	0.8241	0	0
4	0.221199216928595	0.64	0.117503097415405	0	1	0.8241	1	1	1
4	0.221199216928595	0.65	0.117503097415405	0	1	0	0.8461	0	0
4	0.221199216928595	0.65	0.117503097415405	0	1	0.8461	1	1	1
4	0.221199216928595	0.66	0.117503097415405	0	1	0	0.8692	0	0
4	0.221199216928595	0.66	0.117503097415405	0	1	0.8692	1	1	1
4	0.221199216928595	0.67	0.117503097415405	0	1	0	0.8937	0	0
4	0.221199216928595	0.67	0.117503097415405	0	1	0.8937	1	1	1
4	0.221199216928595	0.68	0.117503097415405	0	1	0	0.9195	0	0
4	0.221199216928595	0.68	0.117503097415405	0	1	0.9195	1	1	1
4	0.221199216928595	0.69	0.117503097415405	0	1	0	0.947	0	0
4	0.221199216928595	0.69	0.117503097415405	0	1	0.947	1	1	1
4	0.221199216928595	0.7	0.117503097415405	0	1	0	0.9761	0	0
4	0.221199216928595	0.7	0.117503097415405	0	1	0.9761	1	1	1
4	0.221199216928595	0.71	0.117503097415405	0	1	0	1	0	0
4	0.221199216928595	0.72	0.117503097415405	0	1	0	1	0	0
4	0.221199216928595	0.73	0.117503097415405	0	1	0	1	0	0
4	0.221199216928595	0.74	0.117503097415405	0	1	0	1	0	0
4	0.221199216928595	0.75	0.117503097415405	0	1	0	1	0	0
4	0.221199216928595	0.76	0.117503097415405	0	1	0	1	0	0
4	0.221199216928595	0.77	0.117503097415405	0	1	0	1	0	0
4	0.221199216928595	0.78	0.117503097415405	0	1	0	1	0	0
4	0.221199216928595	0.79	0.117503097415405	0	1	0	1	0	0
4	0.221199216928595	0.8	0.117503097415405	0	1	0	1	0	0
4	0.221199216928595	0.81	0.117503097415405	0	1	0	1	0	0
4	0.221199216928595	0.82	0.117503097415405	0	1	0	1	0	0
4	0.221199216928595	0.83	0.117503097415405	0	1	0	1	0	0
4	0.221199216928595	0.84	0.117503097415405	0	1	0	1	0	0
4	0.221199216928595	0.85	0.117503097415405	0	1	0	1	0	0
4	0.221199216928595	0.86	0.117503097415405	0	1	0	1	0	0
4	0.221199216928595	0.87	0.117503097415405	0	1	0	1	0	0
4	0.221199216928595	0.88	0.117503097415405	0	1	0	1	0	0
4	0.221199216928595	0.89	0.117503097415405	0	1	0	1	0	0
4	0.221199216928595	0.9	0.117503097415405	0	1	0	1	0	0
4	0.221199216928595	0.91	0.117503097415405	0	1	0	1	0	0
4	0.221199216928595	0.92	0.117503097415405	0	1	0	1	0	0
4	0.221199216928595	0.93	0.117503097415405	0	1	0	1	0	0
4	0.221199216928595	0.94	0.117503097415405	0	1	0	1	0	0
4	0.221199216928595	0.95	0.117503097415405	0	1	0	1	0	0
4	0.221199216928595	0.96	0.117503097415405	0	1	0	1	0	0
4	0.221199216928595	0.97	0.117503097415405	0	1	0	1	0	0
4	0.221199216928595	0.98	0.117503097415405	0	1	0	1	0	0
4	0.221199216928595	0.99	0.117503097415405	0	1	0	1	0	0
4	0.221199216928595	1	0.117503097415405	0	1	0	1	0	0
5	0.221199216928595	0.01	0.117503097415405	0	1	0	0.2741	0	0
5	0.221199216928595	0.01	0.117503097415405	0	1	0.2741	1	1	1
5	0.221199216928595	0.02	0.117503097415405	0	1	0	0.2769	0	0
5	0.221199216928595	0.02	0.117503097415405	0	1	0.2769	1	1	1
5	0.221199216928595	0.03	0.117503097415405	0	1	0	0.2798	0	0
5	0.221199216928595	0.03	0.117503097415405	0	1	0.2798	1	1	1
5	0.221199216928595	0.04	0.117503097415405	0	1	0	0.2827	0	0
5	0.221199216928595	0.04	0.117503097415405	0	1	0.2827	1	1	1
5	0.221199216928595	0.05	0.117503097415405	0	1	0	0.2856	0	0
5	0.221199216928595	0.05	0.117503097415405	0	1	0.2856	1	1	1
5	0.221199216928595	0.06	0.117503097415405	0	1	0	0.2886	0	0
5	0.221199216928595	0.06	0.117503097415405	0	1	0.2886	1	1	1
5	0.221199216928595	0.07	0.117503097415405	0	1	0	0.2917	0	0
5	0.221199216928595	0.07	0.117503097415405	0	1	0.2917	1	1	1
5	0.221199216928595	0.08	0.117503097415405	0	1	0	0.2948	0	0
5	0.221199216928595	0.08	0.117503097415405	0	1	0.2948	1	1	1
5	0.221199216928595	0.09	0.117503097415405	0	1	0	0.2981	0	0
5	0.221199216928595	0.09	0.117503097415405	0	1	0.2981	1	1	1
5	0.221199216928595	0.1	0.117503097415405	0	1	0	0.3013	0	0
5	0.221199216928595	0.1	0.117503097415405	0	1	0.3013	1	1	1
5	0.221199216928595	0.11	0.117503097415405	0	1	0	0.3047	0	0
5	0.221199216928595	0.11	0.117503097415405	0	1	0.3047	1	1	1
5	0.221199216928595	0.12	0.117503097415405	0	1	0	0.3081	0	0
5	0.221199216928595	0.12	0.117503097415405	0	1	0.3081	1	1	1
5	0.221199216928595	0.13	0.117503097415405	0	1	0	0.3117	0	0
5	0.221199216928595	0.13	0.117503097415405	0	1	0.3117	1	1	1
5	0.221199216928595	0.14	0.117503097415405	0	1	0	0.3153	0	0
5	0.221199216928595	0.14	0.117503097415405	0	1	0.3153	1	1	1
5	0.221199216928595	0.15	0.117503097415405	0	1	0	0.3189	0	0
5	0.221199216928595	0.15	0.117503097415405	0	1	0.3189	1	1	1
5	0.221199216928595	0.16	0.117503097415405	0	1	0	0.3227	0	0
5	0.221199216928595	0.16	0.117503097415405	0	1	0.3227	1	1	1
5	0.221199216928595	0.17	0.117503097415405	0	1	0	0.3266	0	0
5	0.221199216928595	0.17	0.117503097415405	0	1	0.3266	1	1	1
5	0.221199216928595	0.18	0.117503097415405	0	1	0	0.3305	0	0
5	0.221199216928595	0.18	0.117503097415405	0	1	0.3305	1	1	1
5	0.221199216928595	0.19	0.117503097415405	0	1	0	0.3346	0	0
5	0.221199216928595	0.19	0.117503097415405	0	1	0.3346	1	1	1
5	0.221199216928595	0.2	0.117503097415405	0	1	0	0.3387	0	0
5	0.221199216928595	0.2	0.117503097415405	0	1	0.3387	1	1	1
5	0.221199216928595	0.21	0.117503097415405	0	1	0	0.3429	0	0
5	0.221199216928595	0.21	0.117503097415405	0	1	0.3429	1	1	1
5	0.221199216928595	0.22	0.117503097415405	0	1	0	0.3473	0	0
5	0.221199216928595	0.22	0.117503097415405	0	1	0.3473	1	1	1
5	0.221199216928595	0.23	0.117503097415405	0	1	0	0.3518	0	0
5	0.221199216928595	0.23	0.117503097415405	0	1	0.3518	1	1	1
5	0.221199216928595	0.24	0.117503097415405	0	1	0	0.3564	0	0
5	0.221199216928595	0.24	0.117503097415405	0	1	0.3564	1	1	1
5	0.221199216928595	0.25	0.117503097415405	0	1	0	0.3611	0	0
5	0.221199216928595	0.25	0.117503097415405	0	1	0.3611	1	1	1
5	0.221199216928595	0.26	0.117503097415405	0	1	0	0.3659	0	0
5	0.221199216928595	0.26	0.117503097415405	0	1	0.3659	1	1	1
5	0.221199216928595	0.27	0.117503097415405	0	1	0	0.3709	0	0
5	0.221199216928595	0.27	0.117503097415405	0	1	0.3709	1	1	1
5	0.221199216928595	0.28	0.117503097415405	0	1	0	0.376	0	0
5	0.221199216928595	0.28	0.117503097415405	0	1	0.376	1	1	1
5	0.221199216928595	0.29	0.117503097415405	0	1	0	0.3812	0	0
5	0.221199216928595	0.29	0.117503097415405	0	1	0.3812	1	1	1
5	0.221199216928595	0.3	0.117503097415405	0	1	0	0.3866	0	0
5	0.221199216928595	0.3	0.117503097415405	0	1	0.3866	1	1	1
5	0.221199216928595	0.31	0.117503097415405	0	1	0	0.3922	0	0
5	0.221199216928595	0.31	0.117503097415405	0	1	0.3922	1	1	1
5	0.221199216928595	0.32	0.117503097415405	0	1	0	0.3979	0	0
5	0.221199216928595	0.32	0.117503097415405	0	1	0.3979	1	1	1
5	0.221199216928595	0.33	0.117503097415405	0	1	0	0.4038	0	0
5	0.221199216928595	0.33	0.117503097415405	0	1	0.4038	1	1	1
5	0.221199216928595	0.34	0.117503097415405	0	1	0	0.4099	0	0
5	0.221199216928595	0.34	0.117503097415405	0	1	0.4099	1	1	1
5	0.221199216928595	0.35	0.117503097415405	0	1	0	0.4161	0	0
5	0.221199216928595	0.35	0.117503097415405	0	1	0.4161	1	1	1
5	0.221199216928595	0.36	0.117503097415405	0	1	0	0.4225	0	0
5	0.221199216928595	0.36	0.117503097415405	0	1	0.4225	1	1	1
5	0.221199216928595	0.37	0.117503097415405	0	1	0	0.4292	0	0
5	0.221199216928595	0.37	0.117503097415405	0	1	0.4292	1	1	1
5	0.221199216928595	0.38	0.117503097415405	0	1	0	0.436	0	0
5	0.221199216928595	0.38	0.117503097415405	0	1	0.436	1	1	1
5	0.221199216928595	0.39	0.117503097415405	0	1	0	0.4431	0	0
5	0.221199216928595	0.39	0.117503097415405	0	1	0.4431	1	1	1
5	0.221199216928595	0.4	0.117503097415405	0	1	0	0.4504	0	0
5	0.221199216928595	0.4	0.117503097415405	0	1	0.4504	1	1	1
5	0.221199216928595	0.41	0.117503097415405	0	1	0	0.458	0	0
5	0.221199216928595	0.41	0.117503097415405	0	1	0.458	1	1	1
5	0.221199216928595	0.42	0.117503097415405	0	1	0	0.4658	0	0
5	0.221199216928595	0.42	0.117503097415405	0	1	0.4658	1	1	1
5	0.221199216928595	0.43	0.117503097415405	0	1	0	0.4739	0	0
5	0.221199216928595	0.43	0.117503097415405	0	1	0.4739	1	1	1
5	0.221199216928595	0.44	0.117503097415405	0	1	0	0.4823	0	0
5	0.221199216928595	0.44	0.117503097415405	0	1	0.4823	1	1	1
5	0.221199216928595	0.45	0.117503097415405	0	1	0	0.491	0	0
5	0.221199216928595	0.45	0.117503097415405	0	1	0.491	1	1	1
5	0.221199216928595	0.46	0.117503097415405	0	1	0	0.5	0	0
5	0.221199216928595	0.46	0.117503097415405	0	1	0.5	1	1	1
5	0.221199216928595	0.47	0.117503097415405	0	1	0	0.5093	0	0
5	0.221199216928595	0.47	0.117503097415405	0	1	0.5093	1	1	1
5	0.221199216928595	0.48	0.117503097415405	0	1	0	0.519	0	0
5	0.221199216928595	0.48	0.117503097415405	0	1	0.519	1	1	1
5	0.221199216928595	0.49	0.117503097415405	0	1	0	0.5291	0	0
5	0.221199216928595	0.49	0.117503097415405	0	1	0.5291	1	1	1
5	0.221199216928595	0.5	0.117503097415405	0	1	0	0.5395	0	0
5	0.221199216928595	0.5	0.117503097415405	0	1	0.5395	1	1	1
5	0.221199216928595	0.51	0.117503097415405	0	1	0	0.5504	0	0
5	0.221199216928595	0.51	0.117503097415405	0	1	0.5504	1	1	1
5	0.221199216928595	0.52	0.117503097415405	0	1	0	0.5618	0	0
5	0.221199216928595	0.52	0.117503097415405	0	1	0.5618	1	1	1
5	0.221199216928595	0.53	0.117503097415405	0	1	0	0.5736	0	0
5	0.221199216928595	0.53	0.117503097415405	0	1	0.5736	1	1	1
5	0.221199216928595	0.54	0.117503097415405	0	1	0	0.5859	0	0
5	0.221199216928595	0.54	0.117503097415405	0	1	0.5859	1	1	1
5	0.221199216928595	0.55	0.117503097415405	0	1	0	0.5988	0	0
5	0.221199216928595	0.55	0.117503097415405	0	1	0.5988	1	1	1
5	0.221199216928595	0.56	0.117503097415405	0	1	0	0.6123	0	0
5	0.221199216928595	0.56	0.117503097415405	0	1	0.6123	1	1	1
5	0.221199216928595	0.57	0.117503097415405	0	1	0	0.6263	0	0
5	0.221199216928595	0.57	0.117503097415405	0	1	0.6263	1	1	1
5	0.221199216928595	0.58	0.117503097415405	0	1	0	0.6411	0	0
5	0.221199216928595	0.58	0.117503097415405	0	1	0.6411	1	1	1
5	0.221199216928595	0.59	0.117503097415405	0	1	0	0.6566	0	0
5	0.221199216928595	0.59	0.117503097415405	0	1	0.6566	1	1	1
5	0.221199216928595	0.6	0.117503097415405	0	1	0	0.6728	0	0
5	0.221199216928595	0.6	0.117503097415405	0	1	0.6728	1	1	1
5	0.221199216928595	0.61	0.117503097415405	0	1	0	0.6899	0	0
5	0.221199216928595	0.61	0.117503097415405	0	1	0.6899	1	1	1
5	0.221199216928595	0.62	0.117503097415405	0	1	0	0.7078	0	0
5	0.221199216928595	0.62	0.117503097415405	0	1	0.7078	1	1	1
5	0.221199216928595	0.63	0.117503097415405	0	1	0	0.7267	0	0
5	0.221199216928595	0.63	0.117503097415405	0	1	0.7267	1	1	1
5	0.221199216928595	0.64	0.117503097415405	0	1	0	0.7467	0	0
5	0.221199216928595	0.64	0.117503097415405	0	1	0.7467	1	1	1
5	0.221199216928595	0.65	0.117503097415405	0	1	0	0.7678	0	0
5	0.221199216928595	0.65	0.117503097415405	0	1	0.7678	1	1	1
5	0.221199216928595	0.66	0.117503097415405	0	1	0	0.7901	0	0
5	0.221199216928595	0.66	0.117503097415405	0	1	0.7901	1	1	1
5	0.221199216928595	0.67	0.117503097415405	0	1	0	0.8138	0	0
5	0.221199216928595	0.67	0.117503097415405	0	1	0.8138	1	1	1
5	0.221199216928595	0.68	0.117503097415405	0	1	0	0.839	0	0
5	0.221199216928595	0.68	0.117503097415405	0	1	0.839	1	1	1
5	0.221199216928595	0.69	0.117503097415405	0	1	0	0.8657	0	0
5	0.221199216928595	0.69	0.117503097415405	0	1	0.8657	1	1	1
5	0.221199216928595	0.7	0.117503097415405	0	1	0	0.8943	0	0
5	0.221199216928595	0.7	0.117503097415405	0	1	0.8943	1	1	1
5	0.221199216928595	0.71	0.117503097415405	0	1	0	0.9248	0	0
5	0.221199216928595	0.71	0.117503097415405	0	1	0.9248	1	1	1
5	0.221199216928595	0.72	0.117503097415405	0	1	0	0.9575	0	0
5	0.221199216928595	0.72	0.117503097415405	0	1	0.9575	1	1	1
5	0.221199216928595	0.73	0.117503097415405	0	1	0	0.9926	0	0
5	0.221199216928595	0.73	0.117503097415405	0	1	0.9926	1	1	1
5	0.221199216928595	0.74	0.117503097415405	0	1	0	1	0	0
5	0.221199216928595	0.75	0.117503097415405	0	1	0	1	0	0
5	0.221199216928595	0.76	0.117503097415405	0	1	0	1	0	0
5	0.221199216928595	0.77	0.117503097415405	0	1	0	1	0	0
5	0.221199216928595	0.78	0.117503097415405	0	1	0	1	0	0
5	0.221199216928595	0.79	0.117503097415405	0	1	0	1	0	0
5	0.221199216928595	0.8	0.117503097415405	0	1	0	1	0	0
5	0.221199216928595	0.81	0.117503097415405	0	1	0	1	0	0
5	0.221199216928595	0.82	0.117503097415405	0	1	0	1	0	0
5	0.221199216928595	0.83	0.117503097415405	0	1	0	1	0	0
5	0.221199216928595	0.84	0.117503097415405	0	1	0	1	0	0
5	0.221199216928595	0.85	0.117503097415405	0	1	0	1	0	0
5	0.221199216928595	0.86	0.117503097415405	0	1	0	1	0	0
5	0.221199216928595	0.87	0.117503097415405	0	1	0	1	0	0
5	0.221199216928595	0.88	0.117503097415405	0	1	0	1	0	0
5	0.221199216928595	0.89	0.117503097415405	0	1	0	1	0	0
5	0.221199216928595	0.9	0.117503097415405	0	1	0	1	0	0
5	0.221199216928595	0.91	0.117503097415405	0	1	0	1	0	0
5	0.221199216928595	0.92	0.117503097415405	0	1	0	1	0	0
5	0.221199216928595	0.93	0.117503097415405	0	1	0	1	0	0
5	0.221199216928595	0.94	0.117503097415405	0	1	0	1	0	0
5	0.221199216928595	0.95	0.117503097415405	0	1	0	1	0	0
5	0.221199216928595	0.96	0.117503097415405	0	1	0	1	0	0
5	0.221199216928595	0.97	0.117503097415405	0	1	0	1	0	0
5	0.221199216928595	0.98	0.117503097415405	0	1	0	1	0	0
5	0.221199216928595	0.99	0.117503097415405	0	1	0	1	0	0
5	0.221199216928595	1	0.117503097415405	0	1	0	1	0	0
6	0.221199216928595	0.01	0.117503097415405	0	1	0	0.2465	0	0
6	0.221199216928595	0.01	0.117503097415405	0	1	0.2465	1	1	1
6	0.221199216928595	0.02	0.117503097415405	0	1	0	0.249	0	0
6	0.221199216928595	0.02	0.117503097415405	0	1	0.249	1	1	1
6	0.221199216928595	0.03	0.117503097415405	0	1	0	0.2516	0	0
6	0.221199216928595	0.03	0.117503097415405	0	1	0.2516	1	1	1
6	0.221199216928595	0.04	0.117503097415405	0	1	0	0.2543	0	0
6	0.221199216928595	0.04	0.117503097415405	0	1	0.2543	1	1	1
6	0.221199216928595	0.05	0.117503097415405	0	1	0	0.257	0	0
6	0.221199216928595	0.05	0.117503097415405	0	1	0.257	1	1	1
6	0.221199216928595	0.06	0.117503097415405	0	1	0	0.2597	0	0
6	0.221199216928595	0.06	0.117503097415405	0	1	0.2597	1	1	1
6	0.221199216928595	0.07	0.117503097415405	0	1	0	0.2626	0	0
6	0.221199216928595	0.07	0.117503097415405	0	1	0.2626	1	1	1
6	0.221199216928595	0.08	0.117503097415405	0	1	0	0.2654	0	0
6	0.221199216928595	0.08	0.117503097415405	0	1	0.2654	1	1	1
6	0.221199216928595	0.09	0.117503097415405	0	1	0	0.2684	0	0
6	0.221199216928595	0.09	0.117503097415405	0	1	0.2684	1	1	1
6	0.221199216928595	0.1	0.117503097415405	0	1	0	0.2714	0	0
6	0.221199216928595	0.1	0.117503097415405	0	1	0.2714	1	1	1
6	0.221199216928595	0.11	0.117503097415405	0	1	0	0.2745	0	0
6	0.221199216928595	0.11	0.117503097415405	0	1	0.2745	1	1	1
6	0.221199216928595	0.12	0.117503097415405	0	1	0	0.2776	0	0
6	0.221199216928595	0.12	0.117503097415405	0	1	0.2776	1	1	1
6	0.221199216928595	0.13	0.117503097415405	0	1	0	0.2808	0	0
6	0.221199216928595	0.13	0.117503097415405	0	1	0.2808	1	1	1
6	0.221199216928595	0.14	0.117503097415405	0	1	0	0.2841	0	0
6	0.221199216928595	0.14	0.117503097415405	0	1	0.2841	1	1	1
6	0.221199216928595	0.15	0.117503097415405	0	1	0	0.2875	0	0
6	0.221199216928595	0.15	0.117503097415405	0	1	0.2875	1	1	1
6	0.221199216928595	0.16	0.117503097415405	0	1	0	0.291	0	0
6	0.221199216928595	0.16	0.117503097415405	0	1	0.291	1	1	1
6	0.221199216928595	0.17	0.117503097415405	0	1	0	0.2945	0	0
6	0.221199216928595	0.17	0.117503097415405	0	1	0.2945	1	1	1
6	0.221199216928595	0.18	0.117503097415405	0	1	0	0.2981	0	0
6	0.221199216928595	0.18	0.117503097415405	0	1	0.2981	1	1	1
6	0.221199216928595	0.19	0.117503097415405	0	1	0	0.3019	0	0
6	0.221199216928595	0.19	0.117503097415405	0	1	0.3019	1	1	1
6	0.221199216928595	0.2	0.117503097415405	0	1	0	0.3057	0	0
6	0.221199216928595	0.2	0.117503097415405	0	1	0.3057	1	1	1
6	0.221199216928595	0.21	0.117503097415405	0	1	0	0.3096	0	0
6	0.221199216928595	0.21	0.117503097415405	0	1	0.3096	1	1	1
6	0.221199216928595	0.22	0.117503097415405	0	1	0	0.3136	0	0
6	0.221199216928595	0.22	0.117503097415405	0	1	0.3136	1	1	1
6	0.221199216928595	0.23	0.117503097415405	0	1	0	0.3177	0	0
6	0.221199216928595	0.23	0.117503097415405	0	1	0.3177	1	1	1
6	0.221199216928595	0.24	0.117503097415405	0	1	0	0.322	0	0
6	0.221199216928595	0.24	0.117503097415405	0	1	0.322	1	1	1
6	0.221199216928595	0.25	0.117503097415405	0	1	0	0.3263	0	0
6	0.221199216928595	0.25	0.117503097415405	0	1	0.3263	1	1	1
6	0.221199216928595	0.26	0.117503097415405	0	1	0	0.3308	0	0
6	0.221199216928595	0.26	0.117503097415405	0	1	0.3308	1	1	1
6	0.221199216928595	0.27	0.117503097415405	0	1	0	0.3354	0	0
6	0.221199216928595	0.27	0.117503097415405	0	1	0.3354	1	1	1
6	0.221199216928595	0.28	0.117503097415405	0	1	0	0.3401	0	0
6	0.221199216928595	0.28	0.117503097415405	0	1	0.3401	1	1	1
6	0.221199216928595	0.29	0.117503097415405	0	1	0	0.3449	0	0
6	0.221199216928595	0.29	0.117503097415405	0	1	0.3449	1	1	1
6	0.221199216928595	0.3	0.117503097415405	0	1	0	0.3499	0	0
6	0.221199216928595	0.3	0.117503097415405	0	1	0.3499	1	1	1
6	0.221199216928595	0.31	0.117503097415405	0	1	0	0.3551	0	0
6	0.221199216928595	0.31	0.117503097415405	0	1	0.3551	1	1	1
6	0.221199216928595	0.32	0.117503097415405	0	1	0	0.3604	0	0
6	0.221199216928595	0.32	0.117503097415405	0	1	0.3604	1	1	1
6	0.221199216928595	0.33	0.117503097415405	0	1	0	0.3658	0	0
6	0.221199216928595	0.33	0.117503097415405	0	1	0.3658	1	1	1
6	0.221199216928595	0.34	0.117503097415405	0	1	0	0.3714	0	0
6	0.221199216928595	0.34	0.117503097415405	0	1	0.3714	1	1	1
6	0.221199216928595	0.35	0.117503097415405	0	1	0	0.3772	0	0
6	0.221199216928595	0.35	0.117503097415405	0	1	0.3772	1	1	1
6	0.221199216928595	0.36	0.117503097415405	0	1	0	0.3832	0	0
6	0.221199216928595	0.36	0.117503097415405	0	1	0.3832	1	1	1
6	0.221199216928595	0.37	0.117503097415405	0	1	0	0.3894	0	0
6	0.221199216928595	0.37	0.117503097415405	0	1	0.3894	1	1	1
6	0.221199216928595	0.38	0.117503097415405	0	1	0	0.3958	0	0
6	0.221199216928595	0.38	0.117503097415405	0	1	0.3958	1	1	1
6	0.221199216928595	0.39	0.117503097415405	0	1	0	0.4024	0	0
6	0.221199216928595	0.39	0.117503097415405	0	1	0.4024	1	1	1
6	0.221199216928595	0.4	0.117503097415405	0	1	0	0.4092	0	0
6	0.221199216928595	0.4	0.117503097415405	0	1	0.4092	1	1	1
6	0.221199216928595	0.41	0.117503097415405	0	1	0	0.4163	0	0
6	0.221199216928595	0.41	0.117503097415405	0	1	0.4163	1	1	1
6	0.221199216928595	0.42	0.117503097415405	0	1	0	0.4236	0	0
6	0.221199216928595	0.42	0.117503097415405	0	1	0.4236	1	1	1
6	0.221199216928595	0.43	0.117503097415405	0	1	0	0.4312	0	0
6	0.221199216928595	0.43	0.117503097415405	0	1	0.4312	1	1	1
6	0.221199216928595	0.44	0.117503097415405	0	1	0	0.439	0	0
6	0.221199216928595	0.44	0.117503097415405	0	1	0.439	1	1	1
6	0.221199216928595	0.45	0.117503097415405	0	1	0	0.4472	0	0
6	0.221199216928595	0.45	0.117503097415405	0	1	0.4472	1	1	1
6	0.221199216928595	0.46	0.117503097415405	0	1	0	0.4556	0	0
6	0.221199216928595	0.46	0.117503097415405	0	1	0.4556	1	1	1
6	0.221199216928595	0.47	0.117503097415405	0	1	0	0.4644	0	0
6	0.221199216928595	0.47	0.117503097415405	0	1	0.4644	1	1	1
6	0.221199216928595	0.48	0.117503097415405	0	1	0	0.4735	0	0
6	0.221199216928595	0.48	0.117503097415405	0	1	0.4735	1	1	1
6	0.221199216928595	0.49	0.117503097415405	0	1	0	0.483	0	0
6	0.221199216928595	0.49	0.117503097415405	0	1	0.483	1	1	1
6	0.221199216928595	0.5	0.117503097415405	0	1	0	0.4929	0	0
6	0.221199216928595	0.5	0.117503097415405	0	1	0.4929	1	1	1
6	0.221199216928595	0.51	0.117503097415405	0	1	0	0.5032	0	0
6	0.221199216928595	0.51	0.117503097415405	0	1	0.5032	1	1	1
6	0.221199216928595	0.52	0.117503097415405	0	1	0	0.5139	0	0
6	0.221199216928595	0.52	0.117503097415405	0	1	0.5139	1	1	1
6	0.221199216928595	0.53	0.117503097415405	0	1	0	0.5252	0	0
6	0.221199216928595	0.53	0.117503097415405	0	1	0.5252	1	1	1
6	0.221199216928595	0.54	0.117503097415405	0	1	0	0.5369	0	0
6	0.221199216928595	0.54	0.117503097415405	0	1	0.5369	1	1	1
6	0.221199216928595	0.55	0.117503097415405	0	1	0	0.5492	0	0
6	0.221199216928595	0.55	0.117503097415405	0	1	0.5492	1	1	1
6	0.221199216928595	0.56	0.117503097415405	0	1	0	0.562	0	0
6	0.221199216928595	0.56	0.117503097415405	0	1	0.562	1	1	1
6	0.221199216928595	0.57	0.117503097415405	0	1	0	0.5755	0	0
6	0.221199216928595	0.57	0.117503097415405	0	1	0.5755	1	1	1
6	0.221199216928595	0.58	0.117503097415405	0	1	0	0.5896	0	0
6	0.221199216928595	0.58	0.117503097415405	0	1	0.5896	1	1	1
6	0.221199216928595	0.59	0.117503097415405	0	1	0	0.6044	0	0
6	0.221199216928595	0.59	0.117503097415405	0	1	0.6044	1	1	1
6	0.221199216928595	0.6	0.117503097415405	0	1	0	0.6201	0	0
6	0.221199216928595	0.6	0.117503097415405	0	1	0.6201	1	1	1
6	0.221199216928595	0.61	0.117503097415405	0	1	0	0.6365	0	0
6	0.221199216928595	0.61	0.117503097415405	0	1	0.6365	1	1	1
6	0.221199216928595	0.62	0.117503097415405	0	1	0	0.6539	0	0
6	0.221199216928595	0.62	0.117503097415405	0	1	0.6539	1	1	1
6	0.221199216928595	0.63	0.117503097415405	0	1	0	0.6723	0	0
6	0.221199216928595	0.63	0.117503097415405	0	1	0.6723	1	1	1
6	0.221199216928595	0.64	0.117503097415405	0	1	0	0.6917	0	0
6	0.221199216928595	0.64	0.117503097415405	0	1	0.6917	1	1	1
6	0.221199216928595	0.65	0.117503097415405	0	1	0	0.7123	0	0
6	0.221199216928595	0.65	0.117503097415405	0	1	0.7123	1	1	1
6	0.221199216928595	0.66	0.117503097415405	0	1	0	0.7342	0	0
6	0.221199216928595	0.66	0.117503097415405	0	1	0.7342	1	1	1
6	0.221199216928595	0.67	0.117503097415405	0	1	0	0.7576	0	0
6	0.221199216928595	0.67	0.117503097415405	0	1	0.7576	1	1	1
6	0.221199216928595	0.68	0.117503097415405	0	1	0	0.7824	0	0
6	0.221199216928595	0.68	0.117503097415405	0	1	0.7824	1	1	1
6	0.221199216928595	0.69	0.117503097415405	0	1	0	0.809	0	0
6	0.221199216928595	0.69	0.117503097415405	0	1	0.809	1	1	1
6	0.221199216928595	0.7	0.117503097415405	0	1	0	0.8375	0	0
6	0.221199216928595	0.7	0.117503097415405	0	1	0.8375	1	1	1
6	0.221199216928595	0.71	0.117503097415405	0	1	0	0.8682	0	0
6	0.221199216928595	0.71	0.117503097415405	0	1	0.8682	1	1	1
6	0.221199216928595	0.72	0.117503097415405	0	1	0	0.9012	0	0
6	0.221199216928595	0.72	0.117503097415405	0	1	0.9012	1	1	1
6	0.221199216928595	0.73	0.117503097415405	0	1	0	0.9368	0	0
6	0.221199216928595	0.73	0.117503097415405	0	1	0.9368	1	1	1
6	0.221199216928595	0.74	0.117503097415405	0	1	0	0.9755	0	0
6	0.221199216928595	0.74	0.117503097415405	0	1	0.9755	1	1	1
6	0.221199216928595	0.75	0.117503097415405	0	1	0	1	0	0
6	0.221199216928595	0.76	0.117503097415405	0	1	0	1	0	0
6	0.221199216928595	0.77	0.117503097415405	0	1	0	1	0	0
6	0.221199216928595	0.78	0.117503097415405	0	1	0	1	0	0
6	0.221199216928595	0.79	0.117503097415405	0	1	0	1	0	0
6	0.221199216928595	0.8	0.117503097415405	0	1	0	1	0	0
6	0.221199216928595	0.81	0.117503097415405	0	1	0	1	0	0
6	0.221199216928595	0.82	0.117503097415405	0	1	0	1	0	0
6	0.221199216928595	0.83	0.117503097415405	0	1	0	1	0	0
6	0.221199216928595	0.84	0.117503097415405	0	1	0	1	0	0
6	0.221199216928595	0.85	0.117503097415405	0	1	0	1	0	0
6	0.221199216928595	0.86	0.117503097415405	0	1	0	1	0	0
6	0.221199216928595	0.87	0.117503097415405	0	1	0	1	0	0
6	0.221199216928595	0.88	0.117503097415405	0	1	0	1	0	0
6	0.221199216928595	0.89	0.117503097415405	0	1	0	1	0	0
6	0.221199216928595	0.9	0.117503097415405	0	1	0	1	0	0
6	0.221199216928595	0.91	0.117503097415405	0	1	0	1	0	0
6	0.221199216928595	0.92	0.117503097415405	0	1	0	1	0	0
6	0.221199216928595	0.93	0.117503097415405	0	1	0	1	0	0
6	0.221199216928595	0.94	0.117503097415405	0	1	0	1	0	0
6	0.221199216928595	0.95	0.117503097415405	0	1	0	1	0	0
6	0.221199216928595	0.96	0.117503097415405	0	1	0	1	0	0
6	0.221199216928595	0.97	0.117503097415405	0	1	0	1	0	0
6	0.221199216928595	0.98	0.117503097415405	0	1	0	1	0	0
6	0.221199216928595	0.99	0.117503097415405	0	1	0	1	0	0
6	0.221199216928595	1	0.117503097415405	0	1	0	1	0	0
7	0.221199216928595	0.01	0.117503097415405	0	1	0	0.2259	0	0
7	0.221199216928595	0.01	0.117503097415405	0	1	0.2259	1	1	1
7	0.221199216928595	0.02	0.117503097415405	0	1	0	0.2283	0	0
7	0.221199216928595	0.02	0.117503097415405	0	1	0.2283	1	1	1
7	0.221199216928595	0.03	0.117503097415405	0	1	0	0.2307	0	0
7	0.221199216928595	0.03	0.117503097415405	0	1	0.2307	1	1	1
7	0.221199216928595	0.04	0.117503097415405	0	1	0	0.2331	0	0
7	0.221199216928595	0.04	0.117503097415405	0	1	0.2331	1	1	1
7	0.221199216928595	0.05	0.117503097415405	0	1	0	0.2356	0	0
7	0.221199216928595	0.05	0.117503097415405	0	1	0.2356	1	1	1
7	0.221199216928595	0.06	0.117503097415405	0	1	0	0.2382	0	0
7	0.221199216928595	0.06	0.117503097415405	0	1	0.2382	1	1	1
7	0.221199216928595	0.07	0.117503097415405	0	1	0	0.2408	0	0
7	0.221199216928595	0.07	0.117503097415405	0	1	0.2408	1	1	1
7	0.221199216928595	0.08	0.117503097415405	0	1	0	0.2435	0	0
7	0.221199216928595	0.08	0.117503097415405	0	1	0.2435	1	1	1
7	0.221199216928595	0.09	0.117503097415405	0	1	0	0.2462	0	0
7	0.221199216928595	0.09	0.117503097415405	0	1	0.2462	1	1	1
7	0.221199216928595	0.1	0.117503097415405	0	1	0	0.249	0	0
7	0.221199216928595	0.1	0.117503097415405	0	1	0.249	1	1	1
7	0.221199216928595	0.11	0.117503097415405	0	1	0	0.2519	0	0
7	0.221199216928595	0.11	0.117503097415405	0	1	0.2519	1	1	1
7	0.221199216928595	0.12	0.117503097415405	0	1	0	0.2548	0	0
7	0.221199216928595	0.12	0.117503097415405	0	1	0.2548	1	1	1
7	0.221199216928595	0.13	0.117503097415405	0	1	0	0.2578	0	0
7	0.221199216928595	0.13	0.117503097415405	0	1	0.2578	1	1	1
7	0.221199216928595	0.14	0.117503097415405	0	1	0	0.2609	0	0
7	0.221199216928595	0.14	0.117503097415405	0	1	0.2609	1	1	1
7	0.221199216928595	0.15	0.117503097415405	0	1	0	0.2641	0	0
7	0.221199216928595	0.15	0.117503097415405	0	1	0.2641	1	1	1
7	0.221199216928595	0.16	0.117503097415405	0	1	0	0.2673	0	0
7	0.221199216928595	0.16	0.117503097415405	0	1	0.2673	1	1	1
7	0.221199216928595	0.17	0.117503097415405	0	1	0	0.2706	0	0
7	0.221199216928595	0.17	0.117503097415405	0	1	0.2706	1	1	1
7	0.221199216928595	0.18	0.117503097415405	0	1	0	0.274	0	0
7	0.221199216928595	0.18	0.117503097415405	0	1	0.274	1	1	1
7	0.221199216928595	0.19	0.117503097415405	0	1	0	0.2775	0	0
7	0.221199216928595	0.19	0.117503097415405	0	1	0.2775	1	1	1
7	0.221199216928595	0.2	0.117503097415405	0	1	0	0.281	0	0
7	0.221199216928595	0.2	0.117503097415405	0	1	0.281	1	1	1
7	0.221199216928595	0.21	0.117503097415405	0	1	0	0.2847	0	0
7	0.221199216928595	0.21	0.117503097415405	0	1	0.2847	1	1	1
7	0.221199216928595	0.22	0.117503097415405	0	1	0	0.2885	0	0
7	0.221199216928595	0.22	0.117503097415405	0	1	0.2885	1	1	1
7	0.221199216928595	0.23	0.117503097415405	0	1	0	0.2923	0	0
7	0.221199216928595	0.23	0.117503097415405	0	1	0.2923	1	1	1
7	0.221199216928595	0.24	0.117503097415405	0	1	0	0.2963	0	0
7	0.221199216928595	0.24	0.117503097415405	0	1	0.2963	1	1	1
7	0.221199216928595	0.25	0.117503097415405	0	1	0	0.3004	0	0
7	0.221199216928595	0.25	0.117503097415405	0	1	0.3004	1	1	1
7	0.221199216928595	0.26	0.117503097415405	0	1	0	0.3045	0	0
7	0.221199216928595	0.26	0.117503097415405	0	1	0.3045	1	1	1
7	0.221199216928595	0.27	0.117503097415405	0	1	0	0.3088	0	0
7	0.221199216928595	0.27	0.117503097415405	0	1	0.3088	1	1	1
7	0.221199216928595	0.28	0.117503097415405	0	1	0	0.3133	0	0
7	0.221199216928595	0.28	0.117503097415405	0	1	0.3133	1	1	1
7	0.221199216928595	0.29	0.117503097415405	0	1	0	0.3178	0	0
7	0.221199216928595	0.29	0.117503097415405	0	1	0.3178	1	1	1
7	0.221199216928595	0.3	0.117503097415405	0	1	0	0.3225	0	0
7	0.221199216928595	0.3	0.117503097415405	0	1	0.3225	1	1	1
7	0.221199216928595	0.31	0.117503097415405	0	1	0	0.3274	0	0
7	0.221199216928595	0.31	0.117503097415405	0	1	0.3274	1	1	1
7	0.221199216928595	0.32	0.117503097415405	0	1	0	0.3324	0	0
7	0.221199216928595	0.32	0.117503097415405	0	1	0.3324	1	1	1
7	0.221199216928595	0.33	0.117503097415405	0	1	0	0.3375	0	0
7	0.221199216928595	0.33	0.117503097415405	0	1	0.3375	1	1	1
7	0.221199216928595	0.34	0.117503097415405	0	1	0	0.3428	0	0
7	0.221199216928595	0.34	0.117503097415405	0	1	0.3428	1	1	1
7	0.221199216928595	0.35	0.117503097415405	0	1	0	0.3483	0	0
7	0.221199216928595	0.35	0.117503097415405	0	1	0.3483	1	1	1
7	0.221199216928595	0.36	0.117503097415405	0	1	0	0.3539	0	0
7	0.221199216928595	0.36	0.117503097415405	0	1	0.3539	1	1	1
7	0.221199216928595	0.37	0.117503097415405	0	1	0	0.3598	0	0
7	0.221199216928595	0.37	0.117503097415405	0	1	0.3598	1	1	1
7	0.221199216928595	0.38	0.117503097415405	0	1	0	0.3658	0	0
7	0.221199216928595	0.38	0.117503097415405	0	1	0.3658	1	1	1
7	0.221199216928595	0.39	0.117503097415405	0	1	0	0.3721	0	0
7	0.221199216928595	0.39	0.117503097415405	0	1	0.3721	1	1	1
7	0.221199216928595	0.4	0.117503097415405	0	1	0	0.3785	0	0
7	0.221199216928595	0.4	0.117503097415405	0	1	0.3785	1	1	1
7	0.221199216928595	0.41	0.117503097415405	0	1	0	0.3852	0	0
7	0.221199216928595	0.41	0.117503097415405	0	1	0.3852	1	1	1
7	0.221199216928595	0.42	0.117503097415405	0	1	0	0.3922	0	0
7	0.221199216928595	0.42	0.117503097415405	0	1	0.3922	1	1	1
7	0.221199216928595	0.43	0.117503097415405	0	1	0	0.3993	0	0
7	0.221199216928595	0.43	0.117503097415405	0	1	0.3993	1	1	1
7	0.221199216928595	0.44	0.117503097415405	0	1	0	0.4068	0	0
7	0.221199216928595	0.44	0.117503097415405	0	1	0.4068	1	1	1
7	0.221199216928595	0.45	0.117503097415405	0	1	0	0.4146	0	0
7	0.221199216928595	0.45	0.117503097415405	0	1	0.4146	1	1	1
7	0.221199216928595	0.46	0.117503097415405	0	1	0	0.4226	0	0
7	0.221199216928595	0.46	0.117503097415405	0	1	0.4226	1	1	1
7	0.221199216928595	0.47	0.117503097415405	0	1	0	0.431	0	0
7	0.221199216928595	0.47	0.117503097415405	0	1	0.431	1	1	1
7	0.221199216928595	0.48	0.117503097415405	0	1	0	0.4397	0	0
7	0.221199216928595	0.48	0.117503097415405	0	1	0.4397	1	1	1
7	0.221199216928595	0.49	0.117503097415405	0	1	0	0.4488	0	0
7	0.221199216928595	0.49	0.117503097415405	0	1	0.4488	1	1	1
7	0.221199216928595	0.5	0.117503097415405	0	1	0	0.4583	0	0
7	0.221199216928595	0.5	0.117503097415405	0	1	0.4583	1	1	1
7	0.221199216928595	0.51	0.117503097415405	0	1	0	0.4682	0	0
7	0.221199216928595	0.51	0.117503097415405	0	1	0.4682	1	1	1
7	0.221199216928595	0.52	0.117503097415405	0	1	0	0.4785	0	0
7	0.221199216928595	0.52	0.117503097415405	0	1	0.4785	1	1	1
7	0.221199216928595	0.53	0.117503097415405	0	1	0	0.4893	0	0
7	0.221199216928595	0.53	0.117503097415405	0	1	0.4893	1	1	1
7	0.221199216928595	0.54	0.117503097415405	0	1	0	0.5006	0	0
7	0.221199216928595	0.54	0.117503097415405	0	1	0.5006	1	1	1
7	0.221199216928595	0.55	0.117503097415405	0	1	0	0.5125	0	0
7	0.221199216928595	0.55	0.117503097415405	0	1	0.5125	1	1	1
7	0.221199216928595	0.56	0.117503097415405	0	1	0	0.5249	0	0
7	0.221199216928595	0.56	0.117503097415405	0	1	0.5249	1	1	1
7	0.221199216928595	0.57	0.117503097415405	0	1	0	0.538	0	0
7	0.221199216928595	0.57	0.117503097415405	0	1	0.538	1	1	1
7	0.221199216928595	0.58	0.117503097415405	0	1	0	0.5517	0	0
7	0.221199216928595	0.58	0.117503097415405	0	1	0.5517	1	1	1
7	0.221199216928595	0.59	0.117503097415405	0	1	0	0.5662	0	0
7	0.221199216928595	0.59	0.117503097415405	0	1	0.5662	1	1	1
7	0.221199216928595	0.6	0.117503097415405	0	1	0	0.5814	0	0
7	0.221199216928595	0.6	0.117503097415405	0	1	0.5814	1	1	1
7	0.221199216928595	0.61	0.117503097415405	0	1	0	0.5976	0	0
7	0.221199216928595	0.61	0.117503097415405	0	1	0.5976	1	1	1
7	0.221199216928595	0.62	0.117503097415405	0	1	0	0.6147	0	0
7	0.221199216928595	0.62	0.117503097415405	0	1	0.6147	1	1	1
7	0.221199216928595	0.63	0.117503097415405	0	1	0	0.6328	0	0
7	0.221199216928595	0.63	0.117503097415405	0	1	0.6328	1	1	1
7	0.221199216928595	0.64	0.117503097415405	0	1	0	0.652	0	0
7	0.221199216928595	0.64	0.117503097415405	0	1	0.652	1	1	1
7	0.221199216928595	0.65	0.117503097415405	0	1	0	0.6724	0	0
7	0.221199216928595	0.65	0.117503097415405	0	1	0.6724	1	1	1
7	0.221199216928595	0.66	0.117503097415405	0	1	0	0.6943	0	0
7	0.221199216928595	0.66	0.117503097415405	0	1	0.6943	1	1	1
7	0.221199216928595	0.67	0.117503097415405	0	1	0	0.7176	0	0
7	0.221199216928595	0.67	0.117503097415405	0	1	0.7176	1	1	1
7	0.221199216928595	0.68	0.117503097415405	0	1	0	0.7426	0	0
7	0.221199216928595	0.68	0.117503097415405	0	1	0.7426	1	1	1
7	0.221199216928595	0.69	0.117503097415405	0	1	0	0.7695	0	0
7	0.221199216928595	0.69	0.117503097415405	0	1	0.7695	1	1	1
7	0.221199216928595	0.7	0.117503097415405	0	1	0	0.7984	0	0
7	0.221199216928595	0.7	0.117503097415405	0	1	0.7984	1	1	1
7	0.221199216928595	0.71	0.117503097415405	0	1	0	0.8297	0	0
7	0.221199216928595	0.71	0.117503097415405	0	1	0.8297	1	1	1
7	0.221199216928595	0.72	0.117503097415405	0	1	0	0.8637	0	0
7	0.221199216928595	0.72	0.117503097415405	0	1	0.8637	1	1	1
7	0.221199216928595	0.73	0.117503097415405	0	1	0	0.9007	0	0
7	0.221199216928595	0.73	0.117503097415405	0	1	0.9007	1	1	1
7	0.221199216928595	0.74	0.117503097415405	0	1	0	0.9412	0	0
7	0.221199216928595	0.74	0.117503097415405	0	1	0.9412	1	1	1
7	0.221199216928595	0.75	0.117503097415405	0	1	0	0.9857	0	0
7	0.221199216928595	0.75	0.117503097415405	0	1	0.9857	1	1	1
7	0.221199216928595	0.76	0.117503097415405	0	1	0	1	0	0
7	0.221199216928595	0.77	0.117503097415405	0	1	0	1	0	0
7	0.221199216928595	0.78	0.117503097415405	0	1	0	1	0	0
7	0.221199216928595	0.79	0.117503097415405	0	1	0	1	0	0
7	0.221199216928595	0.8	0.117503097415405	0	1	0	1	0	0
7	0.221199216928595	0.81	0.117503097415405	0	1	0	1	0	0
7	0.221199216928595	0.82	0.117503097415405	0	1	0	1	0	0
7	0.221199216928595	0.83	0.117503097415405	0	1	0	1	0	0
7	0.221199216928595	0.84	0.117503097415405	0	1	0	1	0	0
7	0.221199216928595	0.85	0.117503097415405	0	1	0	1	0	0
7	0.221199216928595	0.86	0.117503097415405	0	1	0	1	0	0
7	0.221199216928595	0.87	0.117503097415405	0	1	0	1	0	0
7	0.221199216928595	0.88	0.117503097415405	0	1	0	1	0	0
7	0.221199216928595	0.89	0.117503097415405	0	1	0	1	0	0
7	0.221199216928595	0.9	0.117503097415405	0	1	0	1	0	0
7	0.221199216928595	0.91	0.117503097415405	0	1	0	1	0	0
7	0.221199216928595	0.92	0.117503097415405	0	1	0	1	0	0
7	0.221199216928595	0.93	0.117503097415405	0	1	0	1	0	0
7	0.221199216928595	0.94	0.117503097415405	0	1	0	1	0	0
7	0.221199216928595	0.95	0.117503097415405	0	1	0	1	0	0
7	0.221199216928595	0.96	0.117503097415405	0	1	0	1	0	0
7	0.221199216928595	0.97	0.117503097415405	0	1	0	1	0	0
7	0.221199216928595	0.98	0.117503097415405	0	1	0	1	0	0
7	0.221199216928595	0.99	0.117503097415405	0	1	0	1	0	0
7	0.221199216928595	1	0.117503097415405	0	1	0	1	0	0
8	0.221199216928595	0.01	0.117503097415405	0	1	0	0.21	0	0
8	0.221199216928595	0.01	0.117503097415405	0	1	0.21	1	1	1
8	0.221199216928595	0.02	0.117503097415405	0	1	0	0.2122	0	0
8	0.221199216928595	0.02	0.117503097415405	0	1	0.2122	1	1	1
8	0.221199216928595	0.03	0.117503097415405	0	1	0	0.2145	0	0
8	0.221199216928595	0.03	0.117503097415405	0	1	0.2145	1	1	1
8	0.221199216928595	0.04	0.117503097415405	0	1	0	0.2168	0	0
8	0.221199216928595	0.04	0.117503097415405	0	1	0.2168	1	1	1
8	0.221199216928595	0.05	0.117503097415405	0	1	0	0.2192	0	0
8	0.221199216928595	0.05	0.117503097415405	0	1	0.2192	1	1	1
8	0.221199216928595	0.06	0.117503097415405	0	1	0	0.2216	0	0
8	0.221199216928595	0.06	0.117503097415405	0	1	0.2216	1	1	1
8	0.221199216928595	0.07	0.117503097415405	0	1	0	0.2241	0	0
8	0.221199216928595	0.07	0.117503097415405	0	1	0.2241	1	1	1
8	0.221199216928595	0.08	0.117503097415405	0	1	0	0.2266	0	0
8	0.221199216928595	0.08	0.117503097415405	0	1	0.2266	1	1	1
8	0.221199216928595	0.09	0.117503097415405	0	1	0	0.2292	0	0
8	0.221199216928595	0.09	0.117503097415405	0	1	0.2292	1	1	1
8	0.221199216928595	0.1	0.117503097415405	0	1	0	0.2318	0	0
8	0.221199216928595	0.1	0.117503097415405	0	1	0.2318	1	1	1
8	0.221199216928595	0.11	0.117503097415405	0	1	0	0.2345	0	0
8	0.221199216928595	0.11	0.117503097415405	0	1	0.2345	1	1	1
8	0.221199216928595	0.12	0.117503097415405	0	1	0	0.2373	0	0
8	0.221199216928595	0.12	0.117503097415405	0	1	0.2373	1	1	1
8	0.221199216928595	0.13	0.117503097415405	0	1	0	0.2401	0	0
8	0.221199216928595	0.13	0.117503097415405	0	1	0.2401	1	1	1
8	0.221199216928595	0.14	0.117503097415405	0	1	0	0.243	0	0
8	0.221199216928595	0.14	0.117503097415405	0	1	0.243	1	1	1
8	0.221199216928595	0.15	0.117503097415405	0	1	0	0.246	0	0
8	0.221199216928595	0.15	0.117503097415405	0	1	0.246	1	1	1
8	0.221199216928595	0.16	0.117503097415405	0	1	0	0.2491	0	0
8	0.221199216928595	0.16	0.117503097415405	0	1	0.2491	1	1	1
8	0.221199216928595	0.17	0.117503097415405	0	1	0	0.2522	0	0
8	0.221199216928595	0.17	0.117503097415405	0	1	0.2522	1	1	1
8	0.221199216928595	0.18	0.117503097415405	0	1	0	0.2554	0	0
8	0.221199216928595	0.18	0.117503097415405	0	1	0.2554	1	1	1
8	0.221199216928595	0.19	0.117503097415405	0	1	0	0.2587	0	0
8	0.221199216928595	0.19	0.117503097415405	0	1	0.2587	1	1	1
8	0.221199216928595	0.2	0.117503097415405	0	1	0	0.2621	0	0
8	0.221199216928595	0.2	0.117503097415405	0	1	0.2621	1	1	1
8	0.221199216928595	0.21	0.117503097415405	0	1	0	0.2656	0	0
8	0.221199216928595	0.21	0.117503097415405	0	1	0.2656	1	1	1
8	0.221199216928595	0.22	0.117503097415405	0	1	0	0.2691	0	0
8	0.221199216928595	0.22	0.117503097415405	0	1	0.2691	1	1	1
8	0.221199216928595	0.23	0.117503097415405	0	1	0	0.2728	0	0
8	0.221199216928595	0.23	0.117503097415405	0	1	0.2728	1	1	1
8	0.221199216928595	0.24	0.117503097415405	0	1	0	0.2765	0	0
8	0.221199216928595	0.24	0.117503097415405	0	1	0.2765	1	1	1
8	0.221199216928595	0.25	0.117503097415405	0	1	0	0.2804	0	0
8	0.221199216928595	0.25	0.117503097415405	0	1	0.2804	1	1	1
8	0.221199216928595	0.26	0.117503097415405	0	1	0	0.2844	0	0
8	0.221199216928595	0.26	0.117503097415405	0	1	0.2844	1	1	1
8	0.221199216928595	0.27	0.117503097415405	0	1	0	0.2885	0	0
8	0.221199216928595	0.27	0.117503097415405	0	1	0.2885	1	1	1
8	0.221199216928595	0.28	0.117503097415405	0	1	0	0.2927	0	0
8	0.221199216928595	0.28	0.117503097415405	0	1	0.2927	1	1	1
8	0.221199216928595	0.29	0.117503097415405	0	1	0	0.297	0	0
8	0.221199216928595	0.29	0.117503097415405	0	1	0.297	1	1	1
8	0.221199216928595	0.3	0.117503097415405	0	1	0	0.3015	0	0
8	0.221199216928595	0.3	0.117503097415405	0	1	0.3015	1	1	1
8	0.221199216928595	0.31	0.117503097415405	0	1	0	0.3061	0	0
8	0.221199216928595	0.31	0.117503097415405	0	1	0.3061	1	1	1
8	0.221199216928595	0.32	0.117503097415405	0	1	0	0.3109	0	0
8	0.221199216928595	0.32	0.117503097415405	0	1	0.3109	1	1	1
8	0.221199216928595	0.33	0.117503097415405	0	1	0	0.3158	0	0
8	0.221199216928595	0.33	0.117503097415405	0	1	0.3158	1	1	1
8	0.221199216928595	0.34	0.117503097415405	0	1	0	0.3208	0	0
8	0.221199216928595	0.34	0.117503097415405	0	1	0.3208	1	1	1
8	0.221199216928595	0.35	0.117503097415405	0	1	0	0.3261	0	0
8	0.221199216928595	0.35	0.117503097415405	0	1	0.3261	1	1	1
8	0.221199216928595	0.36	0.117503097415405	0	1	0	0.3315	0	0
8	0.221199216928595	0.36	0.117503097415405	0	1	0.3315	1	1	1
8	0.221199216928595	0.37	0.117503097415405	0	1	0	0.3371	0	0
8	0.221199216928595	0.37	0.117503097415405	0	1	0.3371	1	1	1
8	0.221199216928595	0.38	0.117503097415405	0	1	0	0.3428	0	0
8	0.221199216928595	0.38	0.117503097415405	0	1	0.3428	1	1	1
8	0.221199216928595	0.39	0.117503097415405	0	1	0	0.3488	0	0
8	0.221199216928595	0.39	0.117503097415405	0	1	0.3488	1	1	1
8	0.221199216928595	0.4	0.117503097415405	0	1	0	0.355	0	0
8	0.221199216928595	0.4	0.117503097415405	0	1	0.355	1	1	1
8	0.221199216928595	0.41	0.117503097415405	0	1	0	0.3615	0	0
8	0.221199216928595	0.41	0.117503097415405	0	1	0.3615	1	1	1
8	0.221199216928595	0.42	0.117503097415405	0	1	0	0.3681	0	0
8	0.221199216928595	0.42	0.117503097415405	0	1	0.3681	1	1	1
8	0.221199216928595	0.43	0.117503097415405	0	1	0	0.3751	0	0
8	0.221199216928595	0.43	0.117503097415405	0	1	0.3751	1	1	1
8	0.221199216928595	0.44	0.117503097415405	0	1	0	0.3822	0	0
8	0.221199216928595	0.44	0.117503097415405	0	1	0.3822	1	1	1
8	0.221199216928595	0.45	0.117503097415405	0	1	0	0.3897	0	0
8	0.221199216928595	0.45	0.117503097415405	0	1	0.3897	1	1	1
8	0.221199216928595	0.46	0.117503097415405	0	1	0	0.3975	0	0
8	0.221199216928595	0.46	0.117503097415405	0	1	0.3975	1	1	1
8	0.221199216928595	0.47	0.117503097415405	0	1	0	0.4056	0	0
8	0.221199216928595	0.47	0.117503097415405	0	1	0.4056	1	1	1
8	0.221199216928595	0.48	0.117503097415405	0	1	0	0.414	0	0
8	0.221199216928595	0.48	0.117503097415405	0	1	0.414	1	1	1
8	0.221199216928595	0.49	0.117503097415405	0	1	0	0.4228	0	0
8	0.221199216928595	0.49	0.117503097415405	0	1	0.4228	1	1	1
8	0.221199216928595	0.5	0.117503097415405	0	1	0	0.432	0	0
8	0.221199216928595	0.5	0.117503097415405	0	1	0.432	1	1	1
8	0.221199216928595	0.51	0.117503097415405	0	1	0	0.4416	0	0
8	0.221199216928595	0.51	0.117503097415405	0	1	0.4416	1	1	1
8	0.221199216928595	0.52	0.117503097415405	0	1	0	0.4517	0	0
8	0.221199216928595	0.52	0.117503097415405	0	1	0.4517	1	1	1
8	0.221199216928595	0.53	0.117503097415405	0	1	0	0.4622	0	0
8	0.221199216928595	0.53	0.117503097415405	0	1	0.4622	1	1	1
8	0.221199216928595	0.54	0.117503097415405	0	1	0	0.4733	0	0
8	0.221199216928595	0.54	0.117503097415405	0	1	0.4733	1	1	1
8	0.221199216928595	0.55	0.117503097415405	0	1	0	0.4849	0	0
8	0.221199216928595	0.55	0.117503097415405	0	1	0.4849	1	1	1
8	0.221199216928595	0.56	0.117503097415405	0	1	0	0.4971	0	0
8	0.221199216928595	0.56	0.117503097415405	0	1	0.4971	1	1	1
8	0.221199216928595	0.57	0.117503097415405	0	1	0	0.5099	0	0
8	0.221199216928595	0.57	0.117503097415405	0	1	0.5099	1	1	1
8	0.221199216928595	0.58	0.117503097415405	0	1	0	0.5234	0	0
8	0.221199216928595	0.58	0.117503097415405	0	1	0.5234	1	1	1
8	0.221199216928595	0.59	0.117503097415405	0	1	0	0.5377	0	0
8	0.221199216928595	0.59	0.117503097415405	0	1	0.5377	1	1	1
8	0.221199216928595	0.6	0.117503097415405	0	1	0	0.5529	0	0
8	0.221199216928595	0.6	0.117503097415405	0	1	0.5529	1	1	1
8	0.221199216928595	0.61	0.117503097415405	0	1	0	0.5689	0	0
8	0.221199216928595	0.61	0.117503097415405	0	1	0.5689	1	1	1
8	0.221199216928595	0.62	0.117503097415405	0	1	0	0.5859	0	0
8	0.221199216928595	0.62	0.117503097415405	0	1	0.5859	1	1	1
8	0.221199216928595	0.63	0.117503097415405	0	1	0	0.604	0	0
8	0.221199216928595	0.63	0.117503097415405	0	1	0.604	1	1	1
8	0.221199216928595	0.64	0.117503097415405	0	1	0	0.6233	0	0
8	0.221199216928595	0.64	0.117503097415405	0	1	0.6233	1	1	1
8	0.221199216928595	0.65	0.117503097415405	0	1	0	0.6439	0	0
8	0.221199216928595	0.65	0.117503097415405	0	1	0.6439	1	1	1
8	0.221199216928595	0.66	0.117503097415405	0	1	0	0.6659	0	0
8	0.221199216928595	0.66	0.117503097415405	0	1	0.6659	1	1	1
8	0.221199216928595	0.67	0.117503097415405	0	1	0	0.6897	0	0
8	0.221199216928595	0.67	0.117503097415405	0	1	0.6897	1	1	1
8	0.221199216928595	0.68	0.117503097415405	0	1	0	0.7152	0	0
8	0.221199216928595	0.68	0.117503097415405	0	1	0.7152	1	1	1
8	0.221199216928595	0.69	0.117503097415405	0	1	0	0.7428	0	0
8	0.221199216928595	0.69	0.117503097415405	0	1	0.7428	1	1	1
8	0.221199216928595	0.7	0.117503097415405	0	1	0	0.7728	0	0
8	0.221199216928595	0.7	0.117503097415405	0	1	0.7728	1	1	1
8	0.221199216928595	0.71	0.117503097415405	0	1	0	0.8055	0	0
8	0.221199216928595	0.71	0.117503097415405	0	1	0.8055	1	1	1
8	0.221199216928595	0.72	0.117503097415405	0	1	0	0.8412	0	0
8	0.221199216928595	0.72	0.117503097415405	0	1	0.8412	1	1	1
8	0.221199216928595	0.73	0.117503097415405	0	1	0	0.8806	0	0
8	0.221199216928595	0.73	0.117503097415405	0	1	0.8806	1	1	1
8	0.221199216928595	0.74	0.117503097415405	0	1	0	0.9241	0	0
8	0.221199216928595	0.74	0.117503097415405	0	1	0.9241	1	1	1
8	0.221199216928595	0.75	0.117503097415405	0	1	0	0.9725	0	0
8	0.221199216928595	0.75	0.117503097415405	0	1	0.9725	1	1	1
8	0.221199216928595	0.76	0.117503097415405	0	1	0	1	0	0
8	0.221199216928595	0.77	0.117503097415405	0	1	0	1	0	0
8	0.221199216928595	0.78	0.117503097415405	0	1	0	1	0	0
8	0.221199216928595	0.79	0.117503097415405	0	1	0	1	0	0
8	0.221199216928595	0.8	0.117503097415405	0	1	0	1	0	0
8	0.221199216928595	0.81	0.117503097415405	0	1	0	1	0	0
8	0.221199216928595	0.82	0.117503097415405	0	1	0	1	0	0
8	0.221199216928595	0.83	0.117503097415405	0	1	0	1	0	0
8	0.221199216928595	0.84	0.117503097415405	0	1	0	1	0	0
8	0.221199216928595	0.85	0.117503097415405	0	1	0	1	0	0
8	0.221199216928595	0.86	0.117503097415405	0	1	0	1	0	0
8	0.221199216928595	0.87	0.117503097415405	0	1	0	1	0	0
8	0.221199216928595	0.88	0.117503097415405	0	1	0	1	0	0
8	0.221199216928595	0.89	0.117503097415405	0	1	0	1	0	0
8	0.221199216928595	0.9	0.117503097415405	0	1	0	1	0	0
8	0.221199216928595	0.91	0.117503097415405	0	1	0	1	0	0
8	0.221199216928595	0.92	0.117503097415405	0	1	0	1	0	0
8	0.221199216928595	0.93	0.117503097415405	0	1	0	1	0	0
8	0.221199216928595	0.94	0.117503097415405	0	1	0	1	0	0
8	0.221199216928595	0.95	0.117503097415405	0	1	0	1	0	0
8	0.221199216928595	0.96	0.117503097415405	0	1	0	1	0	0
8	0.221199216928595	0.97	0.117503097415405	0	1	0	1	0	0
8	0.221199216928595	0.98	0.117503097415405	0	1	0	1	0	0
8	0.221199216928595	0.99	0.117503097415405	0	1	0	1	0	0
8	0.221199216928595	1	0.117503097415405	0	1	0	1	0	0
9	0.221199216928595	0.01	0.117503097415405	0	1	0	0.1975	0	0
9	0.221199216928595	0.01	0.117503097415405	0	1	0.1975	1	1	1
9	0.221199216928595	0.02	0.117503097415405	0	1	0	0.1996	0	0
9	0.221199216928595	0.02	0.117503097415405	0	1	0.1996	1	1	1
9	0.221199216928595	0.03	0.117503097415405	0	1	0	0.2018	0	0
9	0.221199216928595	0.03	0.117503097415405	0	1	0.2018	1	1	1
9	0.221199216928595	0.04	0.117503097415405	0	1	0	0.204	0	0
9	0.221199216928595	0.04	0.117503097415405	0	1	0.204	1	1	1
9	0.221199216928595	0.05	0.117503097415405	0	1	0	0.2062	0	0
9	0.221199216928595	0.05	0.117503097415405	0	1	0.2062	1	1	1
9	0.221199216928595	0.06	0.117503097415405	0	1	0	0.2085	0	0
9	0.221199216928595	0.06	0.117503097415405	0	1	0.2085	1	1	1
9	0.221199216928595	0.07	0.117503097415405	0	1	0	0.2109	0	0
9	0.221199216928595	0.07	0.117503097415405	0	1	0.2109	1	1	1
9	0.221199216928595	0.08	0.117503097415405	0	1	0	0.2133	0	0
9	0.221199216928595	0.08	0.117503097415405	0	1	0.2133	1	1	1
9	0.221199216928595	0.09	0.117503097415405	0	1	0	0.2158	0	0
9	0.221199216928595	0.09	0.117503097415405	0	1	0.2158	1	1	1
9	0.221199216928595	0.1	0.117503097415405	0	1	0	0.2183	0	0
9	0.221199216928595	0.1	0.117503097415405	0	1	0.2183	1	1	1
9	0.221199216928595	0.11	0.117503097415405	0	1	0	0.2209	0	0
9	0.221199216928595	0.11	0.117503097415405	0	1	0.2209	1	1	1
9	0.221199216928595	0.12	0.117503097415405	0	1	0	0.2235	0	0
9	0.221199216928595	0.12	0.117503097415405	0	1	0.2235	1	1	1
9	0.221199216928595	0.13	0.117503097415405	0	1	0	0.2262	0	0
9	0.221199216928595	0.13	0.117503097415405	0	1	0.2262	1	1	1
9	0.221199216928595	0.14	0.117503097415405	0	1	0	0.229	0	0
9	0.221199216928595	0.14	0.117503097415405	0	1	0.229	1	1	1
9	0.221199216928595	0.15	0.117503097415405	0	1	0	0.2318	0	0
9	0.221199216928595	0.15	0.117503097415405	0	1	0.2318	1	1	1
9	0.221199216928595	0.16	0.117503097415405	0	1	0	0.2347	0	0
9	0.221199216928595	0.16	0.117503097415405	0	1	0.2347	1	1	1
9	0.221199216928595	0.17	0.117503097415405	0	1	0	0.2377	0	0
9	0.221199216928595	0.17	0.117503097415405	0	1	0.2377	1	1	1
9	0.221199216928595	0.18	0.117503097415405	0	1	0	0.2408	0	0
9	0.221199216928595	0.18	0.117503097415405	0	1	0.2408	1	1	1
9	0.221199216928595	0.19	0.117503097415405	0	1	0	0.244	0	0
9	0.221199216928595	0.19	0.117503097415405	0	1	0.244	1	1	1
9	0.221199216928595	0.2	0.117503097415405	0	1	0	0.2472	0	0
9	0.221199216928595	0.2	0.117503097415405	0	1	0.2472	1	1	1
9	0.221199216928595	0.21	0.117503097415405	0	1	0	0.2505	0	0
9	0.221199216928595	0.21	0.117503097415405	0	1	0.2505	1	1	1
9	0.221199216928595	0.22	0.117503097415405	0	1	0	0.2539	0	0
9	0.221199216928595	0.22	0.117503097415405	0	1	0.2539	1	1	1
9	0.221199216928595	0.23	0.117503097415405	0	1	0	0.2574	0	0
9	0.221199216928595	0.23	0.117503097415405	0	1	0.2574	1	1	1
9	0.221199216928595	0.24	0.117503097415405	0	1	0	0.261	0	0
9	0.221199216928595	0.24	0.117503097415405	0	1	0.261	1	1	1
9	0.221199216928595	0.25	0.117503097415405	0	1	0	0.2648	0	0
9	0.221199216928595	0.25	0.117503097415405	0	1	0.2648	1	1	1
9	0.221199216928595	0.26	0.117503097415405	0	1	0	0.2686	0	0
9	0.221199216928595	0.26	0.117503097415405	0	1	0.2686	1	1	1
9	0.221199216928595	0.27	0.117503097415405	0	1	0	0.2725	0	0
9	0.221199216928595	0.27	0.117503097415405	0	1	0.2725	1	1	1
9	0.221199216928595	0.28	0.117503097415405	0	1	0	0.2766	0	0
9	0.221199216928595	0.28	0.117503097415405	0	1	0.2766	1	1	1
9	0.221199216928595	0.29	0.117503097415405	0	1	0	0.2807	0	0
9	0.221199216928595	0.29	0.117503097415405	0	1	0.2807	1	1	1
9	0.221199216928595	0.3	0.117503097415405	0	1	0	0.285	0	0
9	0.221199216928595	0.3	0.117503097415405	0	1	0.285	1	1	1
9	0.221199216928595	0.31	0.117503097415405	0	1	0	0.2895	0	0
9	0.221199216928595	0.31	0.117503097415405	0	1	0.2895	1	1	1
9	0.221199216928595	0.32	0.117503097415405	0	1	0	0.294	0	0
9	0.221199216928595	0.32	0.117503097415405	0	1	0.294	1	1	1
9	0.221199216928595	0.33	0.117503097415405	0	1	0	0.2988	0	0
9	0.221199216928595	0.33	0.117503097415405	0	1	0.2988	1	1	1
9	0.221199216928595	0.34	0.117503097415405	0	1	0	0.3037	0	0
9	0.221199216928595	0.34	0.117503097415405	0	1	0.3037	1	1	1
9	0.221199216928595	0.35	0.117503097415405	0	1	0	0.3087	0	0
9	0.221199216928595	0.35	0.117503097415405	0	1	0.3087	1	1	1
9	0.221199216928595	0.36	0.117503097415405	0	1	0	0.3139	0	0
9	0.221199216928595	0.36	0.117503097415405	0	1	0.3139	1	1	1
9	0.221199216928595	0.37	0.117503097415405	0	1	0	0.3193	0	0
9	0.221199216928595	0.37	0.117503097415405	0	1	0.3193	1	1	1
9	0.221199216928595	0.38	0.117503097415405	0	1	0	0.3249	0	0
9	0.221199216928595	0.38	0.117503097415405	0	1	0.3249	1	1	1
9	0.221199216928595	0.39	0.117503097415405	0	1	0	0.3307	0	0
9	0.221199216928595	0.39	0.117503097415405	0	1	0.3307	1	1	1
9	0.221199216928595	0.4	0.117503097415405	0	1	0	0.3367	0	0
9	0.221199216928595	0.4	0.117503097415405	0	1	0.3367	1	1	1
9	0.221199216928595	0.41	0.117503097415405	0	1	0	0.343	0	0
9	0.221199216928595	0.41	0.117503097415405	0	1	0.343	1	1	1
9	0.221199216928595	0.42	0.117503097415405	0	1	0	0.3495	0	0
9	0.221199216928595	0.42	0.117503097415405	0	1	0.3495	1	1	1
9	0.221199216928595	0.43	0.117503097415405	0	1	0	0.3562	0	0
9	0.221199216928595	0.43	0.117503097415405	0	1	0.3562	1	1	1
9	0.221199216928595	0.44	0.117503097415405	0	1	0	0.3632	0	0
9	0.221199216928595	0.44	0.117503097415405	0	1	0.3632	1	1	1
9	0.221199216928595	0.45	0.117503097415405	0	1	0	0.3705	0	0
9	0.221199216928595	0.45	0.117503097415405	0	1	0.3705	1	1	1
9	0.221199216928595	0.46	0.117503097415405	0	1	0	0.3781	0	0
9	0.221199216928595	0.46	0.117503097415405	0	1	0.3781	1	1	1
9	0.221199216928595	0.47	0.117503097415405	0	1	0	0.386	0	0
9	0.221199216928595	0.47	0.117503097415405	0	1	0.386	1	1	1
9	0.221199216928595	0.48	0.117503097415405	0	1	0	0.3942	0	0
9	0.221199216928595	0.48	0.117503097415405	0	1	0.3942	1	1	1
9	0.221199216928595	0.49	0.117503097415405	0	1	0	0.4029	0	0
9	0.221199216928595	0.49	0.117503097415405	0	1	0.4029	1	1	1
9	0.221199216928595	0.5	0.117503097415405	0	1	0	0.4119	0	0
9	0.221199216928595	0.5	0.117503097415405	0	1	0.4119	1	1	1
9	0.221199216928595	0.51	0.117503097415405	0	1	0	0.4213	0	0
9	0.221199216928595	0.51	0.117503097415405	0	1	0.4213	1	1	1
9	0.221199216928595	0.52	0.117503097415405	0	1	0	0.4312	0	0
9	0.221199216928595	0.52	0.117503097415405	0	1	0.4312	1	1	1
9	0.221199216928595	0.53	0.117503097415405	0	1	0	0.4416	0	0
9	0.221199216928595	0.53	0.117503097415405	0	1	0.4416	1	1	1
9	0.221199216928595	0.54	0.117503097415405	0	1	0	0.4525	0	0
9	0.221199216928595	0.54	0.117503097415405	0	1	0.4525	1	1	1
9	0.221199216928595	0.55	0.117503097415405	0	1	0	0.464	0	0
9	0.221199216928595	0.55	0.117503097415405	0	1	0.464	1	1	1
9	0.221199216928595	0.56	0.117503097415405	0	1	0	0.4761	0	0
9	0.221199216928595	0.56	0.117503097415405	0	1	0.4761	1	1	1
9	0.221199216928595	0.57	0.117503097415405	0	1	0	0.4889	0	0
9	0.221199216928595	0.57	0.117503097415405	0	1	0.4889	1	1	1
9	0.221199216928595	0.58	0.117503097415405	0	1	0	0.5024	0	0
9	0.221199216928595	0.58	0.117503097415405	0	1	0.5024	1	1	1
9	0.221199216928595	0.59	0.117503097415405	0	1	0	0.5166	0	0
9	0.221199216928595	0.59	0.117503097415405	0	1	0.5166	1	1	1
9	0.221199216928595	0.6	0.117503097415405	0	1	0	0.5318	0	0
9	0.221199216928595	0.6	0.117503097415405	0	1	0.5318	1	1	1
9	0.221199216928595	0.61	0.117503097415405	0	1	0	0.5479	0	0
9	0.221199216928595	0.61	0.117503097415405	0	1	0.5479	1	1	1
9	0.221199216928595	0.62	0.117503097415405	0	1	0	0.5651	0	0
9	0.221199216928595	0.62	0.117503097415405	0	1	0.5651	1	1	1
9	0.221199216928595	0.63	0.117503097415405	0	1	0	0.5834	0	0
9	0.221199216928595	0.63	0.117503097415405	0	1	0.5834	1	1	1
9	0.221199216928595	0.64	0.117503097415405	0	1	0	0.6031	0	0
9	0.221199216928595	0.64	0.117503097415405	0	1	0.6031	1	1	1
9	0.221199216928595	0.65	0.117503097415405	0	1	0	0.6241	0	0
9	0.221199216928595	0.65	0.117503097415405	0	1	0.6241	1	1	1
9	0.221199216928595	0.66	0.117503097415405	0	1	0	0.6468	0	0
9	0.221199216928595	0.66	0.117503097415405	0	1	0.6468	1	1	1
9	0.221199216928595	0.67	0.117503097415405	0	1	0	0.6713	0	0
9	0.221199216928595	0.67	0.117503097415405	0	1	0.6713	1	1	1
9	0.221199216928595	0.68	0.117503097415405	0	1	0	0.6979	0	0
9	0.221199216928595	0.68	0.117503097415405	0	1	0.6979	1	1	1
9	0.221199216928595	0.69	0.117503097415405	0	1	0	0.7269	0	0
9	0.221199216928595	0.69	0.117503097415405	0	1	0.7269	1	1	1
9	0.221199216928595	0.7	0.117503097415405	0	1	0	0.7586	0	0
9	0.221199216928595	0.7	0.117503097415405	0	1	0.7586	1	1	1
9	0.221199216928595	0.71	0.117503097415405	0	1	0	0.7935	0	0
9	0.221199216928595	0.71	0.117503097415405	0	1	0.7935	1	1	1
9	0.221199216928595	0.72	0.117503097415405	0	1	0	0.8321	0	0
9	0.221199216928595	0.72	0.117503097415405	0	1	0.8321	1	1	1
9	0.221199216928595	0.73	0.117503097415405	0	1	0	0.8751	0	0
9	0.221199216928595	0.73	0.117503097415405	0	1	0.8751	1	1	1
9	0.221199216928595	0.74	0.117503097415405	0	1	0	0.9235	0	0
9	0.221199216928595	0.74	0.117503097415405	0	1	0.9235	1	1	1
9	0.221199216928595	0.75	0.117503097415405	0	1	0	0.9785	0	0
9	0.221199216928595	0.75	0.117503097415405	0	1	0.9785	1	1	1
9	0.221199216928595	0.76	0.117503097415405	0	1	0	1	0	0
9	0.221199216928595	0.77	0.117503097415405	0	1	0	1	0	0
9	0.221199216928595	0.78	0.117503097415405	0	1	0	1	0	0
9	0.221199216928595	0.79	0.117503097415405	0	1	0	1	0	0
9	0.221199216928595	0.8	0.117503097415405	0	1	0	1	0	0
9	0.221199216928595	0.81	0.117503097415405	0	1	0	1	0	0
9	0.221199216928595	0.82	0.117503097415405	0	1	0	1	0	0
9	0.221199216928595	0.83	0.117503097415405	0	1	0	1	0	0
9	0.221199216928595	0.84	0.117503097415405	0	1	0	1	0	0
9	0.221199216928595	0.85	0.117503097415405	0	1	0	1	0	0
9	0.221199216928595	0.86	0.117503097415405	0	1	0	1	0	0
9	0.221199216928595	0.87	0.117503097415405	0	1	0	1	0	0
9	0.221199216928595	0.88	0.117503097415405	0	1	0	1	0	0
9	0.221199216928595	0.89	0.117503097415405	0	1	0	1	0	0
9	0.221199216928595	0.9	0.117503097415405	0	1	0	1	0	0
9	0.221199216928595	0.91	0.117503097415405	0	1	0	1	0	0
9	0.221199216928595	0.92	0.117503097415405	0	1	0	1	0	0
9	0.221199216928595	0.93	0.117503097415405	0	1	0	1	0	0
9	0.221199216928595	0.94	0.117503097415405	0	1	0	1	0	0
9	0.221199216928595	0.95	0.117503097415405	0	1	0	1	0	0
9	0.221199216928595	0.96	0.117503097415405	0	1	0	1	0	0
9	0.221199216928595	0.97	0.117503097415405	0	1	0	1	0	0
9	0.221199216928595	0.98	0.117503097415405	0	1	0	1	0	0
9	0.221199216928595	0.99	0.117503097415405	0	1	0	1	0	0
9	0.221199216928595	1	0.117503097415405	0	1	0	1	0	0
10	0.221199216928595	0.01	0.117503097415405	0	1	0	0.1874	0	0
10	0.221199216928595	0.01	0.117503097415405	0	1	0.1874	1	1	1
10	0.221199216928595	0.02	0.117503097415405	0	1	0	0.1895	0	0
10	0.221199216928595	0.02	0.117503097415405	0	1	0.1895	1	1	1
10	0.221199216928595	0.03	0.117503097415405	0	1	0	0.1915	0	0
10	0.221199216928595	0.03	0.117503097415405	0	1	0.1915	1	1	1
10	0.221199216928595	0.04	0.117503097415405	0	1	0	0.1937	0	0
10	0.221199216928595	0.04	0.117503097415405	0	1	0.1937	1	1	1
10	0.221199216928595	0.05	0.117503097415405	0	1	0	0.1958	0	0
10	0.221199216928595	0.05	0.117503097415405	0	1	0.1958	1	1	1
10	0.221199216928595	0.06	0.117503097415405	0	1	0	0.198	0	0
10	0.221199216928595	0.06	0.117503097415405	0	1	0.198	1	1	1
10	0.221199216928595	0.07	0.117503097415405	0	1	0	0.2003	0	0
10	0.221199216928595	0.07	0.117503097415405	0	1	0.2003	1	1	1
10	0.221199216928595	0.08	0.117503097415405	0	1	0	0.2026	0	0
10	0.221199216928595	0.08	0.117503097415405	0	1	0.2026	1	1	1
10	0.221199216928595	0.09	0.117503097415405	0	1	0	0.205	0	0
10	0.221199216928595	0.09	0.117503097415405	0	1	0.205	1	1	1
10	0.221199216928595	0.1	0.117503097415405	0	1	0	0.2074	0	0
10	0.221199216928595	0.1	0.117503097415405	0	1	0.2074	1	1	1
10	0.221199216928595	0.11	0.117503097415405	0	1	0	0.2099	0	0
10	0.221199216928595	0.11	0.117503097415405	0	1	0.2099	1	1	1
10	0.221199216928595	0.12	0.117503097415405	0	1	0	0.2124	0	0
10	0.221199216928595	0.12	0.117503097415405	0	1	0.2124	1	1	1
10	0.221199216928595	0.13	0.117503097415405	0	1	0	0.215	0	0
10	0.221199216928595	0.13	0.117503097415405	0	1	0.215	1	1	1
10	0.221199216928595	0.14	0.117503097415405	0	1	0	0.2177	0	0
10	0.221199216928595	0.14	0.117503097415405	0	1	0.2177	1	1	1
10	0.221199216928595	0.15	0.117503097415405	0	1	0	0.2205	0	0
10	0.221199216928595	0.15	0.117503097415405	0	1	0.2205	1	1	1
10	0.221199216928595	0.16	0.117503097415405	0	1	0	0.2233	0	0
10	0.221199216928595	0.16	0.117503097415405	0	1	0.2233	1	1	1
10	0.221199216928595	0.17	0.117503097415405	0	1	0	0.2261	0	0
10	0.221199216928595	0.17	0.117503097415405	0	1	0.2261	1	1	1
10	0.221199216928595	0.18	0.117503097415405	0	1	0	0.2291	0	0
10	0.221199216928595	0.18	0.117503097415405	0	1	0.2291	1	1	1
10	0.221199216928595	0.19	0.117503097415405	0	1	0	0.2322	0	0
10	0.221199216928595	0.19	0.117503097415405	0	1	0.2322	1	1	1
10	0.221199216928595	0.2	0.117503097415405	0	1	0	0.2353	0	0
10	0.221199216928595	0.2	0.117503097415405	0	1	0.2353	1	1	1
10	0.221199216928595	0.21	0.117503097415405	0	1	0	0.2385	0	0
10	0.221199216928595	0.21	0.117503097415405	0	1	0.2385	1	1	1
10	0.221199216928595	0.22	0.117503097415405	0	1	0	0.2418	0	0
10	0.221199216928595	0.22	0.117503097415405	0	1	0.2418	1	1	1
10	0.221199216928595	0.23	0.117503097415405	0	1	0	0.2452	0	0
10	0.221199216928595	0.23	0.117503097415405	0	1	0.2452	1	1	1
10	0.221199216928595	0.24	0.117503097415405	0	1	0	0.2487	0	0
10	0.221199216928595	0.24	0.117503097415405	0	1	0.2487	1	1	1
10	0.221199216928595	0.25	0.117503097415405	0	1	0	0.2523	0	0
10	0.221199216928595	0.25	0.117503097415405	0	1	0.2523	1	1	1
10	0.221199216928595	0.26	0.117503097415405	0	1	0	0.256	0	0
10	0.221199216928595	0.26	0.117503097415405	0	1	0.256	1	1	1
10	0.221199216928595	0.27	0.117503097415405	0	1	0	0.2598	0	0
10	0.221199216928595	0.27	0.117503097415405	0	1	0.2598	1	1	1
10	0.221199216928595	0.28	0.117503097415405	0	1	0	0.2637	0	0
10	0.221199216928595	0.28	0.117503097415405	0	1	0.2637	1	1	1
10	0.221199216928595	0.29	0.117503097415405	0	1	0	0.2677	0	0
10	0.221199216928595	0.29	0.117503097415405	0	1	0.2677	1	1	1
10	0.221199216928595	0.3	0.117503097415405	0	1	0	0.2719	0	0
10	0.221199216928595	0.3	0.117503097415405	0	1	0.2719	1	1	1
10	0.221199216928595	0.31	0.117503097415405	0	1	0	0.2762	0	0
10	0.221199216928595	0.31	0.117503097415405	0	1	0.2762	1	1	1
10	0.221199216928595	0.32	0.117503097415405	0	1	0	0.2807	0	0
10	0.221199216928595	0.32	0.117503097415405	0	1	0.2807	1	1	1
10	0.221199216928595	0.33	0.117503097415405	0	1	0	0.2853	0	0
10	0.221199216928595	0.33	0.117503097415405	0	1	0.2853	1	1	1
10	0.221199216928595	0.34	0.117503097415405	0	1	0	0.29	0	0
10	0.221199216928595	0.34	0.117503097415405	0	1	0.29	1	1	1
10	0.221199216928595	0.35	0.117503097415405	0	1	0	0.295	0	0
10	0.221199216928595	0.35	0.117503097415405	0	1	0.295	1	1	1
10	0.221199216928595	0.36	0.117503097415405	0	1	0	0.3	0	0
10	0.221199216928595	0.36	0.117503097415405	0	1	0.3	1	1	1
10	0.221199216928595	0.37	0.117503097415405	0	1	0	0.3053	0	0
10	0.221199216928595	0.37	0.117503097415405	0	1	0.3053	1	1	1
10	0.221199216928595	0.38	0.117503097415405	0	1	0	0.3108	0	0
10	0.221199216928595	0.38	0.117503097415405	0	1	0.3108	1	1	1
10	0.221199216928595	0.39	0.117503097415405	0	1	0	0.3164	0	0
10	0.221199216928595	0.39	0.117503097415405	0	1	0.3164	1	1	1
10	0.221199216928595	0.4	0.117503097415405	0	1	0	0.3223	0	0
10	0.221199216928595	0.4	0.117503097415405	0	1	0.3223	1	1	1
10	0.221199216928595	0.41	0.117503097415405	0	1	0	0.3284	0	0
10	0.221199216928595	0.41	0.117503097415405	0	1	0.3284	1	1	1
10	0.221199216928595	0.42	0.117503097415405	0	1	0	0.3348	0	0
10	0.221199216928595	0.42	0.117503097415405	0	1	0.3348	1	1	1
10	0.221199216928595	0.43	0.117503097415405	0	1	0	0.3414	0	0
10	0.221199216928595	0.43	0.117503097415405	0	1	0.3414	1	1	1
10	0.221199216928595	0.44	0.117503097415405	0	1	0	0.3483	0	0
10	0.221199216928595	0.44	0.117503097415405	0	1	0.3483	1	1	1
10	0.221199216928595	0.45	0.117503097415405	0	1	0	0.3554	0	0
10	0.221199216928595	0.45	0.117503097415405	0	1	0.3554	1	1	1
10	0.221199216928595	0.46	0.117503097415405	0	1	0	0.3629	0	0
10	0.221199216928595	0.46	0.117503097415405	0	1	0.3629	1	1	1
10	0.221199216928595	0.47	0.117503097415405	0	1	0	0.3707	0	0
10	0.221199216928595	0.47	0.117503097415405	0	1	0.3707	1	1	1
10	0.221199216928595	0.48	0.117503097415405	0	1	0	0.3789	0	0
10	0.221199216928595	0.48	0.117503097415405	0	1	0.3789	1	1	1
10	0.221199216928595	0.49	0.117503097415405	0	1	0	0.3874	0	0
10	0.221199216928595	0.49	0.117503097415405	0	1	0.3874	1	1	1
10	0.221199216928595	0.5	0.117503097415405	0	1	0	0.3963	0	0
10	0.221199216928595	0.5	0.117503097415405	0	1	0.3963	1	1	1
10	0.221199216928595	0.51	0.117503097415405	0	1	0	0.4057	0	0
10	0.221199216928595	0.51	0.117503097415405	0	1	0.4057	1	1	1
10	0.221199216928595	0.52	0.117503097415405	0	1	0	0.4155	0	0
10	0.221199216928595	0.52	0.117503097415405	0	1	0.4155	1	1	1
10	0.221199216928595	0.53	0.117503097415405	0	1	0	0.4259	0	0
10	0.221199216928595	0.53	0.117503097415405	0	1	0.4259	1	1	1
10	0.221199216928595	0.54	0.117503097415405	0	1	0	0.4368	0	0
10	0.221199216928595	0.54	0.117503097415405	0	1	0.4368	1	1	1
10	0.221199216928595	0.55	0.117503097415405	0	1	0	0.4483	0	0
10	0.221199216928595	0.55	0.117503097415405	0	1	0.4483	1	1	1
10	0.221199216928595	0.56	0.117503097415405	0	1	0	0.4604	0	0
10	0.221199216928595	0.56	0.117503097415405	0	1	0.4604	1	1	1
10	0.221199216928595	0.57	0.117503097415405	0	1	0	0.4733	0	0
10	0.221199216928595	0.57	0.117503097415405	0	1	0.4733	1	1	1
10	0.221199216928595	0.58	0.117503097415405	0	1	0	0.4869	0	0
10	0.221199216928595	0.58	0.117503097415405	0	1	0.4869	1	1	1
10	0.221199216928595	0.59	0.117503097415405	0	1	0	0.5013	0	0
10	0.221199216928595	0.59	0.117503097415405	0	1	0.5013	1	1	1
10	0.221199216928595	0.6	0.117503097415405	0	1	0	0.5167	0	0
10	0.221199216928595	0.6	0.117503097415405	0	1	0.5167	1	1	1
10	0.221199216928595	0.61	0.117503097415405	0	1	0	0.5331	0	0
10	0.221199216928595	0.61	0.117503097415405	0	1	0.5331	1	1	1
10	0.221199216928595	0.62	0.117503097415405	0	1	0	0.5507	0	0
10	0.221199216928595	0.62	0.117503097415405	0	1	0.5507	1	1	1
10	0.221199216928595	0.63	0.117503097415405	0	1	0	0.5696	0	0
10	0.221199216928595	0.63	0.117503097415405	0	1	0.5696	1	1	1
10	0.221199216928595	0.64	0.117503097415405	0	1	0	0.5898	0	0
10	0.221199216928595	0.64	0.117503097415405	0	1	0.5898	1	1	1
10	0.221199216928595	0.65	0.117503097415405	0	1	0	0.6117	0	0
10	0.221199216928595	0.65	0.117503097415405	0	1	0.6117	1	1	1
10	0.221199216928595	0.66	0.117503097415405	0	1	0	0.6355	0	0
10	0.221199216928595	0.66	0.117503097415405	0	1	0.6355	1	1	1
10	0.221199216928595	0.67	0.117503097415405	0	1	0	0.6613	0	0
10	0.221199216928595	0.67	0.117503097415405	0	1	0.6613	1	1	1
10	0.221199216928595	0.68	0.117503097415405	0	1	0	0.6896	0	0
10	0.221199216928595	0.68	0.117503097415405	0	1	0.6896	1	1	1
10	0.221199216928595	0.69	0.117503097415405	0	1	0	0.7206	0	0
10	0.221199216928595	0.69	0.117503097415405	0	1	0.7206	1	1	1
10	0.221199216928595	0.7	0.117503097415405	0	1	0	0.7551	0	0
10	0.221199216928595	0.7	0.117503097415405	0	1	0.7551	1	1	1
10	0.221199216928595	0.71	0.117503097415405	0	1	0	0.7934	0	0
10	0.221199216928595	0.71	0.117503097415405	0	1	0.7934	1	1	1
10	0.221199216928595	0.72	0.117503097415405	0	1	0	0.8366	0	0
10	0.221199216928595	0.72	0.117503097415405	0	1	0.8366	1	1	1
10	0.221199216928595	0.73	0.117503097415405	0	1	0	0.8858	0	0
10	0.221199216928595	0.73	0.117503097415405	0	1	0.8858	1	1	1
10	0.221199216928595	0.74	0.117503097415405	0	1	0	0.9425	0	0
10	0.221199216928595	0.74	0.117503097415405	0	1	0.9425	1	1	1
10	0.221199216928595	0.75	0.117503097415405	0	1	0	1	0	0
10	0.221199216928595	0.76	0.117503097415405	0	1	0	1	0	0
10	0.221199216928595	0.77	0.117503097415405	0	1	0	1	0	0
10	0.221199216928595	0.78	0.117503097415405	0	1	0	1	0	0
10	0.221199216928595	0.79	0.117503097415405	0	1	0	1	0	0
10	0.221199216928595	0.8	0.117503097415405	0	1	0	1	0	0
10	0.221199216928595	0.81	0.117503097415405	0	1	0	1	0	0
10	0.221199216928595	0.82	0.117503097415405	0	1	0	1	0	0
10	0.221199216928595	0.83	0.117503097415405	0	1	0	1	0	0
10	0.221199216928595	0.84	0.117503097415405	0	1	0	1	0	0
10	0.221199216928595	0.85	0.117503097415405	0	1	0	1	0	0
10	0.221199216928595	0.86	0.117503097415405	0	1	0	1	0	0
10	0.221199216928595	0.87	0.117503097415405	0	1	0	1	0	0
10	0.221199216928595	0.88	0.117503097415405	0	1	0	1	0	0
10	0.221199216928595	0.89	0.117503097415405	0	1	0	1	0	0
10	0.221199216928595	0.9	0.117503097415405	0	1	0	1	0	0
10	0.221199216928595	0.91	0.117503097415405	0	1	0	1	0	0
10	0.221199216928595	0.92	0.117503097415405	0	1	0	1	0	0
10	0.221199216928595	0.93	0.117503097415405	0	1	0	1	0	0
10	0.221199216928595	0.94	0.117503097415405	0	1	0	1	0	0
10	0.221199216928595	0.95	0.117503097415405	0	1	0	1	0	0
10	0.221199216928595	0.96	0.117503097415405	0	1	0	1	0	0
10	0.221199216928595	0.97	0.117503097415405	0	1	0	1	0	0
10	0.221199216928595	0.98	0.117503097415405	0	1	0	1	0	0
10	0.221199216928595	0.99	0.117503097415405	0	1	0	1	0	0
10	0.221199216928595	1	0.117503097415405	0	1	0	1	0	0
11	0.221199216928595	0.01	0.117503097415405	0	1	0	0.1792	0	0
11	0.221199216928595	0.01	0.117503097415405	0	1	0.1792	1	1	1
11	0.221199216928595	0.02	0.117503097415405	0	1	0	0.1812	0	0
11	0.221199216928595	0.02	0.117503097415405	0	1	0.1812	1	1	1
11	0.221199216928595	0.03	0.117503097415405	0	1	0	0.1832	0	0
11	0.221199216928595	0.03	0.117503097415405	0	1	0.1832	1	1	1
11	0.221199216928595	0.04	0.117503097415405	0	1	0	0.1852	0	0
11	0.221199216928595	0.04	0.117503097415405	0	1	0.1852	1	1	1
11	0.221199216928595	0.05	0.117503097415405	0	1	0	0.1873	0	0
11	0.221199216928595	0.05	0.117503097415405	0	1	0.1873	1	1	1
11	0.221199216928595	0.06	0.117503097415405	0	1	0	0.1895	0	0
11	0.221199216928595	0.06	0.117503097415405	0	1	0.1895	1	1	1
11	0.221199216928595	0.07	0.117503097415405	0	1	0	0.1917	0	0
11	0.221199216928595	0.07	0.117503097415405	0	1	0.1917	1	1	1
11	0.221199216928595	0.08	0.117503097415405	0	1	0	0.1939	0	0
11	0.221199216928595	0.08	0.117503097415405	0	1	0.1939	1	1	1
11	0.221199216928595	0.09	0.117503097415405	0	1	0	0.1962	0	0
11	0.221199216928595	0.09	0.117503097415405	0	1	0.1962	1	1	1
11	0.221199216928595	0.1	0.117503097415405	0	1	0	0.1986	0	0
11	0.221199216928595	0.1	0.117503097415405	0	1	0.1986	1	1	1
11	0.221199216928595	0.11	0.117503097415405	0	1	0	0.201	0	0
11	0.221199216928595	0.11	0.117503097415405	0	1	0.201	1	1	1
11	0.221199216928595	0.12	0.117503097415405	0	1	0	0.2034	0	0
11	0.221199216928595	0.12	0.117503097415405	0	1	0.2034	1	1	1
11	0.221199216928595	0.13	0.117503097415405	0	1	0	0.206	0	0
11	0.221199216928595	0.13	0.117503097415405	0	1	0.206	1	1	1
11	0.221199216928595	0.14	0.117503097415405	0	1	0	0.2086	0	0
11	0.221199216928595	0.14	0.117503097415405	0	1	0.2086	1	1	1
11	0.221199216928595	0.15	0.117503097415405	0	1	0	0.2112	0	0
11	0.221199216928595	0.15	0.117503097415405	0	1	0.2112	1	1	1
11	0.221199216928595	0.16	0.117503097415405	0	1	0	0.214	0	0
11	0.221199216928595	0.16	0.117503097415405	0	1	0.214	1	1	1
11	0.221199216928595	0.17	0.117503097415405	0	1	0	0.2168	0	0
11	0.221199216928595	0.17	0.117503097415405	0	1	0.2168	1	1	1
11	0.221199216928595	0.18	0.117503097415405	0	1	0	0.2196	0	0
11	0.221199216928595	0.18	0.117503097415405	0	1	0.2196	1	1	1
11	0.221199216928595	0.19	0.117503097415405	0	1	0	0.2226	0	0
11	0.221199216928595	0.19	0.117503097415405	0	1	0.2226	1	1	1
11	0.221199216928595	0.2	0.117503097415405	0	1	0	0.2256	0	0
11	0.221199216928595	0.2	0.117503097415405	0	1	0.2256	1	1	1
11	0.221199216928595	0.21	0.117503097415405	0	1	0	0.2288	0	0
11	0.221199216928595	0.21	0.117503097415405	0	1	0.2288	1	1	1
11	0.221199216928595	0.22	0.117503097415405	0	1	0	0.232	0	0
11	0.221199216928595	0.22	0.117503097415405	0	1	0.232	1	1	1
11	0.221199216928595	0.23	0.117503097415405	0	1	0	0.2353	0	0
11	0.221199216928595	0.23	0.117503097415405	0	1	0.2353	1	1	1
11	0.221199216928595	0.24	0.117503097415405	0	1	0	0.2387	0	0
11	0.221199216928595	0.24	0.117503097415405	0	1	0.2387	1	1	1
11	0.221199216928595	0.25	0.117503097415405	0	1	0	0.2422	0	0
11	0.221199216928595	0.25	0.117503097415405	0	1	0.2422	1	1	1
11	0.221199216928595	0.26	0.117503097415405	0	1	0	0.2458	0	0
11	0.221199216928595	0.26	0.117503097415405	0	1	0.2458	1	1	1
11	0.221199216928595	0.27	0.117503097415405	0	1	0	0.2495	0	0
11	0.221199216928595	0.27	0.117503097415405	0	1	0.2495	1	1	1
11	0.221199216928595	0.28	0.117503097415405	0	1	0	0.2533	0	0
11	0.221199216928595	0.28	0.117503097415405	0	1	0.2533	1	1	1
11	0.221199216928595	0.29	0.117503097415405	0	1	0	0.2573	0	0
11	0.221199216928595	0.29	0.117503097415405	0	1	0.2573	1	1	1
11	0.221199216928595	0.3	0.117503097415405	0	1	0	0.2614	0	0
11	0.221199216928595	0.3	0.117503097415405	0	1	0.2614	1	1	1
11	0.221199216928595	0.31	0.117503097415405	0	1	0	0.2656	0	0
11	0.221199216928595	0.31	0.117503097415405	0	1	0.2656	1	1	1
11	0.221199216928595	0.32	0.117503097415405	0	1	0	0.27	0	0
11	0.221199216928595	0.32	0.117503097415405	0	1	0.27	1	1	1
11	0.221199216928595	0.33	0.117503097415405	0	1	0	0.2745	0	0
11	0.221199216928595	0.33	0.117503097415405	0	1	0.2745	1	1	1
11	0.221199216928595	0.34	0.117503097415405	0	1	0	0.2791	0	0
11	0.221199216928595	0.34	0.117503097415405	0	1	0.2791	1	1	1
11	0.221199216928595	0.35	0.117503097415405	0	1	0	0.284	0	0
11	0.221199216928595	0.35	0.117503097415405	0	1	0.284	1	1	1
11	0.221199216928595	0.36	0.117503097415405	0	1	0	0.289	0	0
11	0.221199216928595	0.36	0.117503097415405	0	1	0.289	1	1	1
11	0.221199216928595	0.37	0.117503097415405	0	1	0	0.2942	0	0
11	0.221199216928595	0.37	0.117503097415405	0	1	0.2942	1	1	1
11	0.221199216928595	0.38	0.117503097415405	0	1	0	0.2995	0	0
11	0.221199216928595	0.38	0.117503097415405	0	1	0.2995	1	1	1
11	0.221199216928595	0.39	0.117503097415405	0	1	0	0.3051	0	0
11	0.221199216928595	0.39	0.117503097415405	0	1	0.3051	1	1	1
11	0.221199216928595	0.4	0.117503097415405	0	1	0	0.3109	0	0
11	0.221199216928595	0.4	0.117503097415405	0	1	0.3109	1	1	1
11	0.221199216928595	0.41	0.117503097415405	0	1	0	0.3169	0	0
11	0.221199216928595	0.41	0.117503097415405	0	1	0.3169	1	1	1
11	0.221199216928595	0.42	0.117503097415405	0	1	0	0.3232	0	0
11	0.221199216928595	0.42	0.117503097415405	0	1	0.3232	1	1	1
11	0.221199216928595	0.43	0.117503097415405	0	1	0	0.3298	0	0
11	0.221199216928595	0.43	0.117503097415405	0	1	0.3298	1	1	1
11	0.221199216928595	0.44	0.117503097415405	0	1	0	0.3366	0	0
11	0.221199216928595	0.44	0.117503097415405	0	1	0.3366	1	1	1
11	0.221199216928595	0.45	0.117503097415405	0	1	0	0.3437	0	0
11	0.221199216928595	0.45	0.117503097415405	0	1	0.3437	1	1	1
11	0.221199216928595	0.46	0.117503097415405	0	1	0	0.3511	0	0
11	0.221199216928595	0.46	0.117503097415405	0	1	0.3511	1	1	1
11	0.221199216928595	0.47	0.117503097415405	0	1	0	0.3589	0	0
11	0.221199216928595	0.47	0.117503097415405	0	1	0.3589	1	1	1
11	0.221199216928595	0.48	0.117503097415405	0	1	0	0.367	0	0
11	0.221199216928595	0.48	0.117503097415405	0	1	0.367	1	1	1
11	0.221199216928595	0.49	0.117503097415405	0	1	0	0.3755	0	0
11	0.221199216928595	0.49	0.117503097415405	0	1	0.3755	1	1	1
11	0.221199216928595	0.5	0.117503097415405	0	1	0	0.3844	0	0
11	0.221199216928595	0.5	0.117503097415405	0	1	0.3844	1	1	1
11	0.221199216928595	0.51	0.117503097415405	0	1	0	0.3938	0	0
11	0.221199216928595	0.51	0.117503097415405	0	1	0.3938	1	1	1
11	0.221199216928595	0.52	0.117503097415405	0	1	0	0.4037	0	0
11	0.221199216928595	0.52	0.117503097415405	0	1	0.4037	1	1	1
11	0.221199216928595	0.53	0.117503097415405	0	1	0	0.4141	0	0
11	0.221199216928595	0.53	0.117503097415405	0	1	0.4141	1	1	1
11	0.221199216928595	0.54	0.117503097415405	0	1	0	0.4251	0	0
11	0.221199216928595	0.54	0.117503097415405	0	1	0.4251	1	1	1
11	0.221199216928595	0.55	0.117503097415405	0	1	0	0.4367	0	0
11	0.221199216928595	0.55	0.117503097415405	0	1	0.4367	1	1	1
11	0.221199216928595	0.56	0.117503097415405	0	1	0	0.449	0	0
11	0.221199216928595	0.56	0.117503097415405	0	1	0.449	1	1	1
11	0.221199216928595	0.57	0.117503097415405	0	1	0	0.4621	0	0
11	0.221199216928595	0.57	0.117503097415405	0	1	0.4621	1	1	1
11	0.221199216928595	0.58	0.117503097415405	0	1	0	0.476	0	0
11	0.221199216928595	0.58	0.117503097415405	0	1	0.476	1	1	1
11	0.221199216928595	0.59	0.117503097415405	0	1	0	0.4908	0	0
11	0.221199216928595	0.59	0.117503097415405	0	1	0.4908	1	1	1
11	0.221199216928595	0.6	0.117503097415405	0	1	0	0.5066	0	0
11	0.221199216928595	0.6	0.117503097415405	0	1	0.5066	1	1	1
11	0.221199216928595	0.61	0.117503097415405	0	1	0	0.5236	0	0
11	0.221199216928595	0.61	0.117503097415405	0	1	0.5236	1	1	1
11	0.221199216928595	0.62	0.117503097415405	0	1	0	0.5418	0	0
11	0.221199216928595	0.62	0.117503097415405	0	1	0.5418	1	1	1
11	0.221199216928595	0.63	0.117503097415405	0	1	0	0.5615	0	0
11	0.221199216928595	0.63	0.117503097415405	0	1	0.5615	1	1	1
11	0.221199216928595	0.64	0.117503097415405	0	1	0	0.5828	0	0
11	0.221199216928595	0.64	0.117503097415405	0	1	0.5828	1	1	1
11	0.221199216928595	0.65	0.117503097415405	0	1	0	0.606	0	0
11	0.221199216928595	0.65	0.117503097415405	0	1	0.606	1	1	1
11	0.221199216928595	0.66	0.117503097415405	0	1	0	0.6313	0	0
11	0.221199216928595	0.66	0.117503097415405	0	1	0.6313	1	1	1
11	0.221199216928595	0.67	0.117503097415405	0	1	0	0.6591	0	0
11	0.221199216928595	0.67	0.117503097415405	0	1	0.6591	1	1	1
11	0.221199216928595	0.68	0.117503097415405	0	1	0	0.6899	0	0
11	0.221199216928595	0.68	0.117503097415405	0	1	0.6899	1	1	1
11	0.221199216928595	0.69	0.117503097415405	0	1	0	0.7243	0	0
11	0.221199216928595	0.69	0.117503097415405	0	1	0.7243	1	1	1
11	0.221199216928595	0.7	0.117503097415405	0	1	0	0.763	0	0
11	0.221199216928595	0.7	0.117503097415405	0	1	0.763	1	1	1
11	0.221199216928595	0.71	0.117503097415405	0	1	0	0.8071	0	0
11	0.221199216928595	0.71	0.117503097415405	0	1	0.8071	1	1	1
11	0.221199216928595	0.72	0.117503097415405	0	1	0	0.858	0	0
11	0.221199216928595	0.72	0.117503097415405	0	1	0.858	1	1	1
11	0.221199216928595	0.73	0.117503097415405	0	1	0	0.918	0	0
11	0.221199216928595	0.73	0.117503097415405	0	1	0.918	1	1	1
11	0.221199216928595	0.74	0.117503097415405	0	1	0	0.9907	0	0
11	0.221199216928595	0.74	0.117503097415405	0	1	0.9907	1	1	1
11	0.221199216928595	0.75	0.117503097415405	0	1	0	1	0	0
11	0.221199216928595	0.76	0.117503097415405	0	1	0	1	0	0
11	0.221199216928595	0.77	0.117503097415405	0	1	0	1	0	0
11	0.221199216928595	0.78	0.117503097415405	0	1	0	1	0	0
11	0.221199216928595	0.79	0.117503097415405	0	1	0	1	0	0
11	0.221199216928595	0.8	0.117503097415405	0	1	0	1	0	0
11	0.221199216928595	0.81	0.117503097415405	0	1	0	1	0	0
11	0.221199216928595	0.82	0.117503097415405	0	1	0	1	0	0
11	0.221199216928595	0.83	0.117503097415405	0	1	0	1	0	0
11	0.221199216928595	0.84	0.117503097415405	0	1	0	1	0	0
11	0.221199216928595	0.85	0.117503097415405	0	1	0	1	0	0
11	0.221199216928595	0.86	0.117503097415405	0	1	0	1	0	0
11	0.221199216928595	0.87	0.117503097415405	0	1	0	1	0	0
11	0.221199216928595	0.88	0.117503097415405	0	1	0	1	0	0
11	0.221199216928595	0.89	0.117503097415405	0	1	0	1	0	0
11	0.221199216928595	0.9	0.117503097415405	0	1	0	1	0	0
11	0.221199216928595	0.91	0.117503097415405	0	1	0	1	0	0
11	0.221199216928595	0.92	0.117503097415405	0	1	0	1	0	0
11	0.221199216928595	0.93	0.117503097415405	0	1	0	1	0	0
11	0.221199216928595	0.94	0.117503097415405	0	1	0	1	0	0
11	0.221199216928595	0.95	0.117503097415405	0	1	0	1	0	0
11	0.221199216928595	0.96	0.117503097415405	0	1	0	1	0	0
11	0.221199216928595	0.97	0.117503097415405	0	1	0	1	0	0
11	0.221199216928595	0.98	0.117503097415405	0	1	0	1	0	0
11	0.221199216928595	0.99	0.117503097415405	0	1	0	1	0	0
11	0.221199216928595	1	0.117503097415405	0	1	0	1	0	0
12	0.221199216928595	0.01	0.117503097415405	0	1	0	0.1725	0	0
12	0.221199216928595	0.01	0.117503097415405	0	1	0.1725	1	1	1
12	0.221199216928595	0.02	0.117503097415405	0	1	0	0.1744	0	0
12	0.221199216928595	0.02	0.117503097415405	0	1	0.1744	1	1	1
12	0.221199216928595	0.03	0.117503097415405	0	1	0	0.1763	0	0
12	0.221199216928595	0.03	0.117503097415405	0	1	0.1763	1	1	1
12	0.221199216928595	0.04	0.117503097415405	0	1	0	0.1783	0	0
12	0.221199216928595	0.04	0.117503097415405	0	1	0.1783	1	1	1
12	0.221199216928595	0.05	0.117503097415405	0	1	0	0.1804	0	0
12	0.221199216928595	0.05	0.117503097415405	0	1	0.1804	1	1	1
12	0.221199216928595	0.06	0.117503097415405	0	1	0	0.1825	0	0
12	0.221199216928595	0.06	0.117503097415405	0	1	0.1825	1	1	1
12	0.221199216928595	0.07	0.117503097415405	0	1	0	0.1846	0	0
12	0.221199216928595	0.07	0.117503097415405	0	1	0.1846	1	1	1
12	0.221199216928595	0.08	0.117503097415405	0	1	0	0.1868	0	0
12	0.221199216928595	0.08	0.117503097415405	0	1	0.1868	1	1	1
12	0.221199216928595	0.09	0.117503097415405	0	1	0	0.189	0	0
12	0.221199216928595	0.09	0.117503097415405	0	1	0.189	1	1	1
12	0.221199216928595	0.1	0.117503097415405	0	1	0	0.1913	0	0
12	0.221199216928595	0.1	0.117503097415405	0	1	0.1913	1	1	1
12	0.221199216928595	0.11	0.117503097415405	0	1	0	0.1937	0	0
12	0.221199216928595	0.11	0.117503097415405	0	1	0.1937	1	1	1
12	0.221199216928595	0.12	0.117503097415405	0	1	0	0.1961	0	0
12	0.221199216928595	0.12	0.117503097415405	0	1	0.1961	1	1	1
12	0.221199216928595	0.13	0.117503097415405	0	1	0	0.1985	0	0
12	0.221199216928595	0.13	0.117503097415405	0	1	0.1985	1	1	1
12	0.221199216928595	0.14	0.117503097415405	0	1	0	0.2011	0	0
12	0.221199216928595	0.14	0.117503097415405	0	1	0.2011	1	1	1
12	0.221199216928595	0.15	0.117503097415405	0	1	0	0.2037	0	0
12	0.221199216928595	0.15	0.117503097415405	0	1	0.2037	1	1	1
12	0.221199216928595	0.16	0.117503097415405	0	1	0	0.2063	0	0
12	0.221199216928595	0.16	0.117503097415405	0	1	0.2063	1	1	1
12	0.221199216928595	0.17	0.117503097415405	0	1	0	0.2091	0	0
12	0.221199216928595	0.17	0.117503097415405	0	1	0.2091	1	1	1
12	0.221199216928595	0.18	0.117503097415405	0	1	0	0.2119	0	0
12	0.221199216928595	0.18	0.117503097415405	0	1	0.2119	1	1	1
12	0.221199216928595	0.19	0.117503097415405	0	1	0	0.2148	0	0
12	0.221199216928595	0.19	0.117503097415405	0	1	0.2148	1	1	1
12	0.221199216928595	0.2	0.117503097415405	0	1	0	0.2178	0	0
12	0.221199216928595	0.2	0.117503097415405	0	1	0.2178	1	1	1
12	0.221199216928595	0.21	0.117503097415405	0	1	0	0.2208	0	0
12	0.221199216928595	0.21	0.117503097415405	0	1	0.2208	1	1	1
12	0.221199216928595	0.22	0.117503097415405	0	1	0	0.224	0	0
12	0.221199216928595	0.22	0.117503097415405	0	1	0.224	1	1	1
12	0.221199216928595	0.23	0.117503097415405	0	1	0	0.2272	0	0
12	0.221199216928595	0.23	0.117503097415405	0	1	0.2272	1	1	1
12	0.221199216928595	0.24	0.117503097415405	0	1	0	0.2306	0	0
12	0.221199216928595	0.24	0.117503097415405	0	1	0.2306	1	1	1
12	0.221199216928595	0.25	0.117503097415405	0	1	0	0.234	0	0
12	0.221199216928595	0.25	0.117503097415405	0	1	0.234	1	1	1
12	0.221199216928595	0.26	0.117503097415405	0	1	0	0.2375	0	0
12	0.221199216928595	0.26	0.117503097415405	0	1	0.2375	1	1	1
12	0.221199216928595	0.27	0.117503097415405	0	1	0	0.2412	0	0
12	0.221199216928595	0.27	0.117503097415405	0	1	0.2412	1	1	1
12	0.221199216928595	0.28	0.117503097415405	0	1	0	0.245	0	0
12	0.221199216928595	0.28	0.117503097415405	0	1	0.245	1	1	1
12	0.221199216928595	0.29	0.117503097415405	0	1	0	0.2489	0	0
12	0.221199216928595	0.29	0.117503097415405	0	1	0.2489	1	1	1
12	0.221199216928595	0.3	0.117503097415405	0	1	0	0.2529	0	0
12	0.221199216928595	0.3	0.117503097415405	0	1	0.2529	1	1	1
12	0.221199216928595	0.31	0.117503097415405	0	1	0	0.257	0	0
12	0.221199216928595	0.31	0.117503097415405	0	1	0.257	1	1	1
12	0.221199216928595	0.32	0.117503097415405	0	1	0	0.2613	0	0
12	0.221199216928595	0.32	0.117503097415405	0	1	0.2613	1	1	1
12	0.221199216928595	0.33	0.117503097415405	0	1	0	0.2658	0	0
12	0.221199216928595	0.33	0.117503097415405	0	1	0.2658	1	1	1
12	0.221199216928595	0.34	0.117503097415405	0	1	0	0.2704	0	0
12	0.221199216928595	0.34	0.117503097415405	0	1	0.2704	1	1	1
12	0.221199216928595	0.35	0.117503097415405	0	1	0	0.2752	0	0
12	0.221199216928595	0.35	0.117503097415405	0	1	0.2752	1	1	1
12	0.221199216928595	0.36	0.117503097415405	0	1	0	0.2801	0	0
12	0.221199216928595	0.36	0.117503097415405	0	1	0.2801	1	1	1
12	0.221199216928595	0.37	0.117503097415405	0	1	0	0.2852	0	0
12	0.221199216928595	0.37	0.117503097415405	0	1	0.2852	1	1	1
12	0.221199216928595	0.38	0.117503097415405	0	1	0	0.2906	0	0
12	0.221199216928595	0.38	0.117503097415405	0	1	0.2906	1	1	1
12	0.221199216928595	0.39	0.117503097415405	0	1	0	0.2961	0	0
12	0.221199216928595	0.39	0.117503097415405	0	1	0.2961	1	1	1
12	0.221199216928595	0.4	0.117503097415405	0	1	0	0.3019	0	0
12	0.221199216928595	0.4	0.117503097415405	0	1	0.3019	1	1	1
12	0.221199216928595	0.41	0.117503097415405	0	1	0	0.3079	0	0
12	0.221199216928595	0.41	0.117503097415405	0	1	0.3079	1	1	1
12	0.221199216928595	0.42	0.117503097415405	0	1	0	0.3141	0	0
12	0.221199216928595	0.42	0.117503097415405	0	1	0.3141	1	1	1
12	0.221199216928595	0.43	0.117503097415405	0	1	0	0.3206	0	0
12	0.221199216928595	0.43	0.117503097415405	0	1	0.3206	1	1	1
12	0.221199216928595	0.44	0.117503097415405	0	1	0	0.3274	0	0
12	0.221199216928595	0.44	0.117503097415405	0	1	0.3274	1	1	1
12	0.221199216928595	0.45	0.117503097415405	0	1	0	0.3345	0	0
12	0.221199216928595	0.45	0.117503097415405	0	1	0.3345	1	1	1
12	0.221199216928595	0.46	0.117503097415405	0	1	0	0.342	0	0
12	0.221199216928595	0.46	0.117503097415405	0	1	0.342	1	1	1
12	0.221199216928595	0.47	0.117503097415405	0	1	0	0.3498	0	0
12	0.221199216928595	0.47	0.117503097415405	0	1	0.3498	1	1	1
12	0.221199216928595	0.48	0.117503097415405	0	1	0	0.3579	0	0
12	0.221199216928595	0.48	0.117503097415405	0	1	0.3579	1	1	1
12	0.221199216928595	0.49	0.117503097415405	0	1	0	0.3665	0	0
12	0.221199216928595	0.49	0.117503097415405	0	1	0.3665	1	1	1
12	0.221199216928595	0.5	0.117503097415405	0	1	0	0.3755	0	0
12	0.221199216928595	0.5	0.117503097415405	0	1	0.3755	1	1	1
12	0.221199216928595	0.51	0.117503097415405	0	1	0	0.385	0	0
12	0.221199216928595	0.51	0.117503097415405	0	1	0.385	1	1	1
12	0.221199216928595	0.52	0.117503097415405	0	1	0	0.395	0	0
12	0.221199216928595	0.52	0.117503097415405	0	1	0.395	1	1	1
12	0.221199216928595	0.53	0.117503097415405	0	1	0	0.4056	0	0
12	0.221199216928595	0.53	0.117503097415405	0	1	0.4056	1	1	1
12	0.221199216928595	0.54	0.117503097415405	0	1	0	0.4168	0	0
12	0.221199216928595	0.54	0.117503097415405	0	1	0.4168	1	1	1
12	0.221199216928595	0.55	0.117503097415405	0	1	0	0.4286	0	0
12	0.221199216928595	0.55	0.117503097415405	0	1	0.4286	1	1	1
12	0.221199216928595	0.56	0.117503097415405	0	1	0	0.4412	0	0
12	0.221199216928595	0.56	0.117503097415405	0	1	0.4412	1	1	1
12	0.221199216928595	0.57	0.117503097415405	0	1	0	0.4547	0	0
12	0.221199216928595	0.57	0.117503097415405	0	1	0.4547	1	1	1
12	0.221199216928595	0.58	0.117503097415405	0	1	0	0.469	0	0
12	0.221199216928595	0.58	0.117503097415405	0	1	0.469	1	1	1
12	0.221199216928595	0.59	0.117503097415405	0	1	0	0.4844	0	0
12	0.221199216928595	0.59	0.117503097415405	0	1	0.4844	1	1	1
12	0.221199216928595	0.6	0.117503097415405	0	1	0	0.5009	0	0
12	0.221199216928595	0.6	0.117503097415405	0	1	0.5009	1	1	1
12	0.221199216928595	0.61	0.117503097415405	0	1	0	0.5186	0	0
12	0.221199216928595	0.61	0.117503097415405	0	1	0.5186	1	1	1
12	0.221199216928595	0.62	0.117503097415405	0	1	0	0.5379	0	0
12	0.221199216928595	0.62	0.117503097415405	0	1	0.5379	1	1	1
12	0.221199216928595	0.63	0.117503097415405	0	1	0	0.5588	0	0
12	0.221199216928595	0.63	0.117503097415405	0	1	0.5588	1	1	1
12	0.221199216928595	0.64	0.117503097415405	0	1	0	0.5816	0	0
12	0.221199216928595	0.64	0.117503097415405	0	1	0.5816	1	1	1
12	0.221199216928595	0.65	0.117503097415405	0	1	0	0.6067	0	0
12	0.221199216928595	0.65	0.117503097415405	0	1	0.6067	1	1	1
12	0.221199216928595	0.66	0.117503097415405	0	1	0	0.6344	0	0
12	0.221199216928595	0.66	0.117503097415405	0	1	0.6344	1	1	1
12	0.221199216928595	0.67	0.117503097415405	0	1	0	0.6654	0	0
12	0.221199216928595	0.67	0.117503097415405	0	1	0.6654	1	1	1
12	0.221199216928595	0.68	0.117503097415405	0	1	0	0.7002	0	0
12	0.221199216928595	0.68	0.117503097415405	0	1	0.7002	1	1	1
12	0.221199216928595	0.69	0.117503097415405	0	1	0	0.7398	0	0
12	0.221199216928595	0.69	0.117503097415405	0	1	0.7398	1	1	1
12	0.221199216928595	0.7	0.117503097415405	0	1	0	0.7857	0	0
12	0.221199216928595	0.7	0.117503097415405	0	1	0.7857	1	1	1
12	0.221199216928595	0.71	0.117503097415405	0	1	0	0.84	0	0
12	0.221199216928595	0.71	0.117503097415405	0	1	0.84	1	1	1
12	0.221199216928595	0.72	0.117503097415405	0	1	0	0.9061	0	0
12	0.221199216928595	0.72	0.117503097415405	0	1	0.9061	1	1	1
[truncated: 50,549 more rows]
