# Supplementary material for: Planning horizon affects prophylactic decision-making and epidemic dynamics
Source: PeerJ. 2016 Nov 8;4:e2678. doi: 10.7717/peerj.2678 (PMC5103819; doi:10.7717/peerj.2678)
Supplement: Supplemental Information 1 [file peerj-04-2678-s001.zip › spir-paper-si/data/disease2/disease2-0.95.csv]

h	bs	rho	g	l	k	pI	i	iState	n
1	0.221199216928595	0.01	0.117503097415405	0	1	0	0.6354	0	0
1	0.221199216928595	0.01	0.117503097415405	0	1	0.6354	1	1	1
1	0.221199216928595	0.02	0.117503097415405	0	1	0	0.6409	0	0
1	0.221199216928595	0.02	0.117503097415405	0	1	0.6409	1	1	1
1	0.221199216928595	0.03	0.117503097415405	0	1	0	0.6466	0	0
1	0.221199216928595	0.03	0.117503097415405	0	1	0.6466	1	1	1
1	0.221199216928595	0.04	0.117503097415405	0	1	0	0.6524	0	0
1	0.221199216928595	0.04	0.117503097415405	0	1	0.6524	1	1	1
1	0.221199216928595	0.05	0.117503097415405	0	1	0	0.6582	0	0
1	0.221199216928595	0.05	0.117503097415405	0	1	0.6582	1	1	1
1	0.221199216928595	0.06	0.117503097415405	0	1	0	0.6642	0	0
1	0.221199216928595	0.06	0.117503097415405	0	1	0.6642	1	1	1
1	0.221199216928595	0.07	0.117503097415405	0	1	0	0.6703	0	0
1	0.221199216928595	0.07	0.117503097415405	0	1	0.6703	1	1	1
1	0.221199216928595	0.08	0.117503097415405	0	1	0	0.6765	0	0
1	0.221199216928595	0.08	0.117503097415405	0	1	0.6765	1	1	1
1	0.221199216928595	0.09	0.117503097415405	0	1	0	0.6828	0	0
1	0.221199216928595	0.09	0.117503097415405	0	1	0.6828	1	1	1
1	0.221199216928595	0.1	0.117503097415405	0	1	0	0.6892	0	0
1	0.221199216928595	0.1	0.117503097415405	0	1	0.6892	1	1	1
1	0.221199216928595	0.11	0.117503097415405	0	1	0	0.6958	0	0
1	0.221199216928595	0.11	0.117503097415405	0	1	0.6958	1	1	1
1	0.221199216928595	0.12	0.117503097415405	0	1	0	0.7025	0	0
1	0.221199216928595	0.12	0.117503097415405	0	1	0.7025	1	1	1
1	0.221199216928595	0.13	0.117503097415405	0	1	0	0.7093	0	0
1	0.221199216928595	0.13	0.117503097415405	0	1	0.7093	1	1	1
1	0.221199216928595	0.14	0.117503097415405	0	1	0	0.7162	0	0
1	0.221199216928595	0.14	0.117503097415405	0	1	0.7162	1	1	1
1	0.221199216928595	0.15	0.117503097415405	0	1	0	0.7233	0	0
1	0.221199216928595	0.15	0.117503097415405	0	1	0.7233	1	1	1
1	0.221199216928595	0.16	0.117503097415405	0	1	0	0.7305	0	0
1	0.221199216928595	0.16	0.117503097415405	0	1	0.7305	1	1	1
1	0.221199216928595	0.17	0.117503097415405	0	1	0	0.7379	0	0
1	0.221199216928595	0.17	0.117503097415405	0	1	0.7379	1	1	1
1	0.221199216928595	0.18	0.117503097415405	0	1	0	0.7454	0	0
1	0.221199216928595	0.18	0.117503097415405	0	1	0.7454	1	1	1
1	0.221199216928595	0.19	0.117503097415405	0	1	0	0.753	0	0
1	0.221199216928595	0.19	0.117503097415405	0	1	0.753	1	1	1
1	0.221199216928595	0.2	0.117503097415405	0	1	0	0.7609	0	0
1	0.221199216928595	0.2	0.117503097415405	0	1	0.7609	1	1	1
1	0.221199216928595	0.21	0.117503097415405	0	1	0	0.7689	0	0
1	0.221199216928595	0.21	0.117503097415405	0	1	0.7689	1	1	1
1	0.221199216928595	0.22	0.117503097415405	0	1	0	0.777	0	0
1	0.221199216928595	0.22	0.117503097415405	0	1	0.777	1	1	1
1	0.221199216928595	0.23	0.117503097415405	0	1	0	0.7854	0	0
1	0.221199216928595	0.23	0.117503097415405	0	1	0.7854	1	1	1
1	0.221199216928595	0.24	0.117503097415405	0	1	0	0.7939	0	0
1	0.221199216928595	0.24	0.117503097415405	0	1	0.7939	1	1	1
1	0.221199216928595	0.25	0.117503097415405	0	1	0	0.8026	0	0
1	0.221199216928595	0.25	0.117503097415405	0	1	0.8026	1	1	1
1	0.221199216928595	0.26	0.117503097415405	0	1	0	0.8115	0	0
1	0.221199216928595	0.26	0.117503097415405	0	1	0.8115	1	1	1
1	0.221199216928595	0.27	0.117503097415405	0	1	0	0.8206	0	0
1	0.221199216928595	0.27	0.117503097415405	0	1	0.8206	1	1	1
1	0.221199216928595	0.28	0.117503097415405	0	1	0	0.8299	0	0
1	0.221199216928595	0.28	0.117503097415405	0	1	0.8299	1	1	1
1	0.221199216928595	0.29	0.117503097415405	0	1	0	0.8394	0	0
1	0.221199216928595	0.29	0.117503097415405	0	1	0.8394	1	1	1
1	0.221199216928595	0.3	0.117503097415405	0	1	0	0.8492	0	0
1	0.221199216928595	0.3	0.117503097415405	0	1	0.8492	1	1	1
1	0.221199216928595	0.31	0.117503097415405	0	1	0	0.8591	0	0
1	0.221199216928595	0.31	0.117503097415405	0	1	0.8591	1	1	1
1	0.221199216928595	0.32	0.117503097415405	0	1	0	0.8693	0	0
1	0.221199216928595	0.32	0.117503097415405	0	1	0.8693	1	1	1
1	0.221199216928595	0.33	0.117503097415405	0	1	0	0.8798	0	0
1	0.221199216928595	0.33	0.117503097415405	0	1	0.8798	1	1	1
1	0.221199216928595	0.34	0.117503097415405	0	1	0	0.8905	0	0
1	0.221199216928595	0.34	0.117503097415405	0	1	0.8905	1	1	1
1	0.221199216928595	0.35	0.117503097415405	0	1	0	0.9014	0	0
1	0.221199216928595	0.35	0.117503097415405	0	1	0.9014	1	1	1
1	0.221199216928595	0.36	0.117503097415405	0	1	0	0.9127	0	0
1	0.221199216928595	0.36	0.117503097415405	0	1	0.9127	1	1	1
1	0.221199216928595	0.37	0.117503097415405	0	1	0	0.9242	0	0
1	0.221199216928595	0.37	0.117503097415405	0	1	0.9242	1	1	1
1	0.221199216928595	0.38	0.117503097415405	0	1	0	0.936	0	0
1	0.221199216928595	0.38	0.117503097415405	0	1	0.936	1	1	1
1	0.221199216928595	0.39	0.117503097415405	0	1	0	0.9482	0	0
1	0.221199216928595	0.39	0.117503097415405	0	1	0.9482	1	1	1
1	0.221199216928595	0.4	0.117503097415405	0	1	0	0.9606	0	0
1	0.221199216928595	0.4	0.117503097415405	0	1	0.9606	1	1	1
1	0.221199216928595	0.41	0.117503097415405	0	1	0	0.9734	0	0
1	0.221199216928595	0.41	0.117503097415405	0	1	0.9734	1	1	1
1	0.221199216928595	0.42	0.117503097415405	0	1	0	0.9865	0	0
1	0.221199216928595	0.42	0.117503097415405	0	1	0.9865	1	1	1
1	0.221199216928595	0.43	0.117503097415405	0	1	0	1	0	0
1	0.221199216928595	0.43	0.117503097415405	0	1	1	1	1	1
1	0.221199216928595	0.44	0.117503097415405	0	1	0	1	0	0
1	0.221199216928595	0.45	0.117503097415405	0	1	0	1	0	0
1	0.221199216928595	0.46	0.117503097415405	0	1	0	1	0	0
1	0.221199216928595	0.47	0.117503097415405	0	1	0	1	0	0
1	0.221199216928595	0.48	0.117503097415405	0	1	0	1	0	0
1	0.221199216928595	0.49	0.117503097415405	0	1	0	1	0	0
1	0.221199216928595	0.5	0.117503097415405	0	1	0	1	0	0
1	0.221199216928595	0.51	0.117503097415405	0	1	0	1	0	0
1	0.221199216928595	0.52	0.117503097415405	0	1	0	1	0	0
1	0.221199216928595	0.53	0.117503097415405	0	1	0	1	0	0
1	0.221199216928595	0.54	0.117503097415405	0	1	0	1	0	0
1	0.221199216928595	0.55	0.117503097415405	0	1	0	1	0	0
1	0.221199216928595	0.56	0.117503097415405	0	1	0	1	0	0
1	0.221199216928595	0.57	0.117503097415405	0	1	0	1	0	0
1	0.221199216928595	0.58	0.117503097415405	0	1	0	1	0	0
1	0.221199216928595	0.59	0.117503097415405	0	1	0	1	0	0
1	0.221199216928595	0.6	0.117503097415405	0	1	0	1	0	0
1	0.221199216928595	0.61	0.117503097415405	0	1	0	1	0	0
1	0.221199216928595	0.62	0.117503097415405	0	1	0	1	0	0
1	0.221199216928595	0.63	0.117503097415405	0	1	0	1	0	0
1	0.221199216928595	0.64	0.117503097415405	0	1	0	1	0	0
1	0.221199216928595	0.65	0.117503097415405	0	1	0	1	0	0
1	0.221199216928595	0.66	0.117503097415405	0	1	0	1	0	0
1	0.221199216928595	0.67	0.117503097415405	0	1	0	1	0	0
1	0.221199216928595	0.68	0.117503097415405	0	1	0	1	0	0
1	0.221199216928595	0.69	0.117503097415405	0	1	0	1	0	0
1	0.221199216928595	0.7	0.117503097415405	0	1	0	1	0	0
1	0.221199216928595	0.71	0.117503097415405	0	1	0	1	0	0
1	0.221199216928595	0.72	0.117503097415405	0	1	0	1	0	0
1	0.221199216928595	0.73	0.117503097415405	0	1	0	1	0	0
1	0.221199216928595	0.74	0.117503097415405	0	1	0	1	0	0
1	0.221199216928595	0.75	0.117503097415405	0	1	0	1	0	0
1	0.221199216928595	0.76	0.117503097415405	0	1	0	1	0	0
1	0.221199216928595	0.77	0.117503097415405	0	1	0	1	0	0
1	0.221199216928595	0.78	0.117503097415405	0	1	0	1	0	0
1	0.221199216928595	0.79	0.117503097415405	0	1	0	1	0	0
1	0.221199216928595	0.8	0.117503097415405	0	1	0	1	0	0
1	0.221199216928595	0.81	0.117503097415405	0	1	0	1	0	0
1	0.221199216928595	0.82	0.117503097415405	0	1	0	1	0	0
1	0.221199216928595	0.83	0.117503097415405	0	1	0	1	0	0
1	0.221199216928595	0.84	0.117503097415405	0	1	0	1	0	0
1	0.221199216928595	0.85	0.117503097415405	0	1	0	1	0	0
1	0.221199216928595	0.86	0.117503097415405	0	1	0	1	0	0
1	0.221199216928595	0.87	0.117503097415405	0	1	0	1	0	0
1	0.221199216928595	0.88	0.117503097415405	0	1	0	1	0	0
1	0.221199216928595	0.89	0.117503097415405	0	1	0	1	0	0
1	0.221199216928595	0.9	0.117503097415405	0	1	0	1	0	0
1	0.221199216928595	0.91	0.117503097415405	0	1	0	1	0	0
1	0.221199216928595	0.92	0.117503097415405	0	1	0	1	0	0
1	0.221199216928595	0.93	0.117503097415405	0	1	0	1	0	0
1	0.221199216928595	0.94	0.117503097415405	0	1	0	1	0	0
1	0.221199216928595	0.95	0.117503097415405	0	1	0	1	0	0
1	0.221199216928595	0.96	0.117503097415405	0	1	0	1	0	0
1	0.221199216928595	0.97	0.117503097415405	0	1	0	1	0	0
1	0.221199216928595	0.98	0.117503097415405	0	1	0	1	0	0
1	0.221199216928595	0.99	0.117503097415405	0	1	0	1	0	0
1	0.221199216928595	1	0.117503097415405	0	1	0	1	0	0
2	0.221199216928595	0.01	0.117503097415405	0	1	0	0.4542	0	0
2	0.221199216928595	0.01	0.117503097415405	0	1	0.4542	1	1	1
2	0.221199216928595	0.02	0.117503097415405	0	1	0	0.4585	0	0
2	0.221199216928595	0.02	0.117503097415405	0	1	0.4585	1	1	1
2	0.221199216928595	0.03	0.117503097415405	0	1	0	0.4628	0	0
2	0.221199216928595	0.03	0.117503097415405	0	1	0.4628	1	1	1
2	0.221199216928595	0.04	0.117503097415405	0	1	0	0.4672	0	0
2	0.221199216928595	0.04	0.117503097415405	0	1	0.4672	1	1	1
2	0.221199216928595	0.05	0.117503097415405	0	1	0	0.4717	0	0
2	0.221199216928595	0.05	0.117503097415405	0	1	0.4717	1	1	1
2	0.221199216928595	0.06	0.117503097415405	0	1	0	0.4763	0	0
2	0.221199216928595	0.06	0.117503097415405	0	1	0.4763	1	1	1
2	0.221199216928595	0.07	0.117503097415405	0	1	0	0.481	0	0
2	0.221199216928595	0.07	0.117503097415405	0	1	0.481	1	1	1
2	0.221199216928595	0.08	0.117503097415405	0	1	0	0.4858	0	0
2	0.221199216928595	0.08	0.117503097415405	0	1	0.4858	1	1	1
2	0.221199216928595	0.09	0.117503097415405	0	1	0	0.4906	0	0
2	0.221199216928595	0.09	0.117503097415405	0	1	0.4906	1	1	1
2	0.221199216928595	0.1	0.117503097415405	0	1	0	0.4956	0	0
2	0.221199216928595	0.1	0.117503097415405	0	1	0.4956	1	1	1
2	0.221199216928595	0.11	0.117503097415405	0	1	0	0.5007	0	0
2	0.221199216928595	0.11	0.117503097415405	0	1	0.5007	1	1	1
2	0.221199216928595	0.12	0.117503097415405	0	1	0	0.5058	0	0
2	0.221199216928595	0.12	0.117503097415405	0	1	0.5058	1	1	1
2	0.221199216928595	0.13	0.117503097415405	0	1	0	0.5111	0	0
2	0.221199216928595	0.13	0.117503097415405	0	1	0.5111	1	1	1
2	0.221199216928595	0.14	0.117503097415405	0	1	0	0.5165	0	0
2	0.221199216928595	0.14	0.117503097415405	0	1	0.5165	1	1	1
2	0.221199216928595	0.15	0.117503097415405	0	1	0	0.522	0	0
2	0.221199216928595	0.15	0.117503097415405	0	1	0.522	1	1	1
2	0.221199216928595	0.16	0.117503097415405	0	1	0	0.5276	0	0
2	0.221199216928595	0.16	0.117503097415405	0	1	0.5276	1	1	1
2	0.221199216928595	0.17	0.117503097415405	0	1	0	0.5334	0	0
2	0.221199216928595	0.17	0.117503097415405	0	1	0.5334	1	1	1
2	0.221199216928595	0.18	0.117503097415405	0	1	0	0.5392	0	0
2	0.221199216928595	0.18	0.117503097415405	0	1	0.5392	1	1	1
2	0.221199216928595	0.19	0.117503097415405	0	1	0	0.5452	0	0
2	0.221199216928595	0.19	0.117503097415405	0	1	0.5452	1	1	1
2	0.221199216928595	0.2	0.117503097415405	0	1	0	0.5514	0	0
2	0.221199216928595	0.2	0.117503097415405	0	1	0.5514	1	1	1
2	0.221199216928595	0.21	0.117503097415405	0	1	0	0.5576	0	0
2	0.221199216928595	0.21	0.117503097415405	0	1	0.5576	1	1	1
2	0.221199216928595	0.22	0.117503097415405	0	1	0	0.5641	0	0
2	0.221199216928595	0.22	0.117503097415405	0	1	0.5641	1	1	1
2	0.221199216928595	0.23	0.117503097415405	0	1	0	0.5706	0	0
2	0.221199216928595	0.23	0.117503097415405	0	1	0.5706	1	1	1
2	0.221199216928595	0.24	0.117503097415405	0	1	0	0.5774	0	0
2	0.221199216928595	0.24	0.117503097415405	0	1	0.5774	1	1	1
2	0.221199216928595	0.25	0.117503097415405	0	1	0	0.5842	0	0
2	0.221199216928595	0.25	0.117503097415405	0	1	0.5842	1	1	1
2	0.221199216928595	0.26	0.117503097415405	0	1	0	0.5913	0	0
2	0.221199216928595	0.26	0.117503097415405	0	1	0.5913	1	1	1
2	0.221199216928595	0.27	0.117503097415405	0	1	0	0.5985	0	0
2	0.221199216928595	0.27	0.117503097415405	0	1	0.5985	1	1	1
2	0.221199216928595	0.28	0.117503097415405	0	1	0	0.6059	0	0
2	0.221199216928595	0.28	0.117503097415405	0	1	0.6059	1	1	1
2	0.221199216928595	0.29	0.117503097415405	0	1	0	0.6135	0	0
2	0.221199216928595	0.29	0.117503097415405	0	1	0.6135	1	1	1
2	0.221199216928595	0.3	0.117503097415405	0	1	0	0.6213	0	0
2	0.221199216928595	0.3	0.117503097415405	0	1	0.6213	1	1	1
2	0.221199216928595	0.31	0.117503097415405	0	1	0	0.6292	0	0
2	0.221199216928595	0.31	0.117503097415405	0	1	0.6292	1	1	1
2	0.221199216928595	0.32	0.117503097415405	0	1	0	0.6374	0	0
2	0.221199216928595	0.32	0.117503097415405	0	1	0.6374	1	1	1
2	0.221199216928595	0.33	0.117503097415405	0	1	0	0.6458	0	0
2	0.221199216928595	0.33	0.117503097415405	0	1	0.6458	1	1	1
2	0.221199216928595	0.34	0.117503097415405	0	1	0	0.6544	0	0
2	0.221199216928595	0.34	0.117503097415405	0	1	0.6544	1	1	1
2	0.221199216928595	0.35	0.117503097415405	0	1	0	0.6633	0	0
2	0.221199216928595	0.35	0.117503097415405	0	1	0.6633	1	1	1
2	0.221199216928595	0.36	0.117503097415405	0	1	0	0.6724	0	0
2	0.221199216928595	0.36	0.117503097415405	0	1	0.6724	1	1	1
2	0.221199216928595	0.37	0.117503097415405	0	1	0	0.6817	0	0
2	0.221199216928595	0.37	0.117503097415405	0	1	0.6817	1	1	1
2	0.221199216928595	0.38	0.117503097415405	0	1	0	0.6914	0	0
2	0.221199216928595	0.38	0.117503097415405	0	1	0.6914	1	1	1
2	0.221199216928595	0.39	0.117503097415405	0	1	0	0.7013	0	0
2	0.221199216928595	0.39	0.117503097415405	0	1	0.7013	1	1	1
2	0.221199216928595	0.4	0.117503097415405	0	1	0	0.7114	0	0
2	0.221199216928595	0.4	0.117503097415405	0	1	0.7114	1	1	1
2	0.221199216928595	0.41	0.117503097415405	0	1	0	0.7219	0	0
2	0.221199216928595	0.41	0.117503097415405	0	1	0.7219	1	1	1
2	0.221199216928595	0.42	0.117503097415405	0	1	0	0.7327	0	0
2	0.221199216928595	0.42	0.117503097415405	0	1	0.7327	1	1	1
2	0.221199216928595	0.43	0.117503097415405	0	1	0	0.7438	0	0
2	0.221199216928595	0.43	0.117503097415405	0	1	0.7438	1	1	1
2	0.221199216928595	0.44	0.117503097415405	0	1	0	0.7553	0	0
2	0.221199216928595	0.44	0.117503097415405	0	1	0.7553	1	1	1
2	0.221199216928595	0.45	0.117503097415405	0	1	0	0.7671	0	0
2	0.221199216928595	0.45	0.117503097415405	0	1	0.7671	1	1	1
2	0.221199216928595	0.46	0.117503097415405	0	1	0	0.7792	0	0
2	0.221199216928595	0.46	0.117503097415405	0	1	0.7792	1	1	1
2	0.221199216928595	0.47	0.117503097415405	0	1	0	0.7918	0	0
2	0.221199216928595	0.47	0.117503097415405	0	1	0.7918	1	1	1
2	0.221199216928595	0.48	0.117503097415405	0	1	0	0.8048	0	0
2	0.221199216928595	0.48	0.117503097415405	0	1	0.8048	1	1	1
2	0.221199216928595	0.49	0.117503097415405	0	1	0	0.8182	0	0
2	0.221199216928595	0.49	0.117503097415405	0	1	0.8182	1	1	1
2	0.221199216928595	0.5	0.117503097415405	0	1	0	0.8321	0	0
2	0.221199216928595	0.5	0.117503097415405	0	1	0.8321	1	1	1
2	0.221199216928595	0.51	0.117503097415405	0	1	0	0.8465	0	0
2	0.221199216928595	0.51	0.117503097415405	0	1	0.8465	1	1	1
2	0.221199216928595	0.52	0.117503097415405	0	1	0	0.8613	0	0
2	0.221199216928595	0.52	0.117503097415405	0	1	0.8613	1	1	1
2	0.221199216928595	0.53	0.117503097415405	0	1	0	0.8767	0	0
2	0.221199216928595	0.53	0.117503097415405	0	1	0.8767	1	1	1
2	0.221199216928595	0.54	0.117503097415405	0	1	0	0.8926	0	0
2	0.221199216928595	0.54	0.117503097415405	0	1	0.8926	1	1	1
2	0.221199216928595	0.55	0.117503097415405	0	1	0	0.9092	0	0
2	0.221199216928595	0.55	0.117503097415405	0	1	0.9092	1	1	1
2	0.221199216928595	0.56	0.117503097415405	0	1	0	0.9263	0	0
2	0.221199216928595	0.56	0.117503097415405	0	1	0.9263	1	1	1
2	0.221199216928595	0.57	0.117503097415405	0	1	0	0.9441	0	0
2	0.221199216928595	0.57	0.117503097415405	0	1	0.9441	1	1	1
2	0.221199216928595	0.58	0.117503097415405	0	1	0	0.9626	0	0
2	0.221199216928595	0.58	0.117503097415405	0	1	0.9626	1	1	1
2	0.221199216928595	0.59	0.117503097415405	0	1	0	0.9819	0	0
2	0.221199216928595	0.59	0.117503097415405	0	1	0.9819	1	1	1
2	0.221199216928595	0.6	0.117503097415405	0	1	0	1	0	0
2	0.221199216928595	0.61	0.117503097415405	0	1	0	1	0	0
2	0.221199216928595	0.62	0.117503097415405	0	1	0	1	0	0
2	0.221199216928595	0.63	0.117503097415405	0	1	0	1	0	0
2	0.221199216928595	0.64	0.117503097415405	0	1	0	1	0	0
2	0.221199216928595	0.65	0.117503097415405	0	1	0	1	0	0
2	0.221199216928595	0.66	0.117503097415405	0	1	0	1	0	0
2	0.221199216928595	0.67	0.117503097415405	0	1	0	1	0	0
2	0.221199216928595	0.68	0.117503097415405	0	1	0	1	0	0
2	0.221199216928595	0.69	0.117503097415405	0	1	0	1	0	0
2	0.221199216928595	0.7	0.117503097415405	0	1	0	1	0	0
2	0.221199216928595	0.71	0.117503097415405	0	1	0	1	0	0
2	0.221199216928595	0.72	0.117503097415405	0	1	0	1	0	0
2	0.221199216928595	0.73	0.117503097415405	0	1	0	1	0	0
2	0.221199216928595	0.74	0.117503097415405	0	1	0	1	0	0
2	0.221199216928595	0.75	0.117503097415405	0	1	0	1	0	0
2	0.221199216928595	0.76	0.117503097415405	0	1	0	1	0	0
2	0.221199216928595	0.77	0.117503097415405	0	1	0	1	0	0
2	0.221199216928595	0.78	0.117503097415405	0	1	0	1	0	0
2	0.221199216928595	0.79	0.117503097415405	0	1	0	1	0	0
2	0.221199216928595	0.8	0.117503097415405	0	1	0	1	0	0
2	0.221199216928595	0.81	0.117503097415405	0	1	0	1	0	0
2	0.221199216928595	0.82	0.117503097415405	0	1	0	1	0	0
2	0.221199216928595	0.83	0.117503097415405	0	1	0	1	0	0
2	0.221199216928595	0.84	0.117503097415405	0	1	0	1	0	0
2	0.221199216928595	0.85	0.117503097415405	0	1	0	1	0	0
2	0.221199216928595	0.86	0.117503097415405	0	1	0	1	0	0
2	0.221199216928595	0.87	0.117503097415405	0	1	0	1	0	0
2	0.221199216928595	0.88	0.117503097415405	0	1	0	1	0	0
2	0.221199216928595	0.89	0.117503097415405	0	1	0	1	0	0
2	0.221199216928595	0.9	0.117503097415405	0	1	0	1	0	0
2	0.221199216928595	0.91	0.117503097415405	0	1	0	1	0	0
2	0.221199216928595	0.92	0.117503097415405	0	1	0	1	0	0
2	0.221199216928595	0.93	0.117503097415405	0	1	0	1	0	0
2	0.221199216928595	0.94	0.117503097415405	0	1	0	1	0	0
2	0.221199216928595	0.95	0.117503097415405	0	1	0	1	0	0
2	0.221199216928595	0.96	0.117503097415405	0	1	0	1	0	0
2	0.221199216928595	0.97	0.117503097415405	0	1	0	1	0	0
2	0.221199216928595	0.98	0.117503097415405	0	1	0	1	0	0
2	0.221199216928595	0.99	0.117503097415405	0	1	0	1	0	0
2	0.221199216928595	1	0.117503097415405	0	1	0	1	0	0
3	0.221199216928595	0.01	0.117503097415405	0	1	0	0.3596	0	0
3	0.221199216928595	0.01	0.117503097415405	0	1	0.3596	1	1	1
3	0.221199216928595	0.02	0.117503097415405	0	1	0	0.3631	0	0
3	0.221199216928595	0.02	0.117503097415405	0	1	0.3631	1	1	1
3	0.221199216928595	0.03	0.117503097415405	0	1	0	0.3666	0	0
3	0.221199216928595	0.03	0.117503097415405	0	1	0.3666	1	1	1
3	0.221199216928595	0.04	0.117503097415405	0	1	0	0.3702	0	0
3	0.221199216928595	0.04	0.117503097415405	0	1	0.3702	1	1	1
3	0.221199216928595	0.05	0.117503097415405	0	1	0	0.3739	0	0
3	0.221199216928595	0.05	0.117503097415405	0	1	0.3739	1	1	1
3	0.221199216928595	0.06	0.117503097415405	0	1	0	0.3777	0	0
3	0.221199216928595	0.06	0.117503097415405	0	1	0.3777	1	1	1
3	0.221199216928595	0.07	0.117503097415405	0	1	0	0.3816	0	0
3	0.221199216928595	0.07	0.117503097415405	0	1	0.3816	1	1	1
3	0.221199216928595	0.08	0.117503097415405	0	1	0	0.3855	0	0
3	0.221199216928595	0.08	0.117503097415405	0	1	0.3855	1	1	1
3	0.221199216928595	0.09	0.117503097415405	0	1	0	0.3895	0	0
3	0.221199216928595	0.09	0.117503097415405	0	1	0.3895	1	1	1
3	0.221199216928595	0.1	0.117503097415405	0	1	0	0.3936	0	0
3	0.221199216928595	0.1	0.117503097415405	0	1	0.3936	1	1	1
3	0.221199216928595	0.11	0.117503097415405	0	1	0	0.3978	0	0
3	0.221199216928595	0.11	0.117503097415405	0	1	0.3978	1	1	1
3	0.221199216928595	0.12	0.117503097415405	0	1	0	0.4021	0	0
3	0.221199216928595	0.12	0.117503097415405	0	1	0.4021	1	1	1
3	0.221199216928595	0.13	0.117503097415405	0	1	0	0.4064	0	0
3	0.221199216928595	0.13	0.117503097415405	0	1	0.4064	1	1	1
3	0.221199216928595	0.14	0.117503097415405	0	1	0	0.4109	0	0
3	0.221199216928595	0.14	0.117503097415405	0	1	0.4109	1	1	1
3	0.221199216928595	0.15	0.117503097415405	0	1	0	0.4155	0	0
3	0.221199216928595	0.15	0.117503097415405	0	1	0.4155	1	1	1
3	0.221199216928595	0.16	0.117503097415405	0	1	0	0.4201	0	0
3	0.221199216928595	0.16	0.117503097415405	0	1	0.4201	1	1	1
3	0.221199216928595	0.17	0.117503097415405	0	1	0	0.4249	0	0
3	0.221199216928595	0.17	0.117503097415405	0	1	0.4249	1	1	1
3	0.221199216928595	0.18	0.117503097415405	0	1	0	0.4298	0	0
3	0.221199216928595	0.18	0.117503097415405	0	1	0.4298	1	1	1
3	0.221199216928595	0.19	0.117503097415405	0	1	0	0.4348	0	0
3	0.221199216928595	0.19	0.117503097415405	0	1	0.4348	1	1	1
3	0.221199216928595	0.2	0.117503097415405	0	1	0	0.4399	0	0
3	0.221199216928595	0.2	0.117503097415405	0	1	0.4399	1	1	1
3	0.221199216928595	0.21	0.117503097415405	0	1	0	0.4451	0	0
3	0.221199216928595	0.21	0.117503097415405	0	1	0.4451	1	1	1
3	0.221199216928595	0.22	0.117503097415405	0	1	0	0.4505	0	0
3	0.221199216928595	0.22	0.117503097415405	0	1	0.4505	1	1	1
3	0.221199216928595	0.23	0.117503097415405	0	1	0	0.456	0	0
3	0.221199216928595	0.23	0.117503097415405	0	1	0.456	1	1	1
3	0.221199216928595	0.24	0.117503097415405	0	1	0	0.4616	0	0
3	0.221199216928595	0.24	0.117503097415405	0	1	0.4616	1	1	1
3	0.221199216928595	0.25	0.117503097415405	0	1	0	0.4673	0	0
3	0.221199216928595	0.25	0.117503097415405	0	1	0.4673	1	1	1
3	0.221199216928595	0.26	0.117503097415405	0	1	0	0.4733	0	0
3	0.221199216928595	0.26	0.117503097415405	0	1	0.4733	1	1	1
3	0.221199216928595	0.27	0.117503097415405	0	1	0	0.4793	0	0
3	0.221199216928595	0.27	0.117503097415405	0	1	0.4793	1	1	1
3	0.221199216928595	0.28	0.117503097415405	0	1	0	0.4855	0	0
3	0.221199216928595	0.28	0.117503097415405	0	1	0.4855	1	1	1
3	0.221199216928595	0.29	0.117503097415405	0	1	0	0.4919	0	0
3	0.221199216928595	0.29	0.117503097415405	0	1	0.4919	1	1	1
3	0.221199216928595	0.3	0.117503097415405	0	1	0	0.4985	0	0
3	0.221199216928595	0.3	0.117503097415405	0	1	0.4985	1	1	1
3	0.221199216928595	0.31	0.117503097415405	0	1	0	0.5052	0	0
3	0.221199216928595	0.31	0.117503097415405	0	1	0.5052	1	1	1
3	0.221199216928595	0.32	0.117503097415405	0	1	0	0.5121	0	0
3	0.221199216928595	0.32	0.117503097415405	0	1	0.5121	1	1	1
3	0.221199216928595	0.33	0.117503097415405	0	1	0	0.5192	0	0
3	0.221199216928595	0.33	0.117503097415405	0	1	0.5192	1	1	1
3	0.221199216928595	0.34	0.117503097415405	0	1	0	0.5265	0	0
3	0.221199216928595	0.34	0.117503097415405	0	1	0.5265	1	1	1
3	0.221199216928595	0.35	0.117503097415405	0	1	0	0.534	0	0
3	0.221199216928595	0.35	0.117503097415405	0	1	0.534	1	1	1
3	0.221199216928595	0.36	0.117503097415405	0	1	0	0.5418	0	0
3	0.221199216928595	0.36	0.117503097415405	0	1	0.5418	1	1	1
3	0.221199216928595	0.37	0.117503097415405	0	1	0	0.5497	0	0
3	0.221199216928595	0.37	0.117503097415405	0	1	0.5497	1	1	1
3	0.221199216928595	0.38	0.117503097415405	0	1	0	0.5579	0	0
3	0.221199216928595	0.38	0.117503097415405	0	1	0.5579	1	1	1
3	0.221199216928595	0.39	0.117503097415405	0	1	0	0.5664	0	0
3	0.221199216928595	0.39	0.117503097415405	0	1	0.5664	1	1	1
3	0.221199216928595	0.4	0.117503097415405	0	1	0	0.5751	0	0
3	0.221199216928595	0.4	0.117503097415405	0	1	0.5751	1	1	1
3	0.221199216928595	0.41	0.117503097415405	0	1	0	0.584	0	0
3	0.221199216928595	0.41	0.117503097415405	0	1	0.584	1	1	1
3	0.221199216928595	0.42	0.117503097415405	0	1	0	0.5933	0	0
3	0.221199216928595	0.42	0.117503097415405	0	1	0.5933	1	1	1
3	0.221199216928595	0.43	0.117503097415405	0	1	0	0.6028	0	0
3	0.221199216928595	0.43	0.117503097415405	0	1	0.6028	1	1	1
3	0.221199216928595	0.44	0.117503097415405	0	1	0	0.6127	0	0
3	0.221199216928595	0.44	0.117503097415405	0	1	0.6127	1	1	1
3	0.221199216928595	0.45	0.117503097415405	0	1	0	0.6229	0	0
3	0.221199216928595	0.45	0.117503097415405	0	1	0.6229	1	1	1
3	0.221199216928595	0.46	0.117503097415405	0	1	0	0.6334	0	0
3	0.221199216928595	0.46	0.117503097415405	0	1	0.6334	1	1	1
3	0.221199216928595	0.47	0.117503097415405	0	1	0	0.6443	0	0
3	0.221199216928595	0.47	0.117503097415405	0	1	0.6443	1	1	1
3	0.221199216928595	0.48	0.117503097415405	0	1	0	0.6556	0	0
3	0.221199216928595	0.48	0.117503097415405	0	1	0.6556	1	1	1
3	0.221199216928595	0.49	0.117503097415405	0	1	0	0.6673	0	0
3	0.221199216928595	0.49	0.117503097415405	0	1	0.6673	1	1	1
3	0.221199216928595	0.5	0.117503097415405	0	1	0	0.6794	0	0
3	0.221199216928595	0.5	0.117503097415405	0	1	0.6794	1	1	1
3	0.221199216928595	0.51	0.117503097415405	0	1	0	0.692	0	0
3	0.221199216928595	0.51	0.117503097415405	0	1	0.692	1	1	1
3	0.221199216928595	0.52	0.117503097415405	0	1	0	0.705	0	0
3	0.221199216928595	0.52	0.117503097415405	0	1	0.705	1	1	1
3	0.221199216928595	0.53	0.117503097415405	0	1	0	0.7185	0	0
3	0.221199216928595	0.53	0.117503097415405	0	1	0.7185	1	1	1
3	0.221199216928595	0.54	0.117503097415405	0	1	0	0.7325	0	0
3	0.221199216928595	0.54	0.117503097415405	0	1	0.7325	1	1	1
3	0.221199216928595	0.55	0.117503097415405	0	1	0	0.7472	0	0
3	0.221199216928595	0.55	0.117503097415405	0	1	0.7472	1	1	1
3	0.221199216928595	0.56	0.117503097415405	0	1	0	0.7624	0	0
3	0.221199216928595	0.56	0.117503097415405	0	1	0.7624	1	1	1
3	0.221199216928595	0.57	0.117503097415405	0	1	0	0.7782	0	0
3	0.221199216928595	0.57	0.117503097415405	0	1	0.7782	1	1	1
3	0.221199216928595	0.58	0.117503097415405	0	1	0	0.7947	0	0
3	0.221199216928595	0.58	0.117503097415405	0	1	0.7947	1	1	1
3	0.221199216928595	0.59	0.117503097415405	0	1	0	0.8119	0	0
3	0.221199216928595	0.59	0.117503097415405	0	1	0.8119	1	1	1
3	0.221199216928595	0.6	0.117503097415405	0	1	0	0.8299	0	0
3	0.221199216928595	0.6	0.117503097415405	0	1	0.8299	1	1	1
3	0.221199216928595	0.61	0.117503097415405	0	1	0	0.8487	0	0
3	0.221199216928595	0.61	0.117503097415405	0	1	0.8487	1	1	1
3	0.221199216928595	0.62	0.117503097415405	0	1	0	0.8683	0	0
3	0.221199216928595	0.62	0.117503097415405	0	1	0.8683	1	1	1
3	0.221199216928595	0.63	0.117503097415405	0	1	0	0.8889	0	0
3	0.221199216928595	0.63	0.117503097415405	0	1	0.8889	1	1	1
3	0.221199216928595	0.64	0.117503097415405	0	1	0	0.9105	0	0
3	0.221199216928595	0.64	0.117503097415405	0	1	0.9105	1	1	1
3	0.221199216928595	0.65	0.117503097415405	0	1	0	0.9331	0	0
3	0.221199216928595	0.65	0.117503097415405	0	1	0.9331	1	1	1
3	0.221199216928595	0.66	0.117503097415405	0	1	0	0.9569	0	0
3	0.221199216928595	0.66	0.117503097415405	0	1	0.9569	1	1	1
3	0.221199216928595	0.67	0.117503097415405	0	1	0	0.9819	0	0
3	0.221199216928595	0.67	0.117503097415405	0	1	0.9819	1	1	1
3	0.221199216928595	0.68	0.117503097415405	0	1	0	1	0	0
3	0.221199216928595	0.69	0.117503097415405	0	1	0	1	0	0
3	0.221199216928595	0.7	0.117503097415405	0	1	0	1	0	0
3	0.221199216928595	0.71	0.117503097415405	0	1	0	1	0	0
3	0.221199216928595	0.72	0.117503097415405	0	1	0	1	0	0
3	0.221199216928595	0.73	0.117503097415405	0	1	0	1	0	0
3	0.221199216928595	0.74	0.117503097415405	0	1	0	1	0	0
3	0.221199216928595	0.75	0.117503097415405	0	1	0	1	0	0
3	0.221199216928595	0.76	0.117503097415405	0	1	0	1	0	0
3	0.221199216928595	0.77	0.117503097415405	0	1	0	1	0	0
3	0.221199216928595	0.78	0.117503097415405	0	1	0	1	0	0
3	0.221199216928595	0.79	0.117503097415405	0	1	0	1	0	0
3	0.221199216928595	0.8	0.117503097415405	0	1	0	1	0	0
3	0.221199216928595	0.81	0.117503097415405	0	1	0	1	0	0
3	0.221199216928595	0.82	0.117503097415405	0	1	0	1	0	0
3	0.221199216928595	0.83	0.117503097415405	0	1	0	1	0	0
3	0.221199216928595	0.84	0.117503097415405	0	1	0	1	0	0
3	0.221199216928595	0.85	0.117503097415405	0	1	0	1	0	0
3	0.221199216928595	0.86	0.117503097415405	0	1	0	1	0	0
3	0.221199216928595	0.87	0.117503097415405	0	1	0	1	0	0
3	0.221199216928595	0.88	0.117503097415405	0	1	0	1	0	0
3	0.221199216928595	0.89	0.117503097415405	0	1	0	1	0	0
3	0.221199216928595	0.9	0.117503097415405	0	1	0	1	0	0
3	0.221199216928595	0.91	0.117503097415405	0	1	0	1	0	0
3	0.221199216928595	0.92	0.117503097415405	0	1	0	1	0	0
3	0.221199216928595	0.93	0.117503097415405	0	1	0	1	0	0
3	0.221199216928595	0.94	0.117503097415405	0	1	0	1	0	0
3	0.221199216928595	0.95	0.117503097415405	0	1	0	1	0	0
3	0.221199216928595	0.96	0.117503097415405	0	1	0	1	0	0
3	0.221199216928595	0.97	0.117503097415405	0	1	0	1	0	0
3	0.221199216928595	0.98	0.117503097415405	0	1	0	1	0	0
3	0.221199216928595	0.99	0.117503097415405	0	1	0	1	0	0
3	0.221199216928595	1	0.117503097415405	0	1	0	1	0	0
4	0.221199216928595	0.01	0.117503097415405	0	1	0	0.3015	0	0
4	0.221199216928595	0.01	0.117503097415405	0	1	0.3015	1	1	1
4	0.221199216928595	0.02	0.117503097415405	0	1	0	0.3045	0	0
4	0.221199216928595	0.02	0.117503097415405	0	1	0.3045	1	1	1
4	0.221199216928595	0.03	0.117503097415405	0	1	0	0.3075	0	0
4	0.221199216928595	0.03	0.117503097415405	0	1	0.3075	1	1	1
4	0.221199216928595	0.04	0.117503097415405	0	1	0	0.3107	0	0
4	0.221199216928595	0.04	0.117503097415405	0	1	0.3107	1	1	1
4	0.221199216928595	0.05	0.117503097415405	0	1	0	0.3138	0	0
4	0.221199216928595	0.05	0.117503097415405	0	1	0.3138	1	1	1
4	0.221199216928595	0.06	0.117503097415405	0	1	0	0.3171	0	0
4	0.221199216928595	0.06	0.117503097415405	0	1	0.3171	1	1	1
4	0.221199216928595	0.07	0.117503097415405	0	1	0	0.3204	0	0
4	0.221199216928595	0.07	0.117503097415405	0	1	0.3204	1	1	1
4	0.221199216928595	0.08	0.117503097415405	0	1	0	0.3238	0	0
4	0.221199216928595	0.08	0.117503097415405	0	1	0.3238	1	1	1
4	0.221199216928595	0.09	0.117503097415405	0	1	0	0.3273	0	0
4	0.221199216928595	0.09	0.117503097415405	0	1	0.3273	1	1	1
4	0.221199216928595	0.1	0.117503097415405	0	1	0	0.3308	0	0
4	0.221199216928595	0.1	0.117503097415405	0	1	0.3308	1	1	1
4	0.221199216928595	0.11	0.117503097415405	0	1	0	0.3344	0	0
4	0.221199216928595	0.11	0.117503097415405	0	1	0.3344	1	1	1
4	0.221199216928595	0.12	0.117503097415405	0	1	0	0.3381	0	0
4	0.221199216928595	0.12	0.117503097415405	0	1	0.3381	1	1	1
4	0.221199216928595	0.13	0.117503097415405	0	1	0	0.3419	0	0
4	0.221199216928595	0.13	0.117503097415405	0	1	0.3419	1	1	1
4	0.221199216928595	0.14	0.117503097415405	0	1	0	0.3457	0	0
4	0.221199216928595	0.14	0.117503097415405	0	1	0.3457	1	1	1
4	0.221199216928595	0.15	0.117503097415405	0	1	0	0.3497	0	0
4	0.221199216928595	0.15	0.117503097415405	0	1	0.3497	1	1	1
4	0.221199216928595	0.16	0.117503097415405	0	1	0	0.3537	0	0
4	0.221199216928595	0.16	0.117503097415405	0	1	0.3537	1	1	1
4	0.221199216928595	0.17	0.117503097415405	0	1	0	0.3578	0	0
4	0.221199216928595	0.17	0.117503097415405	0	1	0.3578	1	1	1
4	0.221199216928595	0.18	0.117503097415405	0	1	0	0.3621	0	0
4	0.221199216928595	0.18	0.117503097415405	0	1	0.3621	1	1	1
4	0.221199216928595	0.19	0.117503097415405	0	1	0	0.3664	0	0
4	0.221199216928595	0.19	0.117503097415405	0	1	0.3664	1	1	1
4	0.221199216928595	0.2	0.117503097415405	0	1	0	0.3708	0	0
4	0.221199216928595	0.2	0.117503097415405	0	1	0.3708	1	1	1
4	0.221199216928595	0.21	0.117503097415405	0	1	0	0.3754	0	0
4	0.221199216928595	0.21	0.117503097415405	0	1	0.3754	1	1	1
4	0.221199216928595	0.22	0.117503097415405	0	1	0	0.38	0	0
4	0.221199216928595	0.22	0.117503097415405	0	1	0.38	1	1	1
4	0.221199216928595	0.23	0.117503097415405	0	1	0	0.3848	0	0
4	0.221199216928595	0.23	0.117503097415405	0	1	0.3848	1	1	1
4	0.221199216928595	0.24	0.117503097415405	0	1	0	0.3897	0	0
4	0.221199216928595	0.24	0.117503097415405	0	1	0.3897	1	1	1
4	0.221199216928595	0.25	0.117503097415405	0	1	0	0.3947	0	0
4	0.221199216928595	0.25	0.117503097415405	0	1	0.3947	1	1	1
4	0.221199216928595	0.26	0.117503097415405	0	1	0	0.3999	0	0
4	0.221199216928595	0.26	0.117503097415405	0	1	0.3999	1	1	1
4	0.221199216928595	0.27	0.117503097415405	0	1	0	0.4051	0	0
4	0.221199216928595	0.27	0.117503097415405	0	1	0.4051	1	1	1
4	0.221199216928595	0.28	0.117503097415405	0	1	0	0.4106	0	0
4	0.221199216928595	0.28	0.117503097415405	0	1	0.4106	1	1	1
4	0.221199216928595	0.29	0.117503097415405	0	1	0	0.4162	0	0
4	0.221199216928595	0.29	0.117503097415405	0	1	0.4162	1	1	1
4	0.221199216928595	0.3	0.117503097415405	0	1	0	0.4219	0	0
4	0.221199216928595	0.3	0.117503097415405	0	1	0.4219	1	1	1
4	0.221199216928595	0.31	0.117503097415405	0	1	0	0.4278	0	0
4	0.221199216928595	0.31	0.117503097415405	0	1	0.4278	1	1	1
4	0.221199216928595	0.32	0.117503097415405	0	1	0	0.4338	0	0
4	0.221199216928595	0.32	0.117503097415405	0	1	0.4338	1	1	1
4	0.221199216928595	0.33	0.117503097415405	0	1	0	0.4401	0	0
4	0.221199216928595	0.33	0.117503097415405	0	1	0.4401	1	1	1
4	0.221199216928595	0.34	0.117503097415405	0	1	0	0.4465	0	0
4	0.221199216928595	0.34	0.117503097415405	0	1	0.4465	1	1	1
4	0.221199216928595	0.35	0.117503097415405	0	1	0	0.4531	0	0
4	0.221199216928595	0.35	0.117503097415405	0	1	0.4531	1	1	1
4	0.221199216928595	0.36	0.117503097415405	0	1	0	0.4599	0	0
4	0.221199216928595	0.36	0.117503097415405	0	1	0.4599	1	1	1
4	0.221199216928595	0.37	0.117503097415405	0	1	0	0.4669	0	0
4	0.221199216928595	0.37	0.117503097415405	0	1	0.4669	1	1	1
4	0.221199216928595	0.38	0.117503097415405	0	1	0	0.4741	0	0
4	0.221199216928595	0.38	0.117503097415405	0	1	0.4741	1	1	1
4	0.221199216928595	0.39	0.117503097415405	0	1	0	0.4816	0	0
4	0.221199216928595	0.39	0.117503097415405	0	1	0.4816	1	1	1
4	0.221199216928595	0.4	0.117503097415405	0	1	0	0.4893	0	0
4	0.221199216928595	0.4	0.117503097415405	0	1	0.4893	1	1	1
4	0.221199216928595	0.41	0.117503097415405	0	1	0	0.4972	0	0
4	0.221199216928595	0.41	0.117503097415405	0	1	0.4972	1	1	1
4	0.221199216928595	0.42	0.117503097415405	0	1	0	0.5054	0	0
4	0.221199216928595	0.42	0.117503097415405	0	1	0.5054	1	1	1
4	0.221199216928595	0.43	0.117503097415405	0	1	0	0.5139	0	0
4	0.221199216928595	0.43	0.117503097415405	0	1	0.5139	1	1	1
4	0.221199216928595	0.44	0.117503097415405	0	1	0	0.5226	0	0
4	0.221199216928595	0.44	0.117503097415405	0	1	0.5226	1	1	1
4	0.221199216928595	0.45	0.117503097415405	0	1	0	0.5317	0	0
4	0.221199216928595	0.45	0.117503097415405	0	1	0.5317	1	1	1
4	0.221199216928595	0.46	0.117503097415405	0	1	0	0.5411	0	0
4	0.221199216928595	0.46	0.117503097415405	0	1	0.5411	1	1	1
4	0.221199216928595	0.47	0.117503097415405	0	1	0	0.5508	0	0
4	0.221199216928595	0.47	0.117503097415405	0	1	0.5508	1	1	1
4	0.221199216928595	0.48	0.117503097415405	0	1	0	0.5609	0	0
4	0.221199216928595	0.48	0.117503097415405	0	1	0.5609	1	1	1
4	0.221199216928595	0.49	0.117503097415405	0	1	0	0.5714	0	0
4	0.221199216928595	0.49	0.117503097415405	0	1	0.5714	1	1	1
4	0.221199216928595	0.5	0.117503097415405	0	1	0	0.5822	0	0
4	0.221199216928595	0.5	0.117503097415405	0	1	0.5822	1	1	1
4	0.221199216928595	0.51	0.117503097415405	0	1	0	0.5935	0	0
4	0.221199216928595	0.51	0.117503097415405	0	1	0.5935	1	1	1
4	0.221199216928595	0.52	0.117503097415405	0	1	0	0.6053	0	0
4	0.221199216928595	0.52	0.117503097415405	0	1	0.6053	1	1	1
4	0.221199216928595	0.53	0.117503097415405	0	1	0	0.6175	0	0
4	0.221199216928595	0.53	0.117503097415405	0	1	0.6175	1	1	1
4	0.221199216928595	0.54	0.117503097415405	0	1	0	0.6302	0	0
4	0.221199216928595	0.54	0.117503097415405	0	1	0.6302	1	1	1
4	0.221199216928595	0.55	0.117503097415405	0	1	0	0.6434	0	0
4	0.221199216928595	0.55	0.117503097415405	0	1	0.6434	1	1	1
4	0.221199216928595	0.56	0.117503097415405	0	1	0	0.6572	0	0
4	0.221199216928595	0.56	0.117503097415405	0	1	0.6572	1	1	1
4	0.221199216928595	0.57	0.117503097415405	0	1	0	0.6716	0	0
4	0.221199216928595	0.57	0.117503097415405	0	1	0.6716	1	1	1
4	0.221199216928595	0.58	0.117503097415405	0	1	0	0.6867	0	0
4	0.221199216928595	0.58	0.117503097415405	0	1	0.6867	1	1	1
4	0.221199216928595	0.59	0.117503097415405	0	1	0	0.7024	0	0
4	0.221199216928595	0.59	0.117503097415405	0	1	0.7024	1	1	1
4	0.221199216928595	0.6	0.117503097415405	0	1	0	0.7189	0	0
4	0.221199216928595	0.6	0.117503097415405	0	1	0.7189	1	1	1
4	0.221199216928595	0.61	0.117503097415405	0	1	0	0.7362	0	0
4	0.221199216928595	0.61	0.117503097415405	0	1	0.7362	1	1	1
4	0.221199216928595	0.62	0.117503097415405	0	1	0	0.7543	0	0
4	0.221199216928595	0.62	0.117503097415405	0	1	0.7543	1	1	1
4	0.221199216928595	0.63	0.117503097415405	0	1	0	0.7734	0	0
4	0.221199216928595	0.63	0.117503097415405	0	1	0.7734	1	1	1
4	0.221199216928595	0.64	0.117503097415405	0	1	0	0.7934	0	0
4	0.221199216928595	0.64	0.117503097415405	0	1	0.7934	1	1	1
4	0.221199216928595	0.65	0.117503097415405	0	1	0	0.8145	0	0
4	0.221199216928595	0.65	0.117503097415405	0	1	0.8145	1	1	1
4	0.221199216928595	0.66	0.117503097415405	0	1	0	0.8367	0	0
4	0.221199216928595	0.66	0.117503097415405	0	1	0.8367	1	1	1
4	0.221199216928595	0.67	0.117503097415405	0	1	0	0.8602	0	0
4	0.221199216928595	0.67	0.117503097415405	0	1	0.8602	1	1	1
4	0.221199216928595	0.68	0.117503097415405	0	1	0	0.8851	0	0
4	0.221199216928595	0.68	0.117503097415405	0	1	0.8851	1	1	1
4	0.221199216928595	0.69	0.117503097415405	0	1	0	0.9114	0	0
4	0.221199216928595	0.69	0.117503097415405	0	1	0.9114	1	1	1
4	0.221199216928595	0.7	0.117503097415405	0	1	0	0.9393	0	0
4	0.221199216928595	0.7	0.117503097415405	0	1	0.9393	1	1	1
4	0.221199216928595	0.71	0.117503097415405	0	1	0	0.969	0	0
4	0.221199216928595	0.71	0.117503097415405	0	1	0.969	1	1	1
4	0.221199216928595	0.72	0.117503097415405	0	1	0	1	0	0
4	0.221199216928595	0.73	0.117503097415405	0	1	0	1	0	0
4	0.221199216928595	0.74	0.117503097415405	0	1	0	1	0	0
4	0.221199216928595	0.75	0.117503097415405	0	1	0	1	0	0
4	0.221199216928595	0.76	0.117503097415405	0	1	0	1	0	0
4	0.221199216928595	0.77	0.117503097415405	0	1	0	1	0	0
4	0.221199216928595	0.78	0.117503097415405	0	1	0	1	0	0
4	0.221199216928595	0.79	0.117503097415405	0	1	0	1	0	0
4	0.221199216928595	0.8	0.117503097415405	0	1	0	1	0	0
4	0.221199216928595	0.81	0.117503097415405	0	1	0	1	0	0
4	0.221199216928595	0.82	0.117503097415405	0	1	0	1	0	0
4	0.221199216928595	0.83	0.117503097415405	0	1	0	1	0	0
4	0.221199216928595	0.84	0.117503097415405	0	1	0	1	0	0
4	0.221199216928595	0.85	0.117503097415405	0	1	0	1	0	0
4	0.221199216928595	0.86	0.117503097415405	0	1	0	1	0	0
4	0.221199216928595	0.87	0.117503097415405	0	1	0	1	0	0
4	0.221199216928595	0.88	0.117503097415405	0	1	0	1	0	0
4	0.221199216928595	0.89	0.117503097415405	0	1	0	1	0	0
4	0.221199216928595	0.9	0.117503097415405	0	1	0	1	0	0
4	0.221199216928595	0.91	0.117503097415405	0	1	0	1	0	0
4	0.221199216928595	0.92	0.117503097415405	0	1	0	1	0	0
4	0.221199216928595	0.93	0.117503097415405	0	1	0	1	0	0
4	0.221199216928595	0.94	0.117503097415405	0	1	0	1	0	0
4	0.221199216928595	0.95	0.117503097415405	0	1	0	1	0	0
4	0.221199216928595	0.96	0.117503097415405	0	1	0	1	0	0
4	0.221199216928595	0.97	0.117503097415405	0	1	0	1	0	0
4	0.221199216928595	0.98	0.117503097415405	0	1	0	1	0	0
4	0.221199216928595	0.99	0.117503097415405	0	1	0	1	0	0
4	0.221199216928595	1	0.117503097415405	0	1	0	1	0	0
5	0.221199216928595	0.01	0.117503097415405	0	1	0	0.2623	0	0
5	0.221199216928595	0.01	0.117503097415405	0	1	0.2623	1	1	1
5	0.221199216928595	0.02	0.117503097415405	0	1	0	0.265	0	0
5	0.221199216928595	0.02	0.117503097415405	0	1	0.265	1	1	1
5	0.221199216928595	0.03	0.117503097415405	0	1	0	0.2677	0	0
5	0.221199216928595	0.03	0.117503097415405	0	1	0.2677	1	1	1
5	0.221199216928595	0.04	0.117503097415405	0	1	0	0.2704	0	0
5	0.221199216928595	0.04	0.117503097415405	0	1	0.2704	1	1	1
5	0.221199216928595	0.05	0.117503097415405	0	1	0	0.2733	0	0
5	0.221199216928595	0.05	0.117503097415405	0	1	0.2733	1	1	1
5	0.221199216928595	0.06	0.117503097415405	0	1	0	0.2761	0	0
5	0.221199216928595	0.06	0.117503097415405	0	1	0.2761	1	1	1
5	0.221199216928595	0.07	0.117503097415405	0	1	0	0.2791	0	0
5	0.221199216928595	0.07	0.117503097415405	0	1	0.2791	1	1	1
5	0.221199216928595	0.08	0.117503097415405	0	1	0	0.2821	0	0
5	0.221199216928595	0.08	0.117503097415405	0	1	0.2821	1	1	1
5	0.221199216928595	0.09	0.117503097415405	0	1	0	0.2852	0	0
5	0.221199216928595	0.09	0.117503097415405	0	1	0.2852	1	1	1
5	0.221199216928595	0.1	0.117503097415405	0	1	0	0.2883	0	0
5	0.221199216928595	0.1	0.117503097415405	0	1	0.2883	1	1	1
5	0.221199216928595	0.11	0.117503097415405	0	1	0	0.2915	0	0
5	0.221199216928595	0.11	0.117503097415405	0	1	0.2915	1	1	1
5	0.221199216928595	0.12	0.117503097415405	0	1	0	0.2948	0	0
5	0.221199216928595	0.12	0.117503097415405	0	1	0.2948	1	1	1
5	0.221199216928595	0.13	0.117503097415405	0	1	0	0.2981	0	0
5	0.221199216928595	0.13	0.117503097415405	0	1	0.2981	1	1	1
5	0.221199216928595	0.14	0.117503097415405	0	1	0	0.3016	0	0
5	0.221199216928595	0.14	0.117503097415405	0	1	0.3016	1	1	1
5	0.221199216928595	0.15	0.117503097415405	0	1	0	0.3051	0	0
5	0.221199216928595	0.15	0.117503097415405	0	1	0.3051	1	1	1
5	0.221199216928595	0.16	0.117503097415405	0	1	0	0.3087	0	0
5	0.221199216928595	0.16	0.117503097415405	0	1	0.3087	1	1	1
5	0.221199216928595	0.17	0.117503097415405	0	1	0	0.3124	0	0
5	0.221199216928595	0.17	0.117503097415405	0	1	0.3124	1	1	1
5	0.221199216928595	0.18	0.117503097415405	0	1	0	0.3161	0	0
5	0.221199216928595	0.18	0.117503097415405	0	1	0.3161	1	1	1
5	0.221199216928595	0.19	0.117503097415405	0	1	0	0.32	0	0
5	0.221199216928595	0.19	0.117503097415405	0	1	0.32	1	1	1
5	0.221199216928595	0.2	0.117503097415405	0	1	0	0.3239	0	0
5	0.221199216928595	0.2	0.117503097415405	0	1	0.3239	1	1	1
5	0.221199216928595	0.21	0.117503097415405	0	1	0	0.328	0	0
5	0.221199216928595	0.21	0.117503097415405	0	1	0.328	1	1	1
5	0.221199216928595	0.22	0.117503097415405	0	1	0	0.3322	0	0
5	0.221199216928595	0.22	0.117503097415405	0	1	0.3322	1	1	1
5	0.221199216928595	0.23	0.117503097415405	0	1	0	0.3364	0	0
5	0.221199216928595	0.23	0.117503097415405	0	1	0.3364	1	1	1
5	0.221199216928595	0.24	0.117503097415405	0	1	0	0.3408	0	0
5	0.221199216928595	0.24	0.117503097415405	0	1	0.3408	1	1	1
5	0.221199216928595	0.25	0.117503097415405	0	1	0	0.3453	0	0
5	0.221199216928595	0.25	0.117503097415405	0	1	0.3453	1	1	1
5	0.221199216928595	0.26	0.117503097415405	0	1	0	0.3499	0	0
5	0.221199216928595	0.26	0.117503097415405	0	1	0.3499	1	1	1
5	0.221199216928595	0.27	0.117503097415405	0	1	0	0.3547	0	0
5	0.221199216928595	0.27	0.117503097415405	0	1	0.3547	1	1	1
5	0.221199216928595	0.28	0.117503097415405	0	1	0	0.3595	0	0
5	0.221199216928595	0.28	0.117503097415405	0	1	0.3595	1	1	1
5	0.221199216928595	0.29	0.117503097415405	0	1	0	0.3645	0	0
5	0.221199216928595	0.29	0.117503097415405	0	1	0.3645	1	1	1
5	0.221199216928595	0.3	0.117503097415405	0	1	0	0.3697	0	0
5	0.221199216928595	0.3	0.117503097415405	0	1	0.3697	1	1	1
5	0.221199216928595	0.31	0.117503097415405	0	1	0	0.375	0	0
5	0.221199216928595	0.31	0.117503097415405	0	1	0.375	1	1	1
5	0.221199216928595	0.32	0.117503097415405	0	1	0	0.3804	0	0
5	0.221199216928595	0.32	0.117503097415405	0	1	0.3804	1	1	1
5	0.221199216928595	0.33	0.117503097415405	0	1	0	0.386	0	0
5	0.221199216928595	0.33	0.117503097415405	0	1	0.386	1	1	1
5	0.221199216928595	0.34	0.117503097415405	0	1	0	0.3918	0	0
5	0.221199216928595	0.34	0.117503097415405	0	1	0.3918	1	1	1
5	0.221199216928595	0.35	0.117503097415405	0	1	0	0.3978	0	0
5	0.221199216928595	0.35	0.117503097415405	0	1	0.3978	1	1	1
5	0.221199216928595	0.36	0.117503097415405	0	1	0	0.4039	0	0
5	0.221199216928595	0.36	0.117503097415405	0	1	0.4039	1	1	1
5	0.221199216928595	0.37	0.117503097415405	0	1	0	0.4102	0	0
5	0.221199216928595	0.37	0.117503097415405	0	1	0.4102	1	1	1
5	0.221199216928595	0.38	0.117503097415405	0	1	0	0.4168	0	0
5	0.221199216928595	0.38	0.117503097415405	0	1	0.4168	1	1	1
5	0.221199216928595	0.39	0.117503097415405	0	1	0	0.4235	0	0
5	0.221199216928595	0.39	0.117503097415405	0	1	0.4235	1	1	1
5	0.221199216928595	0.4	0.117503097415405	0	1	0	0.4305	0	0
5	0.221199216928595	0.4	0.117503097415405	0	1	0.4305	1	1	1
5	0.221199216928595	0.41	0.117503097415405	0	1	0	0.4377	0	0
5	0.221199216928595	0.41	0.117503097415405	0	1	0.4377	1	1	1
5	0.221199216928595	0.42	0.117503097415405	0	1	0	0.4451	0	0
5	0.221199216928595	0.42	0.117503097415405	0	1	0.4451	1	1	1
5	0.221199216928595	0.43	0.117503097415405	0	1	0	0.4528	0	0
5	0.221199216928595	0.43	0.117503097415405	0	1	0.4528	1	1	1
5	0.221199216928595	0.44	0.117503097415405	0	1	0	0.4608	0	0
5	0.221199216928595	0.44	0.117503097415405	0	1	0.4608	1	1	1
5	0.221199216928595	0.45	0.117503097415405	0	1	0	0.4691	0	0
5	0.221199216928595	0.45	0.117503097415405	0	1	0.4691	1	1	1
5	0.221199216928595	0.46	0.117503097415405	0	1	0	0.4776	0	0
5	0.221199216928595	0.46	0.117503097415405	0	1	0.4776	1	1	1
5	0.221199216928595	0.47	0.117503097415405	0	1	0	0.4865	0	0
5	0.221199216928595	0.47	0.117503097415405	0	1	0.4865	1	1	1
5	0.221199216928595	0.48	0.117503097415405	0	1	0	0.4957	0	0
5	0.221199216928595	0.48	0.117503097415405	0	1	0.4957	1	1	1
5	0.221199216928595	0.49	0.117503097415405	0	1	0	0.5053	0	0
5	0.221199216928595	0.49	0.117503097415405	0	1	0.5053	1	1	1
5	0.221199216928595	0.5	0.117503097415405	0	1	0	0.5153	0	0
5	0.221199216928595	0.5	0.117503097415405	0	1	0.5153	1	1	1
5	0.221199216928595	0.51	0.117503097415405	0	1	0	0.5256	0	0
5	0.221199216928595	0.51	0.117503097415405	0	1	0.5256	1	1	1
5	0.221199216928595	0.52	0.117503097415405	0	1	0	0.5364	0	0
5	0.221199216928595	0.52	0.117503097415405	0	1	0.5364	1	1	1
5	0.221199216928595	0.53	0.117503097415405	0	1	0	0.5477	0	0
5	0.221199216928595	0.53	0.117503097415405	0	1	0.5477	1	1	1
5	0.221199216928595	0.54	0.117503097415405	0	1	0	0.5594	0	0
5	0.221199216928595	0.54	0.117503097415405	0	1	0.5594	1	1	1
5	0.221199216928595	0.55	0.117503097415405	0	1	0	0.5716	0	0
5	0.221199216928595	0.55	0.117503097415405	0	1	0.5716	1	1	1
5	0.221199216928595	0.56	0.117503097415405	0	1	0	0.5844	0	0
5	0.221199216928595	0.56	0.117503097415405	0	1	0.5844	1	1	1
5	0.221199216928595	0.57	0.117503097415405	0	1	0	0.5978	0	0
5	0.221199216928595	0.57	0.117503097415405	0	1	0.5978	1	1	1
5	0.221199216928595	0.58	0.117503097415405	0	1	0	0.6118	0	0
5	0.221199216928595	0.58	0.117503097415405	0	1	0.6118	1	1	1
5	0.221199216928595	0.59	0.117503097415405	0	1	0	0.6265	0	0
5	0.221199216928595	0.59	0.117503097415405	0	1	0.6265	1	1	1
5	0.221199216928595	0.6	0.117503097415405	0	1	0	0.6419	0	0
5	0.221199216928595	0.6	0.117503097415405	0	1	0.6419	1	1	1
5	0.221199216928595	0.61	0.117503097415405	0	1	0	0.6581	0	0
5	0.221199216928595	0.61	0.117503097415405	0	1	0.6581	1	1	1
5	0.221199216928595	0.62	0.117503097415405	0	1	0	0.6751	0	0
5	0.221199216928595	0.62	0.117503097415405	0	1	0.6751	1	1	1
5	0.221199216928595	0.63	0.117503097415405	0	1	0	0.693	0	0
5	0.221199216928595	0.63	0.117503097415405	0	1	0.693	1	1	1
5	0.221199216928595	0.64	0.117503097415405	0	1	0	0.7119	0	0
5	0.221199216928595	0.64	0.117503097415405	0	1	0.7119	1	1	1
5	0.221199216928595	0.65	0.117503097415405	0	1	0	0.7319	0	0
5	0.221199216928595	0.65	0.117503097415405	0	1	0.7319	1	1	1
5	0.221199216928595	0.66	0.117503097415405	0	1	0	0.753	0	0
5	0.221199216928595	0.66	0.117503097415405	0	1	0.753	1	1	1
5	0.221199216928595	0.67	0.117503097415405	0	1	0	0.7754	0	0
5	0.221199216928595	0.67	0.117503097415405	0	1	0.7754	1	1	1
5	0.221199216928595	0.68	0.117503097415405	0	1	0	0.7992	0	0
5	0.221199216928595	0.68	0.117503097415405	0	1	0.7992	1	1	1
5	0.221199216928595	0.69	0.117503097415405	0	1	0	0.8245	0	0
5	0.221199216928595	0.69	0.117503097415405	0	1	0.8245	1	1	1
5	0.221199216928595	0.7	0.117503097415405	0	1	0	0.8515	0	0
5	0.221199216928595	0.7	0.117503097415405	0	1	0.8515	1	1	1
5	0.221199216928595	0.71	0.117503097415405	0	1	0	0.8803	0	0
5	0.221199216928595	0.71	0.117503097415405	0	1	0.8803	1	1	1
5	0.221199216928595	0.72	0.117503097415405	0	1	0	0.9111	0	0
5	0.221199216928595	0.72	0.117503097415405	0	1	0.9111	1	1	1
5	0.221199216928595	0.73	0.117503097415405	0	1	0	0.9442	0	0
5	0.221199216928595	0.73	0.117503097415405	0	1	0.9442	1	1	1
5	0.221199216928595	0.74	0.117503097415405	0	1	0	0.9797	0	0
5	0.221199216928595	0.74	0.117503097415405	0	1	0.9797	1	1	1
5	0.221199216928595	0.75	0.117503097415405	0	1	0	1	0	0
5	0.221199216928595	0.76	0.117503097415405	0	1	0	1	0	0
5	0.221199216928595	0.77	0.117503097415405	0	1	0	1	0	0
5	0.221199216928595	0.78	0.117503097415405	0	1	0	1	0	0
5	0.221199216928595	0.79	0.117503097415405	0	1	0	1	0	0
5	0.221199216928595	0.8	0.117503097415405	0	1	0	1	0	0
5	0.221199216928595	0.81	0.117503097415405	0	1	0	1	0	0
5	0.221199216928595	0.82	0.117503097415405	0	1	0	1	0	0
5	0.221199216928595	0.83	0.117503097415405	0	1	0	1	0	0
5	0.221199216928595	0.84	0.117503097415405	0	1	0	1	0	0
5	0.221199216928595	0.85	0.117503097415405	0	1	0	1	0	0
5	0.221199216928595	0.86	0.117503097415405	0	1	0	1	0	0
5	0.221199216928595	0.87	0.117503097415405	0	1	0	1	0	0
5	0.221199216928595	0.88	0.117503097415405	0	1	0	1	0	0
5	0.221199216928595	0.89	0.117503097415405	0	1	0	1	0	0
5	0.221199216928595	0.9	0.117503097415405	0	1	0	1	0	0
5	0.221199216928595	0.91	0.117503097415405	0	1	0	1	0	0
5	0.221199216928595	0.92	0.117503097415405	0	1	0	1	0	0
5	0.221199216928595	0.93	0.117503097415405	0	1	0	1	0	0
5	0.221199216928595	0.94	0.117503097415405	0	1	0	1	0	0
5	0.221199216928595	0.95	0.117503097415405	0	1	0	1	0	0
5	0.221199216928595	0.96	0.117503097415405	0	1	0	1	0	0
5	0.221199216928595	0.97	0.117503097415405	0	1	0	1	0	0
5	0.221199216928595	0.98	0.117503097415405	0	1	0	1	0	0
5	0.221199216928595	0.99	0.117503097415405	0	1	0	1	0	0
5	0.221199216928595	1	0.117503097415405	0	1	0	1	0	0
6	0.221199216928595	0.01	0.117503097415405	0	1	0	0.2342	0	0
6	0.221199216928595	0.01	0.117503097415405	0	1	0.2342	1	1	1
6	0.221199216928595	0.02	0.117503097415405	0	1	0	0.2366	0	0
6	0.221199216928595	0.02	0.117503097415405	0	1	0.2366	1	1	1
6	0.221199216928595	0.03	0.117503097415405	0	1	0	0.239	0	0
6	0.221199216928595	0.03	0.117503097415405	0	1	0.239	1	1	1
6	0.221199216928595	0.04	0.117503097415405	0	1	0	0.2415	0	0
6	0.221199216928595	0.04	0.117503097415405	0	1	0.2415	1	1	1
6	0.221199216928595	0.05	0.117503097415405	0	1	0	0.2441	0	0
6	0.221199216928595	0.05	0.117503097415405	0	1	0.2441	1	1	1
6	0.221199216928595	0.06	0.117503097415405	0	1	0	0.2467	0	0
6	0.221199216928595	0.06	0.117503097415405	0	1	0.2467	1	1	1
6	0.221199216928595	0.07	0.117503097415405	0	1	0	0.2493	0	0
6	0.221199216928595	0.07	0.117503097415405	0	1	0.2493	1	1	1
6	0.221199216928595	0.08	0.117503097415405	0	1	0	0.2521	0	0
6	0.221199216928595	0.08	0.117503097415405	0	1	0.2521	1	1	1
6	0.221199216928595	0.09	0.117503097415405	0	1	0	0.2549	0	0
6	0.221199216928595	0.09	0.117503097415405	0	1	0.2549	1	1	1
6	0.221199216928595	0.1	0.117503097415405	0	1	0	0.2577	0	0
6	0.221199216928595	0.1	0.117503097415405	0	1	0.2577	1	1	1
6	0.221199216928595	0.11	0.117503097415405	0	1	0	0.2606	0	0
6	0.221199216928595	0.11	0.117503097415405	0	1	0.2606	1	1	1
6	0.221199216928595	0.12	0.117503097415405	0	1	0	0.2636	0	0
6	0.221199216928595	0.12	0.117503097415405	0	1	0.2636	1	1	1
6	0.221199216928595	0.13	0.117503097415405	0	1	0	0.2666	0	0
6	0.221199216928595	0.13	0.117503097415405	0	1	0.2666	1	1	1
6	0.221199216928595	0.14	0.117503097415405	0	1	0	0.2698	0	0
6	0.221199216928595	0.14	0.117503097415405	0	1	0.2698	1	1	1
6	0.221199216928595	0.15	0.117503097415405	0	1	0	0.273	0	0
6	0.221199216928595	0.15	0.117503097415405	0	1	0.273	1	1	1
6	0.221199216928595	0.16	0.117503097415405	0	1	0	0.2762	0	0
6	0.221199216928595	0.16	0.117503097415405	0	1	0.2762	1	1	1
6	0.221199216928595	0.17	0.117503097415405	0	1	0	0.2796	0	0
6	0.221199216928595	0.17	0.117503097415405	0	1	0.2796	1	1	1
6	0.221199216928595	0.18	0.117503097415405	0	1	0	0.283	0	0
6	0.221199216928595	0.18	0.117503097415405	0	1	0.283	1	1	1
6	0.221199216928595	0.19	0.117503097415405	0	1	0	0.2865	0	0
6	0.221199216928595	0.19	0.117503097415405	0	1	0.2865	1	1	1
6	0.221199216928595	0.2	0.117503097415405	0	1	0	0.2901	0	0
6	0.221199216928595	0.2	0.117503097415405	0	1	0.2901	1	1	1
6	0.221199216928595	0.21	0.117503097415405	0	1	0	0.2938	0	0
6	0.221199216928595	0.21	0.117503097415405	0	1	0.2938	1	1	1
6	0.221199216928595	0.22	0.117503097415405	0	1	0	0.2976	0	0
6	0.221199216928595	0.22	0.117503097415405	0	1	0.2976	1	1	1
6	0.221199216928595	0.23	0.117503097415405	0	1	0	0.3015	0	0
6	0.221199216928595	0.23	0.117503097415405	0	1	0.3015	1	1	1
6	0.221199216928595	0.24	0.117503097415405	0	1	0	0.3055	0	0
6	0.221199216928595	0.24	0.117503097415405	0	1	0.3055	1	1	1
6	0.221199216928595	0.25	0.117503097415405	0	1	0	0.3096	0	0
6	0.221199216928595	0.25	0.117503097415405	0	1	0.3096	1	1	1
6	0.221199216928595	0.26	0.117503097415405	0	1	0	0.3138	0	0
6	0.221199216928595	0.26	0.117503097415405	0	1	0.3138	1	1	1
6	0.221199216928595	0.27	0.117503097415405	0	1	0	0.3182	0	0
6	0.221199216928595	0.27	0.117503097415405	0	1	0.3182	1	1	1
6	0.221199216928595	0.28	0.117503097415405	0	1	0	0.3226	0	0
6	0.221199216928595	0.28	0.117503097415405	0	1	0.3226	1	1	1
6	0.221199216928595	0.29	0.117503097415405	0	1	0	0.3272	0	0
6	0.221199216928595	0.29	0.117503097415405	0	1	0.3272	1	1	1
6	0.221199216928595	0.3	0.117503097415405	0	1	0	0.3319	0	0
6	0.221199216928595	0.3	0.117503097415405	0	1	0.3319	1	1	1
6	0.221199216928595	0.31	0.117503097415405	0	1	0	0.3368	0	0
6	0.221199216928595	0.31	0.117503097415405	0	1	0.3368	1	1	1
6	0.221199216928595	0.32	0.117503097415405	0	1	0	0.3418	0	0
6	0.221199216928595	0.32	0.117503097415405	0	1	0.3418	1	1	1
6	0.221199216928595	0.33	0.117503097415405	0	1	0	0.3469	0	0
6	0.221199216928595	0.33	0.117503097415405	0	1	0.3469	1	1	1
6	0.221199216928595	0.34	0.117503097415405	0	1	0	0.3522	0	0
6	0.221199216928595	0.34	0.117503097415405	0	1	0.3522	1	1	1
6	0.221199216928595	0.35	0.117503097415405	0	1	0	0.3577	0	0
6	0.221199216928595	0.35	0.117503097415405	0	1	0.3577	1	1	1
6	0.221199216928595	0.36	0.117503097415405	0	1	0	0.3634	0	0
6	0.221199216928595	0.36	0.117503097415405	0	1	0.3634	1	1	1
6	0.221199216928595	0.37	0.117503097415405	0	1	0	0.3692	0	0
6	0.221199216928595	0.37	0.117503097415405	0	1	0.3692	1	1	1
6	0.221199216928595	0.38	0.117503097415405	0	1	0	0.3752	0	0
6	0.221199216928595	0.38	0.117503097415405	0	1	0.3752	1	1	1
6	0.221199216928595	0.39	0.117503097415405	0	1	0	0.3814	0	0
6	0.221199216928595	0.39	0.117503097415405	0	1	0.3814	1	1	1
6	0.221199216928595	0.4	0.117503097415405	0	1	0	0.3878	0	0
6	0.221199216928595	0.4	0.117503097415405	0	1	0.3878	1	1	1
6	0.221199216928595	0.41	0.117503097415405	0	1	0	0.3945	0	0
6	0.221199216928595	0.41	0.117503097415405	0	1	0.3945	1	1	1
6	0.221199216928595	0.42	0.117503097415405	0	1	0	0.4014	0	0
6	0.221199216928595	0.42	0.117503097415405	0	1	0.4014	1	1	1
6	0.221199216928595	0.43	0.117503097415405	0	1	0	0.4085	0	0
6	0.221199216928595	0.43	0.117503097415405	0	1	0.4085	1	1	1
6	0.221199216928595	0.44	0.117503097415405	0	1	0	0.4159	0	0
6	0.221199216928595	0.44	0.117503097415405	0	1	0.4159	1	1	1
6	0.221199216928595	0.45	0.117503097415405	0	1	0	0.4236	0	0
6	0.221199216928595	0.45	0.117503097415405	0	1	0.4236	1	1	1
6	0.221199216928595	0.46	0.117503097415405	0	1	0	0.4315	0	0
6	0.221199216928595	0.46	0.117503097415405	0	1	0.4315	1	1	1
6	0.221199216928595	0.47	0.117503097415405	0	1	0	0.4398	0	0
6	0.221199216928595	0.47	0.117503097415405	0	1	0.4398	1	1	1
6	0.221199216928595	0.48	0.117503097415405	0	1	0	0.4483	0	0
6	0.221199216928595	0.48	0.117503097415405	0	1	0.4483	1	1	1
6	0.221199216928595	0.49	0.117503097415405	0	1	0	0.4573	0	0
6	0.221199216928595	0.49	0.117503097415405	0	1	0.4573	1	1	1
6	0.221199216928595	0.5	0.117503097415405	0	1	0	0.4666	0	0
6	0.221199216928595	0.5	0.117503097415405	0	1	0.4666	1	1	1
6	0.221199216928595	0.51	0.117503097415405	0	1	0	0.4762	0	0
6	0.221199216928595	0.51	0.117503097415405	0	1	0.4762	1	1	1
6	0.221199216928595	0.52	0.117503097415405	0	1	0	0.4863	0	0
6	0.221199216928595	0.52	0.117503097415405	0	1	0.4863	1	1	1
6	0.221199216928595	0.53	0.117503097415405	0	1	0	0.4968	0	0
6	0.221199216928595	0.53	0.117503097415405	0	1	0.4968	1	1	1
6	0.221199216928595	0.54	0.117503097415405	0	1	0	0.5078	0	0
6	0.221199216928595	0.54	0.117503097415405	0	1	0.5078	1	1	1
6	0.221199216928595	0.55	0.117503097415405	0	1	0	0.5193	0	0
6	0.221199216928595	0.55	0.117503097415405	0	1	0.5193	1	1	1
6	0.221199216928595	0.56	0.117503097415405	0	1	0	0.5314	0	0
6	0.221199216928595	0.56	0.117503097415405	0	1	0.5314	1	1	1
6	0.221199216928595	0.57	0.117503097415405	0	1	0	0.544	0	0
6	0.221199216928595	0.57	0.117503097415405	0	1	0.544	1	1	1
6	0.221199216928595	0.58	0.117503097415405	0	1	0	0.5572	0	0
6	0.221199216928595	0.58	0.117503097415405	0	1	0.5572	1	1	1
6	0.221199216928595	0.59	0.117503097415405	0	1	0	0.5711	0	0
6	0.221199216928595	0.59	0.117503097415405	0	1	0.5711	1	1	1
6	0.221199216928595	0.6	0.117503097415405	0	1	0	0.5857	0	0
6	0.221199216928595	0.6	0.117503097415405	0	1	0.5857	1	1	1
6	0.221199216928595	0.61	0.117503097415405	0	1	0	0.6011	0	0
6	0.221199216928595	0.61	0.117503097415405	0	1	0.6011	1	1	1
6	0.221199216928595	0.62	0.117503097415405	0	1	0	0.6173	0	0
6	0.221199216928595	0.62	0.117503097415405	0	1	0.6173	1	1	1
6	0.221199216928595	0.63	0.117503097415405	0	1	0	0.6344	0	0
6	0.221199216928595	0.63	0.117503097415405	0	1	0.6344	1	1	1
6	0.221199216928595	0.64	0.117503097415405	0	1	0	0.6525	0	0
6	0.221199216928595	0.64	0.117503097415405	0	1	0.6525	1	1	1
6	0.221199216928595	0.65	0.117503097415405	0	1	0	0.6717	0	0
6	0.221199216928595	0.65	0.117503097415405	0	1	0.6717	1	1	1
6	0.221199216928595	0.66	0.117503097415405	0	1	0	0.6921	0	0
6	0.221199216928595	0.66	0.117503097415405	0	1	0.6921	1	1	1
6	0.221199216928595	0.67	0.117503097415405	0	1	0	0.7138	0	0
6	0.221199216928595	0.67	0.117503097415405	0	1	0.7138	1	1	1
6	0.221199216928595	0.68	0.117503097415405	0	1	0	0.7368	0	0
6	0.221199216928595	0.68	0.117503097415405	0	1	0.7368	1	1	1
6	0.221199216928595	0.69	0.117503097415405	0	1	0	0.7615	0	0
6	0.221199216928595	0.69	0.117503097415405	0	1	0.7615	1	1	1
6	0.221199216928595	0.7	0.117503097415405	0	1	0	0.7879	0	0
6	0.221199216928595	0.7	0.117503097415405	0	1	0.7879	1	1	1
6	0.221199216928595	0.71	0.117503097415405	0	1	0	0.8161	0	0
6	0.221199216928595	0.71	0.117503097415405	0	1	0.8161	1	1	1
6	0.221199216928595	0.72	0.117503097415405	0	1	0	0.8466	0	0
6	0.221199216928595	0.72	0.117503097415405	0	1	0.8466	1	1	1
6	0.221199216928595	0.73	0.117503097415405	0	1	0	0.8794	0	0
6	0.221199216928595	0.73	0.117503097415405	0	1	0.8794	1	1	1
6	0.221199216928595	0.74	0.117503097415405	0	1	0	0.915	0	0
6	0.221199216928595	0.74	0.117503097415405	0	1	0.915	1	1	1
6	0.221199216928595	0.75	0.117503097415405	0	1	0	0.9536	0	0
6	0.221199216928595	0.75	0.117503097415405	0	1	0.9536	1	1	1
6	0.221199216928595	0.76	0.117503097415405	0	1	0	0.9956	0	0
6	0.221199216928595	0.76	0.117503097415405	0	1	0.9956	1	1	1
6	0.221199216928595	0.77	0.117503097415405	0	1	0	1	0	0
6	0.221199216928595	0.78	0.117503097415405	0	1	0	1	0	0
6	0.221199216928595	0.79	0.117503097415405	0	1	0	1	0	0
6	0.221199216928595	0.8	0.117503097415405	0	1	0	1	0	0
6	0.221199216928595	0.81	0.117503097415405	0	1	0	1	0	0
6	0.221199216928595	0.82	0.117503097415405	0	1	0	1	0	0
6	0.221199216928595	0.83	0.117503097415405	0	1	0	1	0	0
6	0.221199216928595	0.84	0.117503097415405	0	1	0	1	0	0
6	0.221199216928595	0.85	0.117503097415405	0	1	0	1	0	0
6	0.221199216928595	0.86	0.117503097415405	0	1	0	1	0	0
6	0.221199216928595	0.87	0.117503097415405	0	1	0	1	0	0
6	0.221199216928595	0.88	0.117503097415405	0	1	0	1	0	0
6	0.221199216928595	0.89	0.117503097415405	0	1	0	1	0	0
6	0.221199216928595	0.9	0.117503097415405	0	1	0	1	0	0
6	0.221199216928595	0.91	0.117503097415405	0	1	0	1	0	0
6	0.221199216928595	0.92	0.117503097415405	0	1	0	1	0	0
6	0.221199216928595	0.93	0.117503097415405	0	1	0	1	0	0
6	0.221199216928595	0.94	0.117503097415405	0	1	0	1	0	0
6	0.221199216928595	0.95	0.117503097415405	0	1	0	1	0	0
6	0.221199216928595	0.96	0.117503097415405	0	1	0	1	0	0
6	0.221199216928595	0.97	0.117503097415405	0	1	0	1	0	0
6	0.221199216928595	0.98	0.117503097415405	0	1	0	1	0	0
6	0.221199216928595	0.99	0.117503097415405	0	1	0	1	0	0
6	0.221199216928595	1	0.117503097415405	0	1	0	1	0	0
7	0.221199216928595	0.01	0.117503097415405	0	1	0	0.213	0	0
7	0.221199216928595	0.01	0.117503097415405	0	1	0.213	1	1	1
7	0.221199216928595	0.02	0.117503097415405	0	1	0	0.2152	0	0
7	0.221199216928595	0.02	0.117503097415405	0	1	0.2152	1	1	1
7	0.221199216928595	0.03	0.117503097415405	0	1	0	0.2174	0	0
7	0.221199216928595	0.03	0.117503097415405	0	1	0.2174	1	1	1
7	0.221199216928595	0.04	0.117503097415405	0	1	0	0.2197	0	0
7	0.221199216928595	0.04	0.117503097415405	0	1	0.2197	1	1	1
7	0.221199216928595	0.05	0.117503097415405	0	1	0	0.2221	0	0
7	0.221199216928595	0.05	0.117503097415405	0	1	0.2221	1	1	1
7	0.221199216928595	0.06	0.117503097415405	0	1	0	0.2245	0	0
7	0.221199216928595	0.06	0.117503097415405	0	1	0.2245	1	1	1
7	0.221199216928595	0.07	0.117503097415405	0	1	0	0.227	0	0
7	0.221199216928595	0.07	0.117503097415405	0	1	0.227	1	1	1
7	0.221199216928595	0.08	0.117503097415405	0	1	0	0.2295	0	0
7	0.221199216928595	0.08	0.117503097415405	0	1	0.2295	1	1	1
7	0.221199216928595	0.09	0.117503097415405	0	1	0	0.232	0	0
7	0.221199216928595	0.09	0.117503097415405	0	1	0.232	1	1	1
7	0.221199216928595	0.1	0.117503097415405	0	1	0	0.2347	0	0
7	0.221199216928595	0.1	0.117503097415405	0	1	0.2347	1	1	1
7	0.221199216928595	0.11	0.117503097415405	0	1	0	0.2374	0	0
7	0.221199216928595	0.11	0.117503097415405	0	1	0.2374	1	1	1
7	0.221199216928595	0.12	0.117503097415405	0	1	0	0.2401	0	0
7	0.221199216928595	0.12	0.117503097415405	0	1	0.2401	1	1	1
7	0.221199216928595	0.13	0.117503097415405	0	1	0	0.2429	0	0
7	0.221199216928595	0.13	0.117503097415405	0	1	0.2429	1	1	1
7	0.221199216928595	0.14	0.117503097415405	0	1	0	0.2458	0	0
7	0.221199216928595	0.14	0.117503097415405	0	1	0.2458	1	1	1
7	0.221199216928595	0.15	0.117503097415405	0	1	0	0.2488	0	0
7	0.221199216928595	0.15	0.117503097415405	0	1	0.2488	1	1	1
7	0.221199216928595	0.16	0.117503097415405	0	1	0	0.2518	0	0
7	0.221199216928595	0.16	0.117503097415405	0	1	0.2518	1	1	1
7	0.221199216928595	0.17	0.117503097415405	0	1	0	0.2549	0	0
7	0.221199216928595	0.17	0.117503097415405	0	1	0.2549	1	1	1
7	0.221199216928595	0.18	0.117503097415405	0	1	0	0.258	0	0
7	0.221199216928595	0.18	0.117503097415405	0	1	0.258	1	1	1
7	0.221199216928595	0.19	0.117503097415405	0	1	0	0.2613	0	0
7	0.221199216928595	0.19	0.117503097415405	0	1	0.2613	1	1	1
7	0.221199216928595	0.2	0.117503097415405	0	1	0	0.2646	0	0
7	0.221199216928595	0.2	0.117503097415405	0	1	0.2646	1	1	1
7	0.221199216928595	0.21	0.117503097415405	0	1	0	0.2681	0	0
7	0.221199216928595	0.21	0.117503097415405	0	1	0.2681	1	1	1
7	0.221199216928595	0.22	0.117503097415405	0	1	0	0.2716	0	0
7	0.221199216928595	0.22	0.117503097415405	0	1	0.2716	1	1	1
7	0.221199216928595	0.23	0.117503097415405	0	1	0	0.2752	0	0
7	0.221199216928595	0.23	0.117503097415405	0	1	0.2752	1	1	1
7	0.221199216928595	0.24	0.117503097415405	0	1	0	0.2789	0	0
7	0.221199216928595	0.24	0.117503097415405	0	1	0.2789	1	1	1
7	0.221199216928595	0.25	0.117503097415405	0	1	0	0.2827	0	0
7	0.221199216928595	0.25	0.117503097415405	0	1	0.2827	1	1	1
7	0.221199216928595	0.26	0.117503097415405	0	1	0	0.2866	0	0
7	0.221199216928595	0.26	0.117503097415405	0	1	0.2866	1	1	1
7	0.221199216928595	0.27	0.117503097415405	0	1	0	0.2907	0	0
7	0.221199216928595	0.27	0.117503097415405	0	1	0.2907	1	1	1
7	0.221199216928595	0.28	0.117503097415405	0	1	0	0.2948	0	0
7	0.221199216928595	0.28	0.117503097415405	0	1	0.2948	1	1	1
7	0.221199216928595	0.29	0.117503097415405	0	1	0	0.2991	0	0
7	0.221199216928595	0.29	0.117503097415405	0	1	0.2991	1	1	1
7	0.221199216928595	0.3	0.117503097415405	0	1	0	0.3034	0	0
7	0.221199216928595	0.3	0.117503097415405	0	1	0.3034	1	1	1
7	0.221199216928595	0.31	0.117503097415405	0	1	0	0.308	0	0
7	0.221199216928595	0.31	0.117503097415405	0	1	0.308	1	1	1
7	0.221199216928595	0.32	0.117503097415405	0	1	0	0.3126	0	0
7	0.221199216928595	0.32	0.117503097415405	0	1	0.3126	1	1	1
7	0.221199216928595	0.33	0.117503097415405	0	1	0	0.3174	0	0
7	0.221199216928595	0.33	0.117503097415405	0	1	0.3174	1	1	1
7	0.221199216928595	0.34	0.117503097415405	0	1	0	0.3224	0	0
7	0.221199216928595	0.34	0.117503097415405	0	1	0.3224	1	1	1
7	0.221199216928595	0.35	0.117503097415405	0	1	0	0.3275	0	0
7	0.221199216928595	0.35	0.117503097415405	0	1	0.3275	1	1	1
7	0.221199216928595	0.36	0.117503097415405	0	1	0	0.3327	0	0
7	0.221199216928595	0.36	0.117503097415405	0	1	0.3327	1	1	1
7	0.221199216928595	0.37	0.117503097415405	0	1	0	0.3382	0	0
7	0.221199216928595	0.37	0.117503097415405	0	1	0.3382	1	1	1
7	0.221199216928595	0.38	0.117503097415405	0	1	0	0.3438	0	0
7	0.221199216928595	0.38	0.117503097415405	0	1	0.3438	1	1	1
7	0.221199216928595	0.39	0.117503097415405	0	1	0	0.3496	0	0
7	0.221199216928595	0.39	0.117503097415405	0	1	0.3496	1	1	1
7	0.221199216928595	0.4	0.117503097415405	0	1	0	0.3556	0	0
7	0.221199216928595	0.4	0.117503097415405	0	1	0.3556	1	1	1
7	0.221199216928595	0.41	0.117503097415405	0	1	0	0.3619	0	0
7	0.221199216928595	0.41	0.117503097415405	0	1	0.3619	1	1	1
7	0.221199216928595	0.42	0.117503097415405	0	1	0	0.3683	0	0
7	0.221199216928595	0.42	0.117503097415405	0	1	0.3683	1	1	1
7	0.221199216928595	0.43	0.117503097415405	0	1	0	0.375	0	0
7	0.221199216928595	0.43	0.117503097415405	0	1	0.375	1	1	1
7	0.221199216928595	0.44	0.117503097415405	0	1	0	0.382	0	0
7	0.221199216928595	0.44	0.117503097415405	0	1	0.382	1	1	1
7	0.221199216928595	0.45	0.117503097415405	0	1	0	0.3892	0	0
7	0.221199216928595	0.45	0.117503097415405	0	1	0.3892	1	1	1
7	0.221199216928595	0.46	0.117503097415405	0	1	0	0.3966	0	0
7	0.221199216928595	0.46	0.117503097415405	0	1	0.3966	1	1	1
7	0.221199216928595	0.47	0.117503097415405	0	1	0	0.4044	0	0
7	0.221199216928595	0.47	0.117503097415405	0	1	0.4044	1	1	1
7	0.221199216928595	0.48	0.117503097415405	0	1	0	0.4125	0	0
7	0.221199216928595	0.48	0.117503097415405	0	1	0.4125	1	1	1
7	0.221199216928595	0.49	0.117503097415405	0	1	0	0.4209	0	0
7	0.221199216928595	0.49	0.117503097415405	0	1	0.4209	1	1	1
7	0.221199216928595	0.5	0.117503097415405	0	1	0	0.4297	0	0
7	0.221199216928595	0.5	0.117503097415405	0	1	0.4297	1	1	1
7	0.221199216928595	0.51	0.117503097415405	0	1	0	0.4389	0	0
7	0.221199216928595	0.51	0.117503097415405	0	1	0.4389	1	1	1
7	0.221199216928595	0.52	0.117503097415405	0	1	0	0.4484	0	0
7	0.221199216928595	0.52	0.117503097415405	0	1	0.4484	1	1	1
7	0.221199216928595	0.53	0.117503097415405	0	1	0	0.4584	0	0
7	0.221199216928595	0.53	0.117503097415405	0	1	0.4584	1	1	1
7	0.221199216928595	0.54	0.117503097415405	0	1	0	0.4689	0	0
7	0.221199216928595	0.54	0.117503097415405	0	1	0.4689	1	1	1
7	0.221199216928595	0.55	0.117503097415405	0	1	0	0.4798	0	0
7	0.221199216928595	0.55	0.117503097415405	0	1	0.4798	1	1	1
7	0.221199216928595	0.56	0.117503097415405	0	1	0	0.4913	0	0
7	0.221199216928595	0.56	0.117503097415405	0	1	0.4913	1	1	1
7	0.221199216928595	0.57	0.117503097415405	0	1	0	0.5033	0	0
7	0.221199216928595	0.57	0.117503097415405	0	1	0.5033	1	1	1
7	0.221199216928595	0.58	0.117503097415405	0	1	0	0.516	0	0
7	0.221199216928595	0.58	0.117503097415405	0	1	0.516	1	1	1
7	0.221199216928595	0.59	0.117503097415405	0	1	0	0.5293	0	0
7	0.221199216928595	0.59	0.117503097415405	0	1	0.5293	1	1	1
7	0.221199216928595	0.6	0.117503097415405	0	1	0	0.5433	0	0
7	0.221199216928595	0.6	0.117503097415405	0	1	0.5433	1	1	1
7	0.221199216928595	0.61	0.117503097415405	0	1	0	0.5581	0	0
7	0.221199216928595	0.61	0.117503097415405	0	1	0.5581	1	1	1
7	0.221199216928595	0.62	0.117503097415405	0	1	0	0.5738	0	0
7	0.221199216928595	0.62	0.117503097415405	0	1	0.5738	1	1	1
7	0.221199216928595	0.63	0.117503097415405	0	1	0	0.5903	0	0
7	0.221199216928595	0.63	0.117503097415405	0	1	0.5903	1	1	1
7	0.221199216928595	0.64	0.117503097415405	0	1	0	0.6079	0	0
7	0.221199216928595	0.64	0.117503097415405	0	1	0.6079	1	1	1
7	0.221199216928595	0.65	0.117503097415405	0	1	0	0.6266	0	0
7	0.221199216928595	0.65	0.117503097415405	0	1	0.6266	1	1	1
7	0.221199216928595	0.66	0.117503097415405	0	1	0	0.6465	0	0
7	0.221199216928595	0.66	0.117503097415405	0	1	0.6465	1	1	1
7	0.221199216928595	0.67	0.117503097415405	0	1	0	0.6677	0	0
7	0.221199216928595	0.67	0.117503097415405	0	1	0.6677	1	1	1
7	0.221199216928595	0.68	0.117503097415405	0	1	0	0.6903	0	0
7	0.221199216928595	0.68	0.117503097415405	0	1	0.6903	1	1	1
7	0.221199216928595	0.69	0.117503097415405	0	1	0	0.7146	0	0
7	0.221199216928595	0.69	0.117503097415405	0	1	0.7146	1	1	1
7	0.221199216928595	0.7	0.117503097415405	0	1	0	0.7408	0	0
7	0.221199216928595	0.7	0.117503097415405	0	1	0.7408	1	1	1
7	0.221199216928595	0.71	0.117503097415405	0	1	0	0.7689	0	0
7	0.221199216928595	0.71	0.117503097415405	0	1	0.7689	1	1	1
7	0.221199216928595	0.72	0.117503097415405	0	1	0	0.7994	0	0
7	0.221199216928595	0.72	0.117503097415405	0	1	0.7994	1	1	1
7	0.221199216928595	0.73	0.117503097415405	0	1	0	0.8325	0	0
7	0.221199216928595	0.73	0.117503097415405	0	1	0.8325	1	1	1
7	0.221199216928595	0.74	0.117503097415405	0	1	0	0.8685	0	0
7	0.221199216928595	0.74	0.117503097415405	0	1	0.8685	1	1	1
7	0.221199216928595	0.75	0.117503097415405	0	1	0	0.9079	0	0
7	0.221199216928595	0.75	0.117503097415405	0	1	0.9079	1	1	1
7	0.221199216928595	0.76	0.117503097415405	0	1	0	0.9512	0	0
7	0.221199216928595	0.76	0.117503097415405	0	1	0.9512	1	1	1
7	0.221199216928595	0.77	0.117503097415405	0	1	0	0.999	0	0
7	0.221199216928595	0.77	0.117503097415405	0	1	0.999	1	1	1
7	0.221199216928595	0.78	0.117503097415405	0	1	0	1	0	0
7	0.221199216928595	0.79	0.117503097415405	0	1	0	1	0	0
7	0.221199216928595	0.8	0.117503097415405	0	1	0	1	0	0
7	0.221199216928595	0.81	0.117503097415405	0	1	0	1	0	0
7	0.221199216928595	0.82	0.117503097415405	0	1	0	1	0	0
7	0.221199216928595	0.83	0.117503097415405	0	1	0	1	0	0
7	0.221199216928595	0.84	0.117503097415405	0	1	0	1	0	0
7	0.221199216928595	0.85	0.117503097415405	0	1	0	1	0	0
7	0.221199216928595	0.86	0.117503097415405	0	1	0	1	0	0
7	0.221199216928595	0.87	0.117503097415405	0	1	0	1	0	0
7	0.221199216928595	0.88	0.117503097415405	0	1	0	1	0	0
7	0.221199216928595	0.89	0.117503097415405	0	1	0	1	0	0
7	0.221199216928595	0.9	0.117503097415405	0	1	0	1	0	0
7	0.221199216928595	0.91	0.117503097415405	0	1	0	1	0	0
7	0.221199216928595	0.92	0.117503097415405	0	1	0	1	0	0
7	0.221199216928595	0.93	0.117503097415405	0	1	0	1	0	0
7	0.221199216928595	0.94	0.117503097415405	0	1	0	1	0	0
7	0.221199216928595	0.95	0.117503097415405	0	1	0	1	0	0
7	0.221199216928595	0.96	0.117503097415405	0	1	0	1	0	0
7	0.221199216928595	0.97	0.117503097415405	0	1	0	1	0	0
7	0.221199216928595	0.98	0.117503097415405	0	1	0	1	0	0
7	0.221199216928595	0.99	0.117503097415405	0	1	0	1	0	0
7	0.221199216928595	1	0.117503097415405	0	1	0	1	0	0
8	0.221199216928595	0.01	0.117503097415405	0	1	0	0.1965	0	0
8	0.221199216928595	0.01	0.117503097415405	0	1	0.1965	1	1	1
8	0.221199216928595	0.02	0.117503097415405	0	1	0	0.1985	0	0
8	0.221199216928595	0.02	0.117503097415405	0	1	0.1985	1	1	1
8	0.221199216928595	0.03	0.117503097415405	0	1	0	0.2007	0	0
8	0.221199216928595	0.03	0.117503097415405	0	1	0.2007	1	1	1
8	0.221199216928595	0.04	0.117503097415405	0	1	0	0.2028	0	0
8	0.221199216928595	0.04	0.117503097415405	0	1	0.2028	1	1	1
8	0.221199216928595	0.05	0.117503097415405	0	1	0	0.205	0	0
8	0.221199216928595	0.05	0.117503097415405	0	1	0.205	1	1	1
8	0.221199216928595	0.06	0.117503097415405	0	1	0	0.2072	0	0
8	0.221199216928595	0.06	0.117503097415405	0	1	0.2072	1	1	1
8	0.221199216928595	0.07	0.117503097415405	0	1	0	0.2095	0	0
8	0.221199216928595	0.07	0.117503097415405	0	1	0.2095	1	1	1
8	0.221199216928595	0.08	0.117503097415405	0	1	0	0.2119	0	0
8	0.221199216928595	0.08	0.117503097415405	0	1	0.2119	1	1	1
8	0.221199216928595	0.09	0.117503097415405	0	1	0	0.2143	0	0
8	0.221199216928595	0.09	0.117503097415405	0	1	0.2143	1	1	1
8	0.221199216928595	0.1	0.117503097415405	0	1	0	0.2167	0	0
8	0.221199216928595	0.1	0.117503097415405	0	1	0.2167	1	1	1
8	0.221199216928595	0.11	0.117503097415405	0	1	0	0.2193	0	0
8	0.221199216928595	0.11	0.117503097415405	0	1	0.2193	1	1	1
8	0.221199216928595	0.12	0.117503097415405	0	1	0	0.2218	0	0
8	0.221199216928595	0.12	0.117503097415405	0	1	0.2218	1	1	1
8	0.221199216928595	0.13	0.117503097415405	0	1	0	0.2245	0	0
8	0.221199216928595	0.13	0.117503097415405	0	1	0.2245	1	1	1
8	0.221199216928595	0.14	0.117503097415405	0	1	0	0.2271	0	0
8	0.221199216928595	0.14	0.117503097415405	0	1	0.2271	1	1	1
8	0.221199216928595	0.15	0.117503097415405	0	1	0	0.2299	0	0
8	0.221199216928595	0.15	0.117503097415405	0	1	0.2299	1	1	1
8	0.221199216928595	0.16	0.117503097415405	0	1	0	0.2327	0	0
8	0.221199216928595	0.16	0.117503097415405	0	1	0.2327	1	1	1
8	0.221199216928595	0.17	0.117503097415405	0	1	0	0.2356	0	0
8	0.221199216928595	0.17	0.117503097415405	0	1	0.2356	1	1	1
8	0.221199216928595	0.18	0.117503097415405	0	1	0	0.2386	0	0
8	0.221199216928595	0.18	0.117503097415405	0	1	0.2386	1	1	1
8	0.221199216928595	0.19	0.117503097415405	0	1	0	0.2417	0	0
8	0.221199216928595	0.19	0.117503097415405	0	1	0.2417	1	1	1
8	0.221199216928595	0.2	0.117503097415405	0	1	0	0.2448	0	0
8	0.221199216928595	0.2	0.117503097415405	0	1	0.2448	1	1	1
8	0.221199216928595	0.21	0.117503097415405	0	1	0	0.248	0	0
8	0.221199216928595	0.21	0.117503097415405	0	1	0.248	1	1	1
8	0.221199216928595	0.22	0.117503097415405	0	1	0	0.2513	0	0
8	0.221199216928595	0.22	0.117503097415405	0	1	0.2513	1	1	1
8	0.221199216928595	0.23	0.117503097415405	0	1	0	0.2547	0	0
8	0.221199216928595	0.23	0.117503097415405	0	1	0.2547	1	1	1
8	0.221199216928595	0.24	0.117503097415405	0	1	0	0.2582	0	0
8	0.221199216928595	0.24	0.117503097415405	0	1	0.2582	1	1	1
8	0.221199216928595	0.25	0.117503097415405	0	1	0	0.2617	0	0
8	0.221199216928595	0.25	0.117503097415405	0	1	0.2617	1	1	1
8	0.221199216928595	0.26	0.117503097415405	0	1	0	0.2654	0	0
8	0.221199216928595	0.26	0.117503097415405	0	1	0.2654	1	1	1
8	0.221199216928595	0.27	0.117503097415405	0	1	0	0.2692	0	0
8	0.221199216928595	0.27	0.117503097415405	0	1	0.2692	1	1	1
8	0.221199216928595	0.28	0.117503097415405	0	1	0	0.2731	0	0
8	0.221199216928595	0.28	0.117503097415405	0	1	0.2731	1	1	1
8	0.221199216928595	0.29	0.117503097415405	0	1	0	0.2771	0	0
8	0.221199216928595	0.29	0.117503097415405	0	1	0.2771	1	1	1
8	0.221199216928595	0.3	0.117503097415405	0	1	0	0.2812	0	0
8	0.221199216928595	0.3	0.117503097415405	0	1	0.2812	1	1	1
8	0.221199216928595	0.31	0.117503097415405	0	1	0	0.2855	0	0
8	0.221199216928595	0.31	0.117503097415405	0	1	0.2855	1	1	1
8	0.221199216928595	0.32	0.117503097415405	0	1	0	0.2899	0	0
8	0.221199216928595	0.32	0.117503097415405	0	1	0.2899	1	1	1
8	0.221199216928595	0.33	0.117503097415405	0	1	0	0.2944	0	0
8	0.221199216928595	0.33	0.117503097415405	0	1	0.2944	1	1	1
8	0.221199216928595	0.34	0.117503097415405	0	1	0	0.2991	0	0
8	0.221199216928595	0.34	0.117503097415405	0	1	0.2991	1	1	1
8	0.221199216928595	0.35	0.117503097415405	0	1	0	0.3039	0	0
8	0.221199216928595	0.35	0.117503097415405	0	1	0.3039	1	1	1
8	0.221199216928595	0.36	0.117503097415405	0	1	0	0.3089	0	0
8	0.221199216928595	0.36	0.117503097415405	0	1	0.3089	1	1	1
8	0.221199216928595	0.37	0.117503097415405	0	1	0	0.314	0	0
8	0.221199216928595	0.37	0.117503097415405	0	1	0.314	1	1	1
8	0.221199216928595	0.38	0.117503097415405	0	1	0	0.3193	0	0
8	0.221199216928595	0.38	0.117503097415405	0	1	0.3193	1	1	1
8	0.221199216928595	0.39	0.117503097415405	0	1	0	0.3248	0	0
8	0.221199216928595	0.39	0.117503097415405	0	1	0.3248	1	1	1
8	0.221199216928595	0.4	0.117503097415405	0	1	0	0.3305	0	0
8	0.221199216928595	0.4	0.117503097415405	0	1	0.3305	1	1	1
8	0.221199216928595	0.41	0.117503097415405	0	1	0	0.3364	0	0
8	0.221199216928595	0.41	0.117503097415405	0	1	0.3364	1	1	1
8	0.221199216928595	0.42	0.117503097415405	0	1	0	0.3426	0	0
8	0.221199216928595	0.42	0.117503097415405	0	1	0.3426	1	1	1
8	0.221199216928595	0.43	0.117503097415405	0	1	0	0.3489	0	0
8	0.221199216928595	0.43	0.117503097415405	0	1	0.3489	1	1	1
8	0.221199216928595	0.44	0.117503097415405	0	1	0	0.3555	0	0
8	0.221199216928595	0.44	0.117503097415405	0	1	0.3555	1	1	1
8	0.221199216928595	0.45	0.117503097415405	0	1	0	0.3624	0	0
8	0.221199216928595	0.45	0.117503097415405	0	1	0.3624	1	1	1
8	0.221199216928595	0.46	0.117503097415405	0	1	0	0.3695	0	0
8	0.221199216928595	0.46	0.117503097415405	0	1	0.3695	1	1	1
8	0.221199216928595	0.47	0.117503097415405	0	1	0	0.3769	0	0
8	0.221199216928595	0.47	0.117503097415405	0	1	0.3769	1	1	1
8	0.221199216928595	0.48	0.117503097415405	0	1	0	0.3846	0	0
8	0.221199216928595	0.48	0.117503097415405	0	1	0.3846	1	1	1
8	0.221199216928595	0.49	0.117503097415405	0	1	0	0.3927	0	0
8	0.221199216928595	0.49	0.117503097415405	0	1	0.3927	1	1	1
8	0.221199216928595	0.5	0.117503097415405	0	1	0	0.4011	0	0
8	0.221199216928595	0.5	0.117503097415405	0	1	0.4011	1	1	1
8	0.221199216928595	0.51	0.117503097415405	0	1	0	0.4098	0	0
8	0.221199216928595	0.51	0.117503097415405	0	1	0.4098	1	1	1
8	0.221199216928595	0.52	0.117503097415405	0	1	0	0.419	0	0
8	0.221199216928595	0.52	0.117503097415405	0	1	0.419	1	1	1
8	0.221199216928595	0.53	0.117503097415405	0	1	0	0.4286	0	0
8	0.221199216928595	0.53	0.117503097415405	0	1	0.4286	1	1	1
8	0.221199216928595	0.54	0.117503097415405	0	1	0	0.4386	0	0
8	0.221199216928595	0.54	0.117503097415405	0	1	0.4386	1	1	1
8	0.221199216928595	0.55	0.117503097415405	0	1	0	0.4491	0	0
8	0.221199216928595	0.55	0.117503097415405	0	1	0.4491	1	1	1
8	0.221199216928595	0.56	0.117503097415405	0	1	0	0.4602	0	0
8	0.221199216928595	0.56	0.117503097415405	0	1	0.4602	1	1	1
8	0.221199216928595	0.57	0.117503097415405	0	1	0	0.4718	0	0
8	0.221199216928595	0.57	0.117503097415405	0	1	0.4718	1	1	1
8	0.221199216928595	0.58	0.117503097415405	0	1	0	0.4841	0	0
8	0.221199216928595	0.58	0.117503097415405	0	1	0.4841	1	1	1
8	0.221199216928595	0.59	0.117503097415405	0	1	0	0.497	0	0
8	0.221199216928595	0.59	0.117503097415405	0	1	0.497	1	1	1
8	0.221199216928595	0.6	0.117503097415405	0	1	0	0.5106	0	0
8	0.221199216928595	0.6	0.117503097415405	0	1	0.5106	1	1	1
8	0.221199216928595	0.61	0.117503097415405	0	1	0	0.525	0	0
8	0.221199216928595	0.61	0.117503097415405	0	1	0.525	1	1	1
8	0.221199216928595	0.62	0.117503097415405	0	1	0	0.5403	0	0
8	0.221199216928595	0.62	0.117503097415405	0	1	0.5403	1	1	1
8	0.221199216928595	0.63	0.117503097415405	0	1	0	0.5565	0	0
8	0.221199216928595	0.63	0.117503097415405	0	1	0.5565	1	1	1
8	0.221199216928595	0.64	0.117503097415405	0	1	0	0.5737	0	0
8	0.221199216928595	0.64	0.117503097415405	0	1	0.5737	1	1	1
8	0.221199216928595	0.65	0.117503097415405	0	1	0	0.592	0	0
8	0.221199216928595	0.65	0.117503097415405	0	1	0.592	1	1	1
8	0.221199216928595	0.66	0.117503097415405	0	1	0	0.6116	0	0
8	0.221199216928595	0.66	0.117503097415405	0	1	0.6116	1	1	1
8	0.221199216928595	0.67	0.117503097415405	0	1	0	0.6326	0	0
8	0.221199216928595	0.67	0.117503097415405	0	1	0.6326	1	1	1
8	0.221199216928595	0.68	0.117503097415405	0	1	0	0.6552	0	0
8	0.221199216928595	0.68	0.117503097415405	0	1	0.6552	1	1	1
8	0.221199216928595	0.69	0.117503097415405	0	1	0	0.6794	0	0
8	0.221199216928595	0.69	0.117503097415405	0	1	0.6794	1	1	1
8	0.221199216928595	0.7	0.117503097415405	0	1	0	0.7057	0	0
8	0.221199216928595	0.7	0.117503097415405	0	1	0.7057	1	1	1
8	0.221199216928595	0.71	0.117503097415405	0	1	0	0.7341	0	0
8	0.221199216928595	0.71	0.117503097415405	0	1	0.7341	1	1	1
8	0.221199216928595	0.72	0.117503097415405	0	1	0	0.765	0	0
8	0.221199216928595	0.72	0.117503097415405	0	1	0.765	1	1	1
8	0.221199216928595	0.73	0.117503097415405	0	1	0	0.7987	0	0
8	0.221199216928595	0.73	0.117503097415405	0	1	0.7987	1	1	1
8	0.221199216928595	0.74	0.117503097415405	0	1	0	0.8357	0	0
8	0.221199216928595	0.74	0.117503097415405	0	1	0.8357	1	1	1
8	0.221199216928595	0.75	0.117503097415405	0	1	0	0.8766	0	0
8	0.221199216928595	0.75	0.117503097415405	0	1	0.8766	1	1	1
8	0.221199216928595	0.76	0.117503097415405	0	1	0	0.922	0	0
8	0.221199216928595	0.76	0.117503097415405	0	1	0.922	1	1	1
8	0.221199216928595	0.77	0.117503097415405	0	1	0	0.9727	0	0
8	0.221199216928595	0.77	0.117503097415405	0	1	0.9727	1	1	1
8	0.221199216928595	0.78	0.117503097415405	0	1	0	1	0	0
8	0.221199216928595	0.79	0.117503097415405	0	1	0	1	0	0
8	0.221199216928595	0.8	0.117503097415405	0	1	0	1	0	0
8	0.221199216928595	0.81	0.117503097415405	0	1	0	1	0	0
8	0.221199216928595	0.82	0.117503097415405	0	1	0	1	0	0
8	0.221199216928595	0.83	0.117503097415405	0	1	0	1	0	0
8	0.221199216928595	0.84	0.117503097415405	0	1	0	1	0	0
8	0.221199216928595	0.85	0.117503097415405	0	1	0	1	0	0
8	0.221199216928595	0.86	0.117503097415405	0	1	0	1	0	0
8	0.221199216928595	0.87	0.117503097415405	0	1	0	1	0	0
8	0.221199216928595	0.88	0.117503097415405	0	1	0	1	0	0
8	0.221199216928595	0.89	0.117503097415405	0	1	0	1	0	0
8	0.221199216928595	0.9	0.117503097415405	0	1	0	1	0	0
8	0.221199216928595	0.91	0.117503097415405	0	1	0	1	0	0
8	0.221199216928595	0.92	0.117503097415405	0	1	0	1	0	0
8	0.221199216928595	0.93	0.117503097415405	0	1	0	1	0	0
8	0.221199216928595	0.94	0.117503097415405	0	1	0	1	0	0
8	0.221199216928595	0.95	0.117503097415405	0	1	0	1	0	0
8	0.221199216928595	0.96	0.117503097415405	0	1	0	1	0	0
8	0.221199216928595	0.97	0.117503097415405	0	1	0	1	0	0
8	0.221199216928595	0.98	0.117503097415405	0	1	0	1	0	0
8	0.221199216928595	0.99	0.117503097415405	0	1	0	1	0	0
8	0.221199216928595	1	0.117503097415405	0	1	0	1	0	0
9	0.221199216928595	0.01	0.117503097415405	0	1	0	0.1833	0	0
9	0.221199216928595	0.01	0.117503097415405	0	1	0.1833	1	1	1
9	0.221199216928595	0.02	0.117503097415405	0	1	0	0.1853	0	0
9	0.221199216928595	0.02	0.117503097415405	0	1	0.1853	1	1	1
9	0.221199216928595	0.03	0.117503097415405	0	1	0	0.1872	0	0
9	0.221199216928595	0.03	0.117503097415405	0	1	0.1872	1	1	1
9	0.221199216928595	0.04	0.117503097415405	0	1	0	0.1893	0	0
9	0.221199216928595	0.04	0.117503097415405	0	1	0.1893	1	1	1
9	0.221199216928595	0.05	0.117503097415405	0	1	0	0.1913	0	0
9	0.221199216928595	0.05	0.117503097415405	0	1	0.1913	1	1	1
9	0.221199216928595	0.06	0.117503097415405	0	1	0	0.1935	0	0
9	0.221199216928595	0.06	0.117503097415405	0	1	0.1935	1	1	1
9	0.221199216928595	0.07	0.117503097415405	0	1	0	0.1956	0	0
9	0.221199216928595	0.07	0.117503097415405	0	1	0.1956	1	1	1
9	0.221199216928595	0.08	0.117503097415405	0	1	0	0.1978	0	0
9	0.221199216928595	0.08	0.117503097415405	0	1	0.1978	1	1	1
9	0.221199216928595	0.09	0.117503097415405	0	1	0	0.2001	0	0
9	0.221199216928595	0.09	0.117503097415405	0	1	0.2001	1	1	1
9	0.221199216928595	0.1	0.117503097415405	0	1	0	0.2024	0	0
9	0.221199216928595	0.1	0.117503097415405	0	1	0.2024	1	1	1
9	0.221199216928595	0.11	0.117503097415405	0	1	0	0.2048	0	0
9	0.221199216928595	0.11	0.117503097415405	0	1	0.2048	1	1	1
9	0.221199216928595	0.12	0.117503097415405	0	1	0	0.2072	0	0
9	0.221199216928595	0.12	0.117503097415405	0	1	0.2072	1	1	1
9	0.221199216928595	0.13	0.117503097415405	0	1	0	0.2097	0	0
9	0.221199216928595	0.13	0.117503097415405	0	1	0.2097	1	1	1
9	0.221199216928595	0.14	0.117503097415405	0	1	0	0.2122	0	0
9	0.221199216928595	0.14	0.117503097415405	0	1	0.2122	1	1	1
9	0.221199216928595	0.15	0.117503097415405	0	1	0	0.2149	0	0
9	0.221199216928595	0.15	0.117503097415405	0	1	0.2149	1	1	1
9	0.221199216928595	0.16	0.117503097415405	0	1	0	0.2175	0	0
9	0.221199216928595	0.16	0.117503097415405	0	1	0.2175	1	1	1
9	0.221199216928595	0.17	0.117503097415405	0	1	0	0.2203	0	0
9	0.221199216928595	0.17	0.117503097415405	0	1	0.2203	1	1	1
9	0.221199216928595	0.18	0.117503097415405	0	1	0	0.2231	0	0
9	0.221199216928595	0.18	0.117503097415405	0	1	0.2231	1	1	1
9	0.221199216928595	0.19	0.117503097415405	0	1	0	0.226	0	0
9	0.221199216928595	0.19	0.117503097415405	0	1	0.226	1	1	1
9	0.221199216928595	0.2	0.117503097415405	0	1	0	0.2289	0	0
9	0.221199216928595	0.2	0.117503097415405	0	1	0.2289	1	1	1
9	0.221199216928595	0.21	0.117503097415405	0	1	0	0.232	0	0
9	0.221199216928595	0.21	0.117503097415405	0	1	0.232	1	1	1
9	0.221199216928595	0.22	0.117503097415405	0	1	0	0.2351	0	0
9	0.221199216928595	0.22	0.117503097415405	0	1	0.2351	1	1	1
9	0.221199216928595	0.23	0.117503097415405	0	1	0	0.2383	0	0
9	0.221199216928595	0.23	0.117503097415405	0	1	0.2383	1	1	1
9	0.221199216928595	0.24	0.117503097415405	0	1	0	0.2416	0	0
9	0.221199216928595	0.24	0.117503097415405	0	1	0.2416	1	1	1
9	0.221199216928595	0.25	0.117503097415405	0	1	0	0.245	0	0
9	0.221199216928595	0.25	0.117503097415405	0	1	0.245	1	1	1
9	0.221199216928595	0.26	0.117503097415405	0	1	0	0.2485	0	0
9	0.221199216928595	0.26	0.117503097415405	0	1	0.2485	1	1	1
9	0.221199216928595	0.27	0.117503097415405	0	1	0	0.2521	0	0
9	0.221199216928595	0.27	0.117503097415405	0	1	0.2521	1	1	1
9	0.221199216928595	0.28	0.117503097415405	0	1	0	0.2558	0	0
9	0.221199216928595	0.28	0.117503097415405	0	1	0.2558	1	1	1
9	0.221199216928595	0.29	0.117503097415405	0	1	0	0.2596	0	0
9	0.221199216928595	0.29	0.117503097415405	0	1	0.2596	1	1	1
9	0.221199216928595	0.3	0.117503097415405	0	1	0	0.2635	0	0
9	0.221199216928595	0.3	0.117503097415405	0	1	0.2635	1	1	1
9	0.221199216928595	0.31	0.117503097415405	0	1	0	0.2676	0	0
9	0.221199216928595	0.31	0.117503097415405	0	1	0.2676	1	1	1
9	0.221199216928595	0.32	0.117503097415405	0	1	0	0.2717	0	0
9	0.221199216928595	0.32	0.117503097415405	0	1	0.2717	1	1	1
9	0.221199216928595	0.33	0.117503097415405	0	1	0	0.276	0	0
9	0.221199216928595	0.33	0.117503097415405	0	1	0.276	1	1	1
9	0.221199216928595	0.34	0.117503097415405	0	1	0	0.2805	0	0
9	0.221199216928595	0.34	0.117503097415405	0	1	0.2805	1	1	1
9	0.221199216928595	0.35	0.117503097415405	0	1	0	0.2851	0	0
9	0.221199216928595	0.35	0.117503097415405	0	1	0.2851	1	1	1
9	0.221199216928595	0.36	0.117503097415405	0	1	0	0.2898	0	0
9	0.221199216928595	0.36	0.117503097415405	0	1	0.2898	1	1	1
9	0.221199216928595	0.37	0.117503097415405	0	1	0	0.2947	0	0
9	0.221199216928595	0.37	0.117503097415405	0	1	0.2947	1	1	1
9	0.221199216928595	0.38	0.117503097415405	0	1	0	0.2998	0	0
9	0.221199216928595	0.38	0.117503097415405	0	1	0.2998	1	1	1
9	0.221199216928595	0.39	0.117503097415405	0	1	0	0.3051	0	0
9	0.221199216928595	0.39	0.117503097415405	0	1	0.3051	1	1	1
9	0.221199216928595	0.4	0.117503097415405	0	1	0	0.3105	0	0
9	0.221199216928595	0.4	0.117503097415405	0	1	0.3105	1	1	1
9	0.221199216928595	0.41	0.117503097415405	0	1	0	0.3162	0	0
9	0.221199216928595	0.41	0.117503097415405	0	1	0.3162	1	1	1
9	0.221199216928595	0.42	0.117503097415405	0	1	0	0.322	0	0
9	0.221199216928595	0.42	0.117503097415405	0	1	0.322	1	1	1
9	0.221199216928595	0.43	0.117503097415405	0	1	0	0.3281	0	0
9	0.221199216928595	0.43	0.117503097415405	0	1	0.3281	1	1	1
9	0.221199216928595	0.44	0.117503097415405	0	1	0	0.3345	0	0
9	0.221199216928595	0.44	0.117503097415405	0	1	0.3345	1	1	1
9	0.221199216928595	0.45	0.117503097415405	0	1	0	0.341	0	0
9	0.221199216928595	0.45	0.117503097415405	0	1	0.341	1	1	1
9	0.221199216928595	0.46	0.117503097415405	0	1	0	0.3479	0	0
9	0.221199216928595	0.46	0.117503097415405	0	1	0.3479	1	1	1
9	0.221199216928595	0.47	0.117503097415405	0	1	0	0.355	0	0
9	0.221199216928595	0.47	0.117503097415405	0	1	0.355	1	1	1
9	0.221199216928595	0.48	0.117503097415405	0	1	0	0.3624	0	0
9	0.221199216928595	0.48	0.117503097415405	0	1	0.3624	1	1	1
9	0.221199216928595	0.49	0.117503097415405	0	1	0	0.3702	0	0
9	0.221199216928595	0.49	0.117503097415405	0	1	0.3702	1	1	1
9	0.221199216928595	0.5	0.117503097415405	0	1	0	0.3783	0	0
9	0.221199216928595	0.5	0.117503097415405	0	1	0.3783	1	1	1
9	0.221199216928595	0.51	0.117503097415405	0	1	0	0.3867	0	0
9	0.221199216928595	0.51	0.117503097415405	0	1	0.3867	1	1	1
9	0.221199216928595	0.52	0.117503097415405	0	1	0	0.3956	0	0
9	0.221199216928595	0.52	0.117503097415405	0	1	0.3956	1	1	1
9	0.221199216928595	0.53	0.117503097415405	0	1	0	0.4049	0	0
9	0.221199216928595	0.53	0.117503097415405	0	1	0.4049	1	1	1
9	0.221199216928595	0.54	0.117503097415405	0	1	0	0.4146	0	0
9	0.221199216928595	0.54	0.117503097415405	0	1	0.4146	1	1	1
9	0.221199216928595	0.55	0.117503097415405	0	1	0	0.4249	0	0
9	0.221199216928595	0.55	0.117503097415405	0	1	0.4249	1	1	1
9	0.221199216928595	0.56	0.117503097415405	0	1	0	0.4356	0	0
9	0.221199216928595	0.56	0.117503097415405	0	1	0.4356	1	1	1
9	0.221199216928595	0.57	0.117503097415405	0	1	0	0.4469	0	0
9	0.221199216928595	0.57	0.117503097415405	0	1	0.4469	1	1	1
9	0.221199216928595	0.58	0.117503097415405	0	1	0	0.4589	0	0
9	0.221199216928595	0.58	0.117503097415405	0	1	0.4589	1	1	1
9	0.221199216928595	0.59	0.117503097415405	0	1	0	0.4715	0	0
9	0.221199216928595	0.59	0.117503097415405	0	1	0.4715	1	1	1
9	0.221199216928595	0.6	0.117503097415405	0	1	0	0.4849	0	0
9	0.221199216928595	0.6	0.117503097415405	0	1	0.4849	1	1	1
9	0.221199216928595	0.61	0.117503097415405	0	1	0	0.499	0	0
9	0.221199216928595	0.61	0.117503097415405	0	1	0.499	1	1	1
9	0.221199216928595	0.62	0.117503097415405	0	1	0	0.514	0	0
9	0.221199216928595	0.62	0.117503097415405	0	1	0.514	1	1	1
9	0.221199216928595	0.63	0.117503097415405	0	1	0	0.53	0	0
9	0.221199216928595	0.63	0.117503097415405	0	1	0.53	1	1	1
9	0.221199216928595	0.64	0.117503097415405	0	1	0	0.5471	0	0
9	0.221199216928595	0.64	0.117503097415405	0	1	0.5471	1	1	1
9	0.221199216928595	0.65	0.117503097415405	0	1	0	0.5653	0	0
9	0.221199216928595	0.65	0.117503097415405	0	1	0.5653	1	1	1
9	0.221199216928595	0.66	0.117503097415405	0	1	0	0.5849	0	0
9	0.221199216928595	0.66	0.117503097415405	0	1	0.5849	1	1	1
9	0.221199216928595	0.67	0.117503097415405	0	1	0	0.6059	0	0
9	0.221199216928595	0.67	0.117503097415405	0	1	0.6059	1	1	1
9	0.221199216928595	0.68	0.117503097415405	0	1	0	0.6286	0	0
9	0.221199216928595	0.68	0.117503097415405	0	1	0.6286	1	1	1
9	0.221199216928595	0.69	0.117503097415405	0	1	0	0.6531	0	0
9	0.221199216928595	0.69	0.117503097415405	0	1	0.6531	1	1	1
9	0.221199216928595	0.7	0.117503097415405	0	1	0	0.6797	0	0
9	0.221199216928595	0.7	0.117503097415405	0	1	0.6797	1	1	1
9	0.221199216928595	0.71	0.117503097415405	0	1	0	0.7087	0	0
9	0.221199216928595	0.71	0.117503097415405	0	1	0.7087	1	1	1
9	0.221199216928595	0.72	0.117503097415405	0	1	0	0.7404	0	0
9	0.221199216928595	0.72	0.117503097415405	0	1	0.7404	1	1	1
9	0.221199216928595	0.73	0.117503097415405	0	1	0	0.7754	0	0
9	0.221199216928595	0.73	0.117503097415405	0	1	0.7754	1	1	1
9	0.221199216928595	0.74	0.117503097415405	0	1	0	0.8142	0	0
9	0.221199216928595	0.74	0.117503097415405	0	1	0.8142	1	1	1
9	0.221199216928595	0.75	0.117503097415405	0	1	0	0.8574	0	0
9	0.221199216928595	0.75	0.117503097415405	0	1	0.8574	1	1	1
9	0.221199216928595	0.76	0.117503097415405	0	1	0	0.9059	0	0
9	0.221199216928595	0.76	0.117503097415405	0	1	0.9059	1	1	1
9	0.221199216928595	0.77	0.117503097415405	0	1	0	0.961	0	0
9	0.221199216928595	0.77	0.117503097415405	0	1	0.961	1	1	1
9	0.221199216928595	0.78	0.117503097415405	0	1	0	1	0	0
9	0.221199216928595	0.79	0.117503097415405	0	1	0	1	0	0
9	0.221199216928595	0.8	0.117503097415405	0	1	0	1	0	0
9	0.221199216928595	0.81	0.117503097415405	0	1	0	1	0	0
9	0.221199216928595	0.82	0.117503097415405	0	1	0	1	0	0
9	0.221199216928595	0.83	0.117503097415405	0	1	0	1	0	0
9	0.221199216928595	0.84	0.117503097415405	0	1	0	1	0	0
9	0.221199216928595	0.85	0.117503097415405	0	1	0	1	0	0
9	0.221199216928595	0.86	0.117503097415405	0	1	0	1	0	0
9	0.221199216928595	0.87	0.117503097415405	0	1	0	1	0	0
9	0.221199216928595	0.88	0.117503097415405	0	1	0	1	0	0
9	0.221199216928595	0.89	0.117503097415405	0	1	0	1	0	0
9	0.221199216928595	0.9	0.117503097415405	0	1	0	1	0	0
9	0.221199216928595	0.91	0.117503097415405	0	1	0	1	0	0
9	0.221199216928595	0.92	0.117503097415405	0	1	0	1	0	0
9	0.221199216928595	0.93	0.117503097415405	0	1	0	1	0	0
9	0.221199216928595	0.94	0.117503097415405	0	1	0	1	0	0
9	0.221199216928595	0.95	0.117503097415405	0	1	0	1	0	0
9	0.221199216928595	0.96	0.117503097415405	0	1	0	1	0	0
9	0.221199216928595	0.97	0.117503097415405	0	1	0	1	0	0
9	0.221199216928595	0.98	0.117503097415405	0	1	0	1	0	0
9	0.221199216928595	0.99	0.117503097415405	0	1	0	1	0	0
9	0.221199216928595	1	0.117503097415405	0	1	0	1	0	0
10	0.221199216928595	0.01	0.117503097415405	0	1	0	0.1726	0	0
10	0.221199216928595	0.01	0.117503097415405	0	1	0.1726	1	1	1
10	0.221199216928595	0.02	0.117503097415405	0	1	0	0.1744	0	0
10	0.221199216928595	0.02	0.117503097415405	0	1	0.1744	1	1	1
10	0.221199216928595	0.03	0.117503097415405	0	1	0	0.1763	0	0
10	0.221199216928595	0.03	0.117503097415405	0	1	0.1763	1	1	1
10	0.221199216928595	0.04	0.117503097415405	0	1	0	0.1782	0	0
10	0.221199216928595	0.04	0.117503097415405	0	1	0.1782	1	1	1
10	0.221199216928595	0.05	0.117503097415405	0	1	0	0.1802	0	0
10	0.221199216928595	0.05	0.117503097415405	0	1	0.1802	1	1	1
10	0.221199216928595	0.06	0.117503097415405	0	1	0	0.1822	0	0
10	0.221199216928595	0.06	0.117503097415405	0	1	0.1822	1	1	1
10	0.221199216928595	0.07	0.117503097415405	0	1	0	0.1843	0	0
10	0.221199216928595	0.07	0.117503097415405	0	1	0.1843	1	1	1
10	0.221199216928595	0.08	0.117503097415405	0	1	0	0.1864	0	0
10	0.221199216928595	0.08	0.117503097415405	0	1	0.1864	1	1	1
10	0.221199216928595	0.09	0.117503097415405	0	1	0	0.1885	0	0
10	0.221199216928595	0.09	0.117503097415405	0	1	0.1885	1	1	1
10	0.221199216928595	0.1	0.117503097415405	0	1	0	0.1907	0	0
10	0.221199216928595	0.1	0.117503097415405	0	1	0.1907	1	1	1
10	0.221199216928595	0.11	0.117503097415405	0	1	0	0.193	0	0
10	0.221199216928595	0.11	0.117503097415405	0	1	0.193	1	1	1
10	0.221199216928595	0.12	0.117503097415405	0	1	0	0.1953	0	0
10	0.221199216928595	0.12	0.117503097415405	0	1	0.1953	1	1	1
10	0.221199216928595	0.13	0.117503097415405	0	1	0	0.1977	0	0
10	0.221199216928595	0.13	0.117503097415405	0	1	0.1977	1	1	1
10	0.221199216928595	0.14	0.117503097415405	0	1	0	0.2001	0	0
10	0.221199216928595	0.14	0.117503097415405	0	1	0.2001	1	1	1
10	0.221199216928595	0.15	0.117503097415405	0	1	0	0.2026	0	0
10	0.221199216928595	0.15	0.117503097415405	0	1	0.2026	1	1	1
10	0.221199216928595	0.16	0.117503097415405	0	1	0	0.2051	0	0
10	0.221199216928595	0.16	0.117503097415405	0	1	0.2051	1	1	1
10	0.221199216928595	0.17	0.117503097415405	0	1	0	0.2077	0	0
10	0.221199216928595	0.17	0.117503097415405	0	1	0.2077	1	1	1
10	0.221199216928595	0.18	0.117503097415405	0	1	0	0.2104	0	0
10	0.221199216928595	0.18	0.117503097415405	0	1	0.2104	1	1	1
10	0.221199216928595	0.19	0.117503097415405	0	1	0	0.2132	0	0
10	0.221199216928595	0.19	0.117503097415405	0	1	0.2132	1	1	1
10	0.221199216928595	0.2	0.117503097415405	0	1	0	0.216	0	0
10	0.221199216928595	0.2	0.117503097415405	0	1	0.216	1	1	1
10	0.221199216928595	0.21	0.117503097415405	0	1	0	0.2189	0	0
10	0.221199216928595	0.21	0.117503097415405	0	1	0.2189	1	1	1
10	0.221199216928595	0.22	0.117503097415405	0	1	0	0.2219	0	0
10	0.221199216928595	0.22	0.117503097415405	0	1	0.2219	1	1	1
10	0.221199216928595	0.23	0.117503097415405	0	1	0	0.225	0	0
10	0.221199216928595	0.23	0.117503097415405	0	1	0.225	1	1	1
10	0.221199216928595	0.24	0.117503097415405	0	1	0	0.2281	0	0
10	0.221199216928595	0.24	0.117503097415405	0	1	0.2281	1	1	1
10	0.221199216928595	0.25	0.117503097415405	0	1	0	0.2314	0	0
10	0.221199216928595	0.25	0.117503097415405	0	1	0.2314	1	1	1
10	0.221199216928595	0.26	0.117503097415405	0	1	0	0.2347	0	0
10	0.221199216928595	0.26	0.117503097415405	0	1	0.2347	1	1	1
10	0.221199216928595	0.27	0.117503097415405	0	1	0	0.2381	0	0
10	0.221199216928595	0.27	0.117503097415405	0	1	0.2381	1	1	1
10	0.221199216928595	0.28	0.117503097415405	0	1	0	0.2417	0	0
10	0.221199216928595	0.28	0.117503097415405	0	1	0.2417	1	1	1
10	0.221199216928595	0.29	0.117503097415405	0	1	0	0.2453	0	0
10	0.221199216928595	0.29	0.117503097415405	0	1	0.2453	1	1	1
10	0.221199216928595	0.3	0.117503097415405	0	1	0	0.2491	0	0
10	0.221199216928595	0.3	0.117503097415405	0	1	0.2491	1	1	1
10	0.221199216928595	0.31	0.117503097415405	0	1	0	0.253	0	0
10	0.221199216928595	0.31	0.117503097415405	0	1	0.253	1	1	1
10	0.221199216928595	0.32	0.117503097415405	0	1	0	0.257	0	0
10	0.221199216928595	0.32	0.117503097415405	0	1	0.257	1	1	1
10	0.221199216928595	0.33	0.117503097415405	0	1	0	0.2611	0	0
10	0.221199216928595	0.33	0.117503097415405	0	1	0.2611	1	1	1
10	0.221199216928595	0.34	0.117503097415405	0	1	0	0.2654	0	0
10	0.221199216928595	0.34	0.117503097415405	0	1	0.2654	1	1	1
10	0.221199216928595	0.35	0.117503097415405	0	1	0	0.2698	0	0
10	0.221199216928595	0.35	0.117503097415405	0	1	0.2698	1	1	1
10	0.221199216928595	0.36	0.117503097415405	0	1	0	0.2743	0	0
10	0.221199216928595	0.36	0.117503097415405	0	1	0.2743	1	1	1
10	0.221199216928595	0.37	0.117503097415405	0	1	0	0.2791	0	0
10	0.221199216928595	0.37	0.117503097415405	0	1	0.2791	1	1	1
10	0.221199216928595	0.38	0.117503097415405	0	1	0	0.284	0	0
10	0.221199216928595	0.38	0.117503097415405	0	1	0.284	1	1	1
10	0.221199216928595	0.39	0.117503097415405	0	1	0	0.289	0	0
10	0.221199216928595	0.39	0.117503097415405	0	1	0.289	1	1	1
10	0.221199216928595	0.4	0.117503097415405	0	1	0	0.2943	0	0
10	0.221199216928595	0.4	0.117503097415405	0	1	0.2943	1	1	1
10	0.221199216928595	0.41	0.117503097415405	0	1	0	0.2997	0	0
10	0.221199216928595	0.41	0.117503097415405	0	1	0.2997	1	1	1
10	0.221199216928595	0.42	0.117503097415405	0	1	0	0.3054	0	0
10	0.221199216928595	0.42	0.117503097415405	0	1	0.3054	1	1	1
10	0.221199216928595	0.43	0.117503097415405	0	1	0	0.3113	0	0
10	0.221199216928595	0.43	0.117503097415405	0	1	0.3113	1	1	1
10	0.221199216928595	0.44	0.117503097415405	0	1	0	0.3174	0	0
10	0.221199216928595	0.44	0.117503097415405	0	1	0.3174	1	1	1
10	0.221199216928595	0.45	0.117503097415405	0	1	0	0.3237	0	0
10	0.221199216928595	0.45	0.117503097415405	0	1	0.3237	1	1	1
10	0.221199216928595	0.46	0.117503097415405	0	1	0	0.3304	0	0
10	0.221199216928595	0.46	0.117503097415405	0	1	0.3304	1	1	1
10	0.221199216928595	0.47	0.117503097415405	0	1	0	0.3373	0	0
10	0.221199216928595	0.47	0.117503097415405	0	1	0.3373	1	1	1
10	0.221199216928595	0.48	0.117503097415405	0	1	0	0.3445	0	0
10	0.221199216928595	0.48	0.117503097415405	0	1	0.3445	1	1	1
10	0.221199216928595	0.49	0.117503097415405	0	1	0	0.352	0	0
10	0.221199216928595	0.49	0.117503097415405	0	1	0.352	1	1	1
10	0.221199216928595	0.5	0.117503097415405	0	1	0	0.3599	0	0
10	0.221199216928595	0.5	0.117503097415405	0	1	0.3599	1	1	1
10	0.221199216928595	0.51	0.117503097415405	0	1	0	0.3681	0	0
10	0.221199216928595	0.51	0.117503097415405	0	1	0.3681	1	1	1
10	0.221199216928595	0.52	0.117503097415405	0	1	0	0.3768	0	0
10	0.221199216928595	0.52	0.117503097415405	0	1	0.3768	1	1	1
10	0.221199216928595	0.53	0.117503097415405	0	1	0	0.3858	0	0
10	0.221199216928595	0.53	0.117503097415405	0	1	0.3858	1	1	1
10	0.221199216928595	0.54	0.117503097415405	0	1	0	0.3953	0	0
10	0.221199216928595	0.54	0.117503097415405	0	1	0.3953	1	1	1
10	0.221199216928595	0.55	0.117503097415405	0	1	0	0.4054	0	0
10	0.221199216928595	0.55	0.117503097415405	0	1	0.4054	1	1	1
10	0.221199216928595	0.56	0.117503097415405	0	1	0	0.4159	0	0
10	0.221199216928595	0.56	0.117503097415405	0	1	0.4159	1	1	1
10	0.221199216928595	0.57	0.117503097415405	0	1	0	0.427	0	0
10	0.221199216928595	0.57	0.117503097415405	0	1	0.427	1	1	1
10	0.221199216928595	0.58	0.117503097415405	0	1	0	0.4388	0	0
10	0.221199216928595	0.58	0.117503097415405	0	1	0.4388	1	1	1
10	0.221199216928595	0.59	0.117503097415405	0	1	0	0.4512	0	0
10	0.221199216928595	0.59	0.117503097415405	0	1	0.4512	1	1	1
10	0.221199216928595	0.6	0.117503097415405	0	1	0	0.4644	0	0
10	0.221199216928595	0.6	0.117503097415405	0	1	0.4644	1	1	1
10	0.221199216928595	0.61	0.117503097415405	0	1	0	0.4785	0	0
10	0.221199216928595	0.61	0.117503097415405	0	1	0.4785	1	1	1
10	0.221199216928595	0.62	0.117503097415405	0	1	0	0.4934	0	0
10	0.221199216928595	0.62	0.117503097415405	0	1	0.4934	1	1	1
10	0.221199216928595	0.63	0.117503097415405	0	1	0	0.5093	0	0
10	0.221199216928595	0.63	0.117503097415405	0	1	0.5093	1	1	1
10	0.221199216928595	0.64	0.117503097415405	0	1	0	0.5264	0	0
10	0.221199216928595	0.64	0.117503097415405	0	1	0.5264	1	1	1
10	0.221199216928595	0.65	0.117503097415405	0	1	0	0.5447	0	0
10	0.221199216928595	0.65	0.117503097415405	0	1	0.5447	1	1	1
10	0.221199216928595	0.66	0.117503097415405	0	1	0	0.5644	0	0
10	0.221199216928595	0.66	0.117503097415405	0	1	0.5644	1	1	1
10	0.221199216928595	0.67	0.117503097415405	0	1	0	0.5856	0	0
10	0.221199216928595	0.67	0.117503097415405	0	1	0.5856	1	1	1
10	0.221199216928595	0.68	0.117503097415405	0	1	0	0.6086	0	0
10	0.221199216928595	0.68	0.117503097415405	0	1	0.6086	1	1	1
10	0.221199216928595	0.69	0.117503097415405	0	1	0	0.6337	0	0
10	0.221199216928595	0.69	0.117503097415405	0	1	0.6337	1	1	1
10	0.221199216928595	0.7	0.117503097415405	0	1	0	0.661	0	0
10	0.221199216928595	0.7	0.117503097415405	0	1	0.661	1	1	1
10	0.221199216928595	0.71	0.117503097415405	0	1	0	0.6911	0	0
10	0.221199216928595	0.71	0.117503097415405	0	1	0.6911	1	1	1
10	0.221199216928595	0.72	0.117503097415405	0	1	0	0.7242	0	0
10	0.221199216928595	0.72	0.117503097415405	0	1	0.7242	1	1	1
10	0.221199216928595	0.73	0.117503097415405	0	1	0	0.7611	0	0
10	0.221199216928595	0.73	0.117503097415405	0	1	0.7611	1	1	1
10	0.221199216928595	0.74	0.117503097415405	0	1	0	0.8024	0	0
10	0.221199216928595	0.74	0.117503097415405	0	1	0.8024	1	1	1
10	0.221199216928595	0.75	0.117503097415405	0	1	0	0.8491	0	0
10	0.221199216928595	0.75	0.117503097415405	0	1	0.8491	1	1	1
10	0.221199216928595	0.76	0.117503097415405	0	1	0	0.9024	0	0
10	0.221199216928595	0.76	0.117503097415405	0	1	0.9024	1	1	1
10	0.221199216928595	0.77	0.117503097415405	0	1	0	0.9642	0	0
10	0.221199216928595	0.77	0.117503097415405	0	1	0.9642	1	1	1
10	0.221199216928595	0.78	0.117503097415405	0	1	0	1	0	0
10	0.221199216928595	0.79	0.117503097415405	0	1	0	1	0	0
10	0.221199216928595	0.8	0.117503097415405	0	1	0	1	0	0
10	0.221199216928595	0.81	0.117503097415405	0	1	0	1	0	0
10	0.221199216928595	0.82	0.117503097415405	0	1	0	1	0	0
10	0.221199216928595	0.83	0.117503097415405	0	1	0	1	0	0
10	0.221199216928595	0.84	0.117503097415405	0	1	0	1	0	0
10	0.221199216928595	0.85	0.117503097415405	0	1	0	1	0	0
10	0.221199216928595	0.86	0.117503097415405	0	1	0	1	0	0
10	0.221199216928595	0.87	0.117503097415405	0	1	0	1	0	0
10	0.221199216928595	0.88	0.117503097415405	0	1	0	1	0	0
10	0.221199216928595	0.89	0.117503097415405	0	1	0	1	0	0
10	0.221199216928595	0.9	0.117503097415405	0	1	0	1	0	0
10	0.221199216928595	0.91	0.117503097415405	0	1	0	1	0	0
10	0.221199216928595	0.92	0.117503097415405	0	1	0	1	0	0
10	0.221199216928595	0.93	0.117503097415405	0	1	0	1	0	0
10	0.221199216928595	0.94	0.117503097415405	0	1	0	1	0	0
10	0.221199216928595	0.95	0.117503097415405	0	1	0	1	0	0
10	0.221199216928595	0.96	0.117503097415405	0	1	0	1	0	0
10	0.221199216928595	0.97	0.117503097415405	0	1	0	1	0	0
10	0.221199216928595	0.98	0.117503097415405	0	1	0	1	0	0
10	0.221199216928595	0.99	0.117503097415405	0	1	0	1	0	0
10	0.221199216928595	1	0.117503097415405	0	1	0	1	0	0
11	0.221199216928595	0.01	0.117503097415405	0	1	0	0.1637	0	0
11	0.221199216928595	0.01	0.117503097415405	0	1	0.1637	1	1	1
11	0.221199216928595	0.02	0.117503097415405	0	1	0	0.1654	0	0
11	0.221199216928595	0.02	0.117503097415405	0	1	0.1654	1	1	1
11	0.221199216928595	0.03	0.117503097415405	0	1	0	0.1672	0	0
11	0.221199216928595	0.03	0.117503097415405	0	1	0.1672	1	1	1
11	0.221199216928595	0.04	0.117503097415405	0	1	0	0.1691	0	0
11	0.221199216928595	0.04	0.117503097415405	0	1	0.1691	1	1	1
11	0.221199216928595	0.05	0.117503097415405	0	1	0	0.171	0	0
11	0.221199216928595	0.05	0.117503097415405	0	1	0.171	1	1	1
11	0.221199216928595	0.06	0.117503097415405	0	1	0	0.1729	0	0
11	0.221199216928595	0.06	0.117503097415405	0	1	0.1729	1	1	1
11	0.221199216928595	0.07	0.117503097415405	0	1	0	0.1749	0	0
11	0.221199216928595	0.07	0.117503097415405	0	1	0.1749	1	1	1
11	0.221199216928595	0.08	0.117503097415405	0	1	0	0.1769	0	0
11	0.221199216928595	0.08	0.117503097415405	0	1	0.1769	1	1	1
11	0.221199216928595	0.09	0.117503097415405	0	1	0	0.1789	0	0
11	0.221199216928595	0.09	0.117503097415405	0	1	0.1789	1	1	1
11	0.221199216928595	0.1	0.117503097415405	0	1	0	0.181	0	0
11	0.221199216928595	0.1	0.117503097415405	0	1	0.181	1	1	1
11	0.221199216928595	0.11	0.117503097415405	0	1	0	0.1832	0	0
11	0.221199216928595	0.11	0.117503097415405	0	1	0.1832	1	1	1
11	0.221199216928595	0.12	0.117503097415405	0	1	0	0.1854	0	0
11	0.221199216928595	0.12	0.117503097415405	0	1	0.1854	1	1	1
11	0.221199216928595	0.13	0.117503097415405	0	1	0	0.1877	0	0
11	0.221199216928595	0.13	0.117503097415405	0	1	0.1877	1	1	1
11	0.221199216928595	0.14	0.117503097415405	0	1	0	0.19	0	0
11	0.221199216928595	0.14	0.117503097415405	0	1	0.19	1	1	1
11	0.221199216928595	0.15	0.117503097415405	0	1	0	0.1924	0	0
11	0.221199216928595	0.15	0.117503097415405	0	1	0.1924	1	1	1
11	0.221199216928595	0.16	0.117503097415405	0	1	0	0.1949	0	0
11	0.221199216928595	0.16	0.117503097415405	0	1	0.1949	1	1	1
11	0.221199216928595	0.17	0.117503097415405	0	1	0	0.1974	0	0
11	0.221199216928595	0.17	0.117503097415405	0	1	0.1974	1	1	1
11	0.221199216928595	0.18	0.117503097415405	0	1	0	0.1999	0	0
11	0.221199216928595	0.18	0.117503097415405	0	1	0.1999	1	1	1
11	0.221199216928595	0.19	0.117503097415405	0	1	0	0.2026	0	0
11	0.221199216928595	0.19	0.117503097415405	0	1	0.2026	1	1	1
11	0.221199216928595	0.2	0.117503097415405	0	1	0	0.2053	0	0
11	0.221199216928595	0.2	0.117503097415405	0	1	0.2053	1	1	1
11	0.221199216928595	0.21	0.117503097415405	0	1	0	0.2081	0	0
11	0.221199216928595	0.21	0.117503097415405	0	1	0.2081	1	1	1
11	0.221199216928595	0.22	0.117503097415405	0	1	0	0.211	0	0
11	0.221199216928595	0.22	0.117503097415405	0	1	0.211	1	1	1
11	0.221199216928595	0.23	0.117503097415405	0	1	0	0.2139	0	0
11	0.221199216928595	0.23	0.117503097415405	0	1	0.2139	1	1	1
11	0.221199216928595	0.24	0.117503097415405	0	1	0	0.2169	0	0
11	0.221199216928595	0.24	0.117503097415405	0	1	0.2169	1	1	1
11	0.221199216928595	0.25	0.117503097415405	0	1	0	0.2201	0	0
11	0.221199216928595	0.25	0.117503097415405	0	1	0.2201	1	1	1
11	0.221199216928595	0.26	0.117503097415405	0	1	0	0.2233	0	0
11	0.221199216928595	0.26	0.117503097415405	0	1	0.2233	1	1	1
11	0.221199216928595	0.27	0.117503097415405	0	1	0	0.2266	0	0
11	0.221199216928595	0.27	0.117503097415405	0	1	0.2266	1	1	1
11	0.221199216928595	0.28	0.117503097415405	0	1	0	0.23	0	0
11	0.221199216928595	0.28	0.117503097415405	0	1	0.23	1	1	1
11	0.221199216928595	0.29	0.117503097415405	0	1	0	0.2335	0	0
11	0.221199216928595	0.29	0.117503097415405	0	1	0.2335	1	1	1
11	0.221199216928595	0.3	0.117503097415405	0	1	0	0.2371	0	0
11	0.221199216928595	0.3	0.117503097415405	0	1	0.2371	1	1	1
11	0.221199216928595	0.31	0.117503097415405	0	1	0	0.2409	0	0
11	0.221199216928595	0.31	0.117503097415405	0	1	0.2409	1	1	1
11	0.221199216928595	0.32	0.117503097415405	0	1	0	0.2448	0	0
11	0.221199216928595	0.32	0.117503097415405	0	1	0.2448	1	1	1
11	0.221199216928595	0.33	0.117503097415405	0	1	0	0.2487	0	0
11	0.221199216928595	0.33	0.117503097415405	0	1	0.2487	1	1	1
11	0.221199216928595	0.34	0.117503097415405	0	1	0	0.2529	0	0
11	0.221199216928595	0.34	0.117503097415405	0	1	0.2529	1	1	1
11	0.221199216928595	0.35	0.117503097415405	0	1	0	0.2571	0	0
11	0.221199216928595	0.35	0.117503097415405	0	1	0.2571	1	1	1
11	0.221199216928595	0.36	0.117503097415405	0	1	0	0.2616	0	0
11	0.221199216928595	0.36	0.117503097415405	0	1	0.2616	1	1	1
11	0.221199216928595	0.37	0.117503097415405	0	1	0	0.2661	0	0
11	0.221199216928595	0.37	0.117503097415405	0	1	0.2661	1	1	1
11	0.221199216928595	0.38	0.117503097415405	0	1	0	0.2709	0	0
11	0.221199216928595	0.38	0.117503097415405	0	1	0.2709	1	1	1
11	0.221199216928595	0.39	0.117503097415405	0	1	0	0.2758	0	0
11	0.221199216928595	0.39	0.117503097415405	0	1	0.2758	1	1	1
11	0.221199216928595	0.4	0.117503097415405	0	1	0	0.2809	0	0
11	0.221199216928595	0.4	0.117503097415405	0	1	0.2809	1	1	1
11	0.221199216928595	0.41	0.117503097415405	0	1	0	0.2862	0	0
11	0.221199216928595	0.41	0.117503097415405	0	1	0.2862	1	1	1
11	0.221199216928595	0.42	0.117503097415405	0	1	0	0.2917	0	0
11	0.221199216928595	0.42	0.117503097415405	0	1	0.2917	1	1	1
11	0.221199216928595	0.43	0.117503097415405	0	1	0	0.2974	0	0
11	0.221199216928595	0.43	0.117503097415405	0	1	0.2974	1	1	1
11	0.221199216928595	0.44	0.117503097415405	0	1	0	0.3033	0	0
11	0.221199216928595	0.44	0.117503097415405	0	1	0.3033	1	1	1
11	0.221199216928595	0.45	0.117503097415405	0	1	0	0.3095	0	0
11	0.221199216928595	0.45	0.117503097415405	0	1	0.3095	1	1	1
11	0.221199216928595	0.46	0.117503097415405	0	1	0	0.316	0	0
11	0.221199216928595	0.46	0.117503097415405	0	1	0.316	1	1	1
11	0.221199216928595	0.47	0.117503097415405	0	1	0	0.3227	0	0
11	0.221199216928595	0.47	0.117503097415405	0	1	0.3227	1	1	1
11	0.221199216928595	0.48	0.117503097415405	0	1	0	0.3298	0	0
11	0.221199216928595	0.48	0.117503097415405	0	1	0.3298	1	1	1
11	0.221199216928595	0.49	0.117503097415405	0	1	0	0.3371	0	0
11	0.221199216928595	0.49	0.117503097415405	0	1	0.3371	1	1	1
11	0.221199216928595	0.5	0.117503097415405	0	1	0	0.3448	0	0
11	0.221199216928595	0.5	0.117503097415405	0	1	0.3448	1	1	1
11	0.221199216928595	0.51	0.117503097415405	0	1	0	0.3529	0	0
11	0.221199216928595	0.51	0.117503097415405	0	1	0.3529	1	1	1
11	0.221199216928595	0.52	0.117503097415405	0	1	0	0.3614	0	0
11	0.221199216928595	0.52	0.117503097415405	0	1	0.3614	1	1	1
11	0.221199216928595	0.53	0.117503097415405	0	1	0	0.3703	0	0
11	0.221199216928595	0.53	0.117503097415405	0	1	0.3703	1	1	1
11	0.221199216928595	0.54	0.117503097415405	0	1	0	0.3797	0	0
11	0.221199216928595	0.54	0.117503097415405	0	1	0.3797	1	1	1
11	0.221199216928595	0.55	0.117503097415405	0	1	0	0.3895	0	0
11	0.221199216928595	0.55	0.117503097415405	0	1	0.3895	1	1	1
11	0.221199216928595	0.56	0.117503097415405	0	1	0	0.4	0	0
11	0.221199216928595	0.56	0.117503097415405	0	1	0.4	1	1	1
11	0.221199216928595	0.57	0.117503097415405	0	1	0	0.411	0	0
11	0.221199216928595	0.57	0.117503097415405	0	1	0.411	1	1	1
11	0.221199216928595	0.58	0.117503097415405	0	1	0	0.4226	0	0
11	0.221199216928595	0.58	0.117503097415405	0	1	0.4226	1	1	1
11	0.221199216928595	0.59	0.117503097415405	0	1	0	0.435	0	0
11	0.221199216928595	0.59	0.117503097415405	0	1	0.435	1	1	1
11	0.221199216928595	0.6	0.117503097415405	0	1	0	0.4482	0	0
11	0.221199216928595	0.6	0.117503097415405	0	1	0.4482	1	1	1
11	0.221199216928595	0.61	0.117503097415405	0	1	0	0.4622	0	0
11	0.221199216928595	0.61	0.117503097415405	0	1	0.4622	1	1	1
11	0.221199216928595	0.62	0.117503097415405	0	1	0	0.4771	0	0
11	0.221199216928595	0.62	0.117503097415405	0	1	0.4771	1	1	1
11	0.221199216928595	0.63	0.117503097415405	0	1	0	0.4931	0	0
11	0.221199216928595	0.63	0.117503097415405	0	1	0.4931	1	1	1
11	0.221199216928595	0.64	0.117503097415405	0	1	0	0.5103	0	0
11	0.221199216928595	0.64	0.117503097415405	0	1	0.5103	1	1	1
11	0.221199216928595	0.65	0.117503097415405	0	1	0	0.5289	0	0
11	0.221199216928595	0.65	0.117503097415405	0	1	0.5289	1	1	1
11	0.221199216928595	0.66	0.117503097415405	0	1	0	0.5489	0	0
11	0.221199216928595	0.66	0.117503097415405	0	1	0.5489	1	1	1
11	0.221199216928595	0.67	0.117503097415405	0	1	0	0.5706	0	0
11	0.221199216928595	0.67	0.117503097415405	0	1	0.5706	1	1	1
11	0.221199216928595	0.68	0.117503097415405	0	1	0	0.5942	0	0
11	0.221199216928595	0.68	0.117503097415405	0	1	0.5942	1	1	1
11	0.221199216928595	0.69	0.117503097415405	0	1	0	0.6201	0	0
11	0.221199216928595	0.69	0.117503097415405	0	1	0.6201	1	1	1
11	0.221199216928595	0.7	0.117503097415405	0	1	0	0.6486	0	0
11	0.221199216928595	0.7	0.117503097415405	0	1	0.6486	1	1	1
11	0.221199216928595	0.71	0.117503097415405	0	1	0	0.6802	0	0
11	0.221199216928595	0.71	0.117503097415405	0	1	0.6802	1	1	1
11	0.221199216928595	0.72	0.117503097415405	0	1	0	0.7154	0	0
11	0.221199216928595	0.72	0.117503097415405	0	1	0.7154	1	1	1
11	0.221199216928595	0.73	0.117503097415405	0	1	0	0.7551	0	0
11	0.221199216928595	0.73	0.117503097415405	0	1	0.7551	1	1	1
11	0.221199216928595	0.74	0.117503097415405	0	1	0	0.8001	0	0
11	0.221199216928595	0.74	0.117503097415405	0	1	0.8001	1	1	1
11	0.221199216928595	0.75	0.117503097415405	0	1	0	0.8521	0	0
11	0.221199216928595	0.75	0.117503097415405	0	1	0.8521	1	1	1
11	0.221199216928595	0.76	0.117503097415405	0	1	0	0.9129	0	0
11	0.221199216928595	0.76	0.117503097415405	0	1	0.9129	1	1	1
11	0.221199216928595	0.77	0.117503097415405	0	1	0	0.9856	0	0
11	0.221199216928595	0.77	0.117503097415405	0	1	0.9856	1	1	1
11	0.221199216928595	0.78	0.117503097415405	0	1	0	1	0	0
11	0.221199216928595	0.79	0.117503097415405	0	1	0	1	0	0
11	0.221199216928595	0.8	0.117503097415405	0	1	0	1	0	0
11	0.221199216928595	0.81	0.117503097415405	0	1	0	1	0	0
11	0.221199216928595	0.82	0.117503097415405	0	1	0	1	0	0
11	0.221199216928595	0.83	0.117503097415405	0	1	0	1	0	0
11	0.221199216928595	0.84	0.117503097415405	0	1	0	1	0	0
11	0.221199216928595	0.85	0.117503097415405	0	1	0	1	0	0
11	0.221199216928595	0.86	0.117503097415405	0	1	0	1	0	0
11	0.221199216928595	0.87	0.117503097415405	0	1	0	1	0	0
11	0.221199216928595	0.88	0.117503097415405	0	1	0	1	0	0
11	0.221199216928595	0.89	0.117503097415405	0	1	0	1	0	0
11	0.221199216928595	0.9	0.117503097415405	0	1	0	1	0	0
11	0.221199216928595	0.91	0.117503097415405	0	1	0	1	0	0
11	0.221199216928595	0.92	0.117503097415405	0	1	0	1	0	0
11	0.221199216928595	0.93	0.117503097415405	0	1	0	1	0	0
11	0.221199216928595	0.94	0.117503097415405	0	1	0	1	0	0
11	0.221199216928595	0.95	0.117503097415405	0	1	0	1	0	0
11	0.221199216928595	0.96	0.117503097415405	0	1	0	1	0	0
11	0.221199216928595	0.97	0.117503097415405	0	1	0	1	0	0
11	0.221199216928595	0.98	0.117503097415405	0	1	0	1	0	0
11	0.221199216928595	0.99	0.117503097415405	0	1	0	1	0	0
11	0.221199216928595	1	0.117503097415405	0	1	0	1	0	0
12	0.221199216928595	0.01	0.117503097415405	0	1	0	0.1562	0	0
12	0.221199216928595	0.01	0.117503097415405	0	1	0.1562	1	1	1
12	0.221199216928595	0.02	0.117503097415405	0	1	0	0.1579	0	0
12	0.221199216928595	0.02	0.117503097415405	0	1	0.1579	1	1	1
12	0.221199216928595	0.03	0.117503097415405	0	1	0	0.1596	0	0
12	0.221199216928595	0.03	0.117503097415405	0	1	0.1596	1	1	1
12	0.221199216928595	0.04	0.117503097415405	0	1	0	0.1614	0	0
12	0.221199216928595	0.04	0.117503097415405	0	1	0.1614	1	1	1
12	0.221199216928595	0.05	0.117503097415405	0	1	0	0.1632	0	0
12	0.221199216928595	0.05	0.117503097415405	0	1	0.1632	1	1	1
12	0.221199216928595	0.06	0.117503097415405	0	1	0	0.165	0	0
12	0.221199216928595	0.06	0.117503097415405	0	1	0.165	1	1	1
12	0.221199216928595	0.07	0.117503097415405	0	1	0	0.1669	0	0
12	0.221199216928595	0.07	0.117503097415405	0	1	0.1669	1	1	1
12	0.221199216928595	0.08	0.117503097415405	0	1	0	0.1689	0	0
12	0.221199216928595	0.08	0.117503097415405	0	1	0.1689	1	1	1
12	0.221199216928595	0.09	0.117503097415405	0	1	0	0.1709	0	0
12	0.221199216928595	0.09	0.117503097415405	0	1	0.1709	1	1	1
12	0.221199216928595	0.1	0.117503097415405	0	1	0	0.1729	0	0
12	0.221199216928595	0.1	0.117503097415405	0	1	0.1729	1	1	1
12	0.221199216928595	0.11	0.117503097415405	0	1	0	0.175	0	0
12	0.221199216928595	0.11	0.117503097415405	0	1	0.175	1	1	1
12	0.221199216928595	0.12	0.117503097415405	0	1	0	0.1771	0	0
12	0.221199216928595	0.12	0.117503097415405	0	1	0.1771	1	1	1
12	0.221199216928595	0.13	0.117503097415405	0	1	0	0.1793	0	0
12	0.221199216928595	0.13	0.117503097415405	0	1	0.1793	1	1	1
12	0.221199216928595	0.14	0.117503097415405	0	1	0	0.1815	0	0
12	0.221199216928595	0.14	0.117503097415405	0	1	0.1815	1	1	1
12	0.221199216928595	0.15	0.117503097415405	0	1	0	0.1838	0	0
12	0.221199216928595	0.15	0.117503097415405	0	1	0.1838	1	1	1
12	0.221199216928595	0.16	0.117503097415405	0	1	0	0.1862	0	0
12	0.221199216928595	0.16	0.117503097415405	0	1	0.1862	1	1	1
12	0.221199216928595	0.17	0.117503097415405	0	1	0	0.1886	0	0
12	0.221199216928595	0.17	0.117503097415405	0	1	0.1886	1	1	1
12	0.221199216928595	0.18	0.117503097415405	0	1	0	0.1911	0	0
12	0.221199216928595	0.18	0.117503097415405	0	1	0.1911	1	1	1
12	0.221199216928595	0.19	0.117503097415405	0	1	0	0.1937	0	0
12	0.221199216928595	0.19	0.117503097415405	0	1	0.1937	1	1	1
12	0.221199216928595	0.2	0.117503097415405	0	1	0	0.1963	0	0
12	0.221199216928595	0.2	0.117503097415405	0	1	0.1963	1	1	1
12	0.221199216928595	0.21	0.117503097415405	0	1	0	0.199	0	0
12	0.221199216928595	0.21	0.117503097415405	0	1	0.199	1	1	1
12	0.221199216928595	0.22	0.117503097415405	0	1	0	0.2018	0	0
12	0.221199216928595	0.22	0.117503097415405	0	1	0.2018	1	1	1
12	0.221199216928595	0.23	0.117503097415405	0	1	0	0.2046	0	0
12	0.221199216928595	0.23	0.117503097415405	0	1	0.2046	1	1	1
12	0.221199216928595	0.24	0.117503097415405	0	1	0	0.2076	0	0
12	0.221199216928595	0.24	0.117503097415405	0	1	0.2076	1	1	1
12	0.221199216928595	0.25	0.117503097415405	0	1	0	0.2106	0	0
12	0.221199216928595	0.25	0.117503097415405	0	1	0.2106	1	1	1
12	0.221199216928595	0.26	0.117503097415405	0	1	0	0.2137	0	0
12	0.221199216928595	0.26	0.117503097415405	0	1	0.2137	1	1	1
12	0.221199216928595	0.27	0.117503097415405	0	1	0	0.2169	0	0
12	0.221199216928595	0.27	0.117503097415405	0	1	0.2169	1	1	1
12	0.221199216928595	0.28	0.117503097415405	0	1	0	0.2202	0	0
12	0.221199216928595	0.28	0.117503097415405	0	1	0.2202	1	1	1
12	0.221199216928595	0.29	0.117503097415405	0	1	0	0.2236	0	0
12	0.221199216928595	0.29	0.117503097415405	0	1	0.2236	1	1	1
12	0.221199216928595	0.3	0.117503097415405	0	1	0	0.2271	0	0
12	0.221199216928595	0.3	0.117503097415405	0	1	0.2271	1	1	1
12	0.221199216928595	0.31	0.117503097415405	0	1	0	0.2308	0	0
12	0.221199216928595	0.31	0.117503097415405	0	1	0.2308	1	1	1
12	0.221199216928595	0.32	0.117503097415405	0	1	0	0.2345	0	0
12	0.221199216928595	0.32	0.117503097415405	0	1	0.2345	1	1	1
12	0.221199216928595	0.33	0.117503097415405	0	1	0	0.2384	0	0
12	0.221199216928595	0.33	0.117503097415405	0	1	0.2384	1	1	1
12	0.221199216928595	0.34	0.117503097415405	0	1	0	0.2424	0	0
12	0.221199216928595	0.34	0.117503097415405	0	1	0.2424	1	1	1
12	0.221199216928595	0.35	0.117503097415405	0	1	0	0.2466	0	0
12	0.221199216928595	0.35	0.117503097415405	0	1	0.2466	1	1	1
12	0.221199216928595	0.36	0.117503097415405	0	1	0	0.2509	0	0
12	0.221199216928595	0.36	0.117503097415405	0	1	0.2509	1	1	1
12	0.221199216928595	0.37	0.117503097415405	0	1	0	0.2553	0	0
12	0.221199216928595	0.37	0.117503097415405	0	1	0.2553	1	1	1
12	0.221199216928595	0.38	0.117503097415405	0	1	0	0.2599	0	0
12	0.221199216928595	0.38	0.117503097415405	0	1	0.2599	1	1	1
12	0.221199216928595	0.39	0.117503097415405	0	1	0	0.2647	0	0
12	0.221199216928595	0.39	0.117503097415405	0	1	0.2647	1	1	1
12	0.221199216928595	0.4	0.117503097415405	0	1	0	0.2697	0	0
12	0.221199216928595	0.4	0.117503097415405	0	1	0.2697	1	1	1
12	0.221199216928595	0.41	0.117503097415405	0	1	0	0.2749	0	0
12	0.221199216928595	0.41	0.117503097415405	0	1	0.2749	1	1	1
12	0.221199216928595	0.42	0.117503097415405	0	1	0	0.2802	0	0
12	0.221199216928595	0.42	0.117503097415405	0	1	0.2802	1	1	1
12	0.221199216928595	0.43	0.117503097415405	0	1	0	0.2858	0	0
12	0.221199216928595	0.43	0.117503097415405	0	1	0.2858	1	1	1
12	0.221199216928595	0.44	0.117503097415405	0	1	0	0.2916	0	0
12	0.221199216928595	0.44	0.117503097415405	0	1	0.2916	1	1	1
12	0.221199216928595	0.45	0.117503097415405	0	1	0	0.2977	0	0
12	0.221199216928595	0.45	0.117503097415405	0	1	0.2977	1	1	1
12	0.221199216928595	0.46	0.117503097415405	0	1	0	0.304	0	0
12	0.221199216928595	0.46	0.117503097415405	0	1	0.304	1	1	1
12	0.221199216928595	0.47	0.117503097415405	0	1	0	0.3107	0	0
12	0.221199216928595	0.47	0.117503097415405	0	1	0.3107	1	1	1
12	0.221199216928595	0.48	0.117503097415405	0	1	0	0.3176	0	0
12	0.221199216928595	0.48	0.117503097415405	0	1	0.3176	1	1	1
12	0.221199216928595	0.49	0.117503097415405	0	1	0	0.3248	0	0
12	0.221199216928595	0.49	0.117503097415405	0	1	0.3248	1	1	1
12	0.221199216928595	0.5	0.117503097415405	0	1	0	0.3324	0	0
12	0.221199216928595	0.5	0.117503097415405	0	1	0.3324	1	1	1
12	0.221199216928595	0.51	0.117503097415405	0	1	0	0.3404	0	0
12	0.221199216928595	0.51	0.117503097415405	0	1	0.3404	1	1	1
12	0.221199216928595	0.52	0.117503097415405	0	1	0	0.3488	0	0
12	0.221199216928595	0.52	0.117503097415405	0	1	0.3488	1	1	1
12	0.221199216928595	0.53	0.117503097415405	0	1	0	0.3576	0	0
12	0.221199216928595	0.53	0.117503097415405	0	1	0.3576	1	1	1
12	0.221199216928595	0.54	0.117503097415405	0	1	0	0.3669	0	0
12	0.221199216928595	0.54	0.117503097415405	0	1	0.3669	1	1	1
12	0.221199216928595	0.55	0.117503097415405	0	1	0	0.3767	0	0
12	0.221199216928595	0.55	0.117503097415405	0	1	0.3767	1	1	1
12	0.221199216928595	0.56	0.117503097415405	0	1	0	0.387	0	0
12	0.221199216928595	0.56	0.117503097415405	0	1	0.387	1	1	1
12	0.221199216928595	0.57	0.117503097415405	0	1	0	0.398	0	0
12	0.221199216928595	0.57	0.117503097415405	0	1	0.398	1	1	1
12	0.221199216928595	0.58	0.117503097415405	0	1	0	0.4096	0	0
12	0.221199216928595	0.58	0.117503097415405	0	1	0.4096	1	1	1
12	0.221199216928595	0.59	0.117503097415405	0	1	0	0.422	0	0
12	0.221199216928595	0.59	0.117503097415405	0	1	0.422	1	1	1
12	0.221199216928595	0.6	0.117503097415405	0	1	0	0.4352	0	0
12	0.221199216928595	0.6	0.117503097415405	0	1	0.4352	1	1	1
12	0.221199216928595	0.61	0.117503097415405	0	1	0	0.4493	0	0
12	0.221199216928595	0.61	0.117503097415405	0	1	0.4493	1	1	1
12	0.221199216928595	0.62	0.117503097415405	0	1	0	0.4644	0	0
12	0.221199216928595	0.62	0.117503097415405	0	1	0.4644	1	1	1
[truncated: 57,686 more rows]
