# Supplementary material for: Planning horizon affects prophylactic decision-making and epidemic dynamics
Source: PeerJ. 2016 Nov 8;4:e2678. doi: 10.7717/peerj.2678 (PMC5103819; doi:10.7717/peerj.2678)
Supplement: Supplemental Information 1 [file peerj-04-2678-s001.zip › spir-paper-si/data/disease2/disease2-k1.5.csv]

h	bs	rho	g	l	k	pI	i	iState	n
1	0.221199216928595	0.01	0.117503097415405	0	1.5	0	0.5191	0	0
1	0.221199216928595	0.01	0.117503097415405	0	1.5	0.5191	1	1	1
1	0.221199216928595	0.02	0.117503097415405	0	1.5	0	0.5259	0	0
1	0.221199216928595	0.02	0.117503097415405	0	1.5	0.5259	1	1	1
1	0.221199216928595	0.03	0.117503097415405	0	1.5	0	0.5329	0	0
1	0.221199216928595	0.03	0.117503097415405	0	1.5	0.5329	1	1	1
1	0.221199216928595	0.04	0.117503097415405	0	1.5	0	0.54	0	0
1	0.221199216928595	0.04	0.117503097415405	0	1.5	0.54	1	1	1
1	0.221199216928595	0.05	0.117503097415405	0	1.5	0	0.5473	0	0
1	0.221199216928595	0.05	0.117503097415405	0	1.5	0.5473	1	1	1
1	0.221199216928595	0.06	0.117503097415405	0	1.5	0	0.5548	0	0
1	0.221199216928595	0.06	0.117503097415405	0	1.5	0.5548	1	1	1
1	0.221199216928595	0.07	0.117503097415405	0	1.5	0	0.5624	0	0
1	0.221199216928595	0.07	0.117503097415405	0	1.5	0.5624	1	1	1
1	0.221199216928595	0.08	0.117503097415405	0	1.5	0	0.5702	0	0
1	0.221199216928595	0.08	0.117503097415405	0	1.5	0.5702	1	1	1
1	0.221199216928595	0.09	0.117503097415405	0	1.5	0	0.5781	0	0
1	0.221199216928595	0.09	0.117503097415405	0	1.5	0.5781	1	1	1
1	0.221199216928595	0.1	0.117503097415405	0	1.5	0	0.5863	0	0
1	0.221199216928595	0.1	0.117503097415405	0	1.5	0.5863	1	1	1
1	0.221199216928595	0.11	0.117503097415405	0	1.5	0	0.5947	0	0
1	0.221199216928595	0.11	0.117503097415405	0	1.5	0.5947	1	1	1
1	0.221199216928595	0.12	0.117503097415405	0	1.5	0	0.6032	0	0
1	0.221199216928595	0.12	0.117503097415405	0	1.5	0.6032	1	1	1
1	0.221199216928595	0.13	0.117503097415405	0	1.5	0	0.612	0	0
1	0.221199216928595	0.13	0.117503097415405	0	1.5	0.612	1	1	1
1	0.221199216928595	0.14	0.117503097415405	0	1.5	0	0.6209	0	0
1	0.221199216928595	0.14	0.117503097415405	0	1.5	0.6209	1	1	1
1	0.221199216928595	0.15	0.117503097415405	0	1.5	0	0.6301	0	0
1	0.221199216928595	0.15	0.117503097415405	0	1.5	0.6301	1	1	1
1	0.221199216928595	0.16	0.117503097415405	0	1.5	0	0.6396	0	0
1	0.221199216928595	0.16	0.117503097415405	0	1.5	0.6396	1	1	1
1	0.221199216928595	0.17	0.117503097415405	0	1.5	0	0.6492	0	0
1	0.221199216928595	0.17	0.117503097415405	0	1.5	0.6492	1	1	1
1	0.221199216928595	0.18	0.117503097415405	0	1.5	0	0.6592	0	0
1	0.221199216928595	0.18	0.117503097415405	0	1.5	0.6592	1	1	1
1	0.221199216928595	0.19	0.117503097415405	0	1.5	0	0.6693	0	0
1	0.221199216928595	0.19	0.117503097415405	0	1.5	0.6693	1	1	1
1	0.221199216928595	0.2	0.117503097415405	0	1.5	0	0.6797	0	0
1	0.221199216928595	0.2	0.117503097415405	0	1.5	0.6797	1	1	1
1	0.221199216928595	0.21	0.117503097415405	0	1.5	0	0.6905	0	0
1	0.221199216928595	0.21	0.117503097415405	0	1.5	0.6905	1	1	1
1	0.221199216928595	0.22	0.117503097415405	0	1.5	0	0.7014	0	0
1	0.221199216928595	0.22	0.117503097415405	0	1.5	0.7014	1	1	1
1	0.221199216928595	0.23	0.117503097415405	0	1.5	0	0.7127	0	0
1	0.221199216928595	0.23	0.117503097415405	0	1.5	0.7127	1	1	1
1	0.221199216928595	0.24	0.117503097415405	0	1.5	0	0.7243	0	0
1	0.221199216928595	0.24	0.117503097415405	0	1.5	0.7243	1	1	1
1	0.221199216928595	0.25	0.117503097415405	0	1.5	0	0.7362	0	0
1	0.221199216928595	0.25	0.117503097415405	0	1.5	0.7362	1	1	1
1	0.221199216928595	0.26	0.117503097415405	0	1.5	0	0.7484	0	0
1	0.221199216928595	0.26	0.117503097415405	0	1.5	0.7484	1	1	1
1	0.221199216928595	0.27	0.117503097415405	0	1.5	0	0.761	0	0
1	0.221199216928595	0.27	0.117503097415405	0	1.5	0.761	1	1	1
1	0.221199216928595	0.28	0.117503097415405	0	1.5	0	0.774	0	0
1	0.221199216928595	0.28	0.117503097415405	0	1.5	0.774	1	1	1
1	0.221199216928595	0.29	0.117503097415405	0	1.5	0	0.7873	0	0
1	0.221199216928595	0.29	0.117503097415405	0	1.5	0.7873	1	1	1
1	0.221199216928595	0.3	0.117503097415405	0	1.5	0	0.801	0	0
1	0.221199216928595	0.3	0.117503097415405	0	1.5	0.801	1	1	1
1	0.221199216928595	0.31	0.117503097415405	0	1.5	0	0.815	0	0
1	0.221199216928595	0.31	0.117503097415405	0	1.5	0.815	1	1	1
1	0.221199216928595	0.32	0.117503097415405	0	1.5	0	0.8296	0	0
1	0.221199216928595	0.32	0.117503097415405	0	1.5	0.8296	1	1	1
1	0.221199216928595	0.33	0.117503097415405	0	1.5	0	0.8445	0	0
1	0.221199216928595	0.33	0.117503097415405	0	1.5	0.8445	1	1	1
1	0.221199216928595	0.34	0.117503097415405	0	1.5	0	0.8599	0	0
1	0.221199216928595	0.34	0.117503097415405	0	1.5	0.8599	1	1	1
1	0.221199216928595	0.35	0.117503097415405	0	1.5	0	0.8758	0	0
1	0.221199216928595	0.35	0.117503097415405	0	1.5	0.8758	1	1	1
1	0.221199216928595	0.36	0.117503097415405	0	1.5	0	0.8921	0	0
1	0.221199216928595	0.36	0.117503097415405	0	1.5	0.8921	1	1	1
1	0.221199216928595	0.37	0.117503097415405	0	1.5	0	0.909	0	0
1	0.221199216928595	0.37	0.117503097415405	0	1.5	0.909	1	1	1
1	0.221199216928595	0.38	0.117503097415405	0	1.5	0	0.9265	0	0
1	0.221199216928595	0.38	0.117503097415405	0	1.5	0.9265	1	1	1
1	0.221199216928595	0.39	0.117503097415405	0	1.5	0	0.9444	0	0
1	0.221199216928595	0.39	0.117503097415405	0	1.5	0.9444	1	1	1
1	0.221199216928595	0.4	0.117503097415405	0	1.5	0	0.963	0	0
1	0.221199216928595	0.4	0.117503097415405	0	1.5	0.963	1	1	1
1	0.221199216928595	0.41	0.117503097415405	0	1.5	0	0.9822	0	0
1	0.221199216928595	0.41	0.117503097415405	0	1.5	0.9822	1	1	1
1	0.221199216928595	0.42	0.117503097415405	0	1.5	0	1	0	0
1	0.221199216928595	0.43	0.117503097415405	0	1.5	0	1	0	0
1	0.221199216928595	0.44	0.117503097415405	0	1.5	0	1	0	0
1	0.221199216928595	0.45	0.117503097415405	0	1.5	0	1	0	0
1	0.221199216928595	0.46	0.117503097415405	0	1.5	0	1	0	0
1	0.221199216928595	0.47	0.117503097415405	0	1.5	0	1	0	0
1	0.221199216928595	0.48	0.117503097415405	0	1.5	0	1	0	0
1	0.221199216928595	0.49	0.117503097415405	0	1.5	0	1	0	0
1	0.221199216928595	0.5	0.117503097415405	0	1.5	0	1	0	0
1	0.221199216928595	0.51	0.117503097415405	0	1.5	0	1	0	0
1	0.221199216928595	0.52	0.117503097415405	0	1.5	0	1	0	0
1	0.221199216928595	0.53	0.117503097415405	0	1.5	0	1	0	0
1	0.221199216928595	0.54	0.117503097415405	0	1.5	0	1	0	0
1	0.221199216928595	0.55	0.117503097415405	0	1.5	0	1	0	0
1	0.221199216928595	0.56	0.117503097415405	0	1.5	0	1	0	0
1	0.221199216928595	0.57	0.117503097415405	0	1.5	0	1	0	0
1	0.221199216928595	0.58	0.117503097415405	0	1.5	0	1	0	0
1	0.221199216928595	0.59	0.117503097415405	0	1.5	0	1	0	0
1	0.221199216928595	0.6	0.117503097415405	0	1.5	0	1	0	0
1	0.221199216928595	0.61	0.117503097415405	0	1.5	0	1	0	0
1	0.221199216928595	0.62	0.117503097415405	0	1.5	0	1	0	0
1	0.221199216928595	0.63	0.117503097415405	0	1.5	0	1	0	0
1	0.221199216928595	0.64	0.117503097415405	0	1.5	0	1	0	0
1	0.221199216928595	0.65	0.117503097415405	0	1.5	0	1	0	0
1	0.221199216928595	0.66	0.117503097415405	0	1.5	0	1	0	0
1	0.221199216928595	0.67	0.117503097415405	0	1.5	0	1	0	0
1	0.221199216928595	0.68	0.117503097415405	0	1.5	0	1	0	0
1	0.221199216928595	0.69	0.117503097415405	0	1.5	0	1	0	0
1	0.221199216928595	0.7	0.117503097415405	0	1.5	0	1	0	0
1	0.221199216928595	0.71	0.117503097415405	0	1.5	0	1	0	0
1	0.221199216928595	0.72	0.117503097415405	0	1.5	0	1	0	0
1	0.221199216928595	0.73	0.117503097415405	0	1.5	0	1	0	0
1	0.221199216928595	0.74	0.117503097415405	0	1.5	0	1	0	0
1	0.221199216928595	0.75	0.117503097415405	0	1.5	0	1	0	0
1	0.221199216928595	0.76	0.117503097415405	0	1.5	0	1	0	0
1	0.221199216928595	0.77	0.117503097415405	0	1.5	0	1	0	0
1	0.221199216928595	0.78	0.117503097415405	0	1.5	0	1	0	0
1	0.221199216928595	0.79	0.117503097415405	0	1.5	0	1	0	0
1	0.221199216928595	0.8	0.117503097415405	0	1.5	0	1	0	0
1	0.221199216928595	0.81	0.117503097415405	0	1.5	0	1	0	0
1	0.221199216928595	0.82	0.117503097415405	0	1.5	0	1	0	0
1	0.221199216928595	0.83	0.117503097415405	0	1.5	0	1	0	0
1	0.221199216928595	0.84	0.117503097415405	0	1.5	0	1	0	0
1	0.221199216928595	0.85	0.117503097415405	0	1.5	0	1	0	0
1	0.221199216928595	0.86	0.117503097415405	0	1.5	0	1	0	0
1	0.221199216928595	0.87	0.117503097415405	0	1.5	0	1	0	0
1	0.221199216928595	0.88	0.117503097415405	0	1.5	0	1	0	0
1	0.221199216928595	0.89	0.117503097415405	0	1.5	0	1	0	0
1	0.221199216928595	0.9	0.117503097415405	0	1.5	0	1	0	0
1	0.221199216928595	0.91	0.117503097415405	0	1.5	0	1	0	0
1	0.221199216928595	0.92	0.117503097415405	0	1.5	0	1	0	0
1	0.221199216928595	0.93	0.117503097415405	0	1.5	0	1	0	0
1	0.221199216928595	0.94	0.117503097415405	0	1.5	0	1	0	0
1	0.221199216928595	0.95	0.117503097415405	0	1.5	0	1	0	0
1	0.221199216928595	0.96	0.117503097415405	0	1.5	0	1	0	0
1	0.221199216928595	0.97	0.117503097415405	0	1.5	0	1	0	0
1	0.221199216928595	0.98	0.117503097415405	0	1.5	0	1	0	0
1	0.221199216928595	0.99	0.117503097415405	0	1.5	0	1	0	0
1	0.221199216928595	1	0.117503097415405	0	1.5	0	1	0	0
2	0.221199216928595	0.01	0.117503097415405	0	1.5	0	0.317	0	0
2	0.221199216928595	0.01	0.117503097415405	0	1.5	0.317	1	1	1
2	0.221199216928595	0.02	0.117503097415405	0	1.5	0	0.3214	0	0
2	0.221199216928595	0.02	0.117503097415405	0	1.5	0.3214	1	1	1
2	0.221199216928595	0.03	0.117503097415405	0	1.5	0	0.326	0	0
2	0.221199216928595	0.03	0.117503097415405	0	1.5	0.326	1	1	1
2	0.221199216928595	0.04	0.117503097415405	0	1.5	0	0.3307	0	0
2	0.221199216928595	0.04	0.117503097415405	0	1.5	0.3307	1	1	1
2	0.221199216928595	0.05	0.117503097415405	0	1.5	0	0.3354	0	0
2	0.221199216928595	0.05	0.117503097415405	0	1.5	0.3354	1	1	1
2	0.221199216928595	0.06	0.117503097415405	0	1.5	0	0.3403	0	0
2	0.221199216928595	0.06	0.117503097415405	0	1.5	0.3403	1	1	1
2	0.221199216928595	0.07	0.117503097415405	0	1.5	0	0.3453	0	0
2	0.221199216928595	0.07	0.117503097415405	0	1.5	0.3453	1	1	1
2	0.221199216928595	0.08	0.117503097415405	0	1.5	0	0.3505	0	0
2	0.221199216928595	0.08	0.117503097415405	0	1.5	0.3505	1	1	1
2	0.221199216928595	0.09	0.117503097415405	0	1.5	0	0.3558	0	0
2	0.221199216928595	0.09	0.117503097415405	0	1.5	0.3558	1	1	1
2	0.221199216928595	0.1	0.117503097415405	0	1.5	0	0.3612	0	0
2	0.221199216928595	0.1	0.117503097415405	0	1.5	0.3612	1	1	1
2	0.221199216928595	0.11	0.117503097415405	0	1.5	0	0.3667	0	0
2	0.221199216928595	0.11	0.117503097415405	0	1.5	0.3667	1	1	1
2	0.221199216928595	0.12	0.117503097415405	0	1.5	0	0.3724	0	0
2	0.221199216928595	0.12	0.117503097415405	0	1.5	0.3724	1	1	1
2	0.221199216928595	0.13	0.117503097415405	0	1.5	0	0.3782	0	0
2	0.221199216928595	0.13	0.117503097415405	0	1.5	0.3782	1	1	1
2	0.221199216928595	0.14	0.117503097415405	0	1.5	0	0.3842	0	0
2	0.221199216928595	0.14	0.117503097415405	0	1.5	0.3842	1	1	1
2	0.221199216928595	0.15	0.117503097415405	0	1.5	0	0.3903	0	0
2	0.221199216928595	0.15	0.117503097415405	0	1.5	0.3903	1	1	1
2	0.221199216928595	0.16	0.117503097415405	0	1.5	0	0.3967	0	0
2	0.221199216928595	0.16	0.117503097415405	0	1.5	0.3967	1	1	1
2	0.221199216928595	0.17	0.117503097415405	0	1.5	0	0.4031	0	0
2	0.221199216928595	0.17	0.117503097415405	0	1.5	0.4031	1	1	1
2	0.221199216928595	0.18	0.117503097415405	0	1.5	0	0.4098	0	0
2	0.221199216928595	0.18	0.117503097415405	0	1.5	0.4098	1	1	1
2	0.221199216928595	0.19	0.117503097415405	0	1.5	0	0.4166	0	0
2	0.221199216928595	0.19	0.117503097415405	0	1.5	0.4166	1	1	1
2	0.221199216928595	0.2	0.117503097415405	0	1.5	0	0.4237	0	0
2	0.221199216928595	0.2	0.117503097415405	0	1.5	0.4237	1	1	1
2	0.221199216928595	0.21	0.117503097415405	0	1.5	0	0.4309	0	0
2	0.221199216928595	0.21	0.117503097415405	0	1.5	0.4309	1	1	1
2	0.221199216928595	0.22	0.117503097415405	0	1.5	0	0.4384	0	0
2	0.221199216928595	0.22	0.117503097415405	0	1.5	0.4384	1	1	1
2	0.221199216928595	0.23	0.117503097415405	0	1.5	0	0.446	0	0
2	0.221199216928595	0.23	0.117503097415405	0	1.5	0.446	1	1	1
2	0.221199216928595	0.24	0.117503097415405	0	1.5	0	0.4539	0	0
2	0.221199216928595	0.24	0.117503097415405	0	1.5	0.4539	1	1	1
2	0.221199216928595	0.25	0.117503097415405	0	1.5	0	0.462	0	0
2	0.221199216928595	0.25	0.117503097415405	0	1.5	0.462	1	1	1
2	0.221199216928595	0.26	0.117503097415405	0	1.5	0	0.4704	0	0
2	0.221199216928595	0.26	0.117503097415405	0	1.5	0.4704	1	1	1
2	0.221199216928595	0.27	0.117503097415405	0	1.5	0	0.479	0	0
2	0.221199216928595	0.27	0.117503097415405	0	1.5	0.479	1	1	1
2	0.221199216928595	0.28	0.117503097415405	0	1.5	0	0.4879	0	0
2	0.221199216928595	0.28	0.117503097415405	0	1.5	0.4879	1	1	1
2	0.221199216928595	0.29	0.117503097415405	0	1.5	0	0.4971	0	0
2	0.221199216928595	0.29	0.117503097415405	0	1.5	0.4971	1	1	1
2	0.221199216928595	0.3	0.117503097415405	0	1.5	0	0.5066	0	0
2	0.221199216928595	0.3	0.117503097415405	0	1.5	0.5066	1	1	1
2	0.221199216928595	0.31	0.117503097415405	0	1.5	0	0.5163	0	0
2	0.221199216928595	0.31	0.117503097415405	0	1.5	0.5163	1	1	1
2	0.221199216928595	0.32	0.117503097415405	0	1.5	0	0.5264	0	0
2	0.221199216928595	0.32	0.117503097415405	0	1.5	0.5264	1	1	1
2	0.221199216928595	0.33	0.117503097415405	0	1.5	0	0.5368	0	0
2	0.221199216928595	0.33	0.117503097415405	0	1.5	0.5368	1	1	1
2	0.221199216928595	0.34	0.117503097415405	0	1.5	0	0.5476	0	0
2	0.221199216928595	0.34	0.117503097415405	0	1.5	0.5476	1	1	1
2	0.221199216928595	0.35	0.117503097415405	0	1.5	0	0.5587	0	0
2	0.221199216928595	0.35	0.117503097415405	0	1.5	0.5587	1	1	1
2	0.221199216928595	0.36	0.117503097415405	0	1.5	0	0.5702	0	0
2	0.221199216928595	0.36	0.117503097415405	0	1.5	0.5702	1	1	1
2	0.221199216928595	0.37	0.117503097415405	0	1.5	0	0.5821	0	0
2	0.221199216928595	0.37	0.117503097415405	0	1.5	0.5821	1	1	1
2	0.221199216928595	0.38	0.117503097415405	0	1.5	0	0.5944	0	0
2	0.221199216928595	0.38	0.117503097415405	0	1.5	0.5944	1	1	1
2	0.221199216928595	0.39	0.117503097415405	0	1.5	0	0.6072	0	0
2	0.221199216928595	0.39	0.117503097415405	0	1.5	0.6072	1	1	1
2	0.221199216928595	0.4	0.117503097415405	0	1.5	0	0.6204	0	0
2	0.221199216928595	0.4	0.117503097415405	0	1.5	0.6204	1	1	1
2	0.221199216928595	0.41	0.117503097415405	0	1.5	0	0.6341	0	0
2	0.221199216928595	0.41	0.117503097415405	0	1.5	0.6341	1	1	1
2	0.221199216928595	0.42	0.117503097415405	0	1.5	0	0.6484	0	0
2	0.221199216928595	0.42	0.117503097415405	0	1.5	0.6484	1	1	1
2	0.221199216928595	0.43	0.117503097415405	0	1.5	0	0.6631	0	0
2	0.221199216928595	0.43	0.117503097415405	0	1.5	0.6631	1	1	1
2	0.221199216928595	0.44	0.117503097415405	0	1.5	0	0.6785	0	0
2	0.221199216928595	0.44	0.117503097415405	0	1.5	0.6785	1	1	1
2	0.221199216928595	0.45	0.117503097415405	0	1.5	0	0.6944	0	0
2	0.221199216928595	0.45	0.117503097415405	0	1.5	0.6944	1	1	1
2	0.221199216928595	0.46	0.117503097415405	0	1.5	0	0.7109	0	0
2	0.221199216928595	0.46	0.117503097415405	0	1.5	0.7109	1	1	1
2	0.221199216928595	0.47	0.117503097415405	0	1.5	0	0.7282	0	0
2	0.221199216928595	0.47	0.117503097415405	0	1.5	0.7282	1	1	1
2	0.221199216928595	0.48	0.117503097415405	0	1.5	0	0.7461	0	0
2	0.221199216928595	0.48	0.117503097415405	0	1.5	0.7461	1	1	1
2	0.221199216928595	0.49	0.117503097415405	0	1.5	0	0.7648	0	0
2	0.221199216928595	0.49	0.117503097415405	0	1.5	0.7648	1	1	1
2	0.221199216928595	0.5	0.117503097415405	0	1.5	0	0.7843	0	0
2	0.221199216928595	0.5	0.117503097415405	0	1.5	0.7843	1	1	1
2	0.221199216928595	0.51	0.117503097415405	0	1.5	0	0.8046	0	0
2	0.221199216928595	0.51	0.117503097415405	0	1.5	0.8046	1	1	1
2	0.221199216928595	0.52	0.117503097415405	0	1.5	0	0.8258	0	0
2	0.221199216928595	0.52	0.117503097415405	0	1.5	0.8258	1	1	1
2	0.221199216928595	0.53	0.117503097415405	0	1.5	0	0.8479	0	0
2	0.221199216928595	0.53	0.117503097415405	0	1.5	0.8479	1	1	1
2	0.221199216928595	0.54	0.117503097415405	0	1.5	0	0.8711	0	0
2	0.221199216928595	0.54	0.117503097415405	0	1.5	0.8711	1	1	1
2	0.221199216928595	0.55	0.117503097415405	0	1.5	0	0.8953	0	0
2	0.221199216928595	0.55	0.117503097415405	0	1.5	0.8953	1	1	1
2	0.221199216928595	0.56	0.117503097415405	0	1.5	0	0.9207	0	0
2	0.221199216928595	0.56	0.117503097415405	0	1.5	0.9207	1	1	1
2	0.221199216928595	0.57	0.117503097415405	0	1.5	0	0.9473	0	0
2	0.221199216928595	0.57	0.117503097415405	0	1.5	0.9473	1	1	1
2	0.221199216928595	0.58	0.117503097415405	0	1.5	0	0.9751	0	0
2	0.221199216928595	0.58	0.117503097415405	0	1.5	0.9751	1	1	1
2	0.221199216928595	0.59	0.117503097415405	0	1.5	0	1	0	0
2	0.221199216928595	0.6	0.117503097415405	0	1.5	0	1	0	0
2	0.221199216928595	0.61	0.117503097415405	0	1.5	0	1	0	0
2	0.221199216928595	0.62	0.117503097415405	0	1.5	0	1	0	0
2	0.221199216928595	0.63	0.117503097415405	0	1.5	0	1	0	0
2	0.221199216928595	0.64	0.117503097415405	0	1.5	0	1	0	0
2	0.221199216928595	0.65	0.117503097415405	0	1.5	0	1	0	0
2	0.221199216928595	0.66	0.117503097415405	0	1.5	0	1	0	0
2	0.221199216928595	0.67	0.117503097415405	0	1.5	0	1	0	0
2	0.221199216928595	0.68	0.117503097415405	0	1.5	0	1	0	0
2	0.221199216928595	0.69	0.117503097415405	0	1.5	0	1	0	0
2	0.221199216928595	0.7	0.117503097415405	0	1.5	0	1	0	0
2	0.221199216928595	0.71	0.117503097415405	0	1.5	0	1	0	0
2	0.221199216928595	0.72	0.117503097415405	0	1.5	0	1	0	0
2	0.221199216928595	0.73	0.117503097415405	0	1.5	0	1	0	0
2	0.221199216928595	0.74	0.117503097415405	0	1.5	0	1	0	0
2	0.221199216928595	0.75	0.117503097415405	0	1.5	0	1	0	0
2	0.221199216928595	0.76	0.117503097415405	0	1.5	0	1	0	0
2	0.221199216928595	0.77	0.117503097415405	0	1.5	0	1	0	0
2	0.221199216928595	0.78	0.117503097415405	0	1.5	0	1	0	0
2	0.221199216928595	0.79	0.117503097415405	0	1.5	0	1	0	0
2	0.221199216928595	0.8	0.117503097415405	0	1.5	0	1	0	0
2	0.221199216928595	0.81	0.117503097415405	0	1.5	0	1	0	0
2	0.221199216928595	0.82	0.117503097415405	0	1.5	0	1	0	0
2	0.221199216928595	0.83	0.117503097415405	0	1.5	0	1	0	0
2	0.221199216928595	0.84	0.117503097415405	0	1.5	0	1	0	0
2	0.221199216928595	0.85	0.117503097415405	0	1.5	0	1	0	0
2	0.221199216928595	0.86	0.117503097415405	0	1.5	0	1	0	0
2	0.221199216928595	0.87	0.117503097415405	0	1.5	0	1	0	0
2	0.221199216928595	0.88	0.117503097415405	0	1.5	0	1	0	0
2	0.221199216928595	0.89	0.117503097415405	0	1.5	0	1	0	0
2	0.221199216928595	0.9	0.117503097415405	0	1.5	0	1	0	0
2	0.221199216928595	0.91	0.117503097415405	0	1.5	0	1	0	0
2	0.221199216928595	0.92	0.117503097415405	0	1.5	0	1	0	0
2	0.221199216928595	0.93	0.117503097415405	0	1.5	0	1	0	0
2	0.221199216928595	0.94	0.117503097415405	0	1.5	0	1	0	0
2	0.221199216928595	0.95	0.117503097415405	0	1.5	0	1	0	0
2	0.221199216928595	0.96	0.117503097415405	0	1.5	0	1	0	0
2	0.221199216928595	0.97	0.117503097415405	0	1.5	0	1	0	0
2	0.221199216928595	0.98	0.117503097415405	0	1.5	0	1	0	0
2	0.221199216928595	0.99	0.117503097415405	0	1.5	0	1	0	0
2	0.221199216928595	1	0.117503097415405	0	1.5	0	1	0	0
3	0.221199216928595	0.01	0.117503097415405	0	1.5	0	0.2255	0	0
3	0.221199216928595	0.01	0.117503097415405	0	1.5	0.2255	1	1	1
3	0.221199216928595	0.02	0.117503097415405	0	1.5	0	0.2288	0	0
3	0.221199216928595	0.02	0.117503097415405	0	1.5	0.2288	1	1	1
3	0.221199216928595	0.03	0.117503097415405	0	1.5	0	0.2322	0	0
3	0.221199216928595	0.03	0.117503097415405	0	1.5	0.2322	1	1	1
3	0.221199216928595	0.04	0.117503097415405	0	1.5	0	0.2356	0	0
3	0.221199216928595	0.04	0.117503097415405	0	1.5	0.2356	1	1	1
3	0.221199216928595	0.05	0.117503097415405	0	1.5	0	0.2392	0	0
3	0.221199216928595	0.05	0.117503097415405	0	1.5	0.2392	1	1	1
3	0.221199216928595	0.06	0.117503097415405	0	1.5	0	0.2428	0	0
3	0.221199216928595	0.06	0.117503097415405	0	1.5	0.2428	1	1	1
3	0.221199216928595	0.07	0.117503097415405	0	1.5	0	0.2465	0	0
3	0.221199216928595	0.07	0.117503097415405	0	1.5	0.2465	1	1	1
3	0.221199216928595	0.08	0.117503097415405	0	1.5	0	0.2504	0	0
3	0.221199216928595	0.08	0.117503097415405	0	1.5	0.2504	1	1	1
3	0.221199216928595	0.09	0.117503097415405	0	1.5	0	0.2543	0	0
3	0.221199216928595	0.09	0.117503097415405	0	1.5	0.2543	1	1	1
3	0.221199216928595	0.1	0.117503097415405	0	1.5	0	0.2583	0	0
3	0.221199216928595	0.1	0.117503097415405	0	1.5	0.2583	1	1	1
3	0.221199216928595	0.11	0.117503097415405	0	1.5	0	0.2624	0	0
3	0.221199216928595	0.11	0.117503097415405	0	1.5	0.2624	1	1	1
3	0.221199216928595	0.12	0.117503097415405	0	1.5	0	0.2667	0	0
3	0.221199216928595	0.12	0.117503097415405	0	1.5	0.2667	1	1	1
3	0.221199216928595	0.13	0.117503097415405	0	1.5	0	0.271	0	0
3	0.221199216928595	0.13	0.117503097415405	0	1.5	0.271	1	1	1
3	0.221199216928595	0.14	0.117503097415405	0	1.5	0	0.2755	0	0
3	0.221199216928595	0.14	0.117503097415405	0	1.5	0.2755	1	1	1
3	0.221199216928595	0.15	0.117503097415405	0	1.5	0	0.2801	0	0
3	0.221199216928595	0.15	0.117503097415405	0	1.5	0.2801	1	1	1
3	0.221199216928595	0.16	0.117503097415405	0	1.5	0	0.2848	0	0
3	0.221199216928595	0.16	0.117503097415405	0	1.5	0.2848	1	1	1
3	0.221199216928595	0.17	0.117503097415405	0	1.5	0	0.2897	0	0
3	0.221199216928595	0.17	0.117503097415405	0	1.5	0.2897	1	1	1
3	0.221199216928595	0.18	0.117503097415405	0	1.5	0	0.2947	0	0
3	0.221199216928595	0.18	0.117503097415405	0	1.5	0.2947	1	1	1
3	0.221199216928595	0.19	0.117503097415405	0	1.5	0	0.2998	0	0
3	0.221199216928595	0.19	0.117503097415405	0	1.5	0.2998	1	1	1
3	0.221199216928595	0.2	0.117503097415405	0	1.5	0	0.3051	0	0
3	0.221199216928595	0.2	0.117503097415405	0	1.5	0.3051	1	1	1
3	0.221199216928595	0.21	0.117503097415405	0	1.5	0	0.3106	0	0
3	0.221199216928595	0.21	0.117503097415405	0	1.5	0.3106	1	1	1
3	0.221199216928595	0.22	0.117503097415405	0	1.5	0	0.3162	0	0
3	0.221199216928595	0.22	0.117503097415405	0	1.5	0.3162	1	1	1
3	0.221199216928595	0.23	0.117503097415405	0	1.5	0	0.322	0	0
3	0.221199216928595	0.23	0.117503097415405	0	1.5	0.322	1	1	1
3	0.221199216928595	0.24	0.117503097415405	0	1.5	0	0.328	0	0
3	0.221199216928595	0.24	0.117503097415405	0	1.5	0.328	1	1	1
3	0.221199216928595	0.25	0.117503097415405	0	1.5	0	0.3341	0	0
3	0.221199216928595	0.25	0.117503097415405	0	1.5	0.3341	1	1	1
3	0.221199216928595	0.26	0.117503097415405	0	1.5	0	0.3405	0	0
3	0.221199216928595	0.26	0.117503097415405	0	1.5	0.3405	1	1	1
3	0.221199216928595	0.27	0.117503097415405	0	1.5	0	0.347	0	0
3	0.221199216928595	0.27	0.117503097415405	0	1.5	0.347	1	1	1
3	0.221199216928595	0.28	0.117503097415405	0	1.5	0	0.3538	0	0
3	0.221199216928595	0.28	0.117503097415405	0	1.5	0.3538	1	1	1
3	0.221199216928595	0.29	0.117503097415405	0	1.5	0	0.3608	0	0
3	0.221199216928595	0.29	0.117503097415405	0	1.5	0.3608	1	1	1
3	0.221199216928595	0.3	0.117503097415405	0	1.5	0	0.368	0	0
3	0.221199216928595	0.3	0.117503097415405	0	1.5	0.368	1	1	1
3	0.221199216928595	0.31	0.117503097415405	0	1.5	0	0.3755	0	0
3	0.221199216928595	0.31	0.117503097415405	0	1.5	0.3755	1	1	1
3	0.221199216928595	0.32	0.117503097415405	0	1.5	0	0.3832	0	0
3	0.221199216928595	0.32	0.117503097415405	0	1.5	0.3832	1	1	1
3	0.221199216928595	0.33	0.117503097415405	0	1.5	0	0.3912	0	0
3	0.221199216928595	0.33	0.117503097415405	0	1.5	0.3912	1	1	1
3	0.221199216928595	0.34	0.117503097415405	0	1.5	0	0.3995	0	0
3	0.221199216928595	0.34	0.117503097415405	0	1.5	0.3995	1	1	1
3	0.221199216928595	0.35	0.117503097415405	0	1.5	0	0.408	0	0
3	0.221199216928595	0.35	0.117503097415405	0	1.5	0.408	1	1	1
3	0.221199216928595	0.36	0.117503097415405	0	1.5	0	0.4169	0	0
3	0.221199216928595	0.36	0.117503097415405	0	1.5	0.4169	1	1	1
3	0.221199216928595	0.37	0.117503097415405	0	1.5	0	0.4261	0	0
3	0.221199216928595	0.37	0.117503097415405	0	1.5	0.4261	1	1	1
3	0.221199216928595	0.38	0.117503097415405	0	1.5	0	0.4357	0	0
3	0.221199216928595	0.38	0.117503097415405	0	1.5	0.4357	1	1	1
3	0.221199216928595	0.39	0.117503097415405	0	1.5	0	0.4456	0	0
3	0.221199216928595	0.39	0.117503097415405	0	1.5	0.4456	1	1	1
3	0.221199216928595	0.4	0.117503097415405	0	1.5	0	0.4559	0	0
3	0.221199216928595	0.4	0.117503097415405	0	1.5	0.4559	1	1	1
3	0.221199216928595	0.41	0.117503097415405	0	1.5	0	0.4666	0	0
3	0.221199216928595	0.41	0.117503097415405	0	1.5	0.4666	1	1	1
3	0.221199216928595	0.42	0.117503097415405	0	1.5	0	0.4777	0	0
3	0.221199216928595	0.42	0.117503097415405	0	1.5	0.4777	1	1	1
3	0.221199216928595	0.43	0.117503097415405	0	1.5	0	0.4893	0	0
3	0.221199216928595	0.43	0.117503097415405	0	1.5	0.4893	1	1	1
3	0.221199216928595	0.44	0.117503097415405	0	1.5	0	0.5013	0	0
3	0.221199216928595	0.44	0.117503097415405	0	1.5	0.5013	1	1	1
3	0.221199216928595	0.45	0.117503097415405	0	1.5	0	0.5139	0	0
3	0.221199216928595	0.45	0.117503097415405	0	1.5	0.5139	1	1	1
3	0.221199216928595	0.46	0.117503097415405	0	1.5	0	0.527	0	0
3	0.221199216928595	0.46	0.117503097415405	0	1.5	0.527	1	1	1
3	0.221199216928595	0.47	0.117503097415405	0	1.5	0	0.5406	0	0
3	0.221199216928595	0.47	0.117503097415405	0	1.5	0.5406	1	1	1
3	0.221199216928595	0.48	0.117503097415405	0	1.5	0	0.5549	0	0
3	0.221199216928595	0.48	0.117503097415405	0	1.5	0.5549	1	1	1
3	0.221199216928595	0.49	0.117503097415405	0	1.5	0	0.5697	0	0
3	0.221199216928595	0.49	0.117503097415405	0	1.5	0.5697	1	1	1
3	0.221199216928595	0.5	0.117503097415405	0	1.5	0	0.5853	0	0
3	0.221199216928595	0.5	0.117503097415405	0	1.5	0.5853	1	1	1
3	0.221199216928595	0.51	0.117503097415405	0	1.5	0	0.6016	0	0
3	0.221199216928595	0.51	0.117503097415405	0	1.5	0.6016	1	1	1
3	0.221199216928595	0.52	0.117503097415405	0	1.5	0	0.6186	0	0
3	0.221199216928595	0.52	0.117503097415405	0	1.5	0.6186	1	1	1
3	0.221199216928595	0.53	0.117503097415405	0	1.5	0	0.6365	0	0
3	0.221199216928595	0.53	0.117503097415405	0	1.5	0.6365	1	1	1
3	0.221199216928595	0.54	0.117503097415405	0	1.5	0	0.6552	0	0
3	0.221199216928595	0.54	0.117503097415405	0	1.5	0.6552	1	1	1
3	0.221199216928595	0.55	0.117503097415405	0	1.5	0	0.6749	0	0
3	0.221199216928595	0.55	0.117503097415405	0	1.5	0.6749	1	1	1
3	0.221199216928595	0.56	0.117503097415405	0	1.5	0	0.6955	0	0
3	0.221199216928595	0.56	0.117503097415405	0	1.5	0.6955	1	1	1
3	0.221199216928595	0.57	0.117503097415405	0	1.5	0	0.7173	0	0
3	0.221199216928595	0.57	0.117503097415405	0	1.5	0.7173	1	1	1
3	0.221199216928595	0.58	0.117503097415405	0	1.5	0	0.7402	0	0
3	0.221199216928595	0.58	0.117503097415405	0	1.5	0.7402	1	1	1
3	0.221199216928595	0.59	0.117503097415405	0	1.5	0	0.7643	0	0
3	0.221199216928595	0.59	0.117503097415405	0	1.5	0.7643	1	1	1
3	0.221199216928595	0.6	0.117503097415405	0	1.5	0	0.7898	0	0
3	0.221199216928595	0.6	0.117503097415405	0	1.5	0.7898	1	1	1
3	0.221199216928595	0.61	0.117503097415405	0	1.5	0	0.8167	0	0
3	0.221199216928595	0.61	0.117503097415405	0	1.5	0.8167	1	1	1
3	0.221199216928595	0.62	0.117503097415405	0	1.5	0	0.8452	0	0
3	0.221199216928595	0.62	0.117503097415405	0	1.5	0.8452	1	1	1
3	0.221199216928595	0.63	0.117503097415405	0	1.5	0	0.8754	0	0
3	0.221199216928595	0.63	0.117503097415405	0	1.5	0.8754	1	1	1
3	0.221199216928595	0.64	0.117503097415405	0	1.5	0	0.9074	0	0
3	0.221199216928595	0.64	0.117503097415405	0	1.5	0.9074	1	1	1
3	0.221199216928595	0.65	0.117503097415405	0	1.5	0	0.9414	0	0
3	0.221199216928595	0.65	0.117503097415405	0	1.5	0.9414	1	1	1
3	0.221199216928595	0.66	0.117503097415405	0	1.5	0	0.9776	0	0
3	0.221199216928595	0.66	0.117503097415405	0	1.5	0.9776	1	1	1
3	0.221199216928595	0.67	0.117503097415405	0	1.5	0	1	0	0
3	0.221199216928595	0.68	0.117503097415405	0	1.5	0	1	0	0
3	0.221199216928595	0.69	0.117503097415405	0	1.5	0	1	0	0
3	0.221199216928595	0.7	0.117503097415405	0	1.5	0	1	0	0
3	0.221199216928595	0.71	0.117503097415405	0	1.5	0	1	0	0
3	0.221199216928595	0.72	0.117503097415405	0	1.5	0	1	0	0
3	0.221199216928595	0.73	0.117503097415405	0	1.5	0	1	0	0
3	0.221199216928595	0.74	0.117503097415405	0	1.5	0	1	0	0
3	0.221199216928595	0.75	0.117503097415405	0	1.5	0	1	0	0
3	0.221199216928595	0.76	0.117503097415405	0	1.5	0	1	0	0
3	0.221199216928595	0.77	0.117503097415405	0	1.5	0	1	0	0
3	0.221199216928595	0.78	0.117503097415405	0	1.5	0	1	0	0
3	0.221199216928595	0.79	0.117503097415405	0	1.5	0	1	0	0
3	0.221199216928595	0.8	0.117503097415405	0	1.5	0	1	0	0
3	0.221199216928595	0.81	0.117503097415405	0	1.5	0	1	0	0
3	0.221199216928595	0.82	0.117503097415405	0	1.5	0	1	0	0
3	0.221199216928595	0.83	0.117503097415405	0	1.5	0	1	0	0
3	0.221199216928595	0.84	0.117503097415405	0	1.5	0	1	0	0
3	0.221199216928595	0.85	0.117503097415405	0	1.5	0	1	0	0
3	0.221199216928595	0.86	0.117503097415405	0	1.5	0	1	0	0
3	0.221199216928595	0.87	0.117503097415405	0	1.5	0	1	0	0
3	0.221199216928595	0.88	0.117503097415405	0	1.5	0	1	0	0
3	0.221199216928595	0.89	0.117503097415405	0	1.5	0	1	0	0
3	0.221199216928595	0.9	0.117503097415405	0	1.5	0	1	0	0
3	0.221199216928595	0.91	0.117503097415405	0	1.5	0	1	0	0
3	0.221199216928595	0.92	0.117503097415405	0	1.5	0	1	0	0
3	0.221199216928595	0.93	0.117503097415405	0	1.5	0	1	0	0
3	0.221199216928595	0.94	0.117503097415405	0	1.5	0	1	0	0
3	0.221199216928595	0.95	0.117503097415405	0	1.5	0	1	0	0
3	0.221199216928595	0.96	0.117503097415405	0	1.5	0	1	0	0
3	0.221199216928595	0.97	0.117503097415405	0	1.5	0	1	0	0
3	0.221199216928595	0.98	0.117503097415405	0	1.5	0	1	0	0
3	0.221199216928595	0.99	0.117503097415405	0	1.5	0	1	0	0
3	0.221199216928595	1	0.117503097415405	0	1.5	0	1	0	0
4	0.221199216928595	0.01	0.117503097415405	0	1.5	0	0.175	0	0
4	0.221199216928595	0.01	0.117503097415405	0	1.5	0.175	1	1	1
4	0.221199216928595	0.02	0.117503097415405	0	1.5	0	0.1776	0	0
4	0.221199216928595	0.02	0.117503097415405	0	1.5	0.1776	1	1	1
4	0.221199216928595	0.03	0.117503097415405	0	1.5	0	0.1803	0	0
4	0.221199216928595	0.03	0.117503097415405	0	1.5	0.1803	1	1	1
4	0.221199216928595	0.04	0.117503097415405	0	1.5	0	0.183	0	0
4	0.221199216928595	0.04	0.117503097415405	0	1.5	0.183	1	1	1
4	0.221199216928595	0.05	0.117503097415405	0	1.5	0	0.1859	0	0
4	0.221199216928595	0.05	0.117503097415405	0	1.5	0.1859	1	1	1
4	0.221199216928595	0.06	0.117503097415405	0	1.5	0	0.1888	0	0
4	0.221199216928595	0.06	0.117503097415405	0	1.5	0.1888	1	1	1
4	0.221199216928595	0.07	0.117503097415405	0	1.5	0	0.1917	0	0
4	0.221199216928595	0.07	0.117503097415405	0	1.5	0.1917	1	1	1
4	0.221199216928595	0.08	0.117503097415405	0	1.5	0	0.1948	0	0
4	0.221199216928595	0.08	0.117503097415405	0	1.5	0.1948	1	1	1
4	0.221199216928595	0.09	0.117503097415405	0	1.5	0	0.1979	0	0
4	0.221199216928595	0.09	0.117503097415405	0	1.5	0.1979	1	1	1
4	0.221199216928595	0.1	0.117503097415405	0	1.5	0	0.2011	0	0
4	0.221199216928595	0.1	0.117503097415405	0	1.5	0.2011	1	1	1
4	0.221199216928595	0.11	0.117503097415405	0	1.5	0	0.2044	0	0
4	0.221199216928595	0.11	0.117503097415405	0	1.5	0.2044	1	1	1
4	0.221199216928595	0.12	0.117503097415405	0	1.5	0	0.2078	0	0
4	0.221199216928595	0.12	0.117503097415405	0	1.5	0.2078	1	1	1
4	0.221199216928595	0.13	0.117503097415405	0	1.5	0	0.2113	0	0
4	0.221199216928595	0.13	0.117503097415405	0	1.5	0.2113	1	1	1
4	0.221199216928595	0.14	0.117503097415405	0	1.5	0	0.2149	0	0
4	0.221199216928595	0.14	0.117503097415405	0	1.5	0.2149	1	1	1
4	0.221199216928595	0.15	0.117503097415405	0	1.5	0	0.2186	0	0
4	0.221199216928595	0.15	0.117503097415405	0	1.5	0.2186	1	1	1
4	0.221199216928595	0.16	0.117503097415405	0	1.5	0	0.2224	0	0
4	0.221199216928595	0.16	0.117503097415405	0	1.5	0.2224	1	1	1
4	0.221199216928595	0.17	0.117503097415405	0	1.5	0	0.2263	0	0
4	0.221199216928595	0.17	0.117503097415405	0	1.5	0.2263	1	1	1
4	0.221199216928595	0.18	0.117503097415405	0	1.5	0	0.2303	0	0
4	0.221199216928595	0.18	0.117503097415405	0	1.5	0.2303	1	1	1
4	0.221199216928595	0.19	0.117503097415405	0	1.5	0	0.2345	0	0
4	0.221199216928595	0.19	0.117503097415405	0	1.5	0.2345	1	1	1
4	0.221199216928595	0.2	0.117503097415405	0	1.5	0	0.2387	0	0
4	0.221199216928595	0.2	0.117503097415405	0	1.5	0.2387	1	1	1
4	0.221199216928595	0.21	0.117503097415405	0	1.5	0	0.2431	0	0
4	0.221199216928595	0.21	0.117503097415405	0	1.5	0.2431	1	1	1
4	0.221199216928595	0.22	0.117503097415405	0	1.5	0	0.2477	0	0
4	0.221199216928595	0.22	0.117503097415405	0	1.5	0.2477	1	1	1
4	0.221199216928595	0.23	0.117503097415405	0	1.5	0	0.2524	0	0
4	0.221199216928595	0.23	0.117503097415405	0	1.5	0.2524	1	1	1
4	0.221199216928595	0.24	0.117503097415405	0	1.5	0	0.2572	0	0
4	0.221199216928595	0.24	0.117503097415405	0	1.5	0.2572	1	1	1
4	0.221199216928595	0.25	0.117503097415405	0	1.5	0	0.2622	0	0
4	0.221199216928595	0.25	0.117503097415405	0	1.5	0.2622	1	1	1
4	0.221199216928595	0.26	0.117503097415405	0	1.5	0	0.2673	0	0
4	0.221199216928595	0.26	0.117503097415405	0	1.5	0.2673	1	1	1
4	0.221199216928595	0.27	0.117503097415405	0	1.5	0	0.2727	0	0
4	0.221199216928595	0.27	0.117503097415405	0	1.5	0.2727	1	1	1
4	0.221199216928595	0.28	0.117503097415405	0	1.5	0	0.2782	0	0
4	0.221199216928595	0.28	0.117503097415405	0	1.5	0.2782	1	1	1
4	0.221199216928595	0.29	0.117503097415405	0	1.5	0	0.2839	0	0
4	0.221199216928595	0.29	0.117503097415405	0	1.5	0.2839	1	1	1
4	0.221199216928595	0.3	0.117503097415405	0	1.5	0	0.2897	0	0
4	0.221199216928595	0.3	0.117503097415405	0	1.5	0.2897	1	1	1
4	0.221199216928595	0.31	0.117503097415405	0	1.5	0	0.2958	0	0
4	0.221199216928595	0.31	0.117503097415405	0	1.5	0.2958	1	1	1
4	0.221199216928595	0.32	0.117503097415405	0	1.5	0	0.3021	0	0
4	0.221199216928595	0.32	0.117503097415405	0	1.5	0.3021	1	1	1
4	0.221199216928595	0.33	0.117503097415405	0	1.5	0	0.3087	0	0
4	0.221199216928595	0.33	0.117503097415405	0	1.5	0.3087	1	1	1
4	0.221199216928595	0.34	0.117503097415405	0	1.5	0	0.3155	0	0
4	0.221199216928595	0.34	0.117503097415405	0	1.5	0.3155	1	1	1
4	0.221199216928595	0.35	0.117503097415405	0	1.5	0	0.3225	0	0
4	0.221199216928595	0.35	0.117503097415405	0	1.5	0.3225	1	1	1
4	0.221199216928595	0.36	0.117503097415405	0	1.5	0	0.3298	0	0
4	0.221199216928595	0.36	0.117503097415405	0	1.5	0.3298	1	1	1
4	0.221199216928595	0.37	0.117503097415405	0	1.5	0	0.3374	0	0
4	0.221199216928595	0.37	0.117503097415405	0	1.5	0.3374	1	1	1
4	0.221199216928595	0.38	0.117503097415405	0	1.5	0	0.3452	0	0
4	0.221199216928595	0.38	0.117503097415405	0	1.5	0.3452	1	1	1
4	0.221199216928595	0.39	0.117503097415405	0	1.5	0	0.3534	0	0
4	0.221199216928595	0.39	0.117503097415405	0	1.5	0.3534	1	1	1
4	0.221199216928595	0.4	0.117503097415405	0	1.5	0	0.3619	0	0
4	0.221199216928595	0.4	0.117503097415405	0	1.5	0.3619	1	1	1
4	0.221199216928595	0.41	0.117503097415405	0	1.5	0	0.3708	0	0
4	0.221199216928595	0.41	0.117503097415405	0	1.5	0.3708	1	1	1
4	0.221199216928595	0.42	0.117503097415405	0	1.5	0	0.38	0	0
4	0.221199216928595	0.42	0.117503097415405	0	1.5	0.38	1	1	1
4	0.221199216928595	0.43	0.117503097415405	0	1.5	0	0.3896	0	0
4	0.221199216928595	0.43	0.117503097415405	0	1.5	0.3896	1	1	1
4	0.221199216928595	0.44	0.117503097415405	0	1.5	0	0.3996	0	0
4	0.221199216928595	0.44	0.117503097415405	0	1.5	0.3996	1	1	1
4	0.221199216928595	0.45	0.117503097415405	0	1.5	0	0.4101	0	0
4	0.221199216928595	0.45	0.117503097415405	0	1.5	0.4101	1	1	1
4	0.221199216928595	0.46	0.117503097415405	0	1.5	0	0.421	0	0
4	0.221199216928595	0.46	0.117503097415405	0	1.5	0.421	1	1	1
4	0.221199216928595	0.47	0.117503097415405	0	1.5	0	0.4324	0	0
4	0.221199216928595	0.47	0.117503097415405	0	1.5	0.4324	1	1	1
4	0.221199216928595	0.48	0.117503097415405	0	1.5	0	0.4444	0	0
4	0.221199216928595	0.48	0.117503097415405	0	1.5	0.4444	1	1	1
4	0.221199216928595	0.49	0.117503097415405	0	1.5	0	0.4569	0	0
4	0.221199216928595	0.49	0.117503097415405	0	1.5	0.4569	1	1	1
4	0.221199216928595	0.5	0.117503097415405	0	1.5	0	0.47	0	0
4	0.221199216928595	0.5	0.117503097415405	0	1.5	0.47	1	1	1
4	0.221199216928595	0.51	0.117503097415405	0	1.5	0	0.4837	0	0
4	0.221199216928595	0.51	0.117503097415405	0	1.5	0.4837	1	1	1
4	0.221199216928595	0.52	0.117503097415405	0	1.5	0	0.4982	0	0
4	0.221199216928595	0.52	0.117503097415405	0	1.5	0.4982	1	1	1
4	0.221199216928595	0.53	0.117503097415405	0	1.5	0	0.5133	0	0
4	0.221199216928595	0.53	0.117503097415405	0	1.5	0.5133	1	1	1
4	0.221199216928595	0.54	0.117503097415405	0	1.5	0	0.5293	0	0
4	0.221199216928595	0.54	0.117503097415405	0	1.5	0.5293	1	1	1
4	0.221199216928595	0.55	0.117503097415405	0	1.5	0	0.5461	0	0
4	0.221199216928595	0.55	0.117503097415405	0	1.5	0.5461	1	1	1
4	0.221199216928595	0.56	0.117503097415405	0	1.5	0	0.5637	0	0
4	0.221199216928595	0.56	0.117503097415405	0	1.5	0.5637	1	1	1
4	0.221199216928595	0.57	0.117503097415405	0	1.5	0	0.5824	0	0
4	0.221199216928595	0.57	0.117503097415405	0	1.5	0.5824	1	1	1
4	0.221199216928595	0.58	0.117503097415405	0	1.5	0	0.6021	0	0
4	0.221199216928595	0.58	0.117503097415405	0	1.5	0.6021	1	1	1
4	0.221199216928595	0.59	0.117503097415405	0	1.5	0	0.623	0	0
4	0.221199216928595	0.59	0.117503097415405	0	1.5	0.623	1	1	1
4	0.221199216928595	0.6	0.117503097415405	0	1.5	0	0.6451	0	0
4	0.221199216928595	0.6	0.117503097415405	0	1.5	0.6451	1	1	1
4	0.221199216928595	0.61	0.117503097415405	0	1.5	0	0.6685	0	0
4	0.221199216928595	0.61	0.117503097415405	0	1.5	0.6685	1	1	1
4	0.221199216928595	0.62	0.117503097415405	0	1.5	0	0.6934	0	0
4	0.221199216928595	0.62	0.117503097415405	0	1.5	0.6934	1	1	1
4	0.221199216928595	0.63	0.117503097415405	0	1.5	0	0.7199	0	0
4	0.221199216928595	0.63	0.117503097415405	0	1.5	0.7199	1	1	1
4	0.221199216928595	0.64	0.117503097415405	0	1.5	0	0.7481	0	0
4	0.221199216928595	0.64	0.117503097415405	0	1.5	0.7481	1	1	1
4	0.221199216928595	0.65	0.117503097415405	0	1.5	0	0.7782	0	0
4	0.221199216928595	0.65	0.117503097415405	0	1.5	0.7782	1	1	1
4	0.221199216928595	0.66	0.117503097415405	0	1.5	0	0.8104	0	0
4	0.221199216928595	0.66	0.117503097415405	0	1.5	0.8104	1	1	1
4	0.221199216928595	0.67	0.117503097415405	0	1.5	0	0.8448	0	0
4	0.221199216928595	0.67	0.117503097415405	0	1.5	0.8448	1	1	1
4	0.221199216928595	0.68	0.117503097415405	0	1.5	0	0.8818	0	0
4	0.221199216928595	0.68	0.117503097415405	0	1.5	0.8818	1	1	1
4	0.221199216928595	0.69	0.117503097415405	0	1.5	0	0.9215	0	0
4	0.221199216928595	0.69	0.117503097415405	0	1.5	0.9215	1	1	1
4	0.221199216928595	0.7	0.117503097415405	0	1.5	0	0.9643	0	0
4	0.221199216928595	0.7	0.117503097415405	0	1.5	0.9643	1	1	1
4	0.221199216928595	0.71	0.117503097415405	0	1.5	0	1	0	0
4	0.221199216928595	0.72	0.117503097415405	0	1.5	0	1	0	0
4	0.221199216928595	0.73	0.117503097415405	0	1.5	0	1	0	0
4	0.221199216928595	0.74	0.117503097415405	0	1.5	0	1	0	0
4	0.221199216928595	0.75	0.117503097415405	0	1.5	0	1	0	0
4	0.221199216928595	0.76	0.117503097415405	0	1.5	0	1	0	0
4	0.221199216928595	0.77	0.117503097415405	0	1.5	0	1	0	0
4	0.221199216928595	0.78	0.117503097415405	0	1.5	0	1	0	0
4	0.221199216928595	0.79	0.117503097415405	0	1.5	0	1	0	0
4	0.221199216928595	0.8	0.117503097415405	0	1.5	0	1	0	0
4	0.221199216928595	0.81	0.117503097415405	0	1.5	0	1	0	0
4	0.221199216928595	0.82	0.117503097415405	0	1.5	0	1	0	0
4	0.221199216928595	0.83	0.117503097415405	0	1.5	0	1	0	0
4	0.221199216928595	0.84	0.117503097415405	0	1.5	0	1	0	0
4	0.221199216928595	0.85	0.117503097415405	0	1.5	0	1	0	0
4	0.221199216928595	0.86	0.117503097415405	0	1.5	0	1	0	0
4	0.221199216928595	0.87	0.117503097415405	0	1.5	0	1	0	0
4	0.221199216928595	0.88	0.117503097415405	0	1.5	0	1	0	0
4	0.221199216928595	0.89	0.117503097415405	0	1.5	0	1	0	0
4	0.221199216928595	0.9	0.117503097415405	0	1.5	0	1	0	0
4	0.221199216928595	0.91	0.117503097415405	0	1.5	0	1	0	0
4	0.221199216928595	0.92	0.117503097415405	0	1.5	0	1	0	0
4	0.221199216928595	0.93	0.117503097415405	0	1.5	0	1	0	0
4	0.221199216928595	0.94	0.117503097415405	0	1.5	0	1	0	0
4	0.221199216928595	0.95	0.117503097415405	0	1.5	0	1	0	0
4	0.221199216928595	0.96	0.117503097415405	0	1.5	0	1	0	0
4	0.221199216928595	0.97	0.117503097415405	0	1.5	0	1	0	0
4	0.221199216928595	0.98	0.117503097415405	0	1.5	0	1	0	0
4	0.221199216928595	0.99	0.117503097415405	0	1.5	0	1	0	0
4	0.221199216928595	1	0.117503097415405	0	1.5	0	1	0	0
5	0.221199216928595	0.01	0.117503097415405	0	1.5	0	0.1436	0	0
5	0.221199216928595	0.01	0.117503097415405	0	1.5	0.1436	1	1	1
5	0.221199216928595	0.02	0.117503097415405	0	1.5	0	0.1457	0	0
5	0.221199216928595	0.02	0.117503097415405	0	1.5	0.1457	1	1	1
5	0.221199216928595	0.03	0.117503097415405	0	1.5	0	0.148	0	0
5	0.221199216928595	0.03	0.117503097415405	0	1.5	0.148	1	1	1
5	0.221199216928595	0.04	0.117503097415405	0	1.5	0	0.1503	0	0
5	0.221199216928595	0.04	0.117503097415405	0	1.5	0.1503	1	1	1
5	0.221199216928595	0.05	0.117503097415405	0	1.5	0	0.1526	0	0
5	0.221199216928595	0.05	0.117503097415405	0	1.5	0.1526	1	1	1
5	0.221199216928595	0.06	0.117503097415405	0	1.5	0	0.1551	0	0
5	0.221199216928595	0.06	0.117503097415405	0	1.5	0.1551	1	1	1
5	0.221199216928595	0.07	0.117503097415405	0	1.5	0	0.1576	0	0
5	0.221199216928595	0.07	0.117503097415405	0	1.5	0.1576	1	1	1
5	0.221199216928595	0.08	0.117503097415405	0	1.5	0	0.1601	0	0
5	0.221199216928595	0.08	0.117503097415405	0	1.5	0.1601	1	1	1
5	0.221199216928595	0.09	0.117503097415405	0	1.5	0	0.1627	0	0
5	0.221199216928595	0.09	0.117503097415405	0	1.5	0.1627	1	1	1
5	0.221199216928595	0.1	0.117503097415405	0	1.5	0	0.1654	0	0
5	0.221199216928595	0.1	0.117503097415405	0	1.5	0.1654	1	1	1
5	0.221199216928595	0.11	0.117503097415405	0	1.5	0	0.1682	0	0
5	0.221199216928595	0.11	0.117503097415405	0	1.5	0.1682	1	1	1
5	0.221199216928595	0.12	0.117503097415405	0	1.5	0	0.1711	0	0
5	0.221199216928595	0.12	0.117503097415405	0	1.5	0.1711	1	1	1
5	0.221199216928595	0.13	0.117503097415405	0	1.5	0	0.174	0	0
5	0.221199216928595	0.13	0.117503097415405	0	1.5	0.174	1	1	1
5	0.221199216928595	0.14	0.117503097415405	0	1.5	0	0.177	0	0
5	0.221199216928595	0.14	0.117503097415405	0	1.5	0.177	1	1	1
5	0.221199216928595	0.15	0.117503097415405	0	1.5	0	0.1801	0	0
5	0.221199216928595	0.15	0.117503097415405	0	1.5	0.1801	1	1	1
5	0.221199216928595	0.16	0.117503097415405	0	1.5	0	0.1833	0	0
5	0.221199216928595	0.16	0.117503097415405	0	1.5	0.1833	1	1	1
5	0.221199216928595	0.17	0.117503097415405	0	1.5	0	0.1866	0	0
5	0.221199216928595	0.17	0.117503097415405	0	1.5	0.1866	1	1	1
5	0.221199216928595	0.18	0.117503097415405	0	1.5	0	0.19	0	0
5	0.221199216928595	0.18	0.117503097415405	0	1.5	0.19	1	1	1
5	0.221199216928595	0.19	0.117503097415405	0	1.5	0	0.1935	0	0
5	0.221199216928595	0.19	0.117503097415405	0	1.5	0.1935	1	1	1
5	0.221199216928595	0.2	0.117503097415405	0	1.5	0	0.1971	0	0
5	0.221199216928595	0.2	0.117503097415405	0	1.5	0.1971	1	1	1
5	0.221199216928595	0.21	0.117503097415405	0	1.5	0	0.2008	0	0
5	0.221199216928595	0.21	0.117503097415405	0	1.5	0.2008	1	1	1
5	0.221199216928595	0.22	0.117503097415405	0	1.5	0	0.2047	0	0
5	0.221199216928595	0.22	0.117503097415405	0	1.5	0.2047	1	1	1
5	0.221199216928595	0.23	0.117503097415405	0	1.5	0	0.2087	0	0
5	0.221199216928595	0.23	0.117503097415405	0	1.5	0.2087	1	1	1
5	0.221199216928595	0.24	0.117503097415405	0	1.5	0	0.2127	0	0
5	0.221199216928595	0.24	0.117503097415405	0	1.5	0.2127	1	1	1
5	0.221199216928595	0.25	0.117503097415405	0	1.5	0	0.217	0	0
5	0.221199216928595	0.25	0.117503097415405	0	1.5	0.217	1	1	1
5	0.221199216928595	0.26	0.117503097415405	0	1.5	0	0.2214	0	0
5	0.221199216928595	0.26	0.117503097415405	0	1.5	0.2214	1	1	1
5	0.221199216928595	0.27	0.117503097415405	0	1.5	0	0.2259	0	0
5	0.221199216928595	0.27	0.117503097415405	0	1.5	0.2259	1	1	1
5	0.221199216928595	0.28	0.117503097415405	0	1.5	0	0.2306	0	0
5	0.221199216928595	0.28	0.117503097415405	0	1.5	0.2306	1	1	1
5	0.221199216928595	0.29	0.117503097415405	0	1.5	0	0.2354	0	0
5	0.221199216928595	0.29	0.117503097415405	0	1.5	0.2354	1	1	1
5	0.221199216928595	0.3	0.117503097415405	0	1.5	0	0.2404	0	0
5	0.221199216928595	0.3	0.117503097415405	0	1.5	0.2404	1	1	1
5	0.221199216928595	0.31	0.117503097415405	0	1.5	0	0.2456	0	0
5	0.221199216928595	0.31	0.117503097415405	0	1.5	0.2456	1	1	1
5	0.221199216928595	0.32	0.117503097415405	0	1.5	0	0.251	0	0
5	0.221199216928595	0.32	0.117503097415405	0	1.5	0.251	1	1	1
5	0.221199216928595	0.33	0.117503097415405	0	1.5	0	0.2566	0	0
5	0.221199216928595	0.33	0.117503097415405	0	1.5	0.2566	1	1	1
5	0.221199216928595	0.34	0.117503097415405	0	1.5	0	0.2624	0	0
5	0.221199216928595	0.34	0.117503097415405	0	1.5	0.2624	1	1	1
5	0.221199216928595	0.35	0.117503097415405	0	1.5	0	0.2684	0	0
5	0.221199216928595	0.35	0.117503097415405	0	1.5	0.2684	1	1	1
5	0.221199216928595	0.36	0.117503097415405	0	1.5	0	0.2747	0	0
5	0.221199216928595	0.36	0.117503097415405	0	1.5	0.2747	1	1	1
5	0.221199216928595	0.37	0.117503097415405	0	1.5	0	0.2812	0	0
5	0.221199216928595	0.37	0.117503097415405	0	1.5	0.2812	1	1	1
5	0.221199216928595	0.38	0.117503097415405	0	1.5	0	0.2879	0	0
5	0.221199216928595	0.38	0.117503097415405	0	1.5	0.2879	1	1	1
5	0.221199216928595	0.39	0.117503097415405	0	1.5	0	0.295	0	0
5	0.221199216928595	0.39	0.117503097415405	0	1.5	0.295	1	1	1
5	0.221199216928595	0.4	0.117503097415405	0	1.5	0	0.3023	0	0
5	0.221199216928595	0.4	0.117503097415405	0	1.5	0.3023	1	1	1
5	0.221199216928595	0.41	0.117503097415405	0	1.5	0	0.3099	0	0
5	0.221199216928595	0.41	0.117503097415405	0	1.5	0.3099	1	1	1
5	0.221199216928595	0.42	0.117503097415405	0	1.5	0	0.3179	0	0
5	0.221199216928595	0.42	0.117503097415405	0	1.5	0.3179	1	1	1
5	0.221199216928595	0.43	0.117503097415405	0	1.5	0	0.3262	0	0
5	0.221199216928595	0.43	0.117503097415405	0	1.5	0.3262	1	1	1
5	0.221199216928595	0.44	0.117503097415405	0	1.5	0	0.3349	0	0
5	0.221199216928595	0.44	0.117503097415405	0	1.5	0.3349	1	1	1
5	0.221199216928595	0.45	0.117503097415405	0	1.5	0	0.344	0	0
5	0.221199216928595	0.45	0.117503097415405	0	1.5	0.344	1	1	1
5	0.221199216928595	0.46	0.117503097415405	0	1.5	0	0.3535	0	0
5	0.221199216928595	0.46	0.117503097415405	0	1.5	0.3535	1	1	1
5	0.221199216928595	0.47	0.117503097415405	0	1.5	0	0.3635	0	0
5	0.221199216928595	0.47	0.117503097415405	0	1.5	0.3635	1	1	1
5	0.221199216928595	0.48	0.117503097415405	0	1.5	0	0.3739	0	0
5	0.221199216928595	0.48	0.117503097415405	0	1.5	0.3739	1	1	1
5	0.221199216928595	0.49	0.117503097415405	0	1.5	0	0.3848	0	0
5	0.221199216928595	0.49	0.117503097415405	0	1.5	0.3848	1	1	1
5	0.221199216928595	0.5	0.117503097415405	0	1.5	0	0.3963	0	0
5	0.221199216928595	0.5	0.117503097415405	0	1.5	0.3963	1	1	1
5	0.221199216928595	0.51	0.117503097415405	0	1.5	0	0.4084	0	0
5	0.221199216928595	0.51	0.117503097415405	0	1.5	0.4084	1	1	1
5	0.221199216928595	0.52	0.117503097415405	0	1.5	0	0.421	0	0
5	0.221199216928595	0.52	0.117503097415405	0	1.5	0.421	1	1	1
5	0.221199216928595	0.53	0.117503097415405	0	1.5	0	0.4344	0	0
5	0.221199216928595	0.53	0.117503097415405	0	1.5	0.4344	1	1	1
5	0.221199216928595	0.54	0.117503097415405	0	1.5	0	0.4485	0	0
5	0.221199216928595	0.54	0.117503097415405	0	1.5	0.4485	1	1	1
5	0.221199216928595	0.55	0.117503097415405	0	1.5	0	0.4634	0	0
5	0.221199216928595	0.55	0.117503097415405	0	1.5	0.4634	1	1	1
5	0.221199216928595	0.56	0.117503097415405	0	1.5	0	0.4791	0	0
5	0.221199216928595	0.56	0.117503097415405	0	1.5	0.4791	1	1	1
5	0.221199216928595	0.57	0.117503097415405	0	1.5	0	0.4957	0	0
5	0.221199216928595	0.57	0.117503097415405	0	1.5	0.4957	1	1	1
5	0.221199216928595	0.58	0.117503097415405	0	1.5	0	0.5133	0	0
5	0.221199216928595	0.58	0.117503097415405	0	1.5	0.5133	1	1	1
5	0.221199216928595	0.59	0.117503097415405	0	1.5	0	0.532	0	0
5	0.221199216928595	0.59	0.117503097415405	0	1.5	0.532	1	1	1
5	0.221199216928595	0.6	0.117503097415405	0	1.5	0	0.5518	0	0
5	0.221199216928595	0.6	0.117503097415405	0	1.5	0.5518	1	1	1
5	0.221199216928595	0.61	0.117503097415405	0	1.5	0	0.573	0	0
5	0.221199216928595	0.61	0.117503097415405	0	1.5	0.573	1	1	1
5	0.221199216928595	0.62	0.117503097415405	0	1.5	0	0.5955	0	0
5	0.221199216928595	0.62	0.117503097415405	0	1.5	0.5955	1	1	1
5	0.221199216928595	0.63	0.117503097415405	0	1.5	0	0.6195	0	0
5	0.221199216928595	0.63	0.117503097415405	0	1.5	0.6195	1	1	1
5	0.221199216928595	0.64	0.117503097415405	0	1.5	0	0.6452	0	0
5	0.221199216928595	0.64	0.117503097415405	0	1.5	0.6452	1	1	1
5	0.221199216928595	0.65	0.117503097415405	0	1.5	0	0.6727	0	0
5	0.221199216928595	0.65	0.117503097415405	0	1.5	0.6727	1	1	1
5	0.221199216928595	0.66	0.117503097415405	0	1.5	0	0.7023	0	0
5	0.221199216928595	0.66	0.117503097415405	0	1.5	0.7023	1	1	1
5	0.221199216928595	0.67	0.117503097415405	0	1.5	0	0.7341	0	0
5	0.221199216928595	0.67	0.117503097415405	0	1.5	0.7341	1	1	1
5	0.221199216928595	0.68	0.117503097415405	0	1.5	0	0.7684	0	0
5	0.221199216928595	0.68	0.117503097415405	0	1.5	0.7684	1	1	1
5	0.221199216928595	0.69	0.117503097415405	0	1.5	0	0.8055	0	0
5	0.221199216928595	0.69	0.117503097415405	0	1.5	0.8055	1	1	1
5	0.221199216928595	0.7	0.117503097415405	0	1.5	0	0.8457	0	0
5	0.221199216928595	0.7	0.117503097415405	0	1.5	0.8457	1	1	1
5	0.221199216928595	0.71	0.117503097415405	0	1.5	0	0.8893	0	0
5	0.221199216928595	0.71	0.117503097415405	0	1.5	0.8893	1	1	1
5	0.221199216928595	0.72	0.117503097415405	0	1.5	0	0.9369	0	0
5	0.221199216928595	0.72	0.117503097415405	0	1.5	0.9369	1	1	1
5	0.221199216928595	0.73	0.117503097415405	0	1.5	0	0.9889	0	0
5	0.221199216928595	0.73	0.117503097415405	0	1.5	0.9889	1	1	1
5	0.221199216928595	0.74	0.117503097415405	0	1.5	0	1	0	0
5	0.221199216928595	0.75	0.117503097415405	0	1.5	0	1	0	0
5	0.221199216928595	0.76	0.117503097415405	0	1.5	0	1	0	0
5	0.221199216928595	0.77	0.117503097415405	0	1.5	0	1	0	0
5	0.221199216928595	0.78	0.117503097415405	0	1.5	0	1	0	0
5	0.221199216928595	0.79	0.117503097415405	0	1.5	0	1	0	0
5	0.221199216928595	0.8	0.117503097415405	0	1.5	0	1	0	0
5	0.221199216928595	0.81	0.117503097415405	0	1.5	0	1	0	0
5	0.221199216928595	0.82	0.117503097415405	0	1.5	0	1	0	0
5	0.221199216928595	0.83	0.117503097415405	0	1.5	0	1	0	0
5	0.221199216928595	0.84	0.117503097415405	0	1.5	0	1	0	0
5	0.221199216928595	0.85	0.117503097415405	0	1.5	0	1	0	0
5	0.221199216928595	0.86	0.117503097415405	0	1.5	0	1	0	0
5	0.221199216928595	0.87	0.117503097415405	0	1.5	0	1	0	0
5	0.221199216928595	0.88	0.117503097415405	0	1.5	0	1	0	0
5	0.221199216928595	0.89	0.117503097415405	0	1.5	0	1	0	0
5	0.221199216928595	0.9	0.117503097415405	0	1.5	0	1	0	0
5	0.221199216928595	0.91	0.117503097415405	0	1.5	0	1	0	0
5	0.221199216928595	0.92	0.117503097415405	0	1.5	0	1	0	0
5	0.221199216928595	0.93	0.117503097415405	0	1.5	0	1	0	0
5	0.221199216928595	0.94	0.117503097415405	0	1.5	0	1	0	0
5	0.221199216928595	0.95	0.117503097415405	0	1.5	0	1	0	0
5	0.221199216928595	0.96	0.117503097415405	0	1.5	0	1	0	0
5	0.221199216928595	0.97	0.117503097415405	0	1.5	0	1	0	0
5	0.221199216928595	0.98	0.117503097415405	0	1.5	0	1	0	0
5	0.221199216928595	0.99	0.117503097415405	0	1.5	0	1	0	0
5	0.221199216928595	1	0.117503097415405	0	1.5	0	1	0	0
6	0.221199216928595	0.01	0.117503097415405	0	1.5	0	0.1224	0	0
6	0.221199216928595	0.01	0.117503097415405	0	1.5	0.1224	1	1	1
6	0.221199216928595	0.02	0.117503097415405	0	1.5	0	0.1243	0	0
6	0.221199216928595	0.02	0.117503097415405	0	1.5	0.1243	1	1	1
6	0.221199216928595	0.03	0.117503097415405	0	1.5	0	0.1262	0	0
6	0.221199216928595	0.03	0.117503097415405	0	1.5	0.1262	1	1	1
6	0.221199216928595	0.04	0.117503097415405	0	1.5	0	0.1282	0	0
6	0.221199216928595	0.04	0.117503097415405	0	1.5	0.1282	1	1	1
6	0.221199216928595	0.05	0.117503097415405	0	1.5	0	0.1303	0	0
6	0.221199216928595	0.05	0.117503097415405	0	1.5	0.1303	1	1	1
6	0.221199216928595	0.06	0.117503097415405	0	1.5	0	0.1324	0	0
6	0.221199216928595	0.06	0.117503097415405	0	1.5	0.1324	1	1	1
6	0.221199216928595	0.07	0.117503097415405	0	1.5	0	0.1345	0	0
6	0.221199216928595	0.07	0.117503097415405	0	1.5	0.1345	1	1	1
6	0.221199216928595	0.08	0.117503097415405	0	1.5	0	0.1368	0	0
6	0.221199216928595	0.08	0.117503097415405	0	1.5	0.1368	1	1	1
6	0.221199216928595	0.09	0.117503097415405	0	1.5	0	0.139	0	0
6	0.221199216928595	0.09	0.117503097415405	0	1.5	0.139	1	1	1
6	0.221199216928595	0.1	0.117503097415405	0	1.5	0	0.1414	0	0
6	0.221199216928595	0.1	0.117503097415405	0	1.5	0.1414	1	1	1
6	0.221199216928595	0.11	0.117503097415405	0	1.5	0	0.1438	0	0
6	0.221199216928595	0.11	0.117503097415405	0	1.5	0.1438	1	1	1
6	0.221199216928595	0.12	0.117503097415405	0	1.5	0	0.1463	0	0
6	0.221199216928595	0.12	0.117503097415405	0	1.5	0.1463	1	1	1
6	0.221199216928595	0.13	0.117503097415405	0	1.5	0	0.1488	0	0
6	0.221199216928595	0.13	0.117503097415405	0	1.5	0.1488	1	1	1
6	0.221199216928595	0.14	0.117503097415405	0	1.5	0	0.1515	0	0
6	0.221199216928595	0.14	0.117503097415405	0	1.5	0.1515	1	1	1
6	0.221199216928595	0.15	0.117503097415405	0	1.5	0	0.1542	0	0
6	0.221199216928595	0.15	0.117503097415405	0	1.5	0.1542	1	1	1
6	0.221199216928595	0.16	0.117503097415405	0	1.5	0	0.157	0	0
6	0.221199216928595	0.16	0.117503097415405	0	1.5	0.157	1	1	1
6	0.221199216928595	0.17	0.117503097415405	0	1.5	0	0.1598	0	0
6	0.221199216928595	0.17	0.117503097415405	0	1.5	0.1598	1	1	1
6	0.221199216928595	0.18	0.117503097415405	0	1.5	0	0.1628	0	0
6	0.221199216928595	0.18	0.117503097415405	0	1.5	0.1628	1	1	1
6	0.221199216928595	0.19	0.117503097415405	0	1.5	0	0.1659	0	0
6	0.221199216928595	0.19	0.117503097415405	0	1.5	0.1659	1	1	1
6	0.221199216928595	0.2	0.117503097415405	0	1.5	0	0.169	0	0
6	0.221199216928595	0.2	0.117503097415405	0	1.5	0.169	1	1	1
6	0.221199216928595	0.21	0.117503097415405	0	1.5	0	0.1723	0	0
6	0.221199216928595	0.21	0.117503097415405	0	1.5	0.1723	1	1	1
6	0.221199216928595	0.22	0.117503097415405	0	1.5	0	0.1756	0	0
6	0.221199216928595	0.22	0.117503097415405	0	1.5	0.1756	1	1	1
6	0.221199216928595	0.23	0.117503097415405	0	1.5	0	0.1791	0	0
6	0.221199216928595	0.23	0.117503097415405	0	1.5	0.1791	1	1	1
6	0.221199216928595	0.24	0.117503097415405	0	1.5	0	0.1827	0	0
6	0.221199216928595	0.24	0.117503097415405	0	1.5	0.1827	1	1	1
6	0.221199216928595	0.25	0.117503097415405	0	1.5	0	0.1864	0	0
6	0.221199216928595	0.25	0.117503097415405	0	1.5	0.1864	1	1	1
6	0.221199216928595	0.26	0.117503097415405	0	1.5	0	0.1902	0	0
6	0.221199216928595	0.26	0.117503097415405	0	1.5	0.1902	1	1	1
6	0.221199216928595	0.27	0.117503097415405	0	1.5	0	0.1942	0	0
6	0.221199216928595	0.27	0.117503097415405	0	1.5	0.1942	1	1	1
6	0.221199216928595	0.28	0.117503097415405	0	1.5	0	0.1983	0	0
6	0.221199216928595	0.28	0.117503097415405	0	1.5	0.1983	1	1	1
6	0.221199216928595	0.29	0.117503097415405	0	1.5	0	0.2026	0	0
6	0.221199216928595	0.29	0.117503097415405	0	1.5	0.2026	1	1	1
6	0.221199216928595	0.3	0.117503097415405	0	1.5	0	0.207	0	0
6	0.221199216928595	0.3	0.117503097415405	0	1.5	0.207	1	1	1
6	0.221199216928595	0.31	0.117503097415405	0	1.5	0	0.2116	0	0
6	0.221199216928595	0.31	0.117503097415405	0	1.5	0.2116	1	1	1
6	0.221199216928595	0.32	0.117503097415405	0	1.5	0	0.2163	0	0
6	0.221199216928595	0.32	0.117503097415405	0	1.5	0.2163	1	1	1
6	0.221199216928595	0.33	0.117503097415405	0	1.5	0	0.2213	0	0
6	0.221199216928595	0.33	0.117503097415405	0	1.5	0.2213	1	1	1
6	0.221199216928595	0.34	0.117503097415405	0	1.5	0	0.2264	0	0
6	0.221199216928595	0.34	0.117503097415405	0	1.5	0.2264	1	1	1
6	0.221199216928595	0.35	0.117503097415405	0	1.5	0	0.2317	0	0
6	0.221199216928595	0.35	0.117503097415405	0	1.5	0.2317	1	1	1
6	0.221199216928595	0.36	0.117503097415405	0	1.5	0	0.2372	0	0
6	0.221199216928595	0.36	0.117503097415405	0	1.5	0.2372	1	1	1
6	0.221199216928595	0.37	0.117503097415405	0	1.5	0	0.243	0	0
6	0.221199216928595	0.37	0.117503097415405	0	1.5	0.243	1	1	1
6	0.221199216928595	0.38	0.117503097415405	0	1.5	0	0.249	0	0
6	0.221199216928595	0.38	0.117503097415405	0	1.5	0.249	1	1	1
6	0.221199216928595	0.39	0.117503097415405	0	1.5	0	0.2553	0	0
6	0.221199216928595	0.39	0.117503097415405	0	1.5	0.2553	1	1	1
6	0.221199216928595	0.4	0.117503097415405	0	1.5	0	0.2618	0	0
6	0.221199216928595	0.4	0.117503097415405	0	1.5	0.2618	1	1	1
6	0.221199216928595	0.41	0.117503097415405	0	1.5	0	0.2686	0	0
6	0.221199216928595	0.41	0.117503097415405	0	1.5	0.2686	1	1	1
6	0.221199216928595	0.42	0.117503097415405	0	1.5	0	0.2757	0	0
6	0.221199216928595	0.42	0.117503097415405	0	1.5	0.2757	1	1	1
6	0.221199216928595	0.43	0.117503097415405	0	1.5	0	0.2831	0	0
6	0.221199216928595	0.43	0.117503097415405	0	1.5	0.2831	1	1	1
6	0.221199216928595	0.44	0.117503097415405	0	1.5	0	0.2909	0	0
6	0.221199216928595	0.44	0.117503097415405	0	1.5	0.2909	1	1	1
6	0.221199216928595	0.45	0.117503097415405	0	1.5	0	0.299	0	0
6	0.221199216928595	0.45	0.117503097415405	0	1.5	0.299	1	1	1
6	0.221199216928595	0.46	0.117503097415405	0	1.5	0	0.3075	0	0
6	0.221199216928595	0.46	0.117503097415405	0	1.5	0.3075	1	1	1
6	0.221199216928595	0.47	0.117503097415405	0	1.5	0	0.3165	0	0
6	0.221199216928595	0.47	0.117503097415405	0	1.5	0.3165	1	1	1
6	0.221199216928595	0.48	0.117503097415405	0	1.5	0	0.3258	0	0
6	0.221199216928595	0.48	0.117503097415405	0	1.5	0.3258	1	1	1
6	0.221199216928595	0.49	0.117503097415405	0	1.5	0	0.3357	0	0
6	0.221199216928595	0.49	0.117503097415405	0	1.5	0.3357	1	1	1
6	0.221199216928595	0.5	0.117503097415405	0	1.5	0	0.346	0	0
6	0.221199216928595	0.5	0.117503097415405	0	1.5	0.346	1	1	1
6	0.221199216928595	0.51	0.117503097415405	0	1.5	0	0.3569	0	0
6	0.221199216928595	0.51	0.117503097415405	0	1.5	0.3569	1	1	1
6	0.221199216928595	0.52	0.117503097415405	0	1.5	0	0.3684	0	0
6	0.221199216928595	0.52	0.117503097415405	0	1.5	0.3684	1	1	1
6	0.221199216928595	0.53	0.117503097415405	0	1.5	0	0.3806	0	0
6	0.221199216928595	0.53	0.117503097415405	0	1.5	0.3806	1	1	1
6	0.221199216928595	0.54	0.117503097415405	0	1.5	0	0.3934	0	0
6	0.221199216928595	0.54	0.117503097415405	0	1.5	0.3934	1	1	1
6	0.221199216928595	0.55	0.117503097415405	0	1.5	0	0.4069	0	0
6	0.221199216928595	0.55	0.117503097415405	0	1.5	0.4069	1	1	1
6	0.221199216928595	0.56	0.117503097415405	0	1.5	0	0.4213	0	0
6	0.221199216928595	0.56	0.117503097415405	0	1.5	0.4213	1	1	1
6	0.221199216928595	0.57	0.117503097415405	0	1.5	0	0.4365	0	0
6	0.221199216928595	0.57	0.117503097415405	0	1.5	0.4365	1	1	1
6	0.221199216928595	0.58	0.117503097415405	0	1.5	0	0.4527	0	0
6	0.221199216928595	0.58	0.117503097415405	0	1.5	0.4527	1	1	1
6	0.221199216928595	0.59	0.117503097415405	0	1.5	0	0.4699	0	0
6	0.221199216928595	0.59	0.117503097415405	0	1.5	0.4699	1	1	1
6	0.221199216928595	0.6	0.117503097415405	0	1.5	0	0.4883	0	0
6	0.221199216928595	0.6	0.117503097415405	0	1.5	0.4883	1	1	1
6	0.221199216928595	0.61	0.117503097415405	0	1.5	0	0.5078	0	0
6	0.221199216928595	0.61	0.117503097415405	0	1.5	0.5078	1	1	1
6	0.221199216928595	0.62	0.117503097415405	0	1.5	0	0.5288	0	0
6	0.221199216928595	0.62	0.117503097415405	0	1.5	0.5288	1	1	1
6	0.221199216928595	0.63	0.117503097415405	0	1.5	0	0.5512	0	0
6	0.221199216928595	0.63	0.117503097415405	0	1.5	0.5512	1	1	1
6	0.221199216928595	0.64	0.117503097415405	0	1.5	0	0.5753	0	0
6	0.221199216928595	0.64	0.117503097415405	0	1.5	0.5753	1	1	1
6	0.221199216928595	0.65	0.117503097415405	0	1.5	0	0.6012	0	0
6	0.221199216928595	0.65	0.117503097415405	0	1.5	0.6012	1	1	1
6	0.221199216928595	0.66	0.117503097415405	0	1.5	0	0.6291	0	0
6	0.221199216928595	0.66	0.117503097415405	0	1.5	0.6291	1	1	1
6	0.221199216928595	0.67	0.117503097415405	0	1.5	0	0.6593	0	0
6	0.221199216928595	0.67	0.117503097415405	0	1.5	0.6593	1	1	1
6	0.221199216928595	0.68	0.117503097415405	0	1.5	0	0.6921	0	0
6	0.221199216928595	0.68	0.117503097415405	0	1.5	0.6921	1	1	1
6	0.221199216928595	0.69	0.117503097415405	0	1.5	0	0.7277	0	0
6	0.221199216928595	0.69	0.117503097415405	0	1.5	0.7277	1	1	1
6	0.221199216928595	0.7	0.117503097415405	0	1.5	0	0.7665	0	0
6	0.221199216928595	0.7	0.117503097415405	0	1.5	0.7665	1	1	1
6	0.221199216928595	0.71	0.117503097415405	0	1.5	0	0.8089	0	0
6	0.221199216928595	0.71	0.117503097415405	0	1.5	0.8089	1	1	1
6	0.221199216928595	0.72	0.117503097415405	0	1.5	0	0.8554	0	0
6	0.221199216928595	0.72	0.117503097415405	0	1.5	0.8554	1	1	1
6	0.221199216928595	0.73	0.117503097415405	0	1.5	0	0.9067	0	0
6	0.221199216928595	0.73	0.117503097415405	0	1.5	0.9067	1	1	1
6	0.221199216928595	0.74	0.117503097415405	0	1.5	0	0.9635	0	0
6	0.221199216928595	0.74	0.117503097415405	0	1.5	0.9635	1	1	1
6	0.221199216928595	0.75	0.117503097415405	0	1.5	0	1	0	0
6	0.221199216928595	0.76	0.117503097415405	0	1.5	0	1	0	0
6	0.221199216928595	0.77	0.117503097415405	0	1.5	0	1	0	0
6	0.221199216928595	0.78	0.117503097415405	0	1.5	0	1	0	0
6	0.221199216928595	0.79	0.117503097415405	0	1.5	0	1	0	0
6	0.221199216928595	0.8	0.117503097415405	0	1.5	0	1	0	0
6	0.221199216928595	0.81	0.117503097415405	0	1.5	0	1	0	0
6	0.221199216928595	0.82	0.117503097415405	0	1.5	0	1	0	0
6	0.221199216928595	0.83	0.117503097415405	0	1.5	0	1	0	0
6	0.221199216928595	0.84	0.117503097415405	0	1.5	0	1	0	0
6	0.221199216928595	0.85	0.117503097415405	0	1.5	0	1	0	0
6	0.221199216928595	0.86	0.117503097415405	0	1.5	0	1	0	0
6	0.221199216928595	0.87	0.117503097415405	0	1.5	0	1	0	0
6	0.221199216928595	0.88	0.117503097415405	0	1.5	0	1	0	0
6	0.221199216928595	0.89	0.117503097415405	0	1.5	0	1	0	0
6	0.221199216928595	0.9	0.117503097415405	0	1.5	0	1	0	0
6	0.221199216928595	0.91	0.117503097415405	0	1.5	0	1	0	0
6	0.221199216928595	0.92	0.117503097415405	0	1.5	0	1	0	0
6	0.221199216928595	0.93	0.117503097415405	0	1.5	0	1	0	0
6	0.221199216928595	0.94	0.117503097415405	0	1.5	0	1	0	0
6	0.221199216928595	0.95	0.117503097415405	0	1.5	0	1	0	0
6	0.221199216928595	0.96	0.117503097415405	0	1.5	0	1	0	0
6	0.221199216928595	0.97	0.117503097415405	0	1.5	0	1	0	0
6	0.221199216928595	0.98	0.117503097415405	0	1.5	0	1	0	0
6	0.221199216928595	0.99	0.117503097415405	0	1.5	0	1	0	0
6	0.221199216928595	1	0.117503097415405	0	1.5	0	1	0	0
7	0.221199216928595	0.01	0.117503097415405	0	1.5	0	0.1074	0	0
7	0.221199216928595	0.01	0.117503097415405	0	1.5	0.1074	1	1	1
7	0.221199216928595	0.02	0.117503097415405	0	1.5	0	0.1091	0	0
7	0.221199216928595	0.02	0.117503097415405	0	1.5	0.1091	1	1	1
7	0.221199216928595	0.03	0.117503097415405	0	1.5	0	0.1108	0	0
7	0.221199216928595	0.03	0.117503097415405	0	1.5	0.1108	1	1	1
7	0.221199216928595	0.04	0.117503097415405	0	1.5	0	0.1126	0	0
7	0.221199216928595	0.04	0.117503097415405	0	1.5	0.1126	1	1	1
7	0.221199216928595	0.05	0.117503097415405	0	1.5	0	0.1144	0	0
7	0.221199216928595	0.05	0.117503097415405	0	1.5	0.1144	1	1	1
7	0.221199216928595	0.06	0.117503097415405	0	1.5	0	0.1163	0	0
7	0.221199216928595	0.06	0.117503097415405	0	1.5	0.1163	1	1	1
7	0.221199216928595	0.07	0.117503097415405	0	1.5	0	0.1182	0	0
7	0.221199216928595	0.07	0.117503097415405	0	1.5	0.1182	1	1	1
7	0.221199216928595	0.08	0.117503097415405	0	1.5	0	0.1202	0	0
7	0.221199216928595	0.08	0.117503097415405	0	1.5	0.1202	1	1	1
7	0.221199216928595	0.09	0.117503097415405	0	1.5	0	0.1222	0	0
7	0.221199216928595	0.09	0.117503097415405	0	1.5	0.1222	1	1	1
7	0.221199216928595	0.1	0.117503097415405	0	1.5	0	0.1243	0	0
7	0.221199216928595	0.1	0.117503097415405	0	1.5	0.1243	1	1	1
7	0.221199216928595	0.11	0.117503097415405	0	1.5	0	0.1264	0	0
7	0.221199216928595	0.11	0.117503097415405	0	1.5	0.1264	1	1	1
7	0.221199216928595	0.12	0.117503097415405	0	1.5	0	0.1287	0	0
7	0.221199216928595	0.12	0.117503097415405	0	1.5	0.1287	1	1	1
7	0.221199216928595	0.13	0.117503097415405	0	1.5	0	0.1309	0	0
7	0.221199216928595	0.13	0.117503097415405	0	1.5	0.1309	1	1	1
7	0.221199216928595	0.14	0.117503097415405	0	1.5	0	0.1333	0	0
7	0.221199216928595	0.14	0.117503097415405	0	1.5	0.1333	1	1	1
7	0.221199216928595	0.15	0.117503097415405	0	1.5	0	0.1357	0	0
7	0.221199216928595	0.15	0.117503097415405	0	1.5	0.1357	1	1	1
7	0.221199216928595	0.16	0.117503097415405	0	1.5	0	0.1382	0	0
7	0.221199216928595	0.16	0.117503097415405	0	1.5	0.1382	1	1	1
7	0.221199216928595	0.17	0.117503097415405	0	1.5	0	0.1408	0	0
7	0.221199216928595	0.17	0.117503097415405	0	1.5	0.1408	1	1	1
7	0.221199216928595	0.18	0.117503097415405	0	1.5	0	0.1434	0	0
7	0.221199216928595	0.18	0.117503097415405	0	1.5	0.1434	1	1	1
7	0.221199216928595	0.19	0.117503097415405	0	1.5	0	0.1462	0	0
7	0.221199216928595	0.19	0.117503097415405	0	1.5	0.1462	1	1	1
7	0.221199216928595	0.2	0.117503097415405	0	1.5	0	0.149	0	0
7	0.221199216928595	0.2	0.117503097415405	0	1.5	0.149	1	1	1
7	0.221199216928595	0.21	0.117503097415405	0	1.5	0	0.1519	0	0
7	0.221199216928595	0.21	0.117503097415405	0	1.5	0.1519	1	1	1
7	0.221199216928595	0.22	0.117503097415405	0	1.5	0	0.1549	0	0
7	0.221199216928595	0.22	0.117503097415405	0	1.5	0.1549	1	1	1
7	0.221199216928595	0.23	0.117503097415405	0	1.5	0	0.1581	0	0
7	0.221199216928595	0.23	0.117503097415405	0	1.5	0.1581	1	1	1
7	0.221199216928595	0.24	0.117503097415405	0	1.5	0	0.1613	0	0
7	0.221199216928595	0.24	0.117503097415405	0	1.5	0.1613	1	1	1
7	0.221199216928595	0.25	0.117503097415405	0	1.5	0	0.1646	0	0
7	0.221199216928595	0.25	0.117503097415405	0	1.5	0.1646	1	1	1
7	0.221199216928595	0.26	0.117503097415405	0	1.5	0	0.1681	0	0
7	0.221199216928595	0.26	0.117503097415405	0	1.5	0.1681	1	1	1
7	0.221199216928595	0.27	0.117503097415405	0	1.5	0	0.1716	0	0
7	0.221199216928595	0.27	0.117503097415405	0	1.5	0.1716	1	1	1
7	0.221199216928595	0.28	0.117503097415405	0	1.5	0	0.1754	0	0
7	0.221199216928595	0.28	0.117503097415405	0	1.5	0.1754	1	1	1
7	0.221199216928595	0.29	0.117503097415405	0	1.5	0	0.1792	0	0
7	0.221199216928595	0.29	0.117503097415405	0	1.5	0.1792	1	1	1
7	0.221199216928595	0.3	0.117503097415405	0	1.5	0	0.1832	0	0
7	0.221199216928595	0.3	0.117503097415405	0	1.5	0.1832	1	1	1
7	0.221199216928595	0.31	0.117503097415405	0	1.5	0	0.1873	0	0
7	0.221199216928595	0.31	0.117503097415405	0	1.5	0.1873	1	1	1
7	0.221199216928595	0.32	0.117503097415405	0	1.5	0	0.1916	0	0
7	0.221199216928595	0.32	0.117503097415405	0	1.5	0.1916	1	1	1
7	0.221199216928595	0.33	0.117503097415405	0	1.5	0	0.1961	0	0
7	0.221199216928595	0.33	0.117503097415405	0	1.5	0.1961	1	1	1
7	0.221199216928595	0.34	0.117503097415405	0	1.5	0	0.2007	0	0
7	0.221199216928595	0.34	0.117503097415405	0	1.5	0.2007	1	1	1
7	0.221199216928595	0.35	0.117503097415405	0	1.5	0	0.2055	0	0
7	0.221199216928595	0.35	0.117503097415405	0	1.5	0.2055	1	1	1
7	0.221199216928595	0.36	0.117503097415405	0	1.5	0	0.2106	0	0
7	0.221199216928595	0.36	0.117503097415405	0	1.5	0.2106	1	1	1
7	0.221199216928595	0.37	0.117503097415405	0	1.5	0	0.2158	0	0
7	0.221199216928595	0.37	0.117503097415405	0	1.5	0.2158	1	1	1
7	0.221199216928595	0.38	0.117503097415405	0	1.5	0	0.2213	0	0
7	0.221199216928595	0.38	0.117503097415405	0	1.5	0.2213	1	1	1
7	0.221199216928595	0.39	0.117503097415405	0	1.5	0	0.2269	0	0
7	0.221199216928595	0.39	0.117503097415405	0	1.5	0.2269	1	1	1
7	0.221199216928595	0.4	0.117503097415405	0	1.5	0	0.2329	0	0
7	0.221199216928595	0.4	0.117503097415405	0	1.5	0.2329	1	1	1
7	0.221199216928595	0.41	0.117503097415405	0	1.5	0	0.2391	0	0
7	0.221199216928595	0.41	0.117503097415405	0	1.5	0.2391	1	1	1
7	0.221199216928595	0.42	0.117503097415405	0	1.5	0	0.2456	0	0
7	0.221199216928595	0.42	0.117503097415405	0	1.5	0.2456	1	1	1
7	0.221199216928595	0.43	0.117503097415405	0	1.5	0	0.2524	0	0
7	0.221199216928595	0.43	0.117503097415405	0	1.5	0.2524	1	1	1
7	0.221199216928595	0.44	0.117503097415405	0	1.5	0	0.2595	0	0
7	0.221199216928595	0.44	0.117503097415405	0	1.5	0.2595	1	1	1
7	0.221199216928595	0.45	0.117503097415405	0	1.5	0	0.2669	0	0
7	0.221199216928595	0.45	0.117503097415405	0	1.5	0.2669	1	1	1
7	0.221199216928595	0.46	0.117503097415405	0	1.5	0	0.2747	0	0
7	0.221199216928595	0.46	0.117503097415405	0	1.5	0.2747	1	1	1
7	0.221199216928595	0.47	0.117503097415405	0	1.5	0	0.283	0	0
7	0.221199216928595	0.47	0.117503097415405	0	1.5	0.283	1	1	1
7	0.221199216928595	0.48	0.117503097415405	0	1.5	0	0.2916	0	0
7	0.221199216928595	0.48	0.117503097415405	0	1.5	0.2916	1	1	1
7	0.221199216928595	0.49	0.117503097415405	0	1.5	0	0.3007	0	0
7	0.221199216928595	0.49	0.117503097415405	0	1.5	0.3007	1	1	1
7	0.221199216928595	0.5	0.117503097415405	0	1.5	0	0.3102	0	0
7	0.221199216928595	0.5	0.117503097415405	0	1.5	0.3102	1	1	1
7	0.221199216928595	0.51	0.117503097415405	0	1.5	0	0.3203	0	0
7	0.221199216928595	0.51	0.117503097415405	0	1.5	0.3203	1	1	1
7	0.221199216928595	0.52	0.117503097415405	0	1.5	0	0.331	0	0
7	0.221199216928595	0.52	0.117503097415405	0	1.5	0.331	1	1	1
7	0.221199216928595	0.53	0.117503097415405	0	1.5	0	0.3423	0	0
7	0.221199216928595	0.53	0.117503097415405	0	1.5	0.3423	1	1	1
7	0.221199216928595	0.54	0.117503097415405	0	1.5	0	0.3542	0	0
7	0.221199216928595	0.54	0.117503097415405	0	1.5	0.3542	1	1	1
7	0.221199216928595	0.55	0.117503097415405	0	1.5	0	0.3669	0	0
7	0.221199216928595	0.55	0.117503097415405	0	1.5	0.3669	1	1	1
7	0.221199216928595	0.56	0.117503097415405	0	1.5	0	0.3803	0	0
7	0.221199216928595	0.56	0.117503097415405	0	1.5	0.3803	1	1	1
7	0.221199216928595	0.57	0.117503097415405	0	1.5	0	0.3946	0	0
7	0.221199216928595	0.57	0.117503097415405	0	1.5	0.3946	1	1	1
7	0.221199216928595	0.58	0.117503097415405	0	1.5	0	0.4098	0	0
7	0.221199216928595	0.58	0.117503097415405	0	1.5	0.4098	1	1	1
7	0.221199216928595	0.59	0.117503097415405	0	1.5	0	0.426	0	0
7	0.221199216928595	0.59	0.117503097415405	0	1.5	0.426	1	1	1
7	0.221199216928595	0.6	0.117503097415405	0	1.5	0	0.4434	0	0
7	0.221199216928595	0.6	0.117503097415405	0	1.5	0.4434	1	1	1
7	0.221199216928595	0.61	0.117503097415405	0	1.5	0	0.4619	0	0
7	0.221199216928595	0.61	0.117503097415405	0	1.5	0.4619	1	1	1
7	0.221199216928595	0.62	0.117503097415405	0	1.5	0	0.4819	0	0
7	0.221199216928595	0.62	0.117503097415405	0	1.5	0.4819	1	1	1
7	0.221199216928595	0.63	0.117503097415405	0	1.5	0	0.5033	0	0
7	0.221199216928595	0.63	0.117503097415405	0	1.5	0.5033	1	1	1
7	0.221199216928595	0.64	0.117503097415405	0	1.5	0	0.5264	0	0
7	0.221199216928595	0.64	0.117503097415405	0	1.5	0.5264	1	1	1
7	0.221199216928595	0.65	0.117503097415405	0	1.5	0	0.5514	0	0
7	0.221199216928595	0.65	0.117503097415405	0	1.5	0.5514	1	1	1
7	0.221199216928595	0.66	0.117503097415405	0	1.5	0	0.5785	0	0
7	0.221199216928595	0.66	0.117503097415405	0	1.5	0.5785	1	1	1
7	0.221199216928595	0.67	0.117503097415405	0	1.5	0	0.6079	0	0
7	0.221199216928595	0.67	0.117503097415405	0	1.5	0.6079	1	1	1
7	0.221199216928595	0.68	0.117503097415405	0	1.5	0	0.6399	0	0
7	0.221199216928595	0.68	0.117503097415405	0	1.5	0.6399	1	1	1
7	0.221199216928595	0.69	0.117503097415405	0	1.5	0	0.6749	0	0
7	0.221199216928595	0.69	0.117503097415405	0	1.5	0.6749	1	1	1
7	0.221199216928595	0.7	0.117503097415405	0	1.5	0	0.7134	0	0
7	0.221199216928595	0.7	0.117503097415405	0	1.5	0.7134	1	1	1
7	0.221199216928595	0.71	0.117503097415405	0	1.5	0	0.7558	0	0
7	0.221199216928595	0.71	0.117503097415405	0	1.5	0.7558	1	1	1
7	0.221199216928595	0.72	0.117503097415405	0	1.5	0	0.8027	0	0
7	0.221199216928595	0.72	0.117503097415405	0	1.5	0.8027	1	1	1
7	0.221199216928595	0.73	0.117503097415405	0	1.5	0	0.8548	0	0
7	0.221199216928595	0.73	0.117503097415405	0	1.5	0.8548	1	1	1
7	0.221199216928595	0.74	0.117503097415405	0	1.5	0	0.9131	0	0
7	0.221199216928595	0.74	0.117503097415405	0	1.5	0.9131	1	1	1
7	0.221199216928595	0.75	0.117503097415405	0	1.5	0	0.9786	0	0
7	0.221199216928595	0.75	0.117503097415405	0	1.5	0.9786	1	1	1
7	0.221199216928595	0.76	0.117503097415405	0	1.5	0	1	0	0
7	0.221199216928595	0.77	0.117503097415405	0	1.5	0	1	0	0
7	0.221199216928595	0.78	0.117503097415405	0	1.5	0	1	0	0
7	0.221199216928595	0.79	0.117503097415405	0	1.5	0	1	0	0
7	0.221199216928595	0.8	0.117503097415405	0	1.5	0	1	0	0
7	0.221199216928595	0.81	0.117503097415405	0	1.5	0	1	0	0
7	0.221199216928595	0.82	0.117503097415405	0	1.5	0	1	0	0
7	0.221199216928595	0.83	0.117503097415405	0	1.5	0	1	0	0
7	0.221199216928595	0.84	0.117503097415405	0	1.5	0	1	0	0
7	0.221199216928595	0.85	0.117503097415405	0	1.5	0	1	0	0
7	0.221199216928595	0.86	0.117503097415405	0	1.5	0	1	0	0
7	0.221199216928595	0.87	0.117503097415405	0	1.5	0	1	0	0
7	0.221199216928595	0.88	0.117503097415405	0	1.5	0	1	0	0
7	0.221199216928595	0.89	0.117503097415405	0	1.5	0	1	0	0
7	0.221199216928595	0.9	0.117503097415405	0	1.5	0	1	0	0
7	0.221199216928595	0.91	0.117503097415405	0	1.5	0	1	0	0
7	0.221199216928595	0.92	0.117503097415405	0	1.5	0	1	0	0
7	0.221199216928595	0.93	0.117503097415405	0	1.5	0	1	0	0
7	0.221199216928595	0.94	0.117503097415405	0	1.5	0	1	0	0
7	0.221199216928595	0.95	0.117503097415405	0	1.5	0	1	0	0
7	0.221199216928595	0.96	0.117503097415405	0	1.5	0	1	0	0
7	0.221199216928595	0.97	0.117503097415405	0	1.5	0	1	0	0
7	0.221199216928595	0.98	0.117503097415405	0	1.5	0	1	0	0
7	0.221199216928595	0.99	0.117503097415405	0	1.5	0	1	0	0
7	0.221199216928595	1	0.117503097415405	0	1.5	0	1	0	0
8	0.221199216928595	0.01	0.117503097415405	0	1.5	0	0.0963	0	0
8	0.221199216928595	0.01	0.117503097415405	0	1.5	0.0963	1	1	1
8	0.221199216928595	0.02	0.117503097415405	0	1.5	0	0.0978	0	0
8	0.221199216928595	0.02	0.117503097415405	0	1.5	0.0978	1	1	1
8	0.221199216928595	0.03	0.117503097415405	0	1.5	0	0.0994	0	0
8	0.221199216928595	0.03	0.117503097415405	0	1.5	0.0994	1	1	1
8	0.221199216928595	0.04	0.117503097415405	0	1.5	0	0.101	0	0
8	0.221199216928595	0.04	0.117503097415405	0	1.5	0.101	1	1	1
8	0.221199216928595	0.05	0.117503097415405	0	1.5	0	0.1026	0	0
8	0.221199216928595	0.05	0.117503097415405	0	1.5	0.1026	1	1	1
8	0.221199216928595	0.06	0.117503097415405	0	1.5	0	0.1043	0	0
8	0.221199216928595	0.06	0.117503097415405	0	1.5	0.1043	1	1	1
8	0.221199216928595	0.07	0.117503097415405	0	1.5	0	0.1061	0	0
8	0.221199216928595	0.07	0.117503097415405	0	1.5	0.1061	1	1	1
8	0.221199216928595	0.08	0.117503097415405	0	1.5	0	0.1079	0	0
8	0.221199216928595	0.08	0.117503097415405	0	1.5	0.1079	1	1	1
8	0.221199216928595	0.09	0.117503097415405	0	1.5	0	0.1097	0	0
8	0.221199216928595	0.09	0.117503097415405	0	1.5	0.1097	1	1	1
8	0.221199216928595	0.1	0.117503097415405	0	1.5	0	0.1116	0	0
8	0.221199216928595	0.1	0.117503097415405	0	1.5	0.1116	1	1	1
8	0.221199216928595	0.11	0.117503097415405	0	1.5	0	0.1136	0	0
8	0.221199216928595	0.11	0.117503097415405	0	1.5	0.1136	1	1	1
8	0.221199216928595	0.12	0.117503097415405	0	1.5	0	0.1156	0	0
8	0.221199216928595	0.12	0.117503097415405	0	1.5	0.1156	1	1	1
8	0.221199216928595	0.13	0.117503097415405	0	1.5	0	0.1177	0	0
8	0.221199216928595	0.13	0.117503097415405	0	1.5	0.1177	1	1	1
8	0.221199216928595	0.14	0.117503097415405	0	1.5	0	0.1198	0	0
8	0.221199216928595	0.14	0.117503097415405	0	1.5	0.1198	1	1	1
8	0.221199216928595	0.15	0.117503097415405	0	1.5	0	0.122	0	0
8	0.221199216928595	0.15	0.117503097415405	0	1.5	0.122	1	1	1
8	0.221199216928595	0.16	0.117503097415405	0	1.5	0	0.1243	0	0
8	0.221199216928595	0.16	0.117503097415405	0	1.5	0.1243	1	1	1
8	0.221199216928595	0.17	0.117503097415405	0	1.5	0	0.1267	0	0
8	0.221199216928595	0.17	0.117503097415405	0	1.5	0.1267	1	1	1
8	0.221199216928595	0.18	0.117503097415405	0	1.5	0	0.1291	0	0
8	0.221199216928595	0.18	0.117503097415405	0	1.5	0.1291	1	1	1
8	0.221199216928595	0.19	0.117503097415405	0	1.5	0	0.1316	0	0
8	0.221199216928595	0.19	0.117503097415405	0	1.5	0.1316	1	1	1
8	0.221199216928595	0.2	0.117503097415405	0	1.5	0	0.1342	0	0
8	0.221199216928595	0.2	0.117503097415405	0	1.5	0.1342	1	1	1
8	0.221199216928595	0.21	0.117503097415405	0	1.5	0	0.1369	0	0
8	0.221199216928595	0.21	0.117503097415405	0	1.5	0.1369	1	1	1
8	0.221199216928595	0.22	0.117503097415405	0	1.5	0	0.1396	0	0
8	0.221199216928595	0.22	0.117503097415405	0	1.5	0.1396	1	1	1
8	0.221199216928595	0.23	0.117503097415405	0	1.5	0	0.1425	0	0
8	0.221199216928595	0.23	0.117503097415405	0	1.5	0.1425	1	1	1
8	0.221199216928595	0.24	0.117503097415405	0	1.5	0	0.1454	0	0
8	0.221199216928595	0.24	0.117503097415405	0	1.5	0.1454	1	1	1
8	0.221199216928595	0.25	0.117503097415405	0	1.5	0	0.1485	0	0
8	0.221199216928595	0.25	0.117503097415405	0	1.5	0.1485	1	1	1
8	0.221199216928595	0.26	0.117503097415405	0	1.5	0	0.1517	0	0
8	0.221199216928595	0.26	0.117503097415405	0	1.5	0.1517	1	1	1
8	0.221199216928595	0.27	0.117503097415405	0	1.5	0	0.155	0	0
8	0.221199216928595	0.27	0.117503097415405	0	1.5	0.155	1	1	1
8	0.221199216928595	0.28	0.117503097415405	0	1.5	0	0.1584	0	0
8	0.221199216928595	0.28	0.117503097415405	0	1.5	0.1584	1	1	1
8	0.221199216928595	0.29	0.117503097415405	0	1.5	0	0.1619	0	0
8	0.221199216928595	0.29	0.117503097415405	0	1.5	0.1619	1	1	1
8	0.221199216928595	0.3	0.117503097415405	0	1.5	0	0.1656	0	0
8	0.221199216928595	0.3	0.117503097415405	0	1.5	0.1656	1	1	1
8	0.221199216928595	0.31	0.117503097415405	0	1.5	0	0.1694	0	0
8	0.221199216928595	0.31	0.117503097415405	0	1.5	0.1694	1	1	1
8	0.221199216928595	0.32	0.117503097415405	0	1.5	0	0.1733	0	0
8	0.221199216928595	0.32	0.117503097415405	0	1.5	0.1733	1	1	1
8	0.221199216928595	0.33	0.117503097415405	0	1.5	0	0.1775	0	0
8	0.221199216928595	0.33	0.117503097415405	0	1.5	0.1775	1	1	1
8	0.221199216928595	0.34	0.117503097415405	0	1.5	0	0.1817	0	0
8	0.221199216928595	0.34	0.117503097415405	0	1.5	0.1817	1	1	1
8	0.221199216928595	0.35	0.117503097415405	0	1.5	0	0.1862	0	0
8	0.221199216928595	0.35	0.117503097415405	0	1.5	0.1862	1	1	1
8	0.221199216928595	0.36	0.117503097415405	0	1.5	0	0.1908	0	0
8	0.221199216928595	0.36	0.117503097415405	0	1.5	0.1908	1	1	1
8	0.221199216928595	0.37	0.117503097415405	0	1.5	0	0.1957	0	0
8	0.221199216928595	0.37	0.117503097415405	0	1.5	0.1957	1	1	1
8	0.221199216928595	0.38	0.117503097415405	0	1.5	0	0.2008	0	0
8	0.221199216928595	0.38	0.117503097415405	0	1.5	0.2008	1	1	1
8	0.221199216928595	0.39	0.117503097415405	0	1.5	0	0.206	0	0
8	0.221199216928595	0.39	0.117503097415405	0	1.5	0.206	1	1	1
8	0.221199216928595	0.4	0.117503097415405	0	1.5	0	0.2116	0	0
8	0.221199216928595	0.4	0.117503097415405	0	1.5	0.2116	1	1	1
8	0.221199216928595	0.41	0.117503097415405	0	1.5	0	0.2173	0	0
8	0.221199216928595	0.41	0.117503097415405	0	1.5	0.2173	1	1	1
8	0.221199216928595	0.42	0.117503097415405	0	1.5	0	0.2234	0	0
8	0.221199216928595	0.42	0.117503097415405	0	1.5	0.2234	1	1	1
8	0.221199216928595	0.43	0.117503097415405	0	1.5	0	0.2297	0	0
8	0.221199216928595	0.43	0.117503097415405	0	1.5	0.2297	1	1	1
8	0.221199216928595	0.44	0.117503097415405	0	1.5	0	0.2363	0	0
8	0.221199216928595	0.44	0.117503097415405	0	1.5	0.2363	1	1	1
8	0.221199216928595	0.45	0.117503097415405	0	1.5	0	0.2433	0	0
8	0.221199216928595	0.45	0.117503097415405	0	1.5	0.2433	1	1	1
8	0.221199216928595	0.46	0.117503097415405	0	1.5	0	0.2506	0	0
8	0.221199216928595	0.46	0.117503097415405	0	1.5	0.2506	1	1	1
8	0.221199216928595	0.47	0.117503097415405	0	1.5	0	0.2583	0	0
8	0.221199216928595	0.47	0.117503097415405	0	1.5	0.2583	1	1	1
8	0.221199216928595	0.48	0.117503097415405	0	1.5	0	0.2664	0	0
8	0.221199216928595	0.48	0.117503097415405	0	1.5	0.2664	1	1	1
8	0.221199216928595	0.49	0.117503097415405	0	1.5	0	0.275	0	0
8	0.221199216928595	0.49	0.117503097415405	0	1.5	0.275	1	1	1
8	0.221199216928595	0.5	0.117503097415405	0	1.5	0	0.284	0	0
8	0.221199216928595	0.5	0.117503097415405	0	1.5	0.284	1	1	1
8	0.221199216928595	0.51	0.117503097415405	0	1.5	0	0.2935	0	0
8	0.221199216928595	0.51	0.117503097415405	0	1.5	0.2935	1	1	1
8	0.221199216928595	0.52	0.117503097415405	0	1.5	0	0.3036	0	0
8	0.221199216928595	0.52	0.117503097415405	0	1.5	0.3036	1	1	1
8	0.221199216928595	0.53	0.117503097415405	0	1.5	0	0.3143	0	0
8	0.221199216928595	0.53	0.117503097415405	0	1.5	0.3143	1	1	1
8	0.221199216928595	0.54	0.117503097415405	0	1.5	0	0.3256	0	0
8	0.221199216928595	0.54	0.117503097415405	0	1.5	0.3256	1	1	1
8	0.221199216928595	0.55	0.117503097415405	0	1.5	0	0.3376	0	0
8	0.221199216928595	0.55	0.117503097415405	0	1.5	0.3376	1	1	1
8	0.221199216928595	0.56	0.117503097415405	0	1.5	0	0.3505	0	0
8	0.221199216928595	0.56	0.117503097415405	0	1.5	0.3505	1	1	1
8	0.221199216928595	0.57	0.117503097415405	0	1.5	0	0.3641	0	0
8	0.221199216928595	0.57	0.117503097415405	0	1.5	0.3641	1	1	1
8	0.221199216928595	0.58	0.117503097415405	0	1.5	0	0.3787	0	0
8	0.221199216928595	0.58	0.117503097415405	0	1.5	0.3787	1	1	1
8	0.221199216928595	0.59	0.117503097415405	0	1.5	0	0.3943	0	0
8	0.221199216928595	0.59	0.117503097415405	0	1.5	0.3943	1	1	1
8	0.221199216928595	0.6	0.117503097415405	0	1.5	0	0.4111	0	0
8	0.221199216928595	0.6	0.117503097415405	0	1.5	0.4111	1	1	1
8	0.221199216928595	0.61	0.117503097415405	0	1.5	0	0.4291	0	0
8	0.221199216928595	0.61	0.117503097415405	0	1.5	0.4291	1	1	1
8	0.221199216928595	0.62	0.117503097415405	0	1.5	0	0.4485	0	0
8	0.221199216928595	0.62	0.117503097415405	0	1.5	0.4485	1	1	1
8	0.221199216928595	0.63	0.117503097415405	0	1.5	0	0.4694	0	0
8	0.221199216928595	0.63	0.117503097415405	0	1.5	0.4694	1	1	1
8	0.221199216928595	0.64	0.117503097415405	0	1.5	0	0.492	0	0
8	0.221199216928595	0.64	0.117503097415405	0	1.5	0.492	1	1	1
8	0.221199216928595	0.65	0.117503097415405	0	1.5	0	0.5166	0	0
8	0.221199216928595	0.65	0.117503097415405	0	1.5	0.5166	1	1	1
8	0.221199216928595	0.66	0.117503097415405	0	1.5	0	0.5434	0	0
8	0.221199216928595	0.66	0.117503097415405	0	1.5	0.5434	1	1	1
8	0.221199216928595	0.67	0.117503097415405	0	1.5	0	0.5727	0	0
8	0.221199216928595	0.67	0.117503097415405	0	1.5	0.5727	1	1	1
8	0.221199216928595	0.68	0.117503097415405	0	1.5	0	0.6049	0	0
8	0.221199216928595	0.68	0.117503097415405	0	1.5	0.6049	1	1	1
8	0.221199216928595	0.69	0.117503097415405	0	1.5	0	0.6402	0	0
8	0.221199216928595	0.69	0.117503097415405	0	1.5	0.6402	1	1	1
8	0.221199216928595	0.7	0.117503097415405	0	1.5	0	0.6794	0	0
8	0.221199216928595	0.7	0.117503097415405	0	1.5	0.6794	1	1	1
8	0.221199216928595	0.71	0.117503097415405	0	1.5	0	0.7229	0	0
8	0.221199216928595	0.71	0.117503097415405	0	1.5	0.7229	1	1	1
8	0.221199216928595	0.72	0.117503097415405	0	1.5	0	0.7715	0	0
8	0.221199216928595	0.72	0.117503097415405	0	1.5	0.7715	1	1	1
8	0.221199216928595	0.73	0.117503097415405	0	1.5	0	0.8263	0	0
8	0.221199216928595	0.73	0.117503097415405	0	1.5	0.8263	1	1	1
8	0.221199216928595	0.74	0.117503097415405	0	1.5	0	0.8883	0	0
8	0.221199216928595	0.74	0.117503097415405	0	1.5	0.8883	1	1	1
8	0.221199216928595	0.75	0.117503097415405	0	1.5	0	0.9591	0	0
8	0.221199216928595	0.75	0.117503097415405	0	1.5	0.9591	1	1	1
8	0.221199216928595	0.76	0.117503097415405	0	1.5	0	1	0	0
8	0.221199216928595	0.77	0.117503097415405	0	1.5	0	1	0	0
8	0.221199216928595	0.78	0.117503097415405	0	1.5	0	1	0	0
8	0.221199216928595	0.79	0.117503097415405	0	1.5	0	1	0	0
8	0.221199216928595	0.8	0.117503097415405	0	1.5	0	1	0	0
8	0.221199216928595	0.81	0.117503097415405	0	1.5	0	1	0	0
8	0.221199216928595	0.82	0.117503097415405	0	1.5	0	1	0	0
8	0.221199216928595	0.83	0.117503097415405	0	1.5	0	1	0	0
8	0.221199216928595	0.84	0.117503097415405	0	1.5	0	1	0	0
8	0.221199216928595	0.85	0.117503097415405	0	1.5	0	1	0	0
8	0.221199216928595	0.86	0.117503097415405	0	1.5	0	1	0	0
8	0.221199216928595	0.87	0.117503097415405	0	1.5	0	1	0	0
8	0.221199216928595	0.88	0.117503097415405	0	1.5	0	1	0	0
8	0.221199216928595	0.89	0.117503097415405	0	1.5	0	1	0	0
8	0.221199216928595	0.9	0.117503097415405	0	1.5	0	1	0	0
8	0.221199216928595	0.91	0.117503097415405	0	1.5	0	1	0	0
8	0.221199216928595	0.92	0.117503097415405	0	1.5	0	1	0	0
8	0.221199216928595	0.93	0.117503097415405	0	1.5	0	1	0	0
8	0.221199216928595	0.94	0.117503097415405	0	1.5	0	1	0	0
8	0.221199216928595	0.95	0.117503097415405	0	1.5	0	1	0	0
8	0.221199216928595	0.96	0.117503097415405	0	1.5	0	1	0	0
8	0.221199216928595	0.97	0.117503097415405	0	1.5	0	1	0	0
8	0.221199216928595	0.98	0.117503097415405	0	1.5	0	1	0	0
8	0.221199216928595	0.99	0.117503097415405	0	1.5	0	1	0	0
8	0.221199216928595	1	0.117503097415405	0	1.5	0	1	0	0
9	0.221199216928595	0.01	0.117503097415405	0	1.5	0	0.0878	0	0
9	0.221199216928595	0.01	0.117503097415405	0	1.5	0.0878	1	1	1
9	0.221199216928595	0.02	0.117503097415405	0	1.5	0	0.0892	0	0
9	0.221199216928595	0.02	0.117503097415405	0	1.5	0.0892	1	1	1
9	0.221199216928595	0.03	0.117503097415405	0	1.5	0	0.0906	0	0
9	0.221199216928595	0.03	0.117503097415405	0	1.5	0.0906	1	1	1
9	0.221199216928595	0.04	0.117503097415405	0	1.5	0	0.0921	0	0
9	0.221199216928595	0.04	0.117503097415405	0	1.5	0.0921	1	1	1
9	0.221199216928595	0.05	0.117503097415405	0	1.5	0	0.0937	0	0
9	0.221199216928595	0.05	0.117503097415405	0	1.5	0.0937	1	1	1
9	0.221199216928595	0.06	0.117503097415405	0	1.5	0	0.0952	0	0
9	0.221199216928595	0.06	0.117503097415405	0	1.5	0.0952	1	1	1
9	0.221199216928595	0.07	0.117503097415405	0	1.5	0	0.0969	0	0
9	0.221199216928595	0.07	0.117503097415405	0	1.5	0.0969	1	1	1
9	0.221199216928595	0.08	0.117503097415405	0	1.5	0	0.0985	0	0
9	0.221199216928595	0.08	0.117503097415405	0	1.5	0.0985	1	1	1
9	0.221199216928595	0.09	0.117503097415405	0	1.5	0	0.1002	0	0
9	0.221199216928595	0.09	0.117503097415405	0	1.5	0.1002	1	1	1
9	0.221199216928595	0.1	0.117503097415405	0	1.5	0	0.102	0	0
9	0.221199216928595	0.1	0.117503097415405	0	1.5	0.102	1	1	1
9	0.221199216928595	0.11	0.117503097415405	0	1.5	0	0.1038	0	0
9	0.221199216928595	0.11	0.117503097415405	0	1.5	0.1038	1	1	1
9	0.221199216928595	0.12	0.117503097415405	0	1.5	0	0.1057	0	0
9	0.221199216928595	0.12	0.117503097415405	0	1.5	0.1057	1	1	1
9	0.221199216928595	0.13	0.117503097415405	0	1.5	0	0.1076	0	0
9	0.221199216928595	0.13	0.117503097415405	0	1.5	0.1076	1	1	1
9	0.221199216928595	0.14	0.117503097415405	0	1.5	0	0.1096	0	0
9	0.221199216928595	0.14	0.117503097415405	0	1.5	0.1096	1	1	1
9	0.221199216928595	0.15	0.117503097415405	0	1.5	0	0.1116	0	0
9	0.221199216928595	0.15	0.117503097415405	0	1.5	0.1116	1	1	1
9	0.221199216928595	0.16	0.117503097415405	0	1.5	0	0.1137	0	0
9	0.221199216928595	0.16	0.117503097415405	0	1.5	0.1137	1	1	1
9	0.221199216928595	0.17	0.117503097415405	0	1.5	0	0.1159	0	0
9	0.221199216928595	0.17	0.117503097415405	0	1.5	0.1159	1	1	1
9	0.221199216928595	0.18	0.117503097415405	0	1.5	0	0.1182	0	0
9	0.221199216928595	0.18	0.117503097415405	0	1.5	0.1182	1	1	1
9	0.221199216928595	0.19	0.117503097415405	0	1.5	0	0.1205	0	0
9	0.221199216928595	0.19	0.117503097415405	0	1.5	0.1205	1	1	1
9	0.221199216928595	0.2	0.117503097415405	0	1.5	0	0.1229	0	0
9	0.221199216928595	0.2	0.117503097415405	0	1.5	0.1229	1	1	1
9	0.221199216928595	0.21	0.117503097415405	0	1.5	0	0.1254	0	0
9	0.221199216928595	0.21	0.117503097415405	0	1.5	0.1254	1	1	1
9	0.221199216928595	0.22	0.117503097415405	0	1.5	0	0.128	0	0
9	0.221199216928595	0.22	0.117503097415405	0	1.5	0.128	1	1	1
9	0.221199216928595	0.23	0.117503097415405	0	1.5	0	0.1306	0	0
9	0.221199216928595	0.23	0.117503097415405	0	1.5	0.1306	1	1	1
9	0.221199216928595	0.24	0.117503097415405	0	1.5	0	0.1334	0	0
9	0.221199216928595	0.24	0.117503097415405	0	1.5	0.1334	1	1	1
9	0.221199216928595	0.25	0.117503097415405	0	1.5	0	0.1362	0	0
9	0.221199216928595	0.25	0.117503097415405	0	1.5	0.1362	1	1	1
9	0.221199216928595	0.26	0.117503097415405	0	1.5	0	0.1392	0	0
9	0.221199216928595	0.26	0.117503097415405	0	1.5	0.1392	1	1	1
9	0.221199216928595	0.27	0.117503097415405	0	1.5	0	0.1423	0	0
9	0.221199216928595	0.27	0.117503097415405	0	1.5	0.1423	1	1	1
9	0.221199216928595	0.28	0.117503097415405	0	1.5	0	0.1454	0	0
9	0.221199216928595	0.28	0.117503097415405	0	1.5	0.1454	1	1	1
9	0.221199216928595	0.29	0.117503097415405	0	1.5	0	0.1487	0	0
9	0.221199216928595	0.29	0.117503097415405	0	1.5	0.1487	1	1	1
9	0.221199216928595	0.3	0.117503097415405	0	1.5	0	0.1522	0	0
9	0.221199216928595	0.3	0.117503097415405	0	1.5	0.1522	1	1	1
9	0.221199216928595	0.31	0.117503097415405	0	1.5	0	0.1557	0	0
9	0.221199216928595	0.31	0.117503097415405	0	1.5	0.1557	1	1	1
9	0.221199216928595	0.32	0.117503097415405	0	1.5	0	0.1595	0	0
9	0.221199216928595	0.32	0.117503097415405	0	1.5	0.1595	1	1	1
9	0.221199216928595	0.33	0.117503097415405	0	1.5	0	0.1633	0	0
9	0.221199216928595	0.33	0.117503097415405	0	1.5	0.1633	1	1	1
9	0.221199216928595	0.34	0.117503097415405	0	1.5	0	0.1673	0	0
9	0.221199216928595	0.34	0.117503097415405	0	1.5	0.1673	1	1	1
9	0.221199216928595	0.35	0.117503097415405	0	1.5	0	0.1715	0	0
9	0.221199216928595	0.35	0.117503097415405	0	1.5	0.1715	1	1	1
9	0.221199216928595	0.36	0.117503097415405	0	1.5	0	0.1759	0	0
9	0.221199216928595	0.36	0.117503097415405	0	1.5	0.1759	1	1	1
9	0.221199216928595	0.37	0.117503097415405	0	1.5	0	0.1805	0	0
9	0.221199216928595	0.37	0.117503097415405	0	1.5	0.1805	1	1	1
9	0.221199216928595	0.38	0.117503097415405	0	1.5	0	0.1852	0	0
9	0.221199216928595	0.38	0.117503097415405	0	1.5	0.1852	1	1	1
9	0.221199216928595	0.39	0.117503097415405	0	1.5	0	0.1902	0	0
9	0.221199216928595	0.39	0.117503097415405	0	1.5	0.1902	1	1	1
9	0.221199216928595	0.4	0.117503097415405	0	1.5	0	0.1954	0	0
9	0.221199216928595	0.4	0.117503097415405	0	1.5	0.1954	1	1	1
9	0.221199216928595	0.41	0.117503097415405	0	1.5	0	0.2009	0	0
9	0.221199216928595	0.41	0.117503097415405	0	1.5	0.2009	1	1	1
9	0.221199216928595	0.42	0.117503097415405	0	1.5	0	0.2066	0	0
9	0.221199216928595	0.42	0.117503097415405	0	1.5	0.2066	1	1	1
9	0.221199216928595	0.43	0.117503097415405	0	1.5	0	0.2126	0	0
9	0.221199216928595	0.43	0.117503097415405	0	1.5	0.2126	1	1	1
9	0.221199216928595	0.44	0.117503097415405	0	1.5	0	0.2189	0	0
9	0.221199216928595	0.44	0.117503097415405	0	1.5	0.2189	1	1	1
9	0.221199216928595	0.45	0.117503097415405	0	1.5	0	0.2255	0	0
9	0.221199216928595	0.45	0.117503097415405	0	1.5	0.2255	1	1	1
9	0.221199216928595	0.46	0.117503097415405	0	1.5	0	0.2325	0	0
9	0.221199216928595	0.46	0.117503097415405	0	1.5	0.2325	1	1	1
9	0.221199216928595	0.47	0.117503097415405	0	1.5	0	0.2398	0	0
9	0.221199216928595	0.47	0.117503097415405	0	1.5	0.2398	1	1	1
9	0.221199216928595	0.48	0.117503097415405	0	1.5	0	0.2475	0	0
9	0.221199216928595	0.48	0.117503097415405	0	1.5	0.2475	1	1	1
9	0.221199216928595	0.49	0.117503097415405	0	1.5	0	0.2557	0	0
9	0.221199216928595	0.49	0.117503097415405	0	1.5	0.2557	1	1	1
9	0.221199216928595	0.5	0.117503097415405	0	1.5	0	0.2643	0	0
9	0.221199216928595	0.5	0.117503097415405	0	1.5	0.2643	1	1	1
9	0.221199216928595	0.51	0.117503097415405	0	1.5	0	0.2735	0	0
9	0.221199216928595	0.51	0.117503097415405	0	1.5	0.2735	1	1	1
9	0.221199216928595	0.52	0.117503097415405	0	1.5	0	0.2832	0	0
9	0.221199216928595	0.52	0.117503097415405	0	1.5	0.2832	1	1	1
9	0.221199216928595	0.53	0.117503097415405	0	1.5	0	0.2935	0	0
9	0.221199216928595	0.53	0.117503097415405	0	1.5	0.2935	1	1	1
9	0.221199216928595	0.54	0.117503097415405	0	1.5	0	0.3044	0	0
9	0.221199216928595	0.54	0.117503097415405	0	1.5	0.3044	1	1	1
9	0.221199216928595	0.55	0.117503097415405	0	1.5	0	0.3161	0	0
9	0.221199216928595	0.55	0.117503097415405	0	1.5	0.3161	1	1	1
9	0.221199216928595	0.56	0.117503097415405	0	1.5	0	0.3285	0	0
9	0.221199216928595	0.56	0.117503097415405	0	1.5	0.3285	1	1	1
9	0.221199216928595	0.57	0.117503097415405	0	1.5	0	0.3418	0	0
9	0.221199216928595	0.57	0.117503097415405	0	1.5	0.3418	1	1	1
9	0.221199216928595	0.58	0.117503097415405	0	1.5	0	0.3561	0	0
9	0.221199216928595	0.58	0.117503097415405	0	1.5	0.3561	1	1	1
9	0.221199216928595	0.59	0.117503097415405	0	1.5	0	0.3714	0	0
9	0.221199216928595	0.59	0.117503097415405	0	1.5	0.3714	1	1	1
9	0.221199216928595	0.6	0.117503097415405	0	1.5	0	0.3878	0	0
9	0.221199216928595	0.6	0.117503097415405	0	1.5	0.3878	1	1	1
9	0.221199216928595	0.61	0.117503097415405	0	1.5	0	0.4056	0	0
9	0.221199216928595	0.61	0.117503097415405	0	1.5	0.4056	1	1	1
9	0.221199216928595	0.62	0.117503097415405	0	1.5	0	0.4248	0	0
9	0.221199216928595	0.62	0.117503097415405	0	1.5	0.4248	1	1	1
9	0.221199216928595	0.63	0.117503097415405	0	1.5	0	0.4456	0	0
9	0.221199216928595	0.63	0.117503097415405	0	1.5	0.4456	1	1	1
9	0.221199216928595	0.64	0.117503097415405	0	1.5	0	0.4683	0	0
9	0.221199216928595	0.64	0.117503097415405	0	1.5	0.4683	1	1	1
9	0.221199216928595	0.65	0.117503097415405	0	1.5	0	0.4931	0	0
9	0.221199216928595	0.65	0.117503097415405	0	1.5	0.4931	1	1	1
9	0.221199216928595	0.66	0.117503097415405	0	1.5	0	0.5202	0	0
9	0.221199216928595	0.66	0.117503097415405	0	1.5	0.5202	1	1	1
9	0.221199216928595	0.67	0.117503097415405	0	1.5	0	0.5501	0	0
9	0.221199216928595	0.67	0.117503097415405	0	1.5	0.5501	1	1	1
9	0.221199216928595	0.68	0.117503097415405	0	1.5	0	0.5831	0	0
9	0.221199216928595	0.68	0.117503097415405	0	1.5	0.5831	1	1	1
9	0.221199216928595	0.69	0.117503097415405	0	1.5	0	0.6197	0	0
9	0.221199216928595	0.69	0.117503097415405	0	1.5	0.6197	1	1	1
9	0.221199216928595	0.7	0.117503097415405	0	1.5	0	0.6607	0	0
9	0.221199216928595	0.7	0.117503097415405	0	1.5	0.6607	1	1	1
9	0.221199216928595	0.71	0.117503097415405	0	1.5	0	0.7068	0	0
9	0.221199216928595	0.71	0.117503097415405	0	1.5	0.7068	1	1	1
9	0.221199216928595	0.72	0.117503097415405	0	1.5	0	0.759	0	0
9	0.221199216928595	0.72	0.117503097415405	0	1.5	0.759	1	1	1
9	0.221199216928595	0.73	0.117503097415405	0	1.5	0	0.8187	0	0
9	0.221199216928595	0.73	0.117503097415405	0	1.5	0.8187	1	1	1
9	0.221199216928595	0.74	0.117503097415405	0	1.5	0	0.8875	0	0
9	0.221199216928595	0.74	0.117503097415405	0	1.5	0.8875	1	1	1
9	0.221199216928595	0.75	0.117503097415405	0	1.5	0	0.9679	0	0
9	0.221199216928595	0.75	0.117503097415405	0	1.5	0.9679	1	1	1
9	0.221199216928595	0.76	0.117503097415405	0	1.5	0	1	0	0
9	0.221199216928595	0.77	0.117503097415405	0	1.5	0	1	0	0
9	0.221199216928595	0.78	0.117503097415405	0	1.5	0	1	0	0
9	0.221199216928595	0.79	0.117503097415405	0	1.5	0	1	0	0
9	0.221199216928595	0.8	0.117503097415405	0	1.5	0	1	0	0
9	0.221199216928595	0.81	0.117503097415405	0	1.5	0	1	0	0
9	0.221199216928595	0.82	0.117503097415405	0	1.5	0	1	0	0
9	0.221199216928595	0.83	0.117503097415405	0	1.5	0	1	0	0
9	0.221199216928595	0.84	0.117503097415405	0	1.5	0	1	0	0
9	0.221199216928595	0.85	0.117503097415405	0	1.5	0	1	0	0
9	0.221199216928595	0.86	0.117503097415405	0	1.5	0	1	0	0
9	0.221199216928595	0.87	0.117503097415405	0	1.5	0	1	0	0
9	0.221199216928595	0.88	0.117503097415405	0	1.5	0	1	0	0
9	0.221199216928595	0.89	0.117503097415405	0	1.5	0	1	0	0
9	0.221199216928595	0.9	0.117503097415405	0	1.5	0	1	0	0
9	0.221199216928595	0.91	0.117503097415405	0	1.5	0	1	0	0
9	0.221199216928595	0.92	0.117503097415405	0	1.5	0	1	0	0
9	0.221199216928595	0.93	0.117503097415405	0	1.5	0	1	0	0
9	0.221199216928595	0.94	0.117503097415405	0	1.5	0	1	0	0
9	0.221199216928595	0.95	0.117503097415405	0	1.5	0	1	0	0
9	0.221199216928595	0.96	0.117503097415405	0	1.5	0	1	0	0
9	0.221199216928595	0.97	0.117503097415405	0	1.5	0	1	0	0
9	0.221199216928595	0.98	0.117503097415405	0	1.5	0	1	0	0
9	0.221199216928595	0.99	0.117503097415405	0	1.5	0	1	0	0
9	0.221199216928595	1	0.117503097415405	0	1.5	0	1	0	0
10	0.221199216928595	0.01	0.117503097415405	0	1.5	0	0.0812	0	0
10	0.221199216928595	0.01	0.117503097415405	0	1.5	0.0812	1	1	1
10	0.221199216928595	0.02	0.117503097415405	0	1.5	0	0.0825	0	0
10	0.221199216928595	0.02	0.117503097415405	0	1.5	0.0825	1	1	1
10	0.221199216928595	0.03	0.117503097415405	0	1.5	0	0.0838	0	0
10	0.221199216928595	0.03	0.117503097415405	0	1.5	0.0838	1	1	1
10	0.221199216928595	0.04	0.117503097415405	0	1.5	0	0.0852	0	0
10	0.221199216928595	0.04	0.117503097415405	0	1.5	0.0852	1	1	1
10	0.221199216928595	0.05	0.117503097415405	0	1.5	0	0.0867	0	0
10	0.221199216928595	0.05	0.117503097415405	0	1.5	0.0867	1	1	1
10	0.221199216928595	0.06	0.117503097415405	0	1.5	0	0.0881	0	0
10	0.221199216928595	0.06	0.117503097415405	0	1.5	0.0881	1	1	1
10	0.221199216928595	0.07	0.117503097415405	0	1.5	0	0.0897	0	0
10	0.221199216928595	0.07	0.117503097415405	0	1.5	0.0897	1	1	1
10	0.221199216928595	0.08	0.117503097415405	0	1.5	0	0.0912	0	0
10	0.221199216928595	0.08	0.117503097415405	0	1.5	0.0912	1	1	1
10	0.221199216928595	0.09	0.117503097415405	0	1.5	0	0.0928	0	0
10	0.221199216928595	0.09	0.117503097415405	0	1.5	0.0928	1	1	1
10	0.221199216928595	0.1	0.117503097415405	0	1.5	0	0.0945	0	0
10	0.221199216928595	0.1	0.117503097415405	0	1.5	0.0945	1	1	1
10	0.221199216928595	0.11	0.117503097415405	0	1.5	0	0.0962	0	0
10	0.221199216928595	0.11	0.117503097415405	0	1.5	0.0962	1	1	1
10	0.221199216928595	0.12	0.117503097415405	0	1.5	0	0.0979	0	0
10	0.221199216928595	0.12	0.117503097415405	0	1.5	0.0979	1	1	1
10	0.221199216928595	0.13	0.117503097415405	0	1.5	0	0.0997	0	0
10	0.221199216928595	0.13	0.117503097415405	0	1.5	0.0997	1	1	1
10	0.221199216928595	0.14	0.117503097415405	0	1.5	0	0.1016	0	0
10	0.221199216928595	0.14	0.117503097415405	0	1.5	0.1016	1	1	1
10	0.221199216928595	0.15	0.117503097415405	0	1.5	0	0.1035	0	0
10	0.221199216928595	0.15	0.117503097415405	0	1.5	0.1035	1	1	1
10	0.221199216928595	0.16	0.117503097415405	0	1.5	0	0.1055	0	0
10	0.221199216928595	0.16	0.117503097415405	0	1.5	0.1055	1	1	1
10	0.221199216928595	0.17	0.117503097415405	0	1.5	0	0.1076	0	0
10	0.221199216928595	0.17	0.117503097415405	0	1.5	0.1076	1	1	1
10	0.221199216928595	0.18	0.117503097415405	0	1.5	0	0.1097	0	0
10	0.221199216928595	0.18	0.117503097415405	0	1.5	0.1097	1	1	1
10	0.221199216928595	0.19	0.117503097415405	0	1.5	0	0.1119	0	0
10	0.221199216928595	0.19	0.117503097415405	0	1.5	0.1119	1	1	1
10	0.221199216928595	0.2	0.117503097415405	0	1.5	0	0.1141	0	0
10	0.221199216928595	0.2	0.117503097415405	0	1.5	0.1141	1	1	1
10	0.221199216928595	0.21	0.117503097415405	0	1.5	0	0.1165	0	0
10	0.221199216928595	0.21	0.117503097415405	0	1.5	0.1165	1	1	1
10	0.221199216928595	0.22	0.117503097415405	0	1.5	0	0.1189	0	0
10	0.221199216928595	0.22	0.117503097415405	0	1.5	0.1189	1	1	1
10	0.221199216928595	0.23	0.117503097415405	0	1.5	0	0.1214	0	0
10	0.221199216928595	0.23	0.117503097415405	0	1.5	0.1214	1	1	1
10	0.221199216928595	0.24	0.117503097415405	0	1.5	0	0.124	0	0
10	0.221199216928595	0.24	0.117503097415405	0	1.5	0.124	1	1	1
10	0.221199216928595	0.25	0.117503097415405	0	1.5	0	0.1267	0	0
10	0.221199216928595	0.25	0.117503097415405	0	1.5	0.1267	1	1	1
10	0.221199216928595	0.26	0.117503097415405	0	1.5	0	0.1295	0	0
10	0.221199216928595	0.26	0.117503097415405	0	1.5	0.1295	1	1	1
10	0.221199216928595	0.27	0.117503097415405	0	1.5	0	0.1324	0	0
10	0.221199216928595	0.27	0.117503097415405	0	1.5	0.1324	1	1	1
10	0.221199216928595	0.28	0.117503097415405	0	1.5	0	0.1354	0	0
10	0.221199216928595	0.28	0.117503097415405	0	1.5	0.1354	1	1	1
10	0.221199216928595	0.29	0.117503097415405	0	1.5	0	0.1386	0	0
10	0.221199216928595	0.29	0.117503097415405	0	1.5	0.1386	1	1	1
10	0.221199216928595	0.3	0.117503097415405	0	1.5	0	0.1418	0	0
10	0.221199216928595	0.3	0.117503097415405	0	1.5	0.1418	1	1	1
10	0.221199216928595	0.31	0.117503097415405	0	1.5	0	0.1452	0	0
10	0.221199216928595	0.31	0.117503097415405	0	1.5	0.1452	1	1	1
10	0.221199216928595	0.32	0.117503097415405	0	1.5	0	0.1487	0	0
10	0.221199216928595	0.32	0.117503097415405	0	1.5	0.1487	1	1	1
10	0.221199216928595	0.33	0.117503097415405	0	1.5	0	0.1524	0	0
10	0.221199216928595	0.33	0.117503097415405	0	1.5	0.1524	1	1	1
10	0.221199216928595	0.34	0.117503097415405	0	1.5	0	0.1562	0	0
10	0.221199216928595	0.34	0.117503097415405	0	1.5	0.1562	1	1	1
10	0.221199216928595	0.35	0.117503097415405	0	1.5	0	0.1602	0	0
10	0.221199216928595	0.35	0.117503097415405	0	1.5	0.1602	1	1	1
10	0.221199216928595	0.36	0.117503097415405	0	1.5	0	0.1644	0	0
10	0.221199216928595	0.36	0.117503097415405	0	1.5	0.1644	1	1	1
10	0.221199216928595	0.37	0.117503097415405	0	1.5	0	0.1687	0	0
10	0.221199216928595	0.37	0.117503097415405	0	1.5	0.1687	1	1	1
10	0.221199216928595	0.38	0.117503097415405	0	1.5	0	0.1733	0	0
10	0.221199216928595	0.38	0.117503097415405	0	1.5	0.1733	1	1	1
10	0.221199216928595	0.39	0.117503097415405	0	1.5	0	0.178	0	0
10	0.221199216928595	0.39	0.117503097415405	0	1.5	0.178	1	1	1
10	0.221199216928595	0.4	0.117503097415405	0	1.5	0	0.183	0	0
10	0.221199216928595	0.4	0.117503097415405	0	1.5	0.183	1	1	1
10	0.221199216928595	0.41	0.117503097415405	0	1.5	0	0.1882	0	0
10	0.221199216928595	0.41	0.117503097415405	0	1.5	0.1882	1	1	1
10	0.221199216928595	0.42	0.117503097415405	0	1.5	0	0.1937	0	0
10	0.221199216928595	0.42	0.117503097415405	0	1.5	0.1937	1	1	1
10	0.221199216928595	0.43	0.117503097415405	0	1.5	0	0.1995	0	0
10	0.221199216928595	0.43	0.117503097415405	0	1.5	0.1995	1	1	1
10	0.221199216928595	0.44	0.117503097415405	0	1.5	0	0.2055	0	0
10	0.221199216928595	0.44	0.117503097415405	0	1.5	0.2055	1	1	1
10	0.221199216928595	0.45	0.117503097415405	0	1.5	0	0.2119	0	0
10	0.221199216928595	0.45	0.117503097415405	0	1.5	0.2119	1	1	1
10	0.221199216928595	0.46	0.117503097415405	0	1.5	0	0.2186	0	0
10	0.221199216928595	0.46	0.117503097415405	0	1.5	0.2186	1	1	1
10	0.221199216928595	0.47	0.117503097415405	0	1.5	0	0.2257	0	0
10	0.221199216928595	0.47	0.117503097415405	0	1.5	0.2257	1	1	1
10	0.221199216928595	0.48	0.117503097415405	0	1.5	0	0.2332	0	0
10	0.221199216928595	0.48	0.117503097415405	0	1.5	0.2332	1	1	1
10	0.221199216928595	0.49	0.117503097415405	0	1.5	0	0.2411	0	0
10	0.221199216928595	0.49	0.117503097415405	0	1.5	0.2411	1	1	1
10	0.221199216928595	0.5	0.117503097415405	0	1.5	0	0.2495	0	0
10	0.221199216928595	0.5	0.117503097415405	0	1.5	0.2495	1	1	1
10	0.221199216928595	0.51	0.117503097415405	0	1.5	0	0.2584	0	0
10	0.221199216928595	0.51	0.117503097415405	0	1.5	0.2584	1	1	1
10	0.221199216928595	0.52	0.117503097415405	0	1.5	0	0.2679	0	0
10	0.221199216928595	0.52	0.117503097415405	0	1.5	0.2679	1	1	1
10	0.221199216928595	0.53	0.117503097415405	0	1.5	0	0.2779	0	0
10	0.221199216928595	0.53	0.117503097415405	0	1.5	0.2779	1	1	1
10	0.221199216928595	0.54	0.117503097415405	0	1.5	0	0.2887	0	0
10	0.221199216928595	0.54	0.117503097415405	0	1.5	0.2887	1	1	1
10	0.221199216928595	0.55	0.117503097415405	0	1.5	0	0.3001	0	0
10	0.221199216928595	0.55	0.117503097415405	0	1.5	0.3001	1	1	1
10	0.221199216928595	0.56	0.117503097415405	0	1.5	0	0.3124	0	0
10	0.221199216928595	0.56	0.117503097415405	0	1.5	0.3124	1	1	1
10	0.221199216928595	0.57	0.117503097415405	0	1.5	0	0.3256	0	0
10	0.221199216928595	0.57	0.117503097415405	0	1.5	0.3256	1	1	1
10	0.221199216928595	0.58	0.117503097415405	0	1.5	0	0.3397	0	0
10	0.221199216928595	0.58	0.117503097415405	0	1.5	0.3397	1	1	1
10	0.221199216928595	0.59	0.117503097415405	0	1.5	0	0.355	0	0
10	0.221199216928595	0.59	0.117503097415405	0	1.5	0.355	1	1	1
10	0.221199216928595	0.6	0.117503097415405	0	1.5	0	0.3714	0	0
10	0.221199216928595	0.6	0.117503097415405	0	1.5	0.3714	1	1	1
10	0.221199216928595	0.61	0.117503097415405	0	1.5	0	0.3893	0	0
10	0.221199216928595	0.61	0.117503097415405	0	1.5	0.3893	1	1	1
10	0.221199216928595	0.62	0.117503097415405	0	1.5	0	0.4087	0	0
10	0.221199216928595	0.62	0.117503097415405	0	1.5	0.4087	1	1	1
10	0.221199216928595	0.63	0.117503097415405	0	1.5	0	0.4298	0	0
10	0.221199216928595	0.63	0.117503097415405	0	1.5	0.4298	1	1	1
10	0.221199216928595	0.64	0.117503097415405	0	1.5	0	0.453	0	0
10	0.221199216928595	0.64	0.117503097415405	0	1.5	0.453	1	1	1
10	0.221199216928595	0.65	0.117503097415405	0	1.5	0	0.4784	0	0
10	0.221199216928595	0.65	0.117503097415405	0	1.5	0.4784	1	1	1
10	0.221199216928595	0.66	0.117503097415405	0	1.5	0	0.5066	0	0
10	0.221199216928595	0.66	0.117503097415405	0	1.5	0.5066	1	1	1
10	0.221199216928595	0.67	0.117503097415405	0	1.5	0	0.5378	0	0
10	0.221199216928595	0.67	0.117503097415405	0	1.5	0.5378	1	1	1
10	0.221199216928595	0.68	0.117503097415405	0	1.5	0	0.5726	0	0
10	0.221199216928595	0.68	0.117503097415405	0	1.5	0.5726	1	1	1
10	0.221199216928595	0.69	0.117503097415405	0	1.5	0	0.6118	0	0
10	0.221199216928595	0.69	0.117503097415405	0	1.5	0.6118	1	1	1
10	0.221199216928595	0.7	0.117503097415405	0	1.5	0	0.6561	0	0
10	0.221199216928595	0.7	0.117503097415405	0	1.5	0.6561	1	1	1
10	0.221199216928595	0.71	0.117503097415405	0	1.5	0	0.7067	0	0
10	0.221199216928595	0.71	0.117503097415405	0	1.5	0.7067	1	1	1
10	0.221199216928595	0.72	0.117503097415405	0	1.5	0	0.7652	0	0
10	0.221199216928595	0.72	0.117503097415405	0	1.5	0.7652	1	1	1
10	0.221199216928595	0.73	0.117503097415405	0	1.5	0	0.8336	0	0
10	0.221199216928595	0.73	0.117503097415405	0	1.5	0.8336	1	1	1
10	0.221199216928595	0.74	0.117503097415405	0	1.5	0	0.9149	0	0
10	0.221199216928595	0.74	0.117503097415405	0	1.5	0.9149	1	1	1
10	0.221199216928595	0.75	0.117503097415405	0	1.5	0	1	0	0
10	0.221199216928595	0.76	0.117503097415405	0	1.5	0	1	0	0
10	0.221199216928595	0.77	0.117503097415405	0	1.5	0	1	0	0
10	0.221199216928595	0.78	0.117503097415405	0	1.5	0	1	0	0
10	0.221199216928595	0.79	0.117503097415405	0	1.5	0	1	0	0
10	0.221199216928595	0.8	0.117503097415405	0	1.5	0	1	0	0
10	0.221199216928595	0.81	0.117503097415405	0	1.5	0	1	0	0
10	0.221199216928595	0.82	0.117503097415405	0	1.5	0	1	0	0
10	0.221199216928595	0.83	0.117503097415405	0	1.5	0	1	0	0
10	0.221199216928595	0.84	0.117503097415405	0	1.5	0	1	0	0
10	0.221199216928595	0.85	0.117503097415405	0	1.5	0	1	0	0
10	0.221199216928595	0.86	0.117503097415405	0	1.5	0	1	0	0
10	0.221199216928595	0.87	0.117503097415405	0	1.5	0	1	0	0
10	0.221199216928595	0.88	0.117503097415405	0	1.5	0	1	0	0
10	0.221199216928595	0.89	0.117503097415405	0	1.5	0	1	0	0
10	0.221199216928595	0.9	0.117503097415405	0	1.5	0	1	0	0
10	0.221199216928595	0.91	0.117503097415405	0	1.5	0	1	0	0
10	0.221199216928595	0.92	0.117503097415405	0	1.5	0	1	0	0
10	0.221199216928595	0.93	0.117503097415405	0	1.5	0	1	0	0
10	0.221199216928595	0.94	0.117503097415405	0	1.5	0	1	0	0
10	0.221199216928595	0.95	0.117503097415405	0	1.5	0	1	0	0
10	0.221199216928595	0.96	0.117503097415405	0	1.5	0	1	0	0
10	0.221199216928595	0.97	0.117503097415405	0	1.5	0	1	0	0
10	0.221199216928595	0.98	0.117503097415405	0	1.5	0	1	0	0
10	0.221199216928595	0.99	0.117503097415405	0	1.5	0	1	0	0
10	0.221199216928595	1	0.117503097415405	0	1.5	0	1	0	0
11	0.221199216928595	0.01	0.117503097415405	0	1.5	0	0.0759	0	0
11	0.221199216928595	0.01	0.117503097415405	0	1.5	0.0759	1	1	1
11	0.221199216928595	0.02	0.117503097415405	0	1.5	0	0.0772	0	0
11	0.221199216928595	0.02	0.117503097415405	0	1.5	0.0772	1	1	1
11	0.221199216928595	0.03	0.117503097415405	0	1.5	0	0.0784	0	0
11	0.221199216928595	0.03	0.117503097415405	0	1.5	0.0784	1	1	1
11	0.221199216928595	0.04	0.117503097415405	0	1.5	0	0.0797	0	0
11	0.221199216928595	0.04	0.117503097415405	0	1.5	0.0797	1	1	1
11	0.221199216928595	0.05	0.117503097415405	0	1.5	0	0.0811	0	0
11	0.221199216928595	0.05	0.117503097415405	0	1.5	0.0811	1	1	1
11	0.221199216928595	0.06	0.117503097415405	0	1.5	0	0.0825	0	0
11	0.221199216928595	0.06	0.117503097415405	0	1.5	0.0825	1	1	1
11	0.221199216928595	0.07	0.117503097415405	0	1.5	0	0.0839	0	0
11	0.221199216928595	0.07	0.117503097415405	0	1.5	0.0839	1	1	1
11	0.221199216928595	0.08	0.117503097415405	0	1.5	0	0.0854	0	0
11	0.221199216928595	0.08	0.117503097415405	0	1.5	0.0854	1	1	1
11	0.221199216928595	0.09	0.117503097415405	0	1.5	0	0.0869	0	0
11	0.221199216928595	0.09	0.117503097415405	0	1.5	0.0869	1	1	1
11	0.221199216928595	0.1	0.117503097415405	0	1.5	0	0.0885	0	0
11	0.221199216928595	0.1	0.117503097415405	0	1.5	0.0885	1	1	1
11	0.221199216928595	0.11	0.117503097415405	0	1.5	0	0.0901	0	0
11	0.221199216928595	0.11	0.117503097415405	0	1.5	0.0901	1	1	1
11	0.221199216928595	0.12	0.117503097415405	0	1.5	0	0.0918	0	0
11	0.221199216928595	0.12	0.117503097415405	0	1.5	0.0918	1	1	1
11	0.221199216928595	0.13	0.117503097415405	0	1.5	0	0.0935	0	0
11	0.221199216928595	0.13	0.117503097415405	0	1.5	0.0935	1	1	1
11	0.221199216928595	0.14	0.117503097415405	0	1.5	0	0.0953	0	0
11	0.221199216928595	0.14	0.117503097415405	0	1.5	0.0953	1	1	1
11	0.221199216928595	0.15	0.117503097415405	0	1.5	0	0.0971	0	0
11	0.221199216928595	0.15	0.117503097415405	0	1.5	0.0971	1	1	1
11	0.221199216928595	0.16	0.117503097415405	0	1.5	0	0.099	0	0
11	0.221199216928595	0.16	0.117503097415405	0	1.5	0.099	1	1	1
11	0.221199216928595	0.17	0.117503097415405	0	1.5	0	0.1009	0	0
11	0.221199216928595	0.17	0.117503097415405	0	1.5	0.1009	1	1	1
11	0.221199216928595	0.18	0.117503097415405	0	1.5	0	0.1029	0	0
11	0.221199216928595	0.18	0.117503097415405	0	1.5	0.1029	1	1	1
11	0.221199216928595	0.19	0.117503097415405	0	1.5	0	0.105	0	0
11	0.221199216928595	0.19	0.117503097415405	0	1.5	0.105	1	1	1
11	0.221199216928595	0.2	0.117503097415405	0	1.5	0	0.1072	0	0
11	0.221199216928595	0.2	0.117503097415405	0	1.5	0.1072	1	1	1
11	0.221199216928595	0.21	0.117503097415405	0	1.5	0	0.1094	0	0
11	0.221199216928595	0.21	0.117503097415405	0	1.5	0.1094	1	1	1
11	0.221199216928595	0.22	0.117503097415405	0	1.5	0	0.1117	0	0
11	0.221199216928595	0.22	0.117503097415405	0	1.5	0.1117	1	1	1
11	0.221199216928595	0.23	0.117503097415405	0	1.5	0	0.1141	0	0
11	0.221199216928595	0.23	0.117503097415405	0	1.5	0.1141	1	1	1
11	0.221199216928595	0.24	0.117503097415405	0	1.5	0	0.1166	0	0
11	0.221199216928595	0.24	0.117503097415405	0	1.5	0.1166	1	1	1
11	0.221199216928595	0.25	0.117503097415405	0	1.5	0	0.1192	0	0
11	0.221199216928595	0.25	0.117503097415405	0	1.5	0.1192	1	1	1
11	0.221199216928595	0.26	0.117503097415405	0	1.5	0	0.1219	0	0
11	0.221199216928595	0.26	0.117503097415405	0	1.5	0.1219	1	1	1
11	0.221199216928595	0.27	0.117503097415405	0	1.5	0	0.1246	0	0
11	0.221199216928595	0.27	0.117503097415405	0	1.5	0.1246	1	1	1
11	0.221199216928595	0.28	0.117503097415405	0	1.5	0	0.1275	0	0
11	0.221199216928595	0.28	0.117503097415405	0	1.5	0.1275	1	1	1
11	0.221199216928595	0.29	0.117503097415405	0	1.5	0	0.1305	0	0
11	0.221199216928595	0.29	0.117503097415405	0	1.5	0.1305	1	1	1
11	0.221199216928595	0.3	0.117503097415405	0	1.5	0	0.1336	0	0
11	0.221199216928595	0.3	0.117503097415405	0	1.5	0.1336	1	1	1
11	0.221199216928595	0.31	0.117503097415405	0	1.5	0	0.1369	0	0
11	0.221199216928595	0.31	0.117503097415405	0	1.5	0.1369	1	1	1
11	0.221199216928595	0.32	0.117503097415405	0	1.5	0	0.1403	0	0
11	0.221199216928595	0.32	0.117503097415405	0	1.5	0.1403	1	1	1
11	0.221199216928595	0.33	0.117503097415405	0	1.5	0	0.1438	0	0
11	0.221199216928595	0.33	0.117503097415405	0	1.5	0.1438	1	1	1
11	0.221199216928595	0.34	0.117503097415405	0	1.5	0	0.1475	0	0
11	0.221199216928595	0.34	0.117503097415405	0	1.5	0.1475	1	1	1
11	0.221199216928595	0.35	0.117503097415405	0	1.5	0	0.1513	0	0
11	0.221199216928595	0.35	0.117503097415405	0	1.5	0.1513	1	1	1
11	0.221199216928595	0.36	0.117503097415405	0	1.5	0	0.1553	0	0
11	0.221199216928595	0.36	0.117503097415405	0	1.5	0.1553	1	1	1
11	0.221199216928595	0.37	0.117503097415405	0	1.5	0	0.1595	0	0
11	0.221199216928595	0.37	0.117503097415405	0	1.5	0.1595	1	1	1
11	0.221199216928595	0.38	0.117503097415405	0	1.5	0	0.1639	0	0
11	0.221199216928595	0.38	0.117503097415405	0	1.5	0.1639	1	1	1
11	0.221199216928595	0.39	0.117503097415405	0	1.5	0	0.1685	0	0
11	0.221199216928595	0.39	0.117503097415405	0	1.5	0.1685	1	1	1
11	0.221199216928595	0.4	0.117503097415405	0	1.5	0	0.1734	0	0
11	0.221199216928595	0.4	0.117503097415405	0	1.5	0.1734	1	1	1
11	0.221199216928595	0.41	0.117503097415405	0	1.5	0	0.1784	0	0
11	0.221199216928595	0.41	0.117503097415405	0	1.5	0.1784	1	1	1
11	0.221199216928595	0.42	0.117503097415405	0	1.5	0	0.1838	0	0
11	0.221199216928595	0.42	0.117503097415405	0	1.5	0.1838	1	1	1
11	0.221199216928595	0.43	0.117503097415405	0	1.5	0	0.1894	0	0
11	0.221199216928595	0.43	0.117503097415405	0	1.5	0.1894	1	1	1
11	0.221199216928595	0.44	0.117503097415405	0	1.5	0	0.1953	0	0
11	0.221199216928595	0.44	0.117503097415405	0	1.5	0.1953	1	1	1
11	0.221199216928595	0.45	0.117503097415405	0	1.5	0	0.2015	0	0
11	0.221199216928595	0.45	0.117503097415405	0	1.5	0.2015	1	1	1
11	0.221199216928595	0.46	0.117503097415405	0	1.5	0	0.208	0	0
11	0.221199216928595	0.46	0.117503097415405	0	1.5	0.208	1	1	1
11	0.221199216928595	0.47	0.117503097415405	0	1.5	0	0.215	0	0
11	0.221199216928595	0.47	0.117503097415405	0	1.5	0.215	1	1	1
11	0.221199216928595	0.48	0.117503097415405	0	1.5	0	0.2223	0	0
11	0.221199216928595	0.48	0.117503097415405	0	1.5	0.2223	1	1	1
11	0.221199216928595	0.49	0.117503097415405	0	1.5	0	0.2301	0	0
11	0.221199216928595	0.49	0.117503097415405	0	1.5	0.2301	1	1	1
11	0.221199216928595	0.5	0.117503097415405	0	1.5	0	0.2384	0	0
11	0.221199216928595	0.5	0.117503097415405	0	1.5	0.2384	1	1	1
11	0.221199216928595	0.51	0.117503097415405	0	1.5	0	0.2471	0	0
11	0.221199216928595	0.51	0.117503097415405	0	1.5	0.2471	1	1	1
11	0.221199216928595	0.52	0.117503097415405	0	1.5	0	0.2565	0	0
11	0.221199216928595	0.52	0.117503097415405	0	1.5	0.2565	1	1	1
11	0.221199216928595	0.53	0.117503097415405	0	1.5	0	0.2665	0	0
11	0.221199216928595	0.53	0.117503097415405	0	1.5	0.2665	1	1	1
11	0.221199216928595	0.54	0.117503097415405	0	1.5	0	0.2772	0	0
11	0.221199216928595	0.54	0.117503097415405	0	1.5	0.2772	1	1	1
11	0.221199216928595	0.55	0.117503097415405	0	1.5	0	0.2886	0	0
11	0.221199216928595	0.55	0.117503097415405	0	1.5	0.2886	1	1	1
11	0.221199216928595	0.56	0.117503097415405	0	1.5	0	0.3009	0	0
11	0.221199216928595	0.56	0.117503097415405	0	1.5	0.3009	1	1	1
11	0.221199216928595	0.57	0.117503097415405	0	1.5	0	0.3141	0	0
11	0.221199216928595	0.57	0.117503097415405	0	1.5	0.3141	1	1	1
11	0.221199216928595	0.58	0.117503097415405	0	1.5	0	0.3284	0	0
11	0.221199216928595	0.58	0.117503097415405	0	1.5	0.3284	1	1	1
11	0.221199216928595	0.59	0.117503097415405	0	1.5	0	0.3438	0	0
11	0.221199216928595	0.59	0.117503097415405	0	1.5	0.3438	1	1	1
11	0.221199216928595	0.6	0.117503097415405	0	1.5	0	0.3606	0	0
11	0.221199216928595	0.6	0.117503097415405	0	1.5	0.3606	1	1	1
11	0.221199216928595	0.61	0.117503097415405	0	1.5	0	0.3788	0	0
11	0.221199216928595	0.61	0.117503097415405	0	1.5	0.3788	1	1	1
11	0.221199216928595	0.62	0.117503097415405	0	1.5	0	0.3988	0	0
11	0.221199216928595	0.62	0.117503097415405	0	1.5	0.3988	1	1	1
11	0.221199216928595	0.63	0.117503097415405	0	1.5	0	0.4207	0	0
11	0.221199216928595	0.63	0.117503097415405	0	1.5	0.4207	1	1	1
11	0.221199216928595	0.64	0.117503097415405	0	1.5	0	0.4449	0	0
11	0.221199216928595	0.64	0.117503097415405	0	1.5	0.4449	1	1	1
11	0.221199216928595	0.65	0.117503097415405	0	1.5	0	0.4717	0	0
11	0.221199216928595	0.65	0.117503097415405	0	1.5	0.4717	1	1	1
11	0.221199216928595	0.66	0.117503097415405	0	1.5	0	0.5016	0	0
11	0.221199216928595	0.66	0.117503097415405	0	1.5	0.5016	1	1	1
11	0.221199216928595	0.67	0.117503097415405	0	1.5	0	0.5351	0	0
11	0.221199216928595	0.67	0.117503097415405	0	1.5	0.5351	1	1	1
11	0.221199216928595	0.68	0.117503097415405	0	1.5	0	0.5731	0	0
11	0.221199216928595	0.68	0.117503097415405	0	1.5	0.5731	1	1	1
11	0.221199216928595	0.69	0.117503097415405	0	1.5	0	0.6164	0	0
11	0.221199216928595	0.69	0.117503097415405	0	1.5	0.6164	1	1	1
11	0.221199216928595	0.7	0.117503097415405	0	1.5	0	0.6665	0	0
11	0.221199216928595	0.7	0.117503097415405	0	1.5	0.6665	1	1	1
11	0.221199216928595	0.71	0.117503097415405	0	1.5	0	0.725	0	0
11	0.221199216928595	0.71	0.117503097415405	0	1.5	0.725	1	1	1
11	0.221199216928595	0.72	0.117503097415405	0	1.5	0	0.7947	0	0
11	0.221199216928595	0.72	0.117503097415405	0	1.5	0.7947	1	1	1
11	0.221199216928595	0.73	0.117503097415405	0	1.5	0	0.8796	0	0
11	0.221199216928595	0.73	0.117503097415405	0	1.5	0.8796	1	1	1
11	0.221199216928595	0.74	0.117503097415405	0	1.5	0	0.9861	0	0
11	0.221199216928595	0.74	0.117503097415405	0	1.5	0.9861	1	1	1
11	0.221199216928595	0.75	0.117503097415405	0	1.5	0	1	0	0
11	0.221199216928595	0.76	0.117503097415405	0	1.5	0	1	0	0
11	0.221199216928595	0.77	0.117503097415405	0	1.5	0	1	0	0
11	0.221199216928595	0.78	0.117503097415405	0	1.5	0	1	0	0
11	0.221199216928595	0.79	0.117503097415405	0	1.5	0	1	0	0
11	0.221199216928595	0.8	0.117503097415405	0	1.5	0	1	0	0
11	0.221199216928595	0.81	0.117503097415405	0	1.5	0	1	0	0
11	0.221199216928595	0.82	0.117503097415405	0	1.5	0	1	0	0
11	0.221199216928595	0.83	0.117503097415405	0	1.5	0	1	0	0
11	0.221199216928595	0.84	0.117503097415405	0	1.5	0	1	0	0
11	0.221199216928595	0.85	0.117503097415405	0	1.5	0	1	0	0
11	0.221199216928595	0.86	0.117503097415405	0	1.5	0	1	0	0
11	0.221199216928595	0.87	0.117503097415405	0	1.5	0	1	0	0
11	0.221199216928595	0.88	0.117503097415405	0	1.5	0	1	0	0
11	0.221199216928595	0.89	0.117503097415405	0	1.5	0	1	0	0
11	0.221199216928595	0.9	0.117503097415405	0	1.5	0	1	0	0
11	0.221199216928595	0.91	0.117503097415405	0	1.5	0	1	0	0
11	0.221199216928595	0.92	0.117503097415405	0	1.5	0	1	0	0
11	0.221199216928595	0.93	0.117503097415405	0	1.5	0	1	0	0
11	0.221199216928595	0.94	0.117503097415405	0	1.5	0	1	0	0
11	0.221199216928595	0.95	0.117503097415405	0	1.5	0	1	0	0
11	0.221199216928595	0.96	0.117503097415405	0	1.5	0	1	0	0
11	0.221199216928595	0.97	0.117503097415405	0	1.5	0	1	0	0
11	0.221199216928595	0.98	0.117503097415405	0	1.5	0	1	0	0
11	0.221199216928595	0.99	0.117503097415405	0	1.5	0	1	0	0
11	0.221199216928595	1	0.117503097415405	0	1.5	0	1	0	0
12	0.221199216928595	0.01	0.117503097415405	0	1.5	0	0.0717	0	0
12	0.221199216928595	0.01	0.117503097415405	0	1.5	0.0717	1	1	1
12	0.221199216928595	0.02	0.117503097415405	0	1.5	0	0.0728	0	0
12	0.221199216928595	0.02	0.117503097415405	0	1.5	0.0728	1	1	1
12	0.221199216928595	0.03	0.117503097415405	0	1.5	0	0.0741	0	0
12	0.221199216928595	0.03	0.117503097415405	0	1.5	0.0741	1	1	1
12	0.221199216928595	0.04	0.117503097415405	0	1.5	0	0.0753	0	0
12	0.221199216928595	0.04	0.117503097415405	0	1.5	0.0753	1	1	1
12	0.221199216928595	0.05	0.117503097415405	0	1.5	0	0.0766	0	0
12	0.221199216928595	0.05	0.117503097415405	0	1.5	0.0766	1	1	1
12	0.221199216928595	0.06	0.117503097415405	0	1.5	0	0.078	0	0
12	0.221199216928595	0.06	0.117503097415405	0	1.5	0.078	1	1	1
12	0.221199216928595	0.07	0.117503097415405	0	1.5	0	0.0793	0	0
12	0.221199216928595	0.07	0.117503097415405	0	1.5	0.0793	1	1	1
12	0.221199216928595	0.08	0.117503097415405	0	1.5	0	0.0807	0	0
12	0.221199216928595	0.08	0.117503097415405	0	1.5	0.0807	1	1	1
12	0.221199216928595	0.09	0.117503097415405	0	1.5	0	0.0822	0	0
12	0.221199216928595	0.09	0.117503097415405	0	1.5	0.0822	1	1	1
12	0.221199216928595	0.1	0.117503097415405	0	1.5	0	0.0837	0	0
12	0.221199216928595	0.1	0.117503097415405	0	1.5	0.0837	1	1	1
12	0.221199216928595	0.11	0.117503097415405	0	1.5	0	0.0852	0	0
12	0.221199216928595	0.11	0.117503097415405	0	1.5	0.0852	1	1	1
12	0.221199216928595	0.12	0.117503097415405	0	1.5	0	0.0868	0	0
12	0.221199216928595	0.12	0.117503097415405	0	1.5	0.0868	1	1	1
12	0.221199216928595	0.13	0.117503097415405	0	1.5	0	0.0885	0	0
12	0.221199216928595	0.13	0.117503097415405	0	1.5	0.0885	1	1	1
12	0.221199216928595	0.14	0.117503097415405	0	1.5	0	0.0902	0	0
12	0.221199216928595	0.14	0.117503097415405	0	1.5	0.0902	1	1	1
12	0.221199216928595	0.15	0.117503097415405	0	1.5	0	0.0919	0	0
12	0.221199216928595	0.15	0.117503097415405	0	1.5	0.0919	1	1	1
12	0.221199216928595	0.16	0.117503097415405	0	1.5	0	0.0937	0	0
12	0.221199216928595	0.16	0.117503097415405	0	1.5	0.0937	1	1	1
12	0.221199216928595	0.17	0.117503097415405	0	1.5	0	0.0956	0	0
12	0.221199216928595	0.17	0.117503097415405	0	1.5	0.0956	1	1	1
12	0.221199216928595	0.18	0.117503097415405	0	1.5	0	0.0976	0	0
12	0.221199216928595	0.18	0.117503097415405	0	1.5	0.0976	1	1	1
12	0.221199216928595	0.19	0.117503097415405	0	1.5	0	0.0996	0	0
12	0.221199216928595	0.19	0.117503097415405	0	1.5	0.0996	1	1	1
12	0.221199216928595	0.2	0.117503097415405	0	1.5	0	0.1016	0	0
12	0.221199216928595	0.2	0.117503097415405	0	1.5	0.1016	1	1	1
12	0.221199216928595	0.21	0.117503097415405	0	1.5	0	0.1038	0	0
12	0.221199216928595	0.21	0.117503097415405	0	1.5	0.1038	1	1	1
12	0.221199216928595	0.22	0.117503097415405	0	1.5	0	0.106	0	0
12	0.221199216928595	0.22	0.117503097415405	0	1.5	0.106	1	1	1
12	0.221199216928595	0.23	0.117503097415405	0	1.5	0	0.1083	0	0
12	0.221199216928595	0.23	0.117503097415405	0	1.5	0.1083	1	1	1
12	0.221199216928595	0.24	0.117503097415405	0	1.5	0	0.1107	0	0
12	0.221199216928595	0.24	0.117503097415405	0	1.5	0.1107	1	1	1
12	0.221199216928595	0.25	0.117503097415405	0	1.5	0	0.1132	0	0
12	0.221199216928595	0.25	0.117503097415405	0	1.5	0.1132	1	1	1
12	0.221199216928595	0.26	0.117503097415405	0	1.5	0	0.1158	0	0
12	0.221199216928595	0.26	0.117503097415405	0	1.5	0.1158	1	1	1
12	0.221199216928595	0.27	0.117503097415405	0	1.5	0	0.1185	0	0
12	0.221199216928595	0.27	0.117503097415405	0	1.5	0.1185	1	1	1
12	0.221199216928595	0.28	0.117503097415405	0	1.5	0	0.1213	0	0
12	0.221199216928595	0.28	0.117503097415405	0	1.5	0.1213	1	1	1
12	0.221199216928595	0.29	0.117503097415405	0	1.5	0	0.1242	0	0
12	0.221199216928595	0.29	0.117503097415405	0	1.5	0.1242	1	1	1
12	0.221199216928595	0.3	0.117503097415405	0	1.5	0	0.1272	0	0
12	0.221199216928595	0.3	0.117503097415405	0	1.5	0.1272	1	1	1
12	0.221199216928595	0.31	0.117503097415405	0	1.5	0	0.1303	0	0
12	0.221199216928595	0.31	0.117503097415405	0	1.5	0.1303	1	1	1
12	0.221199216928595	0.32	0.117503097415405	0	1.5	0	0.1336	0	0
12	0.221199216928595	0.32	0.117503097415405	0	1.5	0.1336	1	1	1
12	0.221199216928595	0.33	0.117503097415405	0	1.5	0	0.137	0	0
12	0.221199216928595	0.33	0.117503097415405	0	1.5	0.137	1	1	1
12	0.221199216928595	0.34	0.117503097415405	0	1.5	0	0.1406	0	0
12	0.221199216928595	0.34	0.117503097415405	0	1.5	0.1406	1	1	1
12	0.221199216928595	0.35	0.117503097415405	0	1.5	0	0.1444	0	0
12	0.221199216928595	0.35	0.117503097415405	0	1.5	0.1444	1	1	1
12	0.221199216928595	0.36	0.117503097415405	0	1.5	0	0.1483	0	0
12	0.221199216928595	0.36	0.117503097415405	0	1.5	0.1483	1	1	1
12	0.221199216928595	0.37	0.117503097415405	0	1.5	0	0.1524	0	0
12	0.221199216928595	0.37	0.117503097415405	0	1.5	0.1524	1	1	1
12	0.221199216928595	0.38	0.117503097415405	0	1.5	0	0.1566	0	0
12	0.221199216928595	0.38	0.117503097415405	0	1.5	0.1566	1	1	1
12	0.221199216928595	0.39	0.117503097415405	0	1.5	0	0.1611	0	0
12	0.221199216928595	0.39	0.117503097415405	0	1.5	0.1611	1	1	1
12	0.221199216928595	0.4	0.117503097415405	0	1.5	0	0.1659	0	0
12	0.221199216928595	0.4	0.117503097415405	0	1.5	0.1659	1	1	1
12	0.221199216928595	0.41	0.117503097415405	0	1.5	0	0.1708	0	0
12	0.221199216928595	0.41	0.117503097415405	0	1.5	0.1708	1	1	1
12	0.221199216928595	0.42	0.117503097415405	0	1.5	0	0.1761	0	0
12	0.221199216928595	0.42	0.117503097415405	0	1.5	0.1761	1	1	1
12	0.221199216928595	0.43	0.117503097415405	0	1.5	0	0.1816	0	0
12	0.221199216928595	0.43	0.117503097415405	0	1.5	0.1816	1	1	1
12	0.221199216928595	0.44	0.117503097415405	0	1.5	0	0.1874	0	0
12	0.221199216928595	0.44	0.117503097415405	0	1.5	0.1874	1	1	1
12	0.221199216928595	0.45	0.117503097415405	0	1.5	0	0.1935	0	0
12	0.221199216928595	0.45	0.117503097415405	0	1.5	0.1935	1	1	1
12	0.221199216928595	0.46	0.117503097415405	0	1.5	0	0.2	0	0
12	0.221199216928595	0.46	0.117503097415405	0	1.5	0.2	1	1	1
12	0.221199216928595	0.47	0.117503097415405	0	1.5	0	0.2069	0	0
12	0.221199216928595	0.47	0.117503097415405	0	1.5	0.2069	1	1	1
12	0.221199216928595	0.48	0.117503097415405	0	1.5	0	0.2141	0	0
12	0.221199216928595	0.48	0.117503097415405	0	1.5	0.2141	1	1	1
12	0.221199216928595	0.49	0.117503097415405	0	1.5	0	0.2219	0	0
12	0.221199216928595	0.49	0.117503097415405	0	1.5	0.2219	1	1	1
12	0.221199216928595	0.5	0.117503097415405	0	1.5	0	0.2301	0	0
12	0.221199216928595	0.5	0.117503097415405	0	1.5	0.2301	1	1	1
12	0.221199216928595	0.51	0.117503097415405	0	1.5	0	0.2389	0	0
12	0.221199216928595	0.51	0.117503097415405	0	1.5	0.2389	1	1	1
12	0.221199216928595	0.52	0.117503097415405	0	1.5	0	0.2483	0	0
12	0.221199216928595	0.52	0.117503097415405	0	1.5	0.2483	1	1	1
12	0.221199216928595	0.53	0.117503097415405	0	1.5	0	0.2583	0	0
12	0.221199216928595	0.53	0.117503097415405	0	1.5	0.2583	1	1	1
12	0.221199216928595	0.54	0.117503097415405	0	1.5	0	0.269	0	0
12	0.221199216928595	0.54	0.117503097415405	0	1.5	0.269	1	1	1
12	0.221199216928595	0.55	0.117503097415405	0	1.5	0	0.2806	0	0
12	0.221199216928595	0.55	0.117503097415405	0	1.5	0.2806	1	1	1
12	0.221199216928595	0.56	0.117503097415405	0	1.5	0	0.2931	0	0
12	0.221199216928595	0.56	0.117503097415405	0	1.5	0.2931	1	1	1
12	0.221199216928595	0.57	0.117503097415405	0	1.5	0	0.3066	0	0
12	0.221199216928595	0.57	0.117503097415405	0	1.5	0.3066	1	1	1
12	0.221199216928595	0.58	0.117503097415405	0	1.5	0	0.3212	0	0
12	0.221199216928595	0.58	0.117503097415405	0	1.5	0.3212	1	1	1
12	0.221199216928595	0.59	0.117503097415405	0	1.5	0	0.3371	0	0
12	0.221199216928595	0.59	0.117503097415405	0	1.5	0.3371	1	1	1
12	0.221199216928595	0.6	0.117503097415405	0	1.5	0	0.3545	0	0
12	0.221199216928595	0.6	0.117503097415405	0	1.5	0.3545	1	1	1
12	0.221199216928595	0.61	0.117503097415405	0	1.5	0	0.3735	0	0
12	0.221199216928595	0.61	0.117503097415405	0	1.5	0.3735	1	1	1
12	0.221199216928595	0.62	0.117503097415405	0	1.5	0	0.3945	0	0
12	0.221199216928595	0.62	0.117503097415405	0	1.5	0.3945	1	1	1
12	0.221199216928595	0.63	0.117503097415405	0	1.5	0	0.4177	0	0
12	0.221199216928595	0.63	0.117503097415405	0	1.5	0.4177	1	1	1
12	0.221199216928595	0.64	0.117503097415405	0	1.5	0	0.4436	0	0
12	0.221199216928595	0.64	0.117503097415405	0	1.5	0.4436	1	1	1
12	0.221199216928595	0.65	0.117503097415405	0	1.5	0	0.4726	0	0
12	0.221199216928595	0.65	0.117503097415405	0	1.5	0.4726	1	1	1
12	0.221199216928595	0.66	0.117503097415405	0	1.5	0	0.5053	0	0
12	0.221199216928595	0.66	0.117503097415405	0	1.5	0.5053	1	1	1
12	0.221199216928595	0.67	0.117503097415405	0	1.5	0	0.5427	0	0
12	0.221199216928595	0.67	0.117503097415405	0	1.5	0.5427	1	1	1
12	0.221199216928595	0.68	0.117503097415405	0	1.5	0	0.5859	0	0
12	0.221199216928595	0.68	0.117503097415405	0	1.5	0.5859	1	1	1
12	0.221199216928595	0.69	0.117503097415405	0	1.5	0	0.6363	0	0
12	0.221199216928595	0.69	0.117503097415405	0	1.5	0.6363	1	1	1
12	0.221199216928595	0.7	0.117503097415405	0	1.5	0	0.6965	0	0
12	0.221199216928595	0.7	0.117503097415405	0	1.5	0.6965	1	1	1
12	0.221199216928595	0.71	0.117503097415405	0	1.5	0	0.7699	0	0
12	0.221199216928595	0.71	0.117503097415405	0	1.5	0.7699	1	1	1
12	0.221199216928595	0.72	0.117503097415405	0	1.5	0	0.8625	0	0
12	0.221199216928595	0.72	0.117503097415405	0	1.5	0.8625	1	1	1
[truncated: 50,549 more rows]
