# Supplementary material for: Planning horizon affects prophylactic decision-making and epidemic dynamics
Source: PeerJ. 2016 Nov 8;4:e2678. doi: 10.7717/peerj.2678 (PMC5103819; doi:10.7717/peerj.2678)
Supplement: Supplemental Information 1 [file peerj-04-2678-s001.zip › spir-paper-si/data/disease2/disease2-0.97.csv]

h	bs	rho	g	l	k	pI	i	iState	n
1	0.221199216928595	0.01	0.117503097415405	0	1	0	0.6396	0	0
1	0.221199216928595	0.01	0.117503097415405	0	1	0.6396	1	1	1
1	0.221199216928595	0.02	0.117503097415405	0	1	0	0.6452	0	0
1	0.221199216928595	0.02	0.117503097415405	0	1	0.6452	1	1	1
1	0.221199216928595	0.03	0.117503097415405	0	1	0	0.6508	0	0
1	0.221199216928595	0.03	0.117503097415405	0	1	0.6508	1	1	1
1	0.221199216928595	0.04	0.117503097415405	0	1	0	0.6566	0	0
1	0.221199216928595	0.04	0.117503097415405	0	1	0.6566	1	1	1
1	0.221199216928595	0.05	0.117503097415405	0	1	0	0.6625	0	0
1	0.221199216928595	0.05	0.117503097415405	0	1	0.6625	1	1	1
1	0.221199216928595	0.06	0.117503097415405	0	1	0	0.6685	0	0
1	0.221199216928595	0.06	0.117503097415405	0	1	0.6685	1	1	1
1	0.221199216928595	0.07	0.117503097415405	0	1	0	0.6747	0	0
1	0.221199216928595	0.07	0.117503097415405	0	1	0.6747	1	1	1
1	0.221199216928595	0.08	0.117503097415405	0	1	0	0.6809	0	0
1	0.221199216928595	0.08	0.117503097415405	0	1	0.6809	1	1	1
1	0.221199216928595	0.09	0.117503097415405	0	1	0	0.6872	0	0
1	0.221199216928595	0.09	0.117503097415405	0	1	0.6872	1	1	1
1	0.221199216928595	0.1	0.117503097415405	0	1	0	0.6937	0	0
1	0.221199216928595	0.1	0.117503097415405	0	1	0.6937	1	1	1
1	0.221199216928595	0.11	0.117503097415405	0	1	0	0.7003	0	0
1	0.221199216928595	0.11	0.117503097415405	0	1	0.7003	1	1	1
1	0.221199216928595	0.12	0.117503097415405	0	1	0	0.707	0	0
1	0.221199216928595	0.12	0.117503097415405	0	1	0.707	1	1	1
1	0.221199216928595	0.13	0.117503097415405	0	1	0	0.7138	0	0
1	0.221199216928595	0.13	0.117503097415405	0	1	0.7138	1	1	1
1	0.221199216928595	0.14	0.117503097415405	0	1	0	0.7208	0	0
1	0.221199216928595	0.14	0.117503097415405	0	1	0.7208	1	1	1
1	0.221199216928595	0.15	0.117503097415405	0	1	0	0.7279	0	0
1	0.221199216928595	0.15	0.117503097415405	0	1	0.7279	1	1	1
1	0.221199216928595	0.16	0.117503097415405	0	1	0	0.7352	0	0
1	0.221199216928595	0.16	0.117503097415405	0	1	0.7352	1	1	1
1	0.221199216928595	0.17	0.117503097415405	0	1	0	0.7426	0	0
1	0.221199216928595	0.17	0.117503097415405	0	1	0.7426	1	1	1
1	0.221199216928595	0.18	0.117503097415405	0	1	0	0.7501	0	0
1	0.221199216928595	0.18	0.117503097415405	0	1	0.7501	1	1	1
1	0.221199216928595	0.19	0.117503097415405	0	1	0	0.7579	0	0
1	0.221199216928595	0.19	0.117503097415405	0	1	0.7579	1	1	1
1	0.221199216928595	0.2	0.117503097415405	0	1	0	0.7657	0	0
1	0.221199216928595	0.2	0.117503097415405	0	1	0.7657	1	1	1
1	0.221199216928595	0.21	0.117503097415405	0	1	0	0.7738	0	0
1	0.221199216928595	0.21	0.117503097415405	0	1	0.7738	1	1	1
1	0.221199216928595	0.22	0.117503097415405	0	1	0	0.782	0	0
1	0.221199216928595	0.22	0.117503097415405	0	1	0.782	1	1	1
1	0.221199216928595	0.23	0.117503097415405	0	1	0	0.7903	0	0
1	0.221199216928595	0.23	0.117503097415405	0	1	0.7903	1	1	1
1	0.221199216928595	0.24	0.117503097415405	0	1	0	0.7989	0	0
1	0.221199216928595	0.24	0.117503097415405	0	1	0.7989	1	1	1
1	0.221199216928595	0.25	0.117503097415405	0	1	0	0.8076	0	0
1	0.221199216928595	0.25	0.117503097415405	0	1	0.8076	1	1	1
1	0.221199216928595	0.26	0.117503097415405	0	1	0	0.8166	0	0
1	0.221199216928595	0.26	0.117503097415405	0	1	0.8166	1	1	1
1	0.221199216928595	0.27	0.117503097415405	0	1	0	0.8257	0	0
1	0.221199216928595	0.27	0.117503097415405	0	1	0.8257	1	1	1
1	0.221199216928595	0.28	0.117503097415405	0	1	0	0.8351	0	0
1	0.221199216928595	0.28	0.117503097415405	0	1	0.8351	1	1	1
1	0.221199216928595	0.29	0.117503097415405	0	1	0	0.8446	0	0
1	0.221199216928595	0.29	0.117503097415405	0	1	0.8446	1	1	1
1	0.221199216928595	0.3	0.117503097415405	0	1	0	0.8544	0	0
1	0.221199216928595	0.3	0.117503097415405	0	1	0.8544	1	1	1
1	0.221199216928595	0.31	0.117503097415405	0	1	0	0.8644	0	0
1	0.221199216928595	0.31	0.117503097415405	0	1	0.8644	1	1	1
1	0.221199216928595	0.32	0.117503097415405	0	1	0	0.8747	0	0
1	0.221199216928595	0.32	0.117503097415405	0	1	0.8747	1	1	1
1	0.221199216928595	0.33	0.117503097415405	0	1	0	0.8852	0	0
1	0.221199216928595	0.33	0.117503097415405	0	1	0.8852	1	1	1
1	0.221199216928595	0.34	0.117503097415405	0	1	0	0.8959	0	0
1	0.221199216928595	0.34	0.117503097415405	0	1	0.8959	1	1	1
1	0.221199216928595	0.35	0.117503097415405	0	1	0	0.907	0	0
1	0.221199216928595	0.35	0.117503097415405	0	1	0.907	1	1	1
1	0.221199216928595	0.36	0.117503097415405	0	1	0	0.9183	0	0
1	0.221199216928595	0.36	0.117503097415405	0	1	0.9183	1	1	1
1	0.221199216928595	0.37	0.117503097415405	0	1	0	0.9298	0	0
1	0.221199216928595	0.37	0.117503097415405	0	1	0.9298	1	1	1
1	0.221199216928595	0.38	0.117503097415405	0	1	0	0.9417	0	0
1	0.221199216928595	0.38	0.117503097415405	0	1	0.9417	1	1	1
1	0.221199216928595	0.39	0.117503097415405	0	1	0	0.9539	0	0
1	0.221199216928595	0.39	0.117503097415405	0	1	0.9539	1	1	1
1	0.221199216928595	0.4	0.117503097415405	0	1	0	0.9664	0	0
1	0.221199216928595	0.4	0.117503097415405	0	1	0.9664	1	1	1
1	0.221199216928595	0.41	0.117503097415405	0	1	0	0.9792	0	0
1	0.221199216928595	0.41	0.117503097415405	0	1	0.9792	1	1	1
1	0.221199216928595	0.42	0.117503097415405	0	1	0	0.9924	0	0
1	0.221199216928595	0.42	0.117503097415405	0	1	0.9924	1	1	1
1	0.221199216928595	0.43	0.117503097415405	0	1	0	1	0	0
1	0.221199216928595	0.44	0.117503097415405	0	1	0	1	0	0
1	0.221199216928595	0.45	0.117503097415405	0	1	0	1	0	0
1	0.221199216928595	0.46	0.117503097415405	0	1	0	1	0	0
1	0.221199216928595	0.47	0.117503097415405	0	1	0	1	0	0
1	0.221199216928595	0.48	0.117503097415405	0	1	0	1	0	0
1	0.221199216928595	0.49	0.117503097415405	0	1	0	1	0	0
1	0.221199216928595	0.5	0.117503097415405	0	1	0	1	0	0
1	0.221199216928595	0.51	0.117503097415405	0	1	0	1	0	0
1	0.221199216928595	0.52	0.117503097415405	0	1	0	1	0	0
1	0.221199216928595	0.53	0.117503097415405	0	1	0	1	0	0
1	0.221199216928595	0.54	0.117503097415405	0	1	0	1	0	0
1	0.221199216928595	0.55	0.117503097415405	0	1	0	1	0	0
1	0.221199216928595	0.56	0.117503097415405	0	1	0	1	0	0
1	0.221199216928595	0.57	0.117503097415405	0	1	0	1	0	0
1	0.221199216928595	0.58	0.117503097415405	0	1	0	1	0	0
1	0.221199216928595	0.59	0.117503097415405	0	1	0	1	0	0
1	0.221199216928595	0.6	0.117503097415405	0	1	0	1	0	0
1	0.221199216928595	0.61	0.117503097415405	0	1	0	1	0	0
1	0.221199216928595	0.62	0.117503097415405	0	1	0	1	0	0
1	0.221199216928595	0.63	0.117503097415405	0	1	0	1	0	0
1	0.221199216928595	0.64	0.117503097415405	0	1	0	1	0	0
1	0.221199216928595	0.65	0.117503097415405	0	1	0	1	0	0
1	0.221199216928595	0.66	0.117503097415405	0	1	0	1	0	0
1	0.221199216928595	0.67	0.117503097415405	0	1	0	1	0	0
1	0.221199216928595	0.68	0.117503097415405	0	1	0	1	0	0
1	0.221199216928595	0.69	0.117503097415405	0	1	0	1	0	0
1	0.221199216928595	0.7	0.117503097415405	0	1	0	1	0	0
1	0.221199216928595	0.71	0.117503097415405	0	1	0	1	0	0
1	0.221199216928595	0.72	0.117503097415405	0	1	0	1	0	0
1	0.221199216928595	0.73	0.117503097415405	0	1	0	1	0	0
1	0.221199216928595	0.74	0.117503097415405	0	1	0	1	0	0
1	0.221199216928595	0.75	0.117503097415405	0	1	0	1	0	0
1	0.221199216928595	0.76	0.117503097415405	0	1	0	1	0	0
1	0.221199216928595	0.77	0.117503097415405	0	1	0	1	0	0
1	0.221199216928595	0.78	0.117503097415405	0	1	0	1	0	0
1	0.221199216928595	0.79	0.117503097415405	0	1	0	1	0	0
1	0.221199216928595	0.8	0.117503097415405	0	1	0	1	0	0
1	0.221199216928595	0.81	0.117503097415405	0	1	0	1	0	0
1	0.221199216928595	0.82	0.117503097415405	0	1	0	1	0	0
1	0.221199216928595	0.83	0.117503097415405	0	1	0	1	0	0
1	0.221199216928595	0.84	0.117503097415405	0	1	0	1	0	0
1	0.221199216928595	0.85	0.117503097415405	0	1	0	1	0	0
1	0.221199216928595	0.86	0.117503097415405	0	1	0	1	0	0
1	0.221199216928595	0.87	0.117503097415405	0	1	0	1	0	0
1	0.221199216928595	0.88	0.117503097415405	0	1	0	1	0	0
1	0.221199216928595	0.89	0.117503097415405	0	1	0	1	0	0
1	0.221199216928595	0.9	0.117503097415405	0	1	0	1	0	0
1	0.221199216928595	0.91	0.117503097415405	0	1	0	1	0	0
1	0.221199216928595	0.92	0.117503097415405	0	1	0	1	0	0
1	0.221199216928595	0.93	0.117503097415405	0	1	0	1	0	0
1	0.221199216928595	0.94	0.117503097415405	0	1	0	1	0	0
1	0.221199216928595	0.95	0.117503097415405	0	1	0	1	0	0
1	0.221199216928595	0.96	0.117503097415405	0	1	0	1	0	0
1	0.221199216928595	0.97	0.117503097415405	0	1	0	1	0	0
1	0.221199216928595	0.98	0.117503097415405	0	1	0	1	0	0
1	0.221199216928595	0.99	0.117503097415405	0	1	0	1	0	0
1	0.221199216928595	1	0.117503097415405	0	1	0	1	0	0
2	0.221199216928595	0.01	0.117503097415405	0	1	0	0.4584	0	0
2	0.221199216928595	0.01	0.117503097415405	0	1	0.4584	1	1	1
2	0.221199216928595	0.02	0.117503097415405	0	1	0	0.4627	0	0
2	0.221199216928595	0.02	0.117503097415405	0	1	0.4627	1	1	1
2	0.221199216928595	0.03	0.117503097415405	0	1	0	0.4671	0	0
2	0.221199216928595	0.03	0.117503097415405	0	1	0.4671	1	1	1
2	0.221199216928595	0.04	0.117503097415405	0	1	0	0.4715	0	0
2	0.221199216928595	0.04	0.117503097415405	0	1	0.4715	1	1	1
2	0.221199216928595	0.05	0.117503097415405	0	1	0	0.4761	0	0
2	0.221199216928595	0.05	0.117503097415405	0	1	0.4761	1	1	1
2	0.221199216928595	0.06	0.117503097415405	0	1	0	0.4807	0	0
2	0.221199216928595	0.06	0.117503097415405	0	1	0.4807	1	1	1
2	0.221199216928595	0.07	0.117503097415405	0	1	0	0.4854	0	0
2	0.221199216928595	0.07	0.117503097415405	0	1	0.4854	1	1	1
2	0.221199216928595	0.08	0.117503097415405	0	1	0	0.4902	0	0
2	0.221199216928595	0.08	0.117503097415405	0	1	0.4902	1	1	1
2	0.221199216928595	0.09	0.117503097415405	0	1	0	0.4951	0	0
2	0.221199216928595	0.09	0.117503097415405	0	1	0.4951	1	1	1
2	0.221199216928595	0.1	0.117503097415405	0	1	0	0.5001	0	0
2	0.221199216928595	0.1	0.117503097415405	0	1	0.5001	1	1	1
2	0.221199216928595	0.11	0.117503097415405	0	1	0	0.5053	0	0
2	0.221199216928595	0.11	0.117503097415405	0	1	0.5053	1	1	1
2	0.221199216928595	0.12	0.117503097415405	0	1	0	0.5105	0	0
2	0.221199216928595	0.12	0.117503097415405	0	1	0.5105	1	1	1
2	0.221199216928595	0.13	0.117503097415405	0	1	0	0.5158	0	0
2	0.221199216928595	0.13	0.117503097415405	0	1	0.5158	1	1	1
2	0.221199216928595	0.14	0.117503097415405	0	1	0	0.5212	0	0
2	0.221199216928595	0.14	0.117503097415405	0	1	0.5212	1	1	1
2	0.221199216928595	0.15	0.117503097415405	0	1	0	0.5268	0	0
2	0.221199216928595	0.15	0.117503097415405	0	1	0.5268	1	1	1
2	0.221199216928595	0.16	0.117503097415405	0	1	0	0.5324	0	0
2	0.221199216928595	0.16	0.117503097415405	0	1	0.5324	1	1	1
2	0.221199216928595	0.17	0.117503097415405	0	1	0	0.5382	0	0
2	0.221199216928595	0.17	0.117503097415405	0	1	0.5382	1	1	1
2	0.221199216928595	0.18	0.117503097415405	0	1	0	0.5442	0	0
2	0.221199216928595	0.18	0.117503097415405	0	1	0.5442	1	1	1
2	0.221199216928595	0.19	0.117503097415405	0	1	0	0.5502	0	0
2	0.221199216928595	0.19	0.117503097415405	0	1	0.5502	1	1	1
2	0.221199216928595	0.2	0.117503097415405	0	1	0	0.5564	0	0
2	0.221199216928595	0.2	0.117503097415405	0	1	0.5564	1	1	1
2	0.221199216928595	0.21	0.117503097415405	0	1	0	0.5627	0	0
2	0.221199216928595	0.21	0.117503097415405	0	1	0.5627	1	1	1
2	0.221199216928595	0.22	0.117503097415405	0	1	0	0.5692	0	0
2	0.221199216928595	0.22	0.117503097415405	0	1	0.5692	1	1	1
2	0.221199216928595	0.23	0.117503097415405	0	1	0	0.5758	0	0
2	0.221199216928595	0.23	0.117503097415405	0	1	0.5758	1	1	1
2	0.221199216928595	0.24	0.117503097415405	0	1	0	0.5826	0	0
2	0.221199216928595	0.24	0.117503097415405	0	1	0.5826	1	1	1
2	0.221199216928595	0.25	0.117503097415405	0	1	0	0.5895	0	0
2	0.221199216928595	0.25	0.117503097415405	0	1	0.5895	1	1	1
2	0.221199216928595	0.26	0.117503097415405	0	1	0	0.5966	0	0
2	0.221199216928595	0.26	0.117503097415405	0	1	0.5966	1	1	1
2	0.221199216928595	0.27	0.117503097415405	0	1	0	0.6039	0	0
2	0.221199216928595	0.27	0.117503097415405	0	1	0.6039	1	1	1
2	0.221199216928595	0.28	0.117503097415405	0	1	0	0.6114	0	0
2	0.221199216928595	0.28	0.117503097415405	0	1	0.6114	1	1	1
2	0.221199216928595	0.29	0.117503097415405	0	1	0	0.619	0	0
2	0.221199216928595	0.29	0.117503097415405	0	1	0.619	1	1	1
2	0.221199216928595	0.3	0.117503097415405	0	1	0	0.6269	0	0
2	0.221199216928595	0.3	0.117503097415405	0	1	0.6269	1	1	1
2	0.221199216928595	0.31	0.117503097415405	0	1	0	0.6349	0	0
2	0.221199216928595	0.31	0.117503097415405	0	1	0.6349	1	1	1
2	0.221199216928595	0.32	0.117503097415405	0	1	0	0.6432	0	0
2	0.221199216928595	0.32	0.117503097415405	0	1	0.6432	1	1	1
2	0.221199216928595	0.33	0.117503097415405	0	1	0	0.6516	0	0
2	0.221199216928595	0.33	0.117503097415405	0	1	0.6516	1	1	1
2	0.221199216928595	0.34	0.117503097415405	0	1	0	0.6603	0	0
2	0.221199216928595	0.34	0.117503097415405	0	1	0.6603	1	1	1
2	0.221199216928595	0.35	0.117503097415405	0	1	0	0.6692	0	0
2	0.221199216928595	0.35	0.117503097415405	0	1	0.6692	1	1	1
2	0.221199216928595	0.36	0.117503097415405	0	1	0	0.6784	0	0
2	0.221199216928595	0.36	0.117503097415405	0	1	0.6784	1	1	1
2	0.221199216928595	0.37	0.117503097415405	0	1	0	0.6878	0	0
2	0.221199216928595	0.37	0.117503097415405	0	1	0.6878	1	1	1
2	0.221199216928595	0.38	0.117503097415405	0	1	0	0.6975	0	0
2	0.221199216928595	0.38	0.117503097415405	0	1	0.6975	1	1	1
2	0.221199216928595	0.39	0.117503097415405	0	1	0	0.7075	0	0
2	0.221199216928595	0.39	0.117503097415405	0	1	0.7075	1	1	1
2	0.221199216928595	0.4	0.117503097415405	0	1	0	0.7177	0	0
2	0.221199216928595	0.4	0.117503097415405	0	1	0.7177	1	1	1
2	0.221199216928595	0.41	0.117503097415405	0	1	0	0.7283	0	0
2	0.221199216928595	0.41	0.117503097415405	0	1	0.7283	1	1	1
2	0.221199216928595	0.42	0.117503097415405	0	1	0	0.7392	0	0
2	0.221199216928595	0.42	0.117503097415405	0	1	0.7392	1	1	1
2	0.221199216928595	0.43	0.117503097415405	0	1	0	0.7504	0	0
2	0.221199216928595	0.43	0.117503097415405	0	1	0.7504	1	1	1
2	0.221199216928595	0.44	0.117503097415405	0	1	0	0.7619	0	0
2	0.221199216928595	0.44	0.117503097415405	0	1	0.7619	1	1	1
2	0.221199216928595	0.45	0.117503097415405	0	1	0	0.7738	0	0
2	0.221199216928595	0.45	0.117503097415405	0	1	0.7738	1	1	1
2	0.221199216928595	0.46	0.117503097415405	0	1	0	0.7861	0	0
2	0.221199216928595	0.46	0.117503097415405	0	1	0.7861	1	1	1
2	0.221199216928595	0.47	0.117503097415405	0	1	0	0.7988	0	0
2	0.221199216928595	0.47	0.117503097415405	0	1	0.7988	1	1	1
2	0.221199216928595	0.48	0.117503097415405	0	1	0	0.8119	0	0
2	0.221199216928595	0.48	0.117503097415405	0	1	0.8119	1	1	1
2	0.221199216928595	0.49	0.117503097415405	0	1	0	0.8254	0	0
2	0.221199216928595	0.49	0.117503097415405	0	1	0.8254	1	1	1
2	0.221199216928595	0.5	0.117503097415405	0	1	0	0.8394	0	0
2	0.221199216928595	0.5	0.117503097415405	0	1	0.8394	1	1	1
2	0.221199216928595	0.51	0.117503097415405	0	1	0	0.8538	0	0
2	0.221199216928595	0.51	0.117503097415405	0	1	0.8538	1	1	1
2	0.221199216928595	0.52	0.117503097415405	0	1	0	0.8688	0	0
2	0.221199216928595	0.52	0.117503097415405	0	1	0.8688	1	1	1
2	0.221199216928595	0.53	0.117503097415405	0	1	0	0.8843	0	0
2	0.221199216928595	0.53	0.117503097415405	0	1	0.8843	1	1	1
2	0.221199216928595	0.54	0.117503097415405	0	1	0	0.9003	0	0
2	0.221199216928595	0.54	0.117503097415405	0	1	0.9003	1	1	1
2	0.221199216928595	0.55	0.117503097415405	0	1	0	0.917	0	0
2	0.221199216928595	0.55	0.117503097415405	0	1	0.917	1	1	1
2	0.221199216928595	0.56	0.117503097415405	0	1	0	0.9343	0	0
2	0.221199216928595	0.56	0.117503097415405	0	1	0.9343	1	1	1
2	0.221199216928595	0.57	0.117503097415405	0	1	0	0.9522	0	0
2	0.221199216928595	0.57	0.117503097415405	0	1	0.9522	1	1	1
2	0.221199216928595	0.58	0.117503097415405	0	1	0	0.9708	0	0
2	0.221199216928595	0.58	0.117503097415405	0	1	0.9708	1	1	1
2	0.221199216928595	0.59	0.117503097415405	0	1	0	0.9902	0	0
2	0.221199216928595	0.59	0.117503097415405	0	1	0.9902	1	1	1
2	0.221199216928595	0.6	0.117503097415405	0	1	0	1	0	0
2	0.221199216928595	0.61	0.117503097415405	0	1	0	1	0	0
2	0.221199216928595	0.62	0.117503097415405	0	1	0	1	0	0
2	0.221199216928595	0.63	0.117503097415405	0	1	0	1	0	0
2	0.221199216928595	0.64	0.117503097415405	0	1	0	1	0	0
2	0.221199216928595	0.65	0.117503097415405	0	1	0	1	0	0
2	0.221199216928595	0.66	0.117503097415405	0	1	0	1	0	0
2	0.221199216928595	0.67	0.117503097415405	0	1	0	1	0	0
2	0.221199216928595	0.68	0.117503097415405	0	1	0	1	0	0
2	0.221199216928595	0.69	0.117503097415405	0	1	0	1	0	0
2	0.221199216928595	0.7	0.117503097415405	0	1	0	1	0	0
2	0.221199216928595	0.71	0.117503097415405	0	1	0	1	0	0
2	0.221199216928595	0.72	0.117503097415405	0	1	0	1	0	0
2	0.221199216928595	0.73	0.117503097415405	0	1	0	1	0	0
2	0.221199216928595	0.74	0.117503097415405	0	1	0	1	0	0
2	0.221199216928595	0.75	0.117503097415405	0	1	0	1	0	0
2	0.221199216928595	0.76	0.117503097415405	0	1	0	1	0	0
2	0.221199216928595	0.77	0.117503097415405	0	1	0	1	0	0
2	0.221199216928595	0.78	0.117503097415405	0	1	0	1	0	0
2	0.221199216928595	0.79	0.117503097415405	0	1	0	1	0	0
2	0.221199216928595	0.8	0.117503097415405	0	1	0	1	0	0
2	0.221199216928595	0.81	0.117503097415405	0	1	0	1	0	0
2	0.221199216928595	0.82	0.117503097415405	0	1	0	1	0	0
2	0.221199216928595	0.83	0.117503097415405	0	1	0	1	0	0
2	0.221199216928595	0.84	0.117503097415405	0	1	0	1	0	0
2	0.221199216928595	0.85	0.117503097415405	0	1	0	1	0	0
2	0.221199216928595	0.86	0.117503097415405	0	1	0	1	0	0
2	0.221199216928595	0.87	0.117503097415405	0	1	0	1	0	0
2	0.221199216928595	0.88	0.117503097415405	0	1	0	1	0	0
2	0.221199216928595	0.89	0.117503097415405	0	1	0	1	0	0
2	0.221199216928595	0.9	0.117503097415405	0	1	0	1	0	0
2	0.221199216928595	0.91	0.117503097415405	0	1	0	1	0	0
2	0.221199216928595	0.92	0.117503097415405	0	1	0	1	0	0
2	0.221199216928595	0.93	0.117503097415405	0	1	0	1	0	0
2	0.221199216928595	0.94	0.117503097415405	0	1	0	1	0	0
2	0.221199216928595	0.95	0.117503097415405	0	1	0	1	0	0
2	0.221199216928595	0.96	0.117503097415405	0	1	0	1	0	0
2	0.221199216928595	0.97	0.117503097415405	0	1	0	1	0	0
2	0.221199216928595	0.98	0.117503097415405	0	1	0	1	0	0
2	0.221199216928595	0.99	0.117503097415405	0	1	0	1	0	0
2	0.221199216928595	1	0.117503097415405	0	1	0	1	0	0
3	0.221199216928595	0.01	0.117503097415405	0	1	0	0.3639	0	0
3	0.221199216928595	0.01	0.117503097415405	0	1	0.3639	1	1	1
3	0.221199216928595	0.02	0.117503097415405	0	1	0	0.3674	0	0
3	0.221199216928595	0.02	0.117503097415405	0	1	0.3674	1	1	1
3	0.221199216928595	0.03	0.117503097415405	0	1	0	0.371	0	0
3	0.221199216928595	0.03	0.117503097415405	0	1	0.371	1	1	1
3	0.221199216928595	0.04	0.117503097415405	0	1	0	0.3747	0	0
3	0.221199216928595	0.04	0.117503097415405	0	1	0.3747	1	1	1
3	0.221199216928595	0.05	0.117503097415405	0	1	0	0.3784	0	0
3	0.221199216928595	0.05	0.117503097415405	0	1	0.3784	1	1	1
3	0.221199216928595	0.06	0.117503097415405	0	1	0	0.3822	0	0
3	0.221199216928595	0.06	0.117503097415405	0	1	0.3822	1	1	1
3	0.221199216928595	0.07	0.117503097415405	0	1	0	0.3861	0	0
3	0.221199216928595	0.07	0.117503097415405	0	1	0.3861	1	1	1
3	0.221199216928595	0.08	0.117503097415405	0	1	0	0.3901	0	0
3	0.221199216928595	0.08	0.117503097415405	0	1	0.3901	1	1	1
3	0.221199216928595	0.09	0.117503097415405	0	1	0	0.3942	0	0
3	0.221199216928595	0.09	0.117503097415405	0	1	0.3942	1	1	1
3	0.221199216928595	0.1	0.117503097415405	0	1	0	0.3983	0	0
3	0.221199216928595	0.1	0.117503097415405	0	1	0.3983	1	1	1
3	0.221199216928595	0.11	0.117503097415405	0	1	0	0.4025	0	0
3	0.221199216928595	0.11	0.117503097415405	0	1	0.4025	1	1	1
3	0.221199216928595	0.12	0.117503097415405	0	1	0	0.4069	0	0
3	0.221199216928595	0.12	0.117503097415405	0	1	0.4069	1	1	1
3	0.221199216928595	0.13	0.117503097415405	0	1	0	0.4113	0	0
3	0.221199216928595	0.13	0.117503097415405	0	1	0.4113	1	1	1
3	0.221199216928595	0.14	0.117503097415405	0	1	0	0.4158	0	0
3	0.221199216928595	0.14	0.117503097415405	0	1	0.4158	1	1	1
3	0.221199216928595	0.15	0.117503097415405	0	1	0	0.4204	0	0
3	0.221199216928595	0.15	0.117503097415405	0	1	0.4204	1	1	1
3	0.221199216928595	0.16	0.117503097415405	0	1	0	0.4251	0	0
3	0.221199216928595	0.16	0.117503097415405	0	1	0.4251	1	1	1
3	0.221199216928595	0.17	0.117503097415405	0	1	0	0.43	0	0
3	0.221199216928595	0.17	0.117503097415405	0	1	0.43	1	1	1
3	0.221199216928595	0.18	0.117503097415405	0	1	0	0.4349	0	0
3	0.221199216928595	0.18	0.117503097415405	0	1	0.4349	1	1	1
3	0.221199216928595	0.19	0.117503097415405	0	1	0	0.4399	0	0
3	0.221199216928595	0.19	0.117503097415405	0	1	0.4399	1	1	1
3	0.221199216928595	0.2	0.117503097415405	0	1	0	0.4451	0	0
3	0.221199216928595	0.2	0.117503097415405	0	1	0.4451	1	1	1
3	0.221199216928595	0.21	0.117503097415405	0	1	0	0.4504	0	0
3	0.221199216928595	0.21	0.117503097415405	0	1	0.4504	1	1	1
3	0.221199216928595	0.22	0.117503097415405	0	1	0	0.4558	0	0
3	0.221199216928595	0.22	0.117503097415405	0	1	0.4558	1	1	1
3	0.221199216928595	0.23	0.117503097415405	0	1	0	0.4614	0	0
3	0.221199216928595	0.23	0.117503097415405	0	1	0.4614	1	1	1
3	0.221199216928595	0.24	0.117503097415405	0	1	0	0.4671	0	0
3	0.221199216928595	0.24	0.117503097415405	0	1	0.4671	1	1	1
3	0.221199216928595	0.25	0.117503097415405	0	1	0	0.4729	0	0
3	0.221199216928595	0.25	0.117503097415405	0	1	0.4729	1	1	1
3	0.221199216928595	0.26	0.117503097415405	0	1	0	0.4789	0	0
3	0.221199216928595	0.26	0.117503097415405	0	1	0.4789	1	1	1
3	0.221199216928595	0.27	0.117503097415405	0	1	0	0.485	0	0
3	0.221199216928595	0.27	0.117503097415405	0	1	0.485	1	1	1
3	0.221199216928595	0.28	0.117503097415405	0	1	0	0.4913	0	0
3	0.221199216928595	0.28	0.117503097415405	0	1	0.4913	1	1	1
3	0.221199216928595	0.29	0.117503097415405	0	1	0	0.4978	0	0
3	0.221199216928595	0.29	0.117503097415405	0	1	0.4978	1	1	1
3	0.221199216928595	0.3	0.117503097415405	0	1	0	0.5044	0	0
3	0.221199216928595	0.3	0.117503097415405	0	1	0.5044	1	1	1
3	0.221199216928595	0.31	0.117503097415405	0	1	0	0.5112	0	0
3	0.221199216928595	0.31	0.117503097415405	0	1	0.5112	1	1	1
3	0.221199216928595	0.32	0.117503097415405	0	1	0	0.5182	0	0
3	0.221199216928595	0.32	0.117503097415405	0	1	0.5182	1	1	1
3	0.221199216928595	0.33	0.117503097415405	0	1	0	0.5254	0	0
3	0.221199216928595	0.33	0.117503097415405	0	1	0.5254	1	1	1
3	0.221199216928595	0.34	0.117503097415405	0	1	0	0.5328	0	0
3	0.221199216928595	0.34	0.117503097415405	0	1	0.5328	1	1	1
3	0.221199216928595	0.35	0.117503097415405	0	1	0	0.5404	0	0
3	0.221199216928595	0.35	0.117503097415405	0	1	0.5404	1	1	1
3	0.221199216928595	0.36	0.117503097415405	0	1	0	0.5482	0	0
3	0.221199216928595	0.36	0.117503097415405	0	1	0.5482	1	1	1
3	0.221199216928595	0.37	0.117503097415405	0	1	0	0.5562	0	0
3	0.221199216928595	0.37	0.117503097415405	0	1	0.5562	1	1	1
3	0.221199216928595	0.38	0.117503097415405	0	1	0	0.5645	0	0
3	0.221199216928595	0.38	0.117503097415405	0	1	0.5645	1	1	1
3	0.221199216928595	0.39	0.117503097415405	0	1	0	0.5731	0	0
3	0.221199216928595	0.39	0.117503097415405	0	1	0.5731	1	1	1
3	0.221199216928595	0.4	0.117503097415405	0	1	0	0.5819	0	0
3	0.221199216928595	0.4	0.117503097415405	0	1	0.5819	1	1	1
3	0.221199216928595	0.41	0.117503097415405	0	1	0	0.5909	0	0
3	0.221199216928595	0.41	0.117503097415405	0	1	0.5909	1	1	1
3	0.221199216928595	0.42	0.117503097415405	0	1	0	0.6003	0	0
3	0.221199216928595	0.42	0.117503097415405	0	1	0.6003	1	1	1
3	0.221199216928595	0.43	0.117503097415405	0	1	0	0.6099	0	0
3	0.221199216928595	0.43	0.117503097415405	0	1	0.6099	1	1	1
3	0.221199216928595	0.44	0.117503097415405	0	1	0	0.6199	0	0
3	0.221199216928595	0.44	0.117503097415405	0	1	0.6199	1	1	1
3	0.221199216928595	0.45	0.117503097415405	0	1	0	0.6302	0	0
3	0.221199216928595	0.45	0.117503097415405	0	1	0.6302	1	1	1
3	0.221199216928595	0.46	0.117503097415405	0	1	0	0.6409	0	0
3	0.221199216928595	0.46	0.117503097415405	0	1	0.6409	1	1	1
3	0.221199216928595	0.47	0.117503097415405	0	1	0	0.6519	0	0
3	0.221199216928595	0.47	0.117503097415405	0	1	0.6519	1	1	1
3	0.221199216928595	0.48	0.117503097415405	0	1	0	0.6633	0	0
3	0.221199216928595	0.48	0.117503097415405	0	1	0.6633	1	1	1
3	0.221199216928595	0.49	0.117503097415405	0	1	0	0.6751	0	0
3	0.221199216928595	0.49	0.117503097415405	0	1	0.6751	1	1	1
3	0.221199216928595	0.5	0.117503097415405	0	1	0	0.6874	0	0
3	0.221199216928595	0.5	0.117503097415405	0	1	0.6874	1	1	1
3	0.221199216928595	0.51	0.117503097415405	0	1	0	0.7001	0	0
3	0.221199216928595	0.51	0.117503097415405	0	1	0.7001	1	1	1
3	0.221199216928595	0.52	0.117503097415405	0	1	0	0.7132	0	0
3	0.221199216928595	0.52	0.117503097415405	0	1	0.7132	1	1	1
3	0.221199216928595	0.53	0.117503097415405	0	1	0	0.7269	0	0
3	0.221199216928595	0.53	0.117503097415405	0	1	0.7269	1	1	1
3	0.221199216928595	0.54	0.117503097415405	0	1	0	0.7411	0	0
3	0.221199216928595	0.54	0.117503097415405	0	1	0.7411	1	1	1
3	0.221199216928595	0.55	0.117503097415405	0	1	0	0.7559	0	0
3	0.221199216928595	0.55	0.117503097415405	0	1	0.7559	1	1	1
3	0.221199216928595	0.56	0.117503097415405	0	1	0	0.7713	0	0
3	0.221199216928595	0.56	0.117503097415405	0	1	0.7713	1	1	1
3	0.221199216928595	0.57	0.117503097415405	0	1	0	0.7873	0	0
3	0.221199216928595	0.57	0.117503097415405	0	1	0.7873	1	1	1
3	0.221199216928595	0.58	0.117503097415405	0	1	0	0.804	0	0
3	0.221199216928595	0.58	0.117503097415405	0	1	0.804	1	1	1
3	0.221199216928595	0.59	0.117503097415405	0	1	0	0.8214	0	0
3	0.221199216928595	0.59	0.117503097415405	0	1	0.8214	1	1	1
3	0.221199216928595	0.6	0.117503097415405	0	1	0	0.8395	0	0
3	0.221199216928595	0.6	0.117503097415405	0	1	0.8395	1	1	1
3	0.221199216928595	0.61	0.117503097415405	0	1	0	0.8585	0	0
3	0.221199216928595	0.61	0.117503097415405	0	1	0.8585	1	1	1
3	0.221199216928595	0.62	0.117503097415405	0	1	0	0.8784	0	0
3	0.221199216928595	0.62	0.117503097415405	0	1	0.8784	1	1	1
3	0.221199216928595	0.63	0.117503097415405	0	1	0	0.8992	0	0
3	0.221199216928595	0.63	0.117503097415405	0	1	0.8992	1	1	1
3	0.221199216928595	0.64	0.117503097415405	0	1	0	0.921	0	0
3	0.221199216928595	0.64	0.117503097415405	0	1	0.921	1	1	1
3	0.221199216928595	0.65	0.117503097415405	0	1	0	0.9439	0	0
3	0.221199216928595	0.65	0.117503097415405	0	1	0.9439	1	1	1
3	0.221199216928595	0.66	0.117503097415405	0	1	0	0.9679	0	0
3	0.221199216928595	0.66	0.117503097415405	0	1	0.9679	1	1	1
3	0.221199216928595	0.67	0.117503097415405	0	1	0	0.9932	0	0
3	0.221199216928595	0.67	0.117503097415405	0	1	0.9932	1	1	1
3	0.221199216928595	0.68	0.117503097415405	0	1	0	1	0	0
3	0.221199216928595	0.69	0.117503097415405	0	1	0	1	0	0
3	0.221199216928595	0.7	0.117503097415405	0	1	0	1	0	0
3	0.221199216928595	0.71	0.117503097415405	0	1	0	1	0	0
3	0.221199216928595	0.72	0.117503097415405	0	1	0	1	0	0
3	0.221199216928595	0.73	0.117503097415405	0	1	0	1	0	0
3	0.221199216928595	0.74	0.117503097415405	0	1	0	1	0	0
3	0.221199216928595	0.75	0.117503097415405	0	1	0	1	0	0
3	0.221199216928595	0.76	0.117503097415405	0	1	0	1	0	0
3	0.221199216928595	0.77	0.117503097415405	0	1	0	1	0	0
3	0.221199216928595	0.78	0.117503097415405	0	1	0	1	0	0
3	0.221199216928595	0.79	0.117503097415405	0	1	0	1	0	0
3	0.221199216928595	0.8	0.117503097415405	0	1	0	1	0	0
3	0.221199216928595	0.81	0.117503097415405	0	1	0	1	0	0
3	0.221199216928595	0.82	0.117503097415405	0	1	0	1	0	0
3	0.221199216928595	0.83	0.117503097415405	0	1	0	1	0	0
3	0.221199216928595	0.84	0.117503097415405	0	1	0	1	0	0
3	0.221199216928595	0.85	0.117503097415405	0	1	0	1	0	0
3	0.221199216928595	0.86	0.117503097415405	0	1	0	1	0	0
3	0.221199216928595	0.87	0.117503097415405	0	1	0	1	0	0
3	0.221199216928595	0.88	0.117503097415405	0	1	0	1	0	0
3	0.221199216928595	0.89	0.117503097415405	0	1	0	1	0	0
3	0.221199216928595	0.9	0.117503097415405	0	1	0	1	0	0
3	0.221199216928595	0.91	0.117503097415405	0	1	0	1	0	0
3	0.221199216928595	0.92	0.117503097415405	0	1	0	1	0	0
3	0.221199216928595	0.93	0.117503097415405	0	1	0	1	0	0
3	0.221199216928595	0.94	0.117503097415405	0	1	0	1	0	0
3	0.221199216928595	0.95	0.117503097415405	0	1	0	1	0	0
3	0.221199216928595	0.96	0.117503097415405	0	1	0	1	0	0
3	0.221199216928595	0.97	0.117503097415405	0	1	0	1	0	0
3	0.221199216928595	0.98	0.117503097415405	0	1	0	1	0	0
3	0.221199216928595	0.99	0.117503097415405	0	1	0	1	0	0
3	0.221199216928595	1	0.117503097415405	0	1	0	1	0	0
4	0.221199216928595	0.01	0.117503097415405	0	1	0	0.3059	0	0
4	0.221199216928595	0.01	0.117503097415405	0	1	0.3059	1	1	1
4	0.221199216928595	0.02	0.117503097415405	0	1	0	0.309	0	0
4	0.221199216928595	0.02	0.117503097415405	0	1	0.309	1	1	1
4	0.221199216928595	0.03	0.117503097415405	0	1	0	0.3121	0	0
4	0.221199216928595	0.03	0.117503097415405	0	1	0.3121	1	1	1
4	0.221199216928595	0.04	0.117503097415405	0	1	0	0.3152	0	0
4	0.221199216928595	0.04	0.117503097415405	0	1	0.3152	1	1	1
4	0.221199216928595	0.05	0.117503097415405	0	1	0	0.3185	0	0
4	0.221199216928595	0.05	0.117503097415405	0	1	0.3185	1	1	1
4	0.221199216928595	0.06	0.117503097415405	0	1	0	0.3218	0	0
4	0.221199216928595	0.06	0.117503097415405	0	1	0.3218	1	1	1
4	0.221199216928595	0.07	0.117503097415405	0	1	0	0.3251	0	0
4	0.221199216928595	0.07	0.117503097415405	0	1	0.3251	1	1	1
4	0.221199216928595	0.08	0.117503097415405	0	1	0	0.3286	0	0
4	0.221199216928595	0.08	0.117503097415405	0	1	0.3286	1	1	1
4	0.221199216928595	0.09	0.117503097415405	0	1	0	0.3321	0	0
4	0.221199216928595	0.09	0.117503097415405	0	1	0.3321	1	1	1
4	0.221199216928595	0.1	0.117503097415405	0	1	0	0.3357	0	0
4	0.221199216928595	0.1	0.117503097415405	0	1	0.3357	1	1	1
4	0.221199216928595	0.11	0.117503097415405	0	1	0	0.3393	0	0
4	0.221199216928595	0.11	0.117503097415405	0	1	0.3393	1	1	1
4	0.221199216928595	0.12	0.117503097415405	0	1	0	0.3431	0	0
4	0.221199216928595	0.12	0.117503097415405	0	1	0.3431	1	1	1
4	0.221199216928595	0.13	0.117503097415405	0	1	0	0.3469	0	0
4	0.221199216928595	0.13	0.117503097415405	0	1	0.3469	1	1	1
4	0.221199216928595	0.14	0.117503097415405	0	1	0	0.3508	0	0
4	0.221199216928595	0.14	0.117503097415405	0	1	0.3508	1	1	1
4	0.221199216928595	0.15	0.117503097415405	0	1	0	0.3548	0	0
4	0.221199216928595	0.15	0.117503097415405	0	1	0.3548	1	1	1
4	0.221199216928595	0.16	0.117503097415405	0	1	0	0.3589	0	0
4	0.221199216928595	0.16	0.117503097415405	0	1	0.3589	1	1	1
4	0.221199216928595	0.17	0.117503097415405	0	1	0	0.3631	0	0
4	0.221199216928595	0.17	0.117503097415405	0	1	0.3631	1	1	1
4	0.221199216928595	0.18	0.117503097415405	0	1	0	0.3674	0	0
4	0.221199216928595	0.18	0.117503097415405	0	1	0.3674	1	1	1
4	0.221199216928595	0.19	0.117503097415405	0	1	0	0.3718	0	0
4	0.221199216928595	0.19	0.117503097415405	0	1	0.3718	1	1	1
4	0.221199216928595	0.2	0.117503097415405	0	1	0	0.3763	0	0
4	0.221199216928595	0.2	0.117503097415405	0	1	0.3763	1	1	1
4	0.221199216928595	0.21	0.117503097415405	0	1	0	0.3809	0	0
4	0.221199216928595	0.21	0.117503097415405	0	1	0.3809	1	1	1
4	0.221199216928595	0.22	0.117503097415405	0	1	0	0.3856	0	0
4	0.221199216928595	0.22	0.117503097415405	0	1	0.3856	1	1	1
4	0.221199216928595	0.23	0.117503097415405	0	1	0	0.3905	0	0
4	0.221199216928595	0.23	0.117503097415405	0	1	0.3905	1	1	1
4	0.221199216928595	0.24	0.117503097415405	0	1	0	0.3954	0	0
4	0.221199216928595	0.24	0.117503097415405	0	1	0.3954	1	1	1
4	0.221199216928595	0.25	0.117503097415405	0	1	0	0.4005	0	0
4	0.221199216928595	0.25	0.117503097415405	0	1	0.4005	1	1	1
4	0.221199216928595	0.26	0.117503097415405	0	1	0	0.4058	0	0
4	0.221199216928595	0.26	0.117503097415405	0	1	0.4058	1	1	1
4	0.221199216928595	0.27	0.117503097415405	0	1	0	0.4111	0	0
4	0.221199216928595	0.27	0.117503097415405	0	1	0.4111	1	1	1
4	0.221199216928595	0.28	0.117503097415405	0	1	0	0.4166	0	0
4	0.221199216928595	0.28	0.117503097415405	0	1	0.4166	1	1	1
4	0.221199216928595	0.29	0.117503097415405	0	1	0	0.4223	0	0
4	0.221199216928595	0.29	0.117503097415405	0	1	0.4223	1	1	1
4	0.221199216928595	0.3	0.117503097415405	0	1	0	0.4281	0	0
4	0.221199216928595	0.3	0.117503097415405	0	1	0.4281	1	1	1
4	0.221199216928595	0.31	0.117503097415405	0	1	0	0.4341	0	0
4	0.221199216928595	0.31	0.117503097415405	0	1	0.4341	1	1	1
4	0.221199216928595	0.32	0.117503097415405	0	1	0	0.4403	0	0
4	0.221199216928595	0.32	0.117503097415405	0	1	0.4403	1	1	1
4	0.221199216928595	0.33	0.117503097415405	0	1	0	0.4466	0	0
4	0.221199216928595	0.33	0.117503097415405	0	1	0.4466	1	1	1
4	0.221199216928595	0.34	0.117503097415405	0	1	0	0.4531	0	0
4	0.221199216928595	0.34	0.117503097415405	0	1	0.4531	1	1	1
4	0.221199216928595	0.35	0.117503097415405	0	1	0	0.4598	0	0
4	0.221199216928595	0.35	0.117503097415405	0	1	0.4598	1	1	1
4	0.221199216928595	0.36	0.117503097415405	0	1	0	0.4667	0	0
4	0.221199216928595	0.36	0.117503097415405	0	1	0.4667	1	1	1
4	0.221199216928595	0.37	0.117503097415405	0	1	0	0.4738	0	0
4	0.221199216928595	0.37	0.117503097415405	0	1	0.4738	1	1	1
4	0.221199216928595	0.38	0.117503097415405	0	1	0	0.4811	0	0
4	0.221199216928595	0.38	0.117503097415405	0	1	0.4811	1	1	1
4	0.221199216928595	0.39	0.117503097415405	0	1	0	0.4887	0	0
4	0.221199216928595	0.39	0.117503097415405	0	1	0.4887	1	1	1
4	0.221199216928595	0.4	0.117503097415405	0	1	0	0.4965	0	0
4	0.221199216928595	0.4	0.117503097415405	0	1	0.4965	1	1	1
4	0.221199216928595	0.41	0.117503097415405	0	1	0	0.5046	0	0
4	0.221199216928595	0.41	0.117503097415405	0	1	0.5046	1	1	1
4	0.221199216928595	0.42	0.117503097415405	0	1	0	0.5129	0	0
4	0.221199216928595	0.42	0.117503097415405	0	1	0.5129	1	1	1
4	0.221199216928595	0.43	0.117503097415405	0	1	0	0.5215	0	0
4	0.221199216928595	0.43	0.117503097415405	0	1	0.5215	1	1	1
4	0.221199216928595	0.44	0.117503097415405	0	1	0	0.5304	0	0
4	0.221199216928595	0.44	0.117503097415405	0	1	0.5304	1	1	1
4	0.221199216928595	0.45	0.117503097415405	0	1	0	0.5396	0	0
4	0.221199216928595	0.45	0.117503097415405	0	1	0.5396	1	1	1
4	0.221199216928595	0.46	0.117503097415405	0	1	0	0.5492	0	0
4	0.221199216928595	0.46	0.117503097415405	0	1	0.5492	1	1	1
4	0.221199216928595	0.47	0.117503097415405	0	1	0	0.559	0	0
4	0.221199216928595	0.47	0.117503097415405	0	1	0.559	1	1	1
4	0.221199216928595	0.48	0.117503097415405	0	1	0	0.5693	0	0
4	0.221199216928595	0.48	0.117503097415405	0	1	0.5693	1	1	1
4	0.221199216928595	0.49	0.117503097415405	0	1	0	0.5799	0	0
4	0.221199216928595	0.49	0.117503097415405	0	1	0.5799	1	1	1
4	0.221199216928595	0.5	0.117503097415405	0	1	0	0.5909	0	0
4	0.221199216928595	0.5	0.117503097415405	0	1	0.5909	1	1	1
4	0.221199216928595	0.51	0.117503097415405	0	1	0	0.6024	0	0
4	0.221199216928595	0.51	0.117503097415405	0	1	0.6024	1	1	1
4	0.221199216928595	0.52	0.117503097415405	0	1	0	0.6143	0	0
4	0.221199216928595	0.52	0.117503097415405	0	1	0.6143	1	1	1
4	0.221199216928595	0.53	0.117503097415405	0	1	0	0.6267	0	0
4	0.221199216928595	0.53	0.117503097415405	0	1	0.6267	1	1	1
4	0.221199216928595	0.54	0.117503097415405	0	1	0	0.6396	0	0
4	0.221199216928595	0.54	0.117503097415405	0	1	0.6396	1	1	1
4	0.221199216928595	0.55	0.117503097415405	0	1	0	0.653	0	0
4	0.221199216928595	0.55	0.117503097415405	0	1	0.653	1	1	1
4	0.221199216928595	0.56	0.117503097415405	0	1	0	0.6671	0	0
4	0.221199216928595	0.56	0.117503097415405	0	1	0.6671	1	1	1
4	0.221199216928595	0.57	0.117503097415405	0	1	0	0.6817	0	0
4	0.221199216928595	0.57	0.117503097415405	0	1	0.6817	1	1	1
4	0.221199216928595	0.58	0.117503097415405	0	1	0	0.697	0	0
4	0.221199216928595	0.58	0.117503097415405	0	1	0.697	1	1	1
4	0.221199216928595	0.59	0.117503097415405	0	1	0	0.713	0	0
4	0.221199216928595	0.59	0.117503097415405	0	1	0.713	1	1	1
4	0.221199216928595	0.6	0.117503097415405	0	1	0	0.7297	0	0
4	0.221199216928595	0.6	0.117503097415405	0	1	0.7297	1	1	1
4	0.221199216928595	0.61	0.117503097415405	0	1	0	0.7473	0	0
4	0.221199216928595	0.61	0.117503097415405	0	1	0.7473	1	1	1
4	0.221199216928595	0.62	0.117503097415405	0	1	0	0.7657	0	0
4	0.221199216928595	0.62	0.117503097415405	0	1	0.7657	1	1	1
4	0.221199216928595	0.63	0.117503097415405	0	1	0	0.785	0	0
4	0.221199216928595	0.63	0.117503097415405	0	1	0.785	1	1	1
4	0.221199216928595	0.64	0.117503097415405	0	1	0	0.8054	0	0
4	0.221199216928595	0.64	0.117503097415405	0	1	0.8054	1	1	1
4	0.221199216928595	0.65	0.117503097415405	0	1	0	0.8268	0	0
4	0.221199216928595	0.65	0.117503097415405	0	1	0.8268	1	1	1
4	0.221199216928595	0.66	0.117503097415405	0	1	0	0.8494	0	0
4	0.221199216928595	0.66	0.117503097415405	0	1	0.8494	1	1	1
4	0.221199216928595	0.67	0.117503097415405	0	1	0	0.8733	0	0
4	0.221199216928595	0.67	0.117503097415405	0	1	0.8733	1	1	1
4	0.221199216928595	0.68	0.117503097415405	0	1	0	0.8985	0	0
4	0.221199216928595	0.68	0.117503097415405	0	1	0.8985	1	1	1
4	0.221199216928595	0.69	0.117503097415405	0	1	0	0.9253	0	0
4	0.221199216928595	0.69	0.117503097415405	0	1	0.9253	1	1	1
4	0.221199216928595	0.7	0.117503097415405	0	1	0	0.9537	0	0
4	0.221199216928595	0.7	0.117503097415405	0	1	0.9537	1	1	1
4	0.221199216928595	0.71	0.117503097415405	0	1	0	0.9838	0	0
4	0.221199216928595	0.71	0.117503097415405	0	1	0.9838	1	1	1
4	0.221199216928595	0.72	0.117503097415405	0	1	0	1	0	0
4	0.221199216928595	0.73	0.117503097415405	0	1	0	1	0	0
4	0.221199216928595	0.74	0.117503097415405	0	1	0	1	0	0
4	0.221199216928595	0.75	0.117503097415405	0	1	0	1	0	0
4	0.221199216928595	0.76	0.117503097415405	0	1	0	1	0	0
4	0.221199216928595	0.77	0.117503097415405	0	1	0	1	0	0
4	0.221199216928595	0.78	0.117503097415405	0	1	0	1	0	0
4	0.221199216928595	0.79	0.117503097415405	0	1	0	1	0	0
4	0.221199216928595	0.8	0.117503097415405	0	1	0	1	0	0
4	0.221199216928595	0.81	0.117503097415405	0	1	0	1	0	0
4	0.221199216928595	0.82	0.117503097415405	0	1	0	1	0	0
4	0.221199216928595	0.83	0.117503097415405	0	1	0	1	0	0
4	0.221199216928595	0.84	0.117503097415405	0	1	0	1	0	0
4	0.221199216928595	0.85	0.117503097415405	0	1	0	1	0	0
4	0.221199216928595	0.86	0.117503097415405	0	1	0	1	0	0
4	0.221199216928595	0.87	0.117503097415405	0	1	0	1	0	0
4	0.221199216928595	0.88	0.117503097415405	0	1	0	1	0	0
4	0.221199216928595	0.89	0.117503097415405	0	1	0	1	0	0
4	0.221199216928595	0.9	0.117503097415405	0	1	0	1	0	0
4	0.221199216928595	0.91	0.117503097415405	0	1	0	1	0	0
4	0.221199216928595	0.92	0.117503097415405	0	1	0	1	0	0
4	0.221199216928595	0.93	0.117503097415405	0	1	0	1	0	0
4	0.221199216928595	0.94	0.117503097415405	0	1	0	1	0	0
4	0.221199216928595	0.95	0.117503097415405	0	1	0	1	0	0
4	0.221199216928595	0.96	0.117503097415405	0	1	0	1	0	0
4	0.221199216928595	0.97	0.117503097415405	0	1	0	1	0	0
4	0.221199216928595	0.98	0.117503097415405	0	1	0	1	0	0
4	0.221199216928595	0.99	0.117503097415405	0	1	0	1	0	0
4	0.221199216928595	1	0.117503097415405	0	1	0	1	0	0
5	0.221199216928595	0.01	0.117503097415405	0	1	0	0.2669	0	0
5	0.221199216928595	0.01	0.117503097415405	0	1	0.2669	1	1	1
5	0.221199216928595	0.02	0.117503097415405	0	1	0	0.2696	0	0
5	0.221199216928595	0.02	0.117503097415405	0	1	0.2696	1	1	1
5	0.221199216928595	0.03	0.117503097415405	0	1	0	0.2724	0	0
5	0.221199216928595	0.03	0.117503097415405	0	1	0.2724	1	1	1
5	0.221199216928595	0.04	0.117503097415405	0	1	0	0.2752	0	0
5	0.221199216928595	0.04	0.117503097415405	0	1	0.2752	1	1	1
5	0.221199216928595	0.05	0.117503097415405	0	1	0	0.2781	0	0
5	0.221199216928595	0.05	0.117503097415405	0	1	0.2781	1	1	1
5	0.221199216928595	0.06	0.117503097415405	0	1	0	0.281	0	0
5	0.221199216928595	0.06	0.117503097415405	0	1	0.281	1	1	1
5	0.221199216928595	0.07	0.117503097415405	0	1	0	0.284	0	0
5	0.221199216928595	0.07	0.117503097415405	0	1	0.284	1	1	1
5	0.221199216928595	0.08	0.117503097415405	0	1	0	0.2871	0	0
5	0.221199216928595	0.08	0.117503097415405	0	1	0.2871	1	1	1
5	0.221199216928595	0.09	0.117503097415405	0	1	0	0.2902	0	0
5	0.221199216928595	0.09	0.117503097415405	0	1	0.2902	1	1	1
5	0.221199216928595	0.1	0.117503097415405	0	1	0	0.2934	0	0
5	0.221199216928595	0.1	0.117503097415405	0	1	0.2934	1	1	1
5	0.221199216928595	0.11	0.117503097415405	0	1	0	0.2966	0	0
5	0.221199216928595	0.11	0.117503097415405	0	1	0.2966	1	1	1
5	0.221199216928595	0.12	0.117503097415405	0	1	0	0.3	0	0
5	0.221199216928595	0.12	0.117503097415405	0	1	0.3	1	1	1
5	0.221199216928595	0.13	0.117503097415405	0	1	0	0.3034	0	0
5	0.221199216928595	0.13	0.117503097415405	0	1	0.3034	1	1	1
5	0.221199216928595	0.14	0.117503097415405	0	1	0	0.3069	0	0
5	0.221199216928595	0.14	0.117503097415405	0	1	0.3069	1	1	1
5	0.221199216928595	0.15	0.117503097415405	0	1	0	0.3105	0	0
5	0.221199216928595	0.15	0.117503097415405	0	1	0.3105	1	1	1
5	0.221199216928595	0.16	0.117503097415405	0	1	0	0.3141	0	0
5	0.221199216928595	0.16	0.117503097415405	0	1	0.3141	1	1	1
5	0.221199216928595	0.17	0.117503097415405	0	1	0	0.3179	0	0
5	0.221199216928595	0.17	0.117503097415405	0	1	0.3179	1	1	1
5	0.221199216928595	0.18	0.117503097415405	0	1	0	0.3217	0	0
5	0.221199216928595	0.18	0.117503097415405	0	1	0.3217	1	1	1
5	0.221199216928595	0.19	0.117503097415405	0	1	0	0.3257	0	0
5	0.221199216928595	0.19	0.117503097415405	0	1	0.3257	1	1	1
5	0.221199216928595	0.2	0.117503097415405	0	1	0	0.3297	0	0
5	0.221199216928595	0.2	0.117503097415405	0	1	0.3297	1	1	1
5	0.221199216928595	0.21	0.117503097415405	0	1	0	0.3338	0	0
5	0.221199216928595	0.21	0.117503097415405	0	1	0.3338	1	1	1
5	0.221199216928595	0.22	0.117503097415405	0	1	0	0.3381	0	0
5	0.221199216928595	0.22	0.117503097415405	0	1	0.3381	1	1	1
5	0.221199216928595	0.23	0.117503097415405	0	1	0	0.3424	0	0
5	0.221199216928595	0.23	0.117503097415405	0	1	0.3424	1	1	1
5	0.221199216928595	0.24	0.117503097415405	0	1	0	0.3469	0	0
5	0.221199216928595	0.24	0.117503097415405	0	1	0.3469	1	1	1
5	0.221199216928595	0.25	0.117503097415405	0	1	0	0.3514	0	0
5	0.221199216928595	0.25	0.117503097415405	0	1	0.3514	1	1	1
5	0.221199216928595	0.26	0.117503097415405	0	1	0	0.3561	0	0
5	0.221199216928595	0.26	0.117503097415405	0	1	0.3561	1	1	1
5	0.221199216928595	0.27	0.117503097415405	0	1	0	0.361	0	0
5	0.221199216928595	0.27	0.117503097415405	0	1	0.361	1	1	1
5	0.221199216928595	0.28	0.117503097415405	0	1	0	0.3659	0	0
5	0.221199216928595	0.28	0.117503097415405	0	1	0.3659	1	1	1
5	0.221199216928595	0.29	0.117503097415405	0	1	0	0.371	0	0
5	0.221199216928595	0.29	0.117503097415405	0	1	0.371	1	1	1
5	0.221199216928595	0.3	0.117503097415405	0	1	0	0.3763	0	0
5	0.221199216928595	0.3	0.117503097415405	0	1	0.3763	1	1	1
5	0.221199216928595	0.31	0.117503097415405	0	1	0	0.3817	0	0
5	0.221199216928595	0.31	0.117503097415405	0	1	0.3817	1	1	1
5	0.221199216928595	0.32	0.117503097415405	0	1	0	0.3872	0	0
5	0.221199216928595	0.32	0.117503097415405	0	1	0.3872	1	1	1
5	0.221199216928595	0.33	0.117503097415405	0	1	0	0.3929	0	0
5	0.221199216928595	0.33	0.117503097415405	0	1	0.3929	1	1	1
5	0.221199216928595	0.34	0.117503097415405	0	1	0	0.3988	0	0
5	0.221199216928595	0.34	0.117503097415405	0	1	0.3988	1	1	1
5	0.221199216928595	0.35	0.117503097415405	0	1	0	0.4049	0	0
5	0.221199216928595	0.35	0.117503097415405	0	1	0.4049	1	1	1
5	0.221199216928595	0.36	0.117503097415405	0	1	0	0.4111	0	0
5	0.221199216928595	0.36	0.117503097415405	0	1	0.4111	1	1	1
5	0.221199216928595	0.37	0.117503097415405	0	1	0	0.4176	0	0
5	0.221199216928595	0.37	0.117503097415405	0	1	0.4176	1	1	1
5	0.221199216928595	0.38	0.117503097415405	0	1	0	0.4243	0	0
5	0.221199216928595	0.38	0.117503097415405	0	1	0.4243	1	1	1
5	0.221199216928595	0.39	0.117503097415405	0	1	0	0.4311	0	0
5	0.221199216928595	0.39	0.117503097415405	0	1	0.4311	1	1	1
5	0.221199216928595	0.4	0.117503097415405	0	1	0	0.4382	0	0
5	0.221199216928595	0.4	0.117503097415405	0	1	0.4382	1	1	1
5	0.221199216928595	0.41	0.117503097415405	0	1	0	0.4456	0	0
5	0.221199216928595	0.41	0.117503097415405	0	1	0.4456	1	1	1
5	0.221199216928595	0.42	0.117503097415405	0	1	0	0.4532	0	0
5	0.221199216928595	0.42	0.117503097415405	0	1	0.4532	1	1	1
5	0.221199216928595	0.43	0.117503097415405	0	1	0	0.461	0	0
5	0.221199216928595	0.43	0.117503097415405	0	1	0.461	1	1	1
5	0.221199216928595	0.44	0.117503097415405	0	1	0	0.4691	0	0
5	0.221199216928595	0.44	0.117503097415405	0	1	0.4691	1	1	1
5	0.221199216928595	0.45	0.117503097415405	0	1	0	0.4776	0	0
5	0.221199216928595	0.45	0.117503097415405	0	1	0.4776	1	1	1
5	0.221199216928595	0.46	0.117503097415405	0	1	0	0.4863	0	0
5	0.221199216928595	0.46	0.117503097415405	0	1	0.4863	1	1	1
5	0.221199216928595	0.47	0.117503097415405	0	1	0	0.4954	0	0
5	0.221199216928595	0.47	0.117503097415405	0	1	0.4954	1	1	1
5	0.221199216928595	0.48	0.117503097415405	0	1	0	0.5048	0	0
5	0.221199216928595	0.48	0.117503097415405	0	1	0.5048	1	1	1
5	0.221199216928595	0.49	0.117503097415405	0	1	0	0.5145	0	0
5	0.221199216928595	0.49	0.117503097415405	0	1	0.5145	1	1	1
5	0.221199216928595	0.5	0.117503097415405	0	1	0	0.5247	0	0
5	0.221199216928595	0.5	0.117503097415405	0	1	0.5247	1	1	1
5	0.221199216928595	0.51	0.117503097415405	0	1	0	0.5353	0	0
5	0.221199216928595	0.51	0.117503097415405	0	1	0.5353	1	1	1
5	0.221199216928595	0.52	0.117503097415405	0	1	0	0.5463	0	0
5	0.221199216928595	0.52	0.117503097415405	0	1	0.5463	1	1	1
5	0.221199216928595	0.53	0.117503097415405	0	1	0	0.5577	0	0
5	0.221199216928595	0.53	0.117503097415405	0	1	0.5577	1	1	1
5	0.221199216928595	0.54	0.117503097415405	0	1	0	0.5697	0	0
5	0.221199216928595	0.54	0.117503097415405	0	1	0.5697	1	1	1
5	0.221199216928595	0.55	0.117503097415405	0	1	0	0.5822	0	0
5	0.221199216928595	0.55	0.117503097415405	0	1	0.5822	1	1	1
5	0.221199216928595	0.56	0.117503097415405	0	1	0	0.5952	0	0
5	0.221199216928595	0.56	0.117503097415405	0	1	0.5952	1	1	1
5	0.221199216928595	0.57	0.117503097415405	0	1	0	0.6089	0	0
5	0.221199216928595	0.57	0.117503097415405	0	1	0.6089	1	1	1
5	0.221199216928595	0.58	0.117503097415405	0	1	0	0.6232	0	0
5	0.221199216928595	0.58	0.117503097415405	0	1	0.6232	1	1	1
5	0.221199216928595	0.59	0.117503097415405	0	1	0	0.6381	0	0
5	0.221199216928595	0.59	0.117503097415405	0	1	0.6381	1	1	1
5	0.221199216928595	0.6	0.117503097415405	0	1	0	0.6539	0	0
5	0.221199216928595	0.6	0.117503097415405	0	1	0.6539	1	1	1
5	0.221199216928595	0.61	0.117503097415405	0	1	0	0.6704	0	0
5	0.221199216928595	0.61	0.117503097415405	0	1	0.6704	1	1	1
5	0.221199216928595	0.62	0.117503097415405	0	1	0	0.6878	0	0
5	0.221199216928595	0.62	0.117503097415405	0	1	0.6878	1	1	1
5	0.221199216928595	0.63	0.117503097415405	0	1	0	0.7061	0	0
5	0.221199216928595	0.63	0.117503097415405	0	1	0.7061	1	1	1
5	0.221199216928595	0.64	0.117503097415405	0	1	0	0.7254	0	0
5	0.221199216928595	0.64	0.117503097415405	0	1	0.7254	1	1	1
5	0.221199216928595	0.65	0.117503097415405	0	1	0	0.7458	0	0
5	0.221199216928595	0.65	0.117503097415405	0	1	0.7458	1	1	1
5	0.221199216928595	0.66	0.117503097415405	0	1	0	0.7674	0	0
5	0.221199216928595	0.66	0.117503097415405	0	1	0.7674	1	1	1
5	0.221199216928595	0.67	0.117503097415405	0	1	0	0.7903	0	0
5	0.221199216928595	0.67	0.117503097415405	0	1	0.7903	1	1	1
5	0.221199216928595	0.68	0.117503097415405	0	1	0	0.8146	0	0
5	0.221199216928595	0.68	0.117503097415405	0	1	0.8146	1	1	1
5	0.221199216928595	0.69	0.117503097415405	0	1	0	0.8404	0	0
5	0.221199216928595	0.69	0.117503097415405	0	1	0.8404	1	1	1
5	0.221199216928595	0.7	0.117503097415405	0	1	0	0.868	0	0
5	0.221199216928595	0.7	0.117503097415405	0	1	0.868	1	1	1
5	0.221199216928595	0.71	0.117503097415405	0	1	0	0.8975	0	0
5	0.221199216928595	0.71	0.117503097415405	0	1	0.8975	1	1	1
5	0.221199216928595	0.72	0.117503097415405	0	1	0	0.929	0	0
5	0.221199216928595	0.72	0.117503097415405	0	1	0.929	1	1	1
5	0.221199216928595	0.73	0.117503097415405	0	1	0	0.9628	0	0
5	0.221199216928595	0.73	0.117503097415405	0	1	0.9628	1	1	1
5	0.221199216928595	0.74	0.117503097415405	0	1	0	0.9993	0	0
5	0.221199216928595	0.74	0.117503097415405	0	1	0.9993	1	1	1
5	0.221199216928595	0.75	0.117503097415405	0	1	0	1	0	0
5	0.221199216928595	0.76	0.117503097415405	0	1	0	1	0	0
5	0.221199216928595	0.77	0.117503097415405	0	1	0	1	0	0
5	0.221199216928595	0.78	0.117503097415405	0	1	0	1	0	0
5	0.221199216928595	0.79	0.117503097415405	0	1	0	1	0	0
5	0.221199216928595	0.8	0.117503097415405	0	1	0	1	0	0
5	0.221199216928595	0.81	0.117503097415405	0	1	0	1	0	0
5	0.221199216928595	0.82	0.117503097415405	0	1	0	1	0	0
5	0.221199216928595	0.83	0.117503097415405	0	1	0	1	0	0
5	0.221199216928595	0.84	0.117503097415405	0	1	0	1	0	0
5	0.221199216928595	0.85	0.117503097415405	0	1	0	1	0	0
5	0.221199216928595	0.86	0.117503097415405	0	1	0	1	0	0
5	0.221199216928595	0.87	0.117503097415405	0	1	0	1	0	0
5	0.221199216928595	0.88	0.117503097415405	0	1	0	1	0	0
5	0.221199216928595	0.89	0.117503097415405	0	1	0	1	0	0
5	0.221199216928595	0.9	0.117503097415405	0	1	0	1	0	0
5	0.221199216928595	0.91	0.117503097415405	0	1	0	1	0	0
5	0.221199216928595	0.92	0.117503097415405	0	1	0	1	0	0
5	0.221199216928595	0.93	0.117503097415405	0	1	0	1	0	0
5	0.221199216928595	0.94	0.117503097415405	0	1	0	1	0	0
5	0.221199216928595	0.95	0.117503097415405	0	1	0	1	0	0
5	0.221199216928595	0.96	0.117503097415405	0	1	0	1	0	0
5	0.221199216928595	0.97	0.117503097415405	0	1	0	1	0	0
5	0.221199216928595	0.98	0.117503097415405	0	1	0	1	0	0
5	0.221199216928595	0.99	0.117503097415405	0	1	0	1	0	0
5	0.221199216928595	1	0.117503097415405	0	1	0	1	0	0
6	0.221199216928595	0.01	0.117503097415405	0	1	0	0.2389	0	0
6	0.221199216928595	0.01	0.117503097415405	0	1	0.2389	1	1	1
6	0.221199216928595	0.02	0.117503097415405	0	1	0	0.2414	0	0
6	0.221199216928595	0.02	0.117503097415405	0	1	0.2414	1	1	1
6	0.221199216928595	0.03	0.117503097415405	0	1	0	0.2439	0	0
6	0.221199216928595	0.03	0.117503097415405	0	1	0.2439	1	1	1
6	0.221199216928595	0.04	0.117503097415405	0	1	0	0.2465	0	0
6	0.221199216928595	0.04	0.117503097415405	0	1	0.2465	1	1	1
6	0.221199216928595	0.05	0.117503097415405	0	1	0	0.2491	0	0
6	0.221199216928595	0.05	0.117503097415405	0	1	0.2491	1	1	1
6	0.221199216928595	0.06	0.117503097415405	0	1	0	0.2517	0	0
6	0.221199216928595	0.06	0.117503097415405	0	1	0.2517	1	1	1
6	0.221199216928595	0.07	0.117503097415405	0	1	0	0.2545	0	0
6	0.221199216928595	0.07	0.117503097415405	0	1	0.2545	1	1	1
6	0.221199216928595	0.08	0.117503097415405	0	1	0	0.2572	0	0
6	0.221199216928595	0.08	0.117503097415405	0	1	0.2572	1	1	1
6	0.221199216928595	0.09	0.117503097415405	0	1	0	0.2601	0	0
6	0.221199216928595	0.09	0.117503097415405	0	1	0.2601	1	1	1
6	0.221199216928595	0.1	0.117503097415405	0	1	0	0.263	0	0
6	0.221199216928595	0.1	0.117503097415405	0	1	0.263	1	1	1
6	0.221199216928595	0.11	0.117503097415405	0	1	0	0.266	0	0
6	0.221199216928595	0.11	0.117503097415405	0	1	0.266	1	1	1
6	0.221199216928595	0.12	0.117503097415405	0	1	0	0.269	0	0
6	0.221199216928595	0.12	0.117503097415405	0	1	0.269	1	1	1
6	0.221199216928595	0.13	0.117503097415405	0	1	0	0.2721	0	0
6	0.221199216928595	0.13	0.117503097415405	0	1	0.2721	1	1	1
6	0.221199216928595	0.14	0.117503097415405	0	1	0	0.2753	0	0
6	0.221199216928595	0.14	0.117503097415405	0	1	0.2753	1	1	1
6	0.221199216928595	0.15	0.117503097415405	0	1	0	0.2786	0	0
6	0.221199216928595	0.15	0.117503097415405	0	1	0.2786	1	1	1
6	0.221199216928595	0.16	0.117503097415405	0	1	0	0.2819	0	0
6	0.221199216928595	0.16	0.117503097415405	0	1	0.2819	1	1	1
6	0.221199216928595	0.17	0.117503097415405	0	1	0	0.2854	0	0
6	0.221199216928595	0.17	0.117503097415405	0	1	0.2854	1	1	1
6	0.221199216928595	0.18	0.117503097415405	0	1	0	0.2889	0	0
6	0.221199216928595	0.18	0.117503097415405	0	1	0.2889	1	1	1
6	0.221199216928595	0.19	0.117503097415405	0	1	0	0.2925	0	0
6	0.221199216928595	0.19	0.117503097415405	0	1	0.2925	1	1	1
6	0.221199216928595	0.2	0.117503097415405	0	1	0	0.2961	0	0
6	0.221199216928595	0.2	0.117503097415405	0	1	0.2961	1	1	1
6	0.221199216928595	0.21	0.117503097415405	0	1	0	0.2999	0	0
6	0.221199216928595	0.21	0.117503097415405	0	1	0.2999	1	1	1
6	0.221199216928595	0.22	0.117503097415405	0	1	0	0.3038	0	0
6	0.221199216928595	0.22	0.117503097415405	0	1	0.3038	1	1	1
6	0.221199216928595	0.23	0.117503097415405	0	1	0	0.3078	0	0
6	0.221199216928595	0.23	0.117503097415405	0	1	0.3078	1	1	1
6	0.221199216928595	0.24	0.117503097415405	0	1	0	0.3119	0	0
6	0.221199216928595	0.24	0.117503097415405	0	1	0.3119	1	1	1
6	0.221199216928595	0.25	0.117503097415405	0	1	0	0.3161	0	0
6	0.221199216928595	0.25	0.117503097415405	0	1	0.3161	1	1	1
6	0.221199216928595	0.26	0.117503097415405	0	1	0	0.3204	0	0
6	0.221199216928595	0.26	0.117503097415405	0	1	0.3204	1	1	1
6	0.221199216928595	0.27	0.117503097415405	0	1	0	0.3248	0	0
6	0.221199216928595	0.27	0.117503097415405	0	1	0.3248	1	1	1
6	0.221199216928595	0.28	0.117503097415405	0	1	0	0.3294	0	0
6	0.221199216928595	0.28	0.117503097415405	0	1	0.3294	1	1	1
6	0.221199216928595	0.29	0.117503097415405	0	1	0	0.3341	0	0
6	0.221199216928595	0.29	0.117503097415405	0	1	0.3341	1	1	1
6	0.221199216928595	0.3	0.117503097415405	0	1	0	0.3389	0	0
6	0.221199216928595	0.3	0.117503097415405	0	1	0.3389	1	1	1
6	0.221199216928595	0.31	0.117503097415405	0	1	0	0.3439	0	0
6	0.221199216928595	0.31	0.117503097415405	0	1	0.3439	1	1	1
6	0.221199216928595	0.32	0.117503097415405	0	1	0	0.349	0	0
6	0.221199216928595	0.32	0.117503097415405	0	1	0.349	1	1	1
6	0.221199216928595	0.33	0.117503097415405	0	1	0	0.3542	0	0
6	0.221199216928595	0.33	0.117503097415405	0	1	0.3542	1	1	1
6	0.221199216928595	0.34	0.117503097415405	0	1	0	0.3597	0	0
6	0.221199216928595	0.34	0.117503097415405	0	1	0.3597	1	1	1
6	0.221199216928595	0.35	0.117503097415405	0	1	0	0.3653	0	0
6	0.221199216928595	0.35	0.117503097415405	0	1	0.3653	1	1	1
6	0.221199216928595	0.36	0.117503097415405	0	1	0	0.371	0	0
6	0.221199216928595	0.36	0.117503097415405	0	1	0.371	1	1	1
6	0.221199216928595	0.37	0.117503097415405	0	1	0	0.377	0	0
6	0.221199216928595	0.37	0.117503097415405	0	1	0.377	1	1	1
6	0.221199216928595	0.38	0.117503097415405	0	1	0	0.3832	0	0
6	0.221199216928595	0.38	0.117503097415405	0	1	0.3832	1	1	1
6	0.221199216928595	0.39	0.117503097415405	0	1	0	0.3895	0	0
6	0.221199216928595	0.39	0.117503097415405	0	1	0.3895	1	1	1
6	0.221199216928595	0.4	0.117503097415405	0	1	0	0.3961	0	0
6	0.221199216928595	0.4	0.117503097415405	0	1	0.3961	1	1	1
6	0.221199216928595	0.41	0.117503097415405	0	1	0	0.4029	0	0
6	0.221199216928595	0.41	0.117503097415405	0	1	0.4029	1	1	1
6	0.221199216928595	0.42	0.117503097415405	0	1	0	0.41	0	0
6	0.221199216928595	0.42	0.117503097415405	0	1	0.41	1	1	1
6	0.221199216928595	0.43	0.117503097415405	0	1	0	0.4173	0	0
6	0.221199216928595	0.43	0.117503097415405	0	1	0.4173	1	1	1
6	0.221199216928595	0.44	0.117503097415405	0	1	0	0.4248	0	0
6	0.221199216928595	0.44	0.117503097415405	0	1	0.4248	1	1	1
6	0.221199216928595	0.45	0.117503097415405	0	1	0	0.4327	0	0
6	0.221199216928595	0.45	0.117503097415405	0	1	0.4327	1	1	1
6	0.221199216928595	0.46	0.117503097415405	0	1	0	0.4408	0	0
6	0.221199216928595	0.46	0.117503097415405	0	1	0.4408	1	1	1
6	0.221199216928595	0.47	0.117503097415405	0	1	0	0.4493	0	0
6	0.221199216928595	0.47	0.117503097415405	0	1	0.4493	1	1	1
6	0.221199216928595	0.48	0.117503097415405	0	1	0	0.4581	0	0
6	0.221199216928595	0.48	0.117503097415405	0	1	0.4581	1	1	1
6	0.221199216928595	0.49	0.117503097415405	0	1	0	0.4672	0	0
6	0.221199216928595	0.49	0.117503097415405	0	1	0.4672	1	1	1
6	0.221199216928595	0.5	0.117503097415405	0	1	0	0.4767	0	0
6	0.221199216928595	0.5	0.117503097415405	0	1	0.4767	1	1	1
6	0.221199216928595	0.51	0.117503097415405	0	1	0	0.4866	0	0
6	0.221199216928595	0.51	0.117503097415405	0	1	0.4866	1	1	1
6	0.221199216928595	0.52	0.117503097415405	0	1	0	0.497	0	0
6	0.221199216928595	0.52	0.117503097415405	0	1	0.497	1	1	1
6	0.221199216928595	0.53	0.117503097415405	0	1	0	0.5078	0	0
6	0.221199216928595	0.53	0.117503097415405	0	1	0.5078	1	1	1
6	0.221199216928595	0.54	0.117503097415405	0	1	0	0.519	0	0
6	0.221199216928595	0.54	0.117503097415405	0	1	0.519	1	1	1
6	0.221199216928595	0.55	0.117503097415405	0	1	0	0.5308	0	0
6	0.221199216928595	0.55	0.117503097415405	0	1	0.5308	1	1	1
6	0.221199216928595	0.56	0.117503097415405	0	1	0	0.5432	0	0
6	0.221199216928595	0.56	0.117503097415405	0	1	0.5432	1	1	1
6	0.221199216928595	0.57	0.117503097415405	0	1	0	0.5561	0	0
6	0.221199216928595	0.57	0.117503097415405	0	1	0.5561	1	1	1
6	0.221199216928595	0.58	0.117503097415405	0	1	0	0.5697	0	0
6	0.221199216928595	0.58	0.117503097415405	0	1	0.5697	1	1	1
6	0.221199216928595	0.59	0.117503097415405	0	1	0	0.5839	0	0
6	0.221199216928595	0.59	0.117503097415405	0	1	0.5839	1	1	1
6	0.221199216928595	0.6	0.117503097415405	0	1	0	0.5989	0	0
6	0.221199216928595	0.6	0.117503097415405	0	1	0.5989	1	1	1
6	0.221199216928595	0.61	0.117503097415405	0	1	0	0.6147	0	0
6	0.221199216928595	0.61	0.117503097415405	0	1	0.6147	1	1	1
6	0.221199216928595	0.62	0.117503097415405	0	1	0	0.6314	0	0
6	0.221199216928595	0.62	0.117503097415405	0	1	0.6314	1	1	1
6	0.221199216928595	0.63	0.117503097415405	0	1	0	0.649	0	0
6	0.221199216928595	0.63	0.117503097415405	0	1	0.649	1	1	1
6	0.221199216928595	0.64	0.117503097415405	0	1	0	0.6676	0	0
6	0.221199216928595	0.64	0.117503097415405	0	1	0.6676	1	1	1
6	0.221199216928595	0.65	0.117503097415405	0	1	0	0.6873	0	0
6	0.221199216928595	0.65	0.117503097415405	0	1	0.6873	1	1	1
6	0.221199216928595	0.66	0.117503097415405	0	1	0	0.7083	0	0
6	0.221199216928595	0.66	0.117503097415405	0	1	0.7083	1	1	1
6	0.221199216928595	0.67	0.117503097415405	0	1	0	0.7306	0	0
6	0.221199216928595	0.67	0.117503097415405	0	1	0.7306	1	1	1
6	0.221199216928595	0.68	0.117503097415405	0	1	0	0.7543	0	0
6	0.221199216928595	0.68	0.117503097415405	0	1	0.7543	1	1	1
6	0.221199216928595	0.69	0.117503097415405	0	1	0	0.7797	0	0
6	0.221199216928595	0.69	0.117503097415405	0	1	0.7797	1	1	1
6	0.221199216928595	0.7	0.117503097415405	0	1	0	0.8069	0	0
6	0.221199216928595	0.7	0.117503097415405	0	1	0.8069	1	1	1
6	0.221199216928595	0.71	0.117503097415405	0	1	0	0.836	0	0
6	0.221199216928595	0.71	0.117503097415405	0	1	0.836	1	1	1
6	0.221199216928595	0.72	0.117503097415405	0	1	0	0.8674	0	0
6	0.221199216928595	0.72	0.117503097415405	0	1	0.8674	1	1	1
6	0.221199216928595	0.73	0.117503097415405	0	1	0	0.9013	0	0
6	0.221199216928595	0.73	0.117503097415405	0	1	0.9013	1	1	1
6	0.221199216928595	0.74	0.117503097415405	0	1	0	0.9381	0	0
6	0.221199216928595	0.74	0.117503097415405	0	1	0.9381	1	1	1
6	0.221199216928595	0.75	0.117503097415405	0	1	0	0.978	0	0
6	0.221199216928595	0.75	0.117503097415405	0	1	0.978	1	1	1
6	0.221199216928595	0.76	0.117503097415405	0	1	0	1	0	0
6	0.221199216928595	0.77	0.117503097415405	0	1	0	1	0	0
6	0.221199216928595	0.78	0.117503097415405	0	1	0	1	0	0
6	0.221199216928595	0.79	0.117503097415405	0	1	0	1	0	0
6	0.221199216928595	0.8	0.117503097415405	0	1	0	1	0	0
6	0.221199216928595	0.81	0.117503097415405	0	1	0	1	0	0
6	0.221199216928595	0.82	0.117503097415405	0	1	0	1	0	0
6	0.221199216928595	0.83	0.117503097415405	0	1	0	1	0	0
6	0.221199216928595	0.84	0.117503097415405	0	1	0	1	0	0
6	0.221199216928595	0.85	0.117503097415405	0	1	0	1	0	0
6	0.221199216928595	0.86	0.117503097415405	0	1	0	1	0	0
6	0.221199216928595	0.87	0.117503097415405	0	1	0	1	0	0
6	0.221199216928595	0.88	0.117503097415405	0	1	0	1	0	0
6	0.221199216928595	0.89	0.117503097415405	0	1	0	1	0	0
6	0.221199216928595	0.9	0.117503097415405	0	1	0	1	0	0
6	0.221199216928595	0.91	0.117503097415405	0	1	0	1	0	0
6	0.221199216928595	0.92	0.117503097415405	0	1	0	1	0	0
6	0.221199216928595	0.93	0.117503097415405	0	1	0	1	0	0
6	0.221199216928595	0.94	0.117503097415405	0	1	0	1	0	0
6	0.221199216928595	0.95	0.117503097415405	0	1	0	1	0	0
6	0.221199216928595	0.96	0.117503097415405	0	1	0	1	0	0
6	0.221199216928595	0.97	0.117503097415405	0	1	0	1	0	0
6	0.221199216928595	0.98	0.117503097415405	0	1	0	1	0	0
6	0.221199216928595	0.99	0.117503097415405	0	1	0	1	0	0
6	0.221199216928595	1	0.117503097415405	0	1	0	1	0	0
7	0.221199216928595	0.01	0.117503097415405	0	1	0	0.218	0	0
7	0.221199216928595	0.01	0.117503097415405	0	1	0.218	1	1	1
7	0.221199216928595	0.02	0.117503097415405	0	1	0	0.2202	0	0
7	0.221199216928595	0.02	0.117503097415405	0	1	0.2202	1	1	1
7	0.221199216928595	0.03	0.117503097415405	0	1	0	0.2225	0	0
7	0.221199216928595	0.03	0.117503097415405	0	1	0.2225	1	1	1
7	0.221199216928595	0.04	0.117503097415405	0	1	0	0.2249	0	0
7	0.221199216928595	0.04	0.117503097415405	0	1	0.2249	1	1	1
7	0.221199216928595	0.05	0.117503097415405	0	1	0	0.2273	0	0
7	0.221199216928595	0.05	0.117503097415405	0	1	0.2273	1	1	1
7	0.221199216928595	0.06	0.117503097415405	0	1	0	0.2298	0	0
7	0.221199216928595	0.06	0.117503097415405	0	1	0.2298	1	1	1
7	0.221199216928595	0.07	0.117503097415405	0	1	0	0.2323	0	0
7	0.221199216928595	0.07	0.117503097415405	0	1	0.2323	1	1	1
7	0.221199216928595	0.08	0.117503097415405	0	1	0	0.2349	0	0
7	0.221199216928595	0.08	0.117503097415405	0	1	0.2349	1	1	1
7	0.221199216928595	0.09	0.117503097415405	0	1	0	0.2375	0	0
7	0.221199216928595	0.09	0.117503097415405	0	1	0.2375	1	1	1
7	0.221199216928595	0.1	0.117503097415405	0	1	0	0.2402	0	0
7	0.221199216928595	0.1	0.117503097415405	0	1	0.2402	1	1	1
7	0.221199216928595	0.11	0.117503097415405	0	1	0	0.243	0	0
7	0.221199216928595	0.11	0.117503097415405	0	1	0.243	1	1	1
7	0.221199216928595	0.12	0.117503097415405	0	1	0	0.2458	0	0
7	0.221199216928595	0.12	0.117503097415405	0	1	0.2458	1	1	1
7	0.221199216928595	0.13	0.117503097415405	0	1	0	0.2487	0	0
7	0.221199216928595	0.13	0.117503097415405	0	1	0.2487	1	1	1
7	0.221199216928595	0.14	0.117503097415405	0	1	0	0.2516	0	0
7	0.221199216928595	0.14	0.117503097415405	0	1	0.2516	1	1	1
7	0.221199216928595	0.15	0.117503097415405	0	1	0	0.2547	0	0
7	0.221199216928595	0.15	0.117503097415405	0	1	0.2547	1	1	1
7	0.221199216928595	0.16	0.117503097415405	0	1	0	0.2578	0	0
7	0.221199216928595	0.16	0.117503097415405	0	1	0.2578	1	1	1
7	0.221199216928595	0.17	0.117503097415405	0	1	0	0.2609	0	0
7	0.221199216928595	0.17	0.117503097415405	0	1	0.2609	1	1	1
7	0.221199216928595	0.18	0.117503097415405	0	1	0	0.2642	0	0
7	0.221199216928595	0.18	0.117503097415405	0	1	0.2642	1	1	1
7	0.221199216928595	0.19	0.117503097415405	0	1	0	0.2675	0	0
7	0.221199216928595	0.19	0.117503097415405	0	1	0.2675	1	1	1
7	0.221199216928595	0.2	0.117503097415405	0	1	0	0.271	0	0
7	0.221199216928595	0.2	0.117503097415405	0	1	0.271	1	1	1
7	0.221199216928595	0.21	0.117503097415405	0	1	0	0.2745	0	0
7	0.221199216928595	0.21	0.117503097415405	0	1	0.2745	1	1	1
7	0.221199216928595	0.22	0.117503097415405	0	1	0	0.2781	0	0
7	0.221199216928595	0.22	0.117503097415405	0	1	0.2781	1	1	1
7	0.221199216928595	0.23	0.117503097415405	0	1	0	0.2818	0	0
7	0.221199216928595	0.23	0.117503097415405	0	1	0.2818	1	1	1
7	0.221199216928595	0.24	0.117503097415405	0	1	0	0.2856	0	0
7	0.221199216928595	0.24	0.117503097415405	0	1	0.2856	1	1	1
7	0.221199216928595	0.25	0.117503097415405	0	1	0	0.2895	0	0
7	0.221199216928595	0.25	0.117503097415405	0	1	0.2895	1	1	1
7	0.221199216928595	0.26	0.117503097415405	0	1	0	0.2935	0	0
7	0.221199216928595	0.26	0.117503097415405	0	1	0.2935	1	1	1
7	0.221199216928595	0.27	0.117503097415405	0	1	0	0.2977	0	0
7	0.221199216928595	0.27	0.117503097415405	0	1	0.2977	1	1	1
7	0.221199216928595	0.28	0.117503097415405	0	1	0	0.3019	0	0
7	0.221199216928595	0.28	0.117503097415405	0	1	0.3019	1	1	1
7	0.221199216928595	0.29	0.117503097415405	0	1	0	0.3063	0	0
7	0.221199216928595	0.29	0.117503097415405	0	1	0.3063	1	1	1
7	0.221199216928595	0.3	0.117503097415405	0	1	0	0.3108	0	0
7	0.221199216928595	0.3	0.117503097415405	0	1	0.3108	1	1	1
7	0.221199216928595	0.31	0.117503097415405	0	1	0	0.3154	0	0
7	0.221199216928595	0.31	0.117503097415405	0	1	0.3154	1	1	1
7	0.221199216928595	0.32	0.117503097415405	0	1	0	0.3202	0	0
7	0.221199216928595	0.32	0.117503097415405	0	1	0.3202	1	1	1
7	0.221199216928595	0.33	0.117503097415405	0	1	0	0.3251	0	0
7	0.221199216928595	0.33	0.117503097415405	0	1	0.3251	1	1	1
7	0.221199216928595	0.34	0.117503097415405	0	1	0	0.3302	0	0
7	0.221199216928595	0.34	0.117503097415405	0	1	0.3302	1	1	1
7	0.221199216928595	0.35	0.117503097415405	0	1	0	0.3355	0	0
7	0.221199216928595	0.35	0.117503097415405	0	1	0.3355	1	1	1
7	0.221199216928595	0.36	0.117503097415405	0	1	0	0.3409	0	0
7	0.221199216928595	0.36	0.117503097415405	0	1	0.3409	1	1	1
7	0.221199216928595	0.37	0.117503097415405	0	1	0	0.3465	0	0
7	0.221199216928595	0.37	0.117503097415405	0	1	0.3465	1	1	1
7	0.221199216928595	0.38	0.117503097415405	0	1	0	0.3523	0	0
7	0.221199216928595	0.38	0.117503097415405	0	1	0.3523	1	1	1
7	0.221199216928595	0.39	0.117503097415405	0	1	0	0.3582	0	0
7	0.221199216928595	0.39	0.117503097415405	0	1	0.3582	1	1	1
7	0.221199216928595	0.4	0.117503097415405	0	1	0	0.3644	0	0
7	0.221199216928595	0.4	0.117503097415405	0	1	0.3644	1	1	1
7	0.221199216928595	0.41	0.117503097415405	0	1	0	0.3708	0	0
7	0.221199216928595	0.41	0.117503097415405	0	1	0.3708	1	1	1
7	0.221199216928595	0.42	0.117503097415405	0	1	0	0.3775	0	0
7	0.221199216928595	0.42	0.117503097415405	0	1	0.3775	1	1	1
7	0.221199216928595	0.43	0.117503097415405	0	1	0	0.3844	0	0
7	0.221199216928595	0.43	0.117503097415405	0	1	0.3844	1	1	1
7	0.221199216928595	0.44	0.117503097415405	0	1	0	0.3915	0	0
7	0.221199216928595	0.44	0.117503097415405	0	1	0.3915	1	1	1
7	0.221199216928595	0.45	0.117503097415405	0	1	0	0.3989	0	0
7	0.221199216928595	0.45	0.117503097415405	0	1	0.3989	1	1	1
7	0.221199216928595	0.46	0.117503097415405	0	1	0	0.4066	0	0
7	0.221199216928595	0.46	0.117503097415405	0	1	0.4066	1	1	1
7	0.221199216928595	0.47	0.117503097415405	0	1	0	0.4146	0	0
7	0.221199216928595	0.47	0.117503097415405	0	1	0.4146	1	1	1
7	0.221199216928595	0.48	0.117503097415405	0	1	0	0.4229	0	0
7	0.221199216928595	0.48	0.117503097415405	0	1	0.4229	1	1	1
7	0.221199216928595	0.49	0.117503097415405	0	1	0	0.4316	0	0
7	0.221199216928595	0.49	0.117503097415405	0	1	0.4316	1	1	1
7	0.221199216928595	0.5	0.117503097415405	0	1	0	0.4407	0	0
7	0.221199216928595	0.5	0.117503097415405	0	1	0.4407	1	1	1
7	0.221199216928595	0.51	0.117503097415405	0	1	0	0.4501	0	0
7	0.221199216928595	0.51	0.117503097415405	0	1	0.4501	1	1	1
7	0.221199216928595	0.52	0.117503097415405	0	1	0	0.4599	0	0
7	0.221199216928595	0.52	0.117503097415405	0	1	0.4599	1	1	1
7	0.221199216928595	0.53	0.117503097415405	0	1	0	0.4702	0	0
7	0.221199216928595	0.53	0.117503097415405	0	1	0.4702	1	1	1
7	0.221199216928595	0.54	0.117503097415405	0	1	0	0.481	0	0
7	0.221199216928595	0.54	0.117503097415405	0	1	0.481	1	1	1
7	0.221199216928595	0.55	0.117503097415405	0	1	0	0.4923	0	0
7	0.221199216928595	0.55	0.117503097415405	0	1	0.4923	1	1	1
7	0.221199216928595	0.56	0.117503097415405	0	1	0	0.5041	0	0
7	0.221199216928595	0.56	0.117503097415405	0	1	0.5041	1	1	1
7	0.221199216928595	0.57	0.117503097415405	0	1	0	0.5166	0	0
7	0.221199216928595	0.57	0.117503097415405	0	1	0.5166	1	1	1
7	0.221199216928595	0.58	0.117503097415405	0	1	0	0.5296	0	0
7	0.221199216928595	0.58	0.117503097415405	0	1	0.5296	1	1	1
7	0.221199216928595	0.59	0.117503097415405	0	1	0	0.5434	0	0
7	0.221199216928595	0.59	0.117503097415405	0	1	0.5434	1	1	1
7	0.221199216928595	0.6	0.117503097415405	0	1	0	0.5579	0	0
7	0.221199216928595	0.6	0.117503097415405	0	1	0.5579	1	1	1
7	0.221199216928595	0.61	0.117503097415405	0	1	0	0.5732	0	0
7	0.221199216928595	0.61	0.117503097415405	0	1	0.5732	1	1	1
7	0.221199216928595	0.62	0.117503097415405	0	1	0	0.5894	0	0
7	0.221199216928595	0.62	0.117503097415405	0	1	0.5894	1	1	1
7	0.221199216928595	0.63	0.117503097415405	0	1	0	0.6065	0	0
7	0.221199216928595	0.63	0.117503097415405	0	1	0.6065	1	1	1
7	0.221199216928595	0.64	0.117503097415405	0	1	0	0.6247	0	0
7	0.221199216928595	0.64	0.117503097415405	0	1	0.6247	1	1	1
7	0.221199216928595	0.65	0.117503097415405	0	1	0	0.644	0	0
7	0.221199216928595	0.65	0.117503097415405	0	1	0.644	1	1	1
7	0.221199216928595	0.66	0.117503097415405	0	1	0	0.6646	0	0
7	0.221199216928595	0.66	0.117503097415405	0	1	0.6646	1	1	1
7	0.221199216928595	0.67	0.117503097415405	0	1	0	0.6866	0	0
7	0.221199216928595	0.67	0.117503097415405	0	1	0.6866	1	1	1
7	0.221199216928595	0.68	0.117503097415405	0	1	0	0.7101	0	0
7	0.221199216928595	0.68	0.117503097415405	0	1	0.7101	1	1	1
7	0.221199216928595	0.69	0.117503097415405	0	1	0	0.7354	0	0
7	0.221199216928595	0.69	0.117503097415405	0	1	0.7354	1	1	1
7	0.221199216928595	0.7	0.117503097415405	0	1	0	0.7626	0	0
7	0.221199216928595	0.7	0.117503097415405	0	1	0.7626	1	1	1
7	0.221199216928595	0.71	0.117503097415405	0	1	0	0.7919	0	0
7	0.221199216928595	0.71	0.117503097415405	0	1	0.7919	1	1	1
7	0.221199216928595	0.72	0.117503097415405	0	1	0	0.8236	0	0
7	0.221199216928595	0.72	0.117503097415405	0	1	0.8236	1	1	1
7	0.221199216928595	0.73	0.117503097415405	0	1	0	0.8581	0	0
7	0.221199216928595	0.73	0.117503097415405	0	1	0.8581	1	1	1
7	0.221199216928595	0.74	0.117503097415405	0	1	0	0.8958	0	0
7	0.221199216928595	0.74	0.117503097415405	0	1	0.8958	1	1	1
7	0.221199216928595	0.75	0.117503097415405	0	1	0	0.937	0	0
7	0.221199216928595	0.75	0.117503097415405	0	1	0.937	1	1	1
7	0.221199216928595	0.76	0.117503097415405	0	1	0	0.9825	0	0
7	0.221199216928595	0.76	0.117503097415405	0	1	0.9825	1	1	1
7	0.221199216928595	0.77	0.117503097415405	0	1	0	1	0	0
7	0.221199216928595	0.78	0.117503097415405	0	1	0	1	0	0
7	0.221199216928595	0.79	0.117503097415405	0	1	0	1	0	0
7	0.221199216928595	0.8	0.117503097415405	0	1	0	1	0	0
7	0.221199216928595	0.81	0.117503097415405	0	1	0	1	0	0
7	0.221199216928595	0.82	0.117503097415405	0	1	0	1	0	0
7	0.221199216928595	0.83	0.117503097415405	0	1	0	1	0	0
7	0.221199216928595	0.84	0.117503097415405	0	1	0	1	0	0
7	0.221199216928595	0.85	0.117503097415405	0	1	0	1	0	0
7	0.221199216928595	0.86	0.117503097415405	0	1	0	1	0	0
7	0.221199216928595	0.87	0.117503097415405	0	1	0	1	0	0
7	0.221199216928595	0.88	0.117503097415405	0	1	0	1	0	0
7	0.221199216928595	0.89	0.117503097415405	0	1	0	1	0	0
7	0.221199216928595	0.9	0.117503097415405	0	1	0	1	0	0
7	0.221199216928595	0.91	0.117503097415405	0	1	0	1	0	0
7	0.221199216928595	0.92	0.117503097415405	0	1	0	1	0	0
7	0.221199216928595	0.93	0.117503097415405	0	1	0	1	0	0
7	0.221199216928595	0.94	0.117503097415405	0	1	0	1	0	0
7	0.221199216928595	0.95	0.117503097415405	0	1	0	1	0	0
7	0.221199216928595	0.96	0.117503097415405	0	1	0	1	0	0
7	0.221199216928595	0.97	0.117503097415405	0	1	0	1	0	0
7	0.221199216928595	0.98	0.117503097415405	0	1	0	1	0	0
7	0.221199216928595	0.99	0.117503097415405	0	1	0	1	0	0
7	0.221199216928595	1	0.117503097415405	0	1	0	1	0	0
8	0.221199216928595	0.01	0.117503097415405	0	1	0	0.2017	0	0
8	0.221199216928595	0.01	0.117503097415405	0	1	0.2017	1	1	1
8	0.221199216928595	0.02	0.117503097415405	0	1	0	0.2038	0	0
8	0.221199216928595	0.02	0.117503097415405	0	1	0.2038	1	1	1
8	0.221199216928595	0.03	0.117503097415405	0	1	0	0.206	0	0
8	0.221199216928595	0.03	0.117503097415405	0	1	0.206	1	1	1
8	0.221199216928595	0.04	0.117503097415405	0	1	0	0.2082	0	0
8	0.221199216928595	0.04	0.117503097415405	0	1	0.2082	1	1	1
8	0.221199216928595	0.05	0.117503097415405	0	1	0	0.2104	0	0
8	0.221199216928595	0.05	0.117503097415405	0	1	0.2104	1	1	1
8	0.221199216928595	0.06	0.117503097415405	0	1	0	0.2127	0	0
8	0.221199216928595	0.06	0.117503097415405	0	1	0.2127	1	1	1
8	0.221199216928595	0.07	0.117503097415405	0	1	0	0.2151	0	0
8	0.221199216928595	0.07	0.117503097415405	0	1	0.2151	1	1	1
8	0.221199216928595	0.08	0.117503097415405	0	1	0	0.2175	0	0
8	0.221199216928595	0.08	0.117503097415405	0	1	0.2175	1	1	1
8	0.221199216928595	0.09	0.117503097415405	0	1	0	0.22	0	0
8	0.221199216928595	0.09	0.117503097415405	0	1	0.22	1	1	1
8	0.221199216928595	0.1	0.117503097415405	0	1	0	0.2225	0	0
8	0.221199216928595	0.1	0.117503097415405	0	1	0.2225	1	1	1
8	0.221199216928595	0.11	0.117503097415405	0	1	0	0.2251	0	0
8	0.221199216928595	0.11	0.117503097415405	0	1	0.2251	1	1	1
8	0.221199216928595	0.12	0.117503097415405	0	1	0	0.2278	0	0
8	0.221199216928595	0.12	0.117503097415405	0	1	0.2278	1	1	1
8	0.221199216928595	0.13	0.117503097415405	0	1	0	0.2305	0	0
8	0.221199216928595	0.13	0.117503097415405	0	1	0.2305	1	1	1
8	0.221199216928595	0.14	0.117503097415405	0	1	0	0.2332	0	0
8	0.221199216928595	0.14	0.117503097415405	0	1	0.2332	1	1	1
8	0.221199216928595	0.15	0.117503097415405	0	1	0	0.2361	0	0
8	0.221199216928595	0.15	0.117503097415405	0	1	0.2361	1	1	1
8	0.221199216928595	0.16	0.117503097415405	0	1	0	0.239	0	0
8	0.221199216928595	0.16	0.117503097415405	0	1	0.239	1	1	1
8	0.221199216928595	0.17	0.117503097415405	0	1	0	0.242	0	0
8	0.221199216928595	0.17	0.117503097415405	0	1	0.242	1	1	1
8	0.221199216928595	0.18	0.117503097415405	0	1	0	0.2451	0	0
8	0.221199216928595	0.18	0.117503097415405	0	1	0.2451	1	1	1
8	0.221199216928595	0.19	0.117503097415405	0	1	0	0.2482	0	0
8	0.221199216928595	0.19	0.117503097415405	0	1	0.2482	1	1	1
8	0.221199216928595	0.2	0.117503097415405	0	1	0	0.2514	0	0
8	0.221199216928595	0.2	0.117503097415405	0	1	0.2514	1	1	1
8	0.221199216928595	0.21	0.117503097415405	0	1	0	0.2547	0	0
8	0.221199216928595	0.21	0.117503097415405	0	1	0.2547	1	1	1
8	0.221199216928595	0.22	0.117503097415405	0	1	0	0.2581	0	0
8	0.221199216928595	0.22	0.117503097415405	0	1	0.2581	1	1	1
8	0.221199216928595	0.23	0.117503097415405	0	1	0	0.2616	0	0
8	0.221199216928595	0.23	0.117503097415405	0	1	0.2616	1	1	1
8	0.221199216928595	0.24	0.117503097415405	0	1	0	0.2652	0	0
8	0.221199216928595	0.24	0.117503097415405	0	1	0.2652	1	1	1
8	0.221199216928595	0.25	0.117503097415405	0	1	0	0.2689	0	0
8	0.221199216928595	0.25	0.117503097415405	0	1	0.2689	1	1	1
8	0.221199216928595	0.26	0.117503097415405	0	1	0	0.2727	0	0
8	0.221199216928595	0.26	0.117503097415405	0	1	0.2727	1	1	1
8	0.221199216928595	0.27	0.117503097415405	0	1	0	0.2766	0	0
8	0.221199216928595	0.27	0.117503097415405	0	1	0.2766	1	1	1
8	0.221199216928595	0.28	0.117503097415405	0	1	0	0.2806	0	0
8	0.221199216928595	0.28	0.117503097415405	0	1	0.2806	1	1	1
8	0.221199216928595	0.29	0.117503097415405	0	1	0	0.2847	0	0
8	0.221199216928595	0.29	0.117503097415405	0	1	0.2847	1	1	1
8	0.221199216928595	0.3	0.117503097415405	0	1	0	0.289	0	0
8	0.221199216928595	0.3	0.117503097415405	0	1	0.289	1	1	1
8	0.221199216928595	0.31	0.117503097415405	0	1	0	0.2934	0	0
8	0.221199216928595	0.31	0.117503097415405	0	1	0.2934	1	1	1
8	0.221199216928595	0.32	0.117503097415405	0	1	0	0.2979	0	0
8	0.221199216928595	0.32	0.117503097415405	0	1	0.2979	1	1	1
8	0.221199216928595	0.33	0.117503097415405	0	1	0	0.3026	0	0
8	0.221199216928595	0.33	0.117503097415405	0	1	0.3026	1	1	1
8	0.221199216928595	0.34	0.117503097415405	0	1	0	0.3074	0	0
8	0.221199216928595	0.34	0.117503097415405	0	1	0.3074	1	1	1
8	0.221199216928595	0.35	0.117503097415405	0	1	0	0.3124	0	0
8	0.221199216928595	0.35	0.117503097415405	0	1	0.3124	1	1	1
8	0.221199216928595	0.36	0.117503097415405	0	1	0	0.3175	0	0
8	0.221199216928595	0.36	0.117503097415405	0	1	0.3175	1	1	1
8	0.221199216928595	0.37	0.117503097415405	0	1	0	0.3228	0	0
8	0.221199216928595	0.37	0.117503097415405	0	1	0.3228	1	1	1
8	0.221199216928595	0.38	0.117503097415405	0	1	0	0.3283	0	0
8	0.221199216928595	0.38	0.117503097415405	0	1	0.3283	1	1	1
8	0.221199216928595	0.39	0.117503097415405	0	1	0	0.334	0	0
8	0.221199216928595	0.39	0.117503097415405	0	1	0.334	1	1	1
8	0.221199216928595	0.4	0.117503097415405	0	1	0	0.3399	0	0
8	0.221199216928595	0.4	0.117503097415405	0	1	0.3399	1	1	1
8	0.221199216928595	0.41	0.117503097415405	0	1	0	0.346	0	0
8	0.221199216928595	0.41	0.117503097415405	0	1	0.346	1	1	1
8	0.221199216928595	0.42	0.117503097415405	0	1	0	0.3523	0	0
8	0.221199216928595	0.42	0.117503097415405	0	1	0.3523	1	1	1
8	0.221199216928595	0.43	0.117503097415405	0	1	0	0.3589	0	0
8	0.221199216928595	0.43	0.117503097415405	0	1	0.3589	1	1	1
8	0.221199216928595	0.44	0.117503097415405	0	1	0	0.3657	0	0
8	0.221199216928595	0.44	0.117503097415405	0	1	0.3657	1	1	1
8	0.221199216928595	0.45	0.117503097415405	0	1	0	0.3728	0	0
8	0.221199216928595	0.45	0.117503097415405	0	1	0.3728	1	1	1
8	0.221199216928595	0.46	0.117503097415405	0	1	0	0.3802	0	0
8	0.221199216928595	0.46	0.117503097415405	0	1	0.3802	1	1	1
8	0.221199216928595	0.47	0.117503097415405	0	1	0	0.3878	0	0
8	0.221199216928595	0.47	0.117503097415405	0	1	0.3878	1	1	1
8	0.221199216928595	0.48	0.117503097415405	0	1	0	0.3958	0	0
8	0.221199216928595	0.48	0.117503097415405	0	1	0.3958	1	1	1
8	0.221199216928595	0.49	0.117503097415405	0	1	0	0.4041	0	0
8	0.221199216928595	0.49	0.117503097415405	0	1	0.4041	1	1	1
8	0.221199216928595	0.5	0.117503097415405	0	1	0	0.4128	0	0
8	0.221199216928595	0.5	0.117503097415405	0	1	0.4128	1	1	1
8	0.221199216928595	0.51	0.117503097415405	0	1	0	0.4219	0	0
8	0.221199216928595	0.51	0.117503097415405	0	1	0.4219	1	1	1
8	0.221199216928595	0.52	0.117503097415405	0	1	0	0.4314	0	0
8	0.221199216928595	0.52	0.117503097415405	0	1	0.4314	1	1	1
8	0.221199216928595	0.53	0.117503097415405	0	1	0	0.4414	0	0
8	0.221199216928595	0.53	0.117503097415405	0	1	0.4414	1	1	1
8	0.221199216928595	0.54	0.117503097415405	0	1	0	0.4518	0	0
8	0.221199216928595	0.54	0.117503097415405	0	1	0.4518	1	1	1
8	0.221199216928595	0.55	0.117503097415405	0	1	0	0.4627	0	0
8	0.221199216928595	0.55	0.117503097415405	0	1	0.4627	1	1	1
8	0.221199216928595	0.56	0.117503097415405	0	1	0	0.4742	0	0
8	0.221199216928595	0.56	0.117503097415405	0	1	0.4742	1	1	1
8	0.221199216928595	0.57	0.117503097415405	0	1	0	0.4863	0	0
8	0.221199216928595	0.57	0.117503097415405	0	1	0.4863	1	1	1
8	0.221199216928595	0.58	0.117503097415405	0	1	0	0.499	0	0
8	0.221199216928595	0.58	0.117503097415405	0	1	0.499	1	1	1
8	0.221199216928595	0.59	0.117503097415405	0	1	0	0.5124	0	0
8	0.221199216928595	0.59	0.117503097415405	0	1	0.5124	1	1	1
8	0.221199216928595	0.6	0.117503097415405	0	1	0	0.5266	0	0
8	0.221199216928595	0.6	0.117503097415405	0	1	0.5266	1	1	1
8	0.221199216928595	0.61	0.117503097415405	0	1	0	0.5416	0	0
8	0.221199216928595	0.61	0.117503097415405	0	1	0.5416	1	1	1
8	0.221199216928595	0.62	0.117503097415405	0	1	0	0.5575	0	0
8	0.221199216928595	0.62	0.117503097415405	0	1	0.5575	1	1	1
8	0.221199216928595	0.63	0.117503097415405	0	1	0	0.5744	0	0
8	0.221199216928595	0.63	0.117503097415405	0	1	0.5744	1	1	1
8	0.221199216928595	0.64	0.117503097415405	0	1	0	0.5923	0	0
8	0.221199216928595	0.64	0.117503097415405	0	1	0.5923	1	1	1
8	0.221199216928595	0.65	0.117503097415405	0	1	0	0.6115	0	0
8	0.221199216928595	0.65	0.117503097415405	0	1	0.6115	1	1	1
8	0.221199216928595	0.66	0.117503097415405	0	1	0	0.632	0	0
8	0.221199216928595	0.66	0.117503097415405	0	1	0.632	1	1	1
8	0.221199216928595	0.67	0.117503097415405	0	1	0	0.654	0	0
8	0.221199216928595	0.67	0.117503097415405	0	1	0.654	1	1	1
8	0.221199216928595	0.68	0.117503097415405	0	1	0	0.6777	0	0
8	0.221199216928595	0.68	0.117503097415405	0	1	0.6777	1	1	1
8	0.221199216928595	0.69	0.117503097415405	0	1	0	0.7031	0	0
8	0.221199216928595	0.69	0.117503097415405	0	1	0.7031	1	1	1
8	0.221199216928595	0.7	0.117503097415405	0	1	0	0.7307	0	0
8	0.221199216928595	0.7	0.117503097415405	0	1	0.7307	1	1	1
8	0.221199216928595	0.71	0.117503097415405	0	1	0	0.7606	0	0
8	0.221199216928595	0.71	0.117503097415405	0	1	0.7606	1	1	1
8	0.221199216928595	0.72	0.117503097415405	0	1	0	0.7932	0	0
8	0.221199216928595	0.72	0.117503097415405	0	1	0.7932	1	1	1
8	0.221199216928595	0.73	0.117503097415405	0	1	0	0.829	0	0
8	0.221199216928595	0.73	0.117503097415405	0	1	0.829	1	1	1
8	0.221199216928595	0.74	0.117503097415405	0	1	0	0.8683	0	0
8	0.221199216928595	0.74	0.117503097415405	0	1	0.8683	1	1	1
8	0.221199216928595	0.75	0.117503097415405	0	1	0	0.9118	0	0
8	0.221199216928595	0.75	0.117503097415405	0	1	0.9118	1	1	1
8	0.221199216928595	0.76	0.117503097415405	0	1	0	0.9602	0	0
8	0.221199216928595	0.76	0.117503097415405	0	1	0.9602	1	1	1
8	0.221199216928595	0.77	0.117503097415405	0	1	0	1	0	0
8	0.221199216928595	0.78	0.117503097415405	0	1	0	1	0	0
8	0.221199216928595	0.79	0.117503097415405	0	1	0	1	0	0
8	0.221199216928595	0.8	0.117503097415405	0	1	0	1	0	0
8	0.221199216928595	0.81	0.117503097415405	0	1	0	1	0	0
8	0.221199216928595	0.82	0.117503097415405	0	1	0	1	0	0
8	0.221199216928595	0.83	0.117503097415405	0	1	0	1	0	0
8	0.221199216928595	0.84	0.117503097415405	0	1	0	1	0	0
8	0.221199216928595	0.85	0.117503097415405	0	1	0	1	0	0
8	0.221199216928595	0.86	0.117503097415405	0	1	0	1	0	0
8	0.221199216928595	0.87	0.117503097415405	0	1	0	1	0	0
8	0.221199216928595	0.88	0.117503097415405	0	1	0	1	0	0
8	0.221199216928595	0.89	0.117503097415405	0	1	0	1	0	0
8	0.221199216928595	0.9	0.117503097415405	0	1	0	1	0	0
8	0.221199216928595	0.91	0.117503097415405	0	1	0	1	0	0
8	0.221199216928595	0.92	0.117503097415405	0	1	0	1	0	0
8	0.221199216928595	0.93	0.117503097415405	0	1	0	1	0	0
8	0.221199216928595	0.94	0.117503097415405	0	1	0	1	0	0
8	0.221199216928595	0.95	0.117503097415405	0	1	0	1	0	0
8	0.221199216928595	0.96	0.117503097415405	0	1	0	1	0	0
8	0.221199216928595	0.97	0.117503097415405	0	1	0	1	0	0
8	0.221199216928595	0.98	0.117503097415405	0	1	0	1	0	0
8	0.221199216928595	0.99	0.117503097415405	0	1	0	1	0	0
8	0.221199216928595	1	0.117503097415405	0	1	0	1	0	0
9	0.221199216928595	0.01	0.117503097415405	0	1	0	0.1887	0	0
9	0.221199216928595	0.01	0.117503097415405	0	1	0.1887	1	1	1
9	0.221199216928595	0.02	0.117503097415405	0	1	0	0.1907	0	0
9	0.221199216928595	0.02	0.117503097415405	0	1	0.1907	1	1	1
9	0.221199216928595	0.03	0.117503097415405	0	1	0	0.1928	0	0
9	0.221199216928595	0.03	0.117503097415405	0	1	0.1928	1	1	1
9	0.221199216928595	0.04	0.117503097415405	0	1	0	0.1949	0	0
9	0.221199216928595	0.04	0.117503097415405	0	1	0.1949	1	1	1
9	0.221199216928595	0.05	0.117503097415405	0	1	0	0.197	0	0
9	0.221199216928595	0.05	0.117503097415405	0	1	0.197	1	1	1
9	0.221199216928595	0.06	0.117503097415405	0	1	0	0.1992	0	0
9	0.221199216928595	0.06	0.117503097415405	0	1	0.1992	1	1	1
9	0.221199216928595	0.07	0.117503097415405	0	1	0	0.2014	0	0
9	0.221199216928595	0.07	0.117503097415405	0	1	0.2014	1	1	1
9	0.221199216928595	0.08	0.117503097415405	0	1	0	0.2037	0	0
9	0.221199216928595	0.08	0.117503097415405	0	1	0.2037	1	1	1
9	0.221199216928595	0.09	0.117503097415405	0	1	0	0.2061	0	0
9	0.221199216928595	0.09	0.117503097415405	0	1	0.2061	1	1	1
9	0.221199216928595	0.1	0.117503097415405	0	1	0	0.2085	0	0
9	0.221199216928595	0.1	0.117503097415405	0	1	0.2085	1	1	1
9	0.221199216928595	0.11	0.117503097415405	0	1	0	0.2109	0	0
9	0.221199216928595	0.11	0.117503097415405	0	1	0.2109	1	1	1
9	0.221199216928595	0.12	0.117503097415405	0	1	0	0.2134	0	0
9	0.221199216928595	0.12	0.117503097415405	0	1	0.2134	1	1	1
9	0.221199216928595	0.13	0.117503097415405	0	1	0	0.216	0	0
9	0.221199216928595	0.13	0.117503097415405	0	1	0.216	1	1	1
9	0.221199216928595	0.14	0.117503097415405	0	1	0	0.2186	0	0
9	0.221199216928595	0.14	0.117503097415405	0	1	0.2186	1	1	1
9	0.221199216928595	0.15	0.117503097415405	0	1	0	0.2213	0	0
9	0.221199216928595	0.15	0.117503097415405	0	1	0.2213	1	1	1
9	0.221199216928595	0.16	0.117503097415405	0	1	0	0.2241	0	0
9	0.221199216928595	0.16	0.117503097415405	0	1	0.2241	1	1	1
9	0.221199216928595	0.17	0.117503097415405	0	1	0	0.2269	0	0
9	0.221199216928595	0.17	0.117503097415405	0	1	0.2269	1	1	1
9	0.221199216928595	0.18	0.117503097415405	0	1	0	0.2298	0	0
9	0.221199216928595	0.18	0.117503097415405	0	1	0.2298	1	1	1
9	0.221199216928595	0.19	0.117503097415405	0	1	0	0.2328	0	0
9	0.221199216928595	0.19	0.117503097415405	0	1	0.2328	1	1	1
9	0.221199216928595	0.2	0.117503097415405	0	1	0	0.2359	0	0
9	0.221199216928595	0.2	0.117503097415405	0	1	0.2359	1	1	1
9	0.221199216928595	0.21	0.117503097415405	0	1	0	0.239	0	0
9	0.221199216928595	0.21	0.117503097415405	0	1	0.239	1	1	1
9	0.221199216928595	0.22	0.117503097415405	0	1	0	0.2423	0	0
9	0.221199216928595	0.22	0.117503097415405	0	1	0.2423	1	1	1
9	0.221199216928595	0.23	0.117503097415405	0	1	0	0.2456	0	0
9	0.221199216928595	0.23	0.117503097415405	0	1	0.2456	1	1	1
9	0.221199216928595	0.24	0.117503097415405	0	1	0	0.249	0	0
9	0.221199216928595	0.24	0.117503097415405	0	1	0.249	1	1	1
9	0.221199216928595	0.25	0.117503097415405	0	1	0	0.2525	0	0
9	0.221199216928595	0.25	0.117503097415405	0	1	0.2525	1	1	1
9	0.221199216928595	0.26	0.117503097415405	0	1	0	0.2561	0	0
9	0.221199216928595	0.26	0.117503097415405	0	1	0.2561	1	1	1
9	0.221199216928595	0.27	0.117503097415405	0	1	0	0.2598	0	0
9	0.221199216928595	0.27	0.117503097415405	0	1	0.2598	1	1	1
9	0.221199216928595	0.28	0.117503097415405	0	1	0	0.2637	0	0
9	0.221199216928595	0.28	0.117503097415405	0	1	0.2637	1	1	1
9	0.221199216928595	0.29	0.117503097415405	0	1	0	0.2676	0	0
9	0.221199216928595	0.29	0.117503097415405	0	1	0.2676	1	1	1
9	0.221199216928595	0.3	0.117503097415405	0	1	0	0.2717	0	0
9	0.221199216928595	0.3	0.117503097415405	0	1	0.2717	1	1	1
9	0.221199216928595	0.31	0.117503097415405	0	1	0	0.2759	0	0
9	0.221199216928595	0.31	0.117503097415405	0	1	0.2759	1	1	1
9	0.221199216928595	0.32	0.117503097415405	0	1	0	0.2802	0	0
9	0.221199216928595	0.32	0.117503097415405	0	1	0.2802	1	1	1
9	0.221199216928595	0.33	0.117503097415405	0	1	0	0.2847	0	0
9	0.221199216928595	0.33	0.117503097415405	0	1	0.2847	1	1	1
9	0.221199216928595	0.34	0.117503097415405	0	1	0	0.2893	0	0
9	0.221199216928595	0.34	0.117503097415405	0	1	0.2893	1	1	1
9	0.221199216928595	0.35	0.117503097415405	0	1	0	0.294	0	0
9	0.221199216928595	0.35	0.117503097415405	0	1	0.294	1	1	1
9	0.221199216928595	0.36	0.117503097415405	0	1	0	0.299	0	0
9	0.221199216928595	0.36	0.117503097415405	0	1	0.299	1	1	1
9	0.221199216928595	0.37	0.117503097415405	0	1	0	0.3041	0	0
9	0.221199216928595	0.37	0.117503097415405	0	1	0.3041	1	1	1
9	0.221199216928595	0.38	0.117503097415405	0	1	0	0.3093	0	0
9	0.221199216928595	0.38	0.117503097415405	0	1	0.3093	1	1	1
9	0.221199216928595	0.39	0.117503097415405	0	1	0	0.3148	0	0
9	0.221199216928595	0.39	0.117503097415405	0	1	0.3148	1	1	1
9	0.221199216928595	0.4	0.117503097415405	0	1	0	0.3205	0	0
9	0.221199216928595	0.4	0.117503097415405	0	1	0.3205	1	1	1
9	0.221199216928595	0.41	0.117503097415405	0	1	0	0.3263	0	0
9	0.221199216928595	0.41	0.117503097415405	0	1	0.3263	1	1	1
9	0.221199216928595	0.42	0.117503097415405	0	1	0	0.3324	0	0
9	0.221199216928595	0.42	0.117503097415405	0	1	0.3324	1	1	1
9	0.221199216928595	0.43	0.117503097415405	0	1	0	0.3387	0	0
9	0.221199216928595	0.43	0.117503097415405	0	1	0.3387	1	1	1
9	0.221199216928595	0.44	0.117503097415405	0	1	0	0.3453	0	0
9	0.221199216928595	0.44	0.117503097415405	0	1	0.3453	1	1	1
9	0.221199216928595	0.45	0.117503097415405	0	1	0	0.3522	0	0
9	0.221199216928595	0.45	0.117503097415405	0	1	0.3522	1	1	1
9	0.221199216928595	0.46	0.117503097415405	0	1	0	0.3593	0	0
9	0.221199216928595	0.46	0.117503097415405	0	1	0.3593	1	1	1
9	0.221199216928595	0.47	0.117503097415405	0	1	0	0.3667	0	0
9	0.221199216928595	0.47	0.117503097415405	0	1	0.3667	1	1	1
9	0.221199216928595	0.48	0.117503097415405	0	1	0	0.3744	0	0
9	0.221199216928595	0.48	0.117503097415405	0	1	0.3744	1	1	1
9	0.221199216928595	0.49	0.117503097415405	0	1	0	0.3825	0	0
9	0.221199216928595	0.49	0.117503097415405	0	1	0.3825	1	1	1
9	0.221199216928595	0.5	0.117503097415405	0	1	0	0.391	0	0
9	0.221199216928595	0.5	0.117503097415405	0	1	0.391	1	1	1
9	0.221199216928595	0.51	0.117503097415405	0	1	0	0.3998	0	0
9	0.221199216928595	0.51	0.117503097415405	0	1	0.3998	1	1	1
9	0.221199216928595	0.52	0.117503097415405	0	1	0	0.409	0	0
9	0.221199216928595	0.52	0.117503097415405	0	1	0.409	1	1	1
9	0.221199216928595	0.53	0.117503097415405	0	1	0	0.4187	0	0
9	0.221199216928595	0.53	0.117503097415405	0	1	0.4187	1	1	1
9	0.221199216928595	0.54	0.117503097415405	0	1	0	0.4289	0	0
9	0.221199216928595	0.54	0.117503097415405	0	1	0.4289	1	1	1
9	0.221199216928595	0.55	0.117503097415405	0	1	0	0.4396	0	0
9	0.221199216928595	0.55	0.117503097415405	0	1	0.4396	1	1	1
9	0.221199216928595	0.56	0.117503097415405	0	1	0	0.4508	0	0
9	0.221199216928595	0.56	0.117503097415405	0	1	0.4508	1	1	1
9	0.221199216928595	0.57	0.117503097415405	0	1	0	0.4627	0	0
9	0.221199216928595	0.57	0.117503097415405	0	1	0.4627	1	1	1
9	0.221199216928595	0.58	0.117503097415405	0	1	0	0.4752	0	0
9	0.221199216928595	0.58	0.117503097415405	0	1	0.4752	1	1	1
9	0.221199216928595	0.59	0.117503097415405	0	1	0	0.4884	0	0
9	0.221199216928595	0.59	0.117503097415405	0	1	0.4884	1	1	1
9	0.221199216928595	0.6	0.117503097415405	0	1	0	0.5024	0	0
9	0.221199216928595	0.6	0.117503097415405	0	1	0.5024	1	1	1
9	0.221199216928595	0.61	0.117503097415405	0	1	0	0.5173	0	0
9	0.221199216928595	0.61	0.117503097415405	0	1	0.5173	1	1	1
9	0.221199216928595	0.62	0.117503097415405	0	1	0	0.5331	0	0
9	0.221199216928595	0.62	0.117503097415405	0	1	0.5331	1	1	1
9	0.221199216928595	0.63	0.117503097415405	0	1	0	0.5499	0	0
9	0.221199216928595	0.63	0.117503097415405	0	1	0.5499	1	1	1
9	0.221199216928595	0.64	0.117503097415405	0	1	0	0.5679	0	0
9	0.221199216928595	0.64	0.117503097415405	0	1	0.5679	1	1	1
9	0.221199216928595	0.65	0.117503097415405	0	1	0	0.5872	0	0
9	0.221199216928595	0.65	0.117503097415405	0	1	0.5872	1	1	1
9	0.221199216928595	0.66	0.117503097415405	0	1	0	0.6078	0	0
9	0.221199216928595	0.66	0.117503097415405	0	1	0.6078	1	1	1
9	0.221199216928595	0.67	0.117503097415405	0	1	0	0.6301	0	0
9	0.221199216928595	0.67	0.117503097415405	0	1	0.6301	1	1	1
9	0.221199216928595	0.68	0.117503097415405	0	1	0	0.6541	0	0
9	0.221199216928595	0.68	0.117503097415405	0	1	0.6541	1	1	1
9	0.221199216928595	0.69	0.117503097415405	0	1	0	0.6802	0	0
9	0.221199216928595	0.69	0.117503097415405	0	1	0.6802	1	1	1
9	0.221199216928595	0.7	0.117503097415405	0	1	0	0.7086	0	0
9	0.221199216928595	0.7	0.117503097415405	0	1	0.7086	1	1	1
9	0.221199216928595	0.71	0.117503097415405	0	1	0	0.7396	0	0
9	0.221199216928595	0.71	0.117503097415405	0	1	0.7396	1	1	1
9	0.221199216928595	0.72	0.117503097415405	0	1	0	0.7737	0	0
9	0.221199216928595	0.72	0.117503097415405	0	1	0.7737	1	1	1
9	0.221199216928595	0.73	0.117503097415405	0	1	0	0.8114	0	0
9	0.221199216928595	0.73	0.117503097415405	0	1	0.8114	1	1	1
9	0.221199216928595	0.74	0.117503097415405	0	1	0	0.8533	0	0
9	0.221199216928595	0.74	0.117503097415405	0	1	0.8533	1	1	1
9	0.221199216928595	0.75	0.117503097415405	0	1	0	0.9004	0	0
9	0.221199216928595	0.75	0.117503097415405	0	1	0.9004	1	1	1
9	0.221199216928595	0.76	0.117503097415405	0	1	0	0.9536	0	0
9	0.221199216928595	0.76	0.117503097415405	0	1	0.9536	1	1	1
9	0.221199216928595	0.77	0.117503097415405	0	1	0	1	0	0
9	0.221199216928595	0.78	0.117503097415405	0	1	0	1	0	0
9	0.221199216928595	0.79	0.117503097415405	0	1	0	1	0	0
9	0.221199216928595	0.8	0.117503097415405	0	1	0	1	0	0
9	0.221199216928595	0.81	0.117503097415405	0	1	0	1	0	0
9	0.221199216928595	0.82	0.117503097415405	0	1	0	1	0	0
9	0.221199216928595	0.83	0.117503097415405	0	1	0	1	0	0
9	0.221199216928595	0.84	0.117503097415405	0	1	0	1	0	0
9	0.221199216928595	0.85	0.117503097415405	0	1	0	1	0	0
9	0.221199216928595	0.86	0.117503097415405	0	1	0	1	0	0
9	0.221199216928595	0.87	0.117503097415405	0	1	0	1	0	0
9	0.221199216928595	0.88	0.117503097415405	0	1	0	1	0	0
9	0.221199216928595	0.89	0.117503097415405	0	1	0	1	0	0
9	0.221199216928595	0.9	0.117503097415405	0	1	0	1	0	0
9	0.221199216928595	0.91	0.117503097415405	0	1	0	1	0	0
9	0.221199216928595	0.92	0.117503097415405	0	1	0	1	0	0
9	0.221199216928595	0.93	0.117503097415405	0	1	0	1	0	0
9	0.221199216928595	0.94	0.117503097415405	0	1	0	1	0	0
9	0.221199216928595	0.95	0.117503097415405	0	1	0	1	0	0
9	0.221199216928595	0.96	0.117503097415405	0	1	0	1	0	0
9	0.221199216928595	0.97	0.117503097415405	0	1	0	1	0	0
9	0.221199216928595	0.98	0.117503097415405	0	1	0	1	0	0
9	0.221199216928595	0.99	0.117503097415405	0	1	0	1	0	0
9	0.221199216928595	1	0.117503097415405	0	1	0	1	0	0
10	0.221199216928595	0.01	0.117503097415405	0	1	0	0.1782	0	0
10	0.221199216928595	0.01	0.117503097415405	0	1	0.1782	1	1	1
10	0.221199216928595	0.02	0.117503097415405	0	1	0	0.1801	0	0
10	0.221199216928595	0.02	0.117503097415405	0	1	0.1801	1	1	1
10	0.221199216928595	0.03	0.117503097415405	0	1	0	0.1821	0	0
10	0.221199216928595	0.03	0.117503097415405	0	1	0.1821	1	1	1
10	0.221199216928595	0.04	0.117503097415405	0	1	0	0.1841	0	0
10	0.221199216928595	0.04	0.117503097415405	0	1	0.1841	1	1	1
10	0.221199216928595	0.05	0.117503097415405	0	1	0	0.1861	0	0
10	0.221199216928595	0.05	0.117503097415405	0	1	0.1861	1	1	1
10	0.221199216928595	0.06	0.117503097415405	0	1	0	0.1882	0	0
10	0.221199216928595	0.06	0.117503097415405	0	1	0.1882	1	1	1
10	0.221199216928595	0.07	0.117503097415405	0	1	0	0.1903	0	0
10	0.221199216928595	0.07	0.117503097415405	0	1	0.1903	1	1	1
10	0.221199216928595	0.08	0.117503097415405	0	1	0	0.1925	0	0
10	0.221199216928595	0.08	0.117503097415405	0	1	0.1925	1	1	1
10	0.221199216928595	0.09	0.117503097415405	0	1	0	0.1948	0	0
10	0.221199216928595	0.09	0.117503097415405	0	1	0.1948	1	1	1
10	0.221199216928595	0.1	0.117503097415405	0	1	0	0.1971	0	0
10	0.221199216928595	0.1	0.117503097415405	0	1	0.1971	1	1	1
10	0.221199216928595	0.11	0.117503097415405	0	1	0	0.1994	0	0
10	0.221199216928595	0.11	0.117503097415405	0	1	0.1994	1	1	1
10	0.221199216928595	0.12	0.117503097415405	0	1	0	0.2018	0	0
10	0.221199216928595	0.12	0.117503097415405	0	1	0.2018	1	1	1
10	0.221199216928595	0.13	0.117503097415405	0	1	0	0.2043	0	0
10	0.221199216928595	0.13	0.117503097415405	0	1	0.2043	1	1	1
10	0.221199216928595	0.14	0.117503097415405	0	1	0	0.2068	0	0
10	0.221199216928595	0.14	0.117503097415405	0	1	0.2068	1	1	1
10	0.221199216928595	0.15	0.117503097415405	0	1	0	0.2094	0	0
10	0.221199216928595	0.15	0.117503097415405	0	1	0.2094	1	1	1
10	0.221199216928595	0.16	0.117503097415405	0	1	0	0.212	0	0
10	0.221199216928595	0.16	0.117503097415405	0	1	0.212	1	1	1
10	0.221199216928595	0.17	0.117503097415405	0	1	0	0.2147	0	0
10	0.221199216928595	0.17	0.117503097415405	0	1	0.2147	1	1	1
10	0.221199216928595	0.18	0.117503097415405	0	1	0	0.2175	0	0
10	0.221199216928595	0.18	0.117503097415405	0	1	0.2175	1	1	1
10	0.221199216928595	0.19	0.117503097415405	0	1	0	0.2204	0	0
10	0.221199216928595	0.19	0.117503097415405	0	1	0.2204	1	1	1
10	0.221199216928595	0.2	0.117503097415405	0	1	0	0.2233	0	0
10	0.221199216928595	0.2	0.117503097415405	0	1	0.2233	1	1	1
10	0.221199216928595	0.21	0.117503097415405	0	1	0	0.2263	0	0
10	0.221199216928595	0.21	0.117503097415405	0	1	0.2263	1	1	1
10	0.221199216928595	0.22	0.117503097415405	0	1	0	0.2294	0	0
10	0.221199216928595	0.22	0.117503097415405	0	1	0.2294	1	1	1
10	0.221199216928595	0.23	0.117503097415405	0	1	0	0.2326	0	0
10	0.221199216928595	0.23	0.117503097415405	0	1	0.2326	1	1	1
10	0.221199216928595	0.24	0.117503097415405	0	1	0	0.2359	0	0
10	0.221199216928595	0.24	0.117503097415405	0	1	0.2359	1	1	1
10	0.221199216928595	0.25	0.117503097415405	0	1	0	0.2393	0	0
10	0.221199216928595	0.25	0.117503097415405	0	1	0.2393	1	1	1
10	0.221199216928595	0.26	0.117503097415405	0	1	0	0.2427	0	0
10	0.221199216928595	0.26	0.117503097415405	0	1	0.2427	1	1	1
10	0.221199216928595	0.27	0.117503097415405	0	1	0	0.2463	0	0
10	0.221199216928595	0.27	0.117503097415405	0	1	0.2463	1	1	1
10	0.221199216928595	0.28	0.117503097415405	0	1	0	0.25	0	0
10	0.221199216928595	0.28	0.117503097415405	0	1	0.25	1	1	1
10	0.221199216928595	0.29	0.117503097415405	0	1	0	0.2538	0	0
10	0.221199216928595	0.29	0.117503097415405	0	1	0.2538	1	1	1
10	0.221199216928595	0.3	0.117503097415405	0	1	0	0.2577	0	0
10	0.221199216928595	0.3	0.117503097415405	0	1	0.2577	1	1	1
10	0.221199216928595	0.31	0.117503097415405	0	1	0	0.2617	0	0
10	0.221199216928595	0.31	0.117503097415405	0	1	0.2617	1	1	1
10	0.221199216928595	0.32	0.117503097415405	0	1	0	0.2659	0	0
10	0.221199216928595	0.32	0.117503097415405	0	1	0.2659	1	1	1
10	0.221199216928595	0.33	0.117503097415405	0	1	0	0.2702	0	0
10	0.221199216928595	0.33	0.117503097415405	0	1	0.2702	1	1	1
10	0.221199216928595	0.34	0.117503097415405	0	1	0	0.2747	0	0
10	0.221199216928595	0.34	0.117503097415405	0	1	0.2747	1	1	1
10	0.221199216928595	0.35	0.117503097415405	0	1	0	0.2793	0	0
10	0.221199216928595	0.35	0.117503097415405	0	1	0.2793	1	1	1
10	0.221199216928595	0.36	0.117503097415405	0	1	0	0.284	0	0
10	0.221199216928595	0.36	0.117503097415405	0	1	0.284	1	1	1
10	0.221199216928595	0.37	0.117503097415405	0	1	0	0.289	0	0
10	0.221199216928595	0.37	0.117503097415405	0	1	0.289	1	1	1
10	0.221199216928595	0.38	0.117503097415405	0	1	0	0.2941	0	0
10	0.221199216928595	0.38	0.117503097415405	0	1	0.2941	1	1	1
10	0.221199216928595	0.39	0.117503097415405	0	1	0	0.2993	0	0
10	0.221199216928595	0.39	0.117503097415405	0	1	0.2993	1	1	1
10	0.221199216928595	0.4	0.117503097415405	0	1	0	0.3048	0	0
10	0.221199216928595	0.4	0.117503097415405	0	1	0.3048	1	1	1
10	0.221199216928595	0.41	0.117503097415405	0	1	0	0.3105	0	0
10	0.221199216928595	0.41	0.117503097415405	0	1	0.3105	1	1	1
10	0.221199216928595	0.42	0.117503097415405	0	1	0	0.3164	0	0
10	0.221199216928595	0.42	0.117503097415405	0	1	0.3164	1	1	1
10	0.221199216928595	0.43	0.117503097415405	0	1	0	0.3226	0	0
10	0.221199216928595	0.43	0.117503097415405	0	1	0.3226	1	1	1
10	0.221199216928595	0.44	0.117503097415405	0	1	0	0.329	0	0
10	0.221199216928595	0.44	0.117503097415405	0	1	0.329	1	1	1
10	0.221199216928595	0.45	0.117503097415405	0	1	0	0.3356	0	0
10	0.221199216928595	0.45	0.117503097415405	0	1	0.3356	1	1	1
10	0.221199216928595	0.46	0.117503097415405	0	1	0	0.3426	0	0
10	0.221199216928595	0.46	0.117503097415405	0	1	0.3426	1	1	1
10	0.221199216928595	0.47	0.117503097415405	0	1	0	0.3498	0	0
10	0.221199216928595	0.47	0.117503097415405	0	1	0.3498	1	1	1
10	0.221199216928595	0.48	0.117503097415405	0	1	0	0.3574	0	0
10	0.221199216928595	0.48	0.117503097415405	0	1	0.3574	1	1	1
10	0.221199216928595	0.49	0.117503097415405	0	1	0	0.3652	0	0
10	0.221199216928595	0.49	0.117503097415405	0	1	0.3652	1	1	1
10	0.221199216928595	0.5	0.117503097415405	0	1	0	0.3735	0	0
10	0.221199216928595	0.5	0.117503097415405	0	1	0.3735	1	1	1
10	0.221199216928595	0.51	0.117503097415405	0	1	0	0.3822	0	0
10	0.221199216928595	0.51	0.117503097415405	0	1	0.3822	1	1	1
10	0.221199216928595	0.52	0.117503097415405	0	1	0	0.3912	0	0
10	0.221199216928595	0.52	0.117503097415405	0	1	0.3912	1	1	1
10	0.221199216928595	0.53	0.117503097415405	0	1	0	0.4008	0	0
10	0.221199216928595	0.53	0.117503097415405	0	1	0.4008	1	1	1
10	0.221199216928595	0.54	0.117503097415405	0	1	0	0.4108	0	0
10	0.221199216928595	0.54	0.117503097415405	0	1	0.4108	1	1	1
10	0.221199216928595	0.55	0.117503097415405	0	1	0	0.4213	0	0
10	0.221199216928595	0.55	0.117503097415405	0	1	0.4213	1	1	1
10	0.221199216928595	0.56	0.117503097415405	0	1	0	0.4324	0	0
10	0.221199216928595	0.56	0.117503097415405	0	1	0.4324	1	1	1
10	0.221199216928595	0.57	0.117503097415405	0	1	0	0.4442	0	0
10	0.221199216928595	0.57	0.117503097415405	0	1	0.4442	1	1	1
10	0.221199216928595	0.58	0.117503097415405	0	1	0	0.4566	0	0
10	0.221199216928595	0.58	0.117503097415405	0	1	0.4566	1	1	1
10	0.221199216928595	0.59	0.117503097415405	0	1	0	0.4698	0	0
10	0.221199216928595	0.59	0.117503097415405	0	1	0.4698	1	1	1
10	0.221199216928595	0.6	0.117503097415405	0	1	0	0.4838	0	0
10	0.221199216928595	0.6	0.117503097415405	0	1	0.4838	1	1	1
10	0.221199216928595	0.61	0.117503097415405	0	1	0	0.4986	0	0
10	0.221199216928595	0.61	0.117503097415405	0	1	0.4986	1	1	1
10	0.221199216928595	0.62	0.117503097415405	0	1	0	0.5145	0	0
10	0.221199216928595	0.62	0.117503097415405	0	1	0.5145	1	1	1
10	0.221199216928595	0.63	0.117503097415405	0	1	0	0.5314	0	0
10	0.221199216928595	0.63	0.117503097415405	0	1	0.5314	1	1	1
10	0.221199216928595	0.64	0.117503097415405	0	1	0	0.5496	0	0
10	0.221199216928595	0.64	0.117503097415405	0	1	0.5496	1	1	1
10	0.221199216928595	0.65	0.117503097415405	0	1	0	0.5692	0	0
10	0.221199216928595	0.65	0.117503097415405	0	1	0.5692	1	1	1
10	0.221199216928595	0.66	0.117503097415405	0	1	0	0.5903	0	0
10	0.221199216928595	0.66	0.117503097415405	0	1	0.5903	1	1	1
10	0.221199216928595	0.67	0.117503097415405	0	1	0	0.6131	0	0
10	0.221199216928595	0.67	0.117503097415405	0	1	0.6131	1	1	1
10	0.221199216928595	0.68	0.117503097415405	0	1	0	0.6379	0	0
10	0.221199216928595	0.68	0.117503097415405	0	1	0.6379	1	1	1
10	0.221199216928595	0.69	0.117503097415405	0	1	0	0.6649	0	0
10	0.221199216928595	0.69	0.117503097415405	0	1	0.6649	1	1	1
10	0.221199216928595	0.7	0.117503097415405	0	1	0	0.6946	0	0
10	0.221199216928595	0.7	0.117503097415405	0	1	0.6946	1	1	1
10	0.221199216928595	0.71	0.117503097415405	0	1	0	0.7274	0	0
10	0.221199216928595	0.71	0.117503097415405	0	1	0.7274	1	1	1
10	0.221199216928595	0.72	0.117503097415405	0	1	0	0.7638	0	0
10	0.221199216928595	0.72	0.117503097415405	0	1	0.7638	1	1	1
10	0.221199216928595	0.73	0.117503097415405	0	1	0	0.8045	0	0
10	0.221199216928595	0.73	0.117503097415405	0	1	0.8045	1	1	1
10	0.221199216928595	0.74	0.117503097415405	0	1	0	0.8505	0	0
10	0.221199216928595	0.74	0.117503097415405	0	1	0.8505	1	1	1
10	0.221199216928595	0.75	0.117503097415405	0	1	0	0.9031	0	0
10	0.221199216928595	0.75	0.117503097415405	0	1	0.9031	1	1	1
10	0.221199216928595	0.76	0.117503097415405	0	1	0	0.964	0	0
10	0.221199216928595	0.76	0.117503097415405	0	1	0.964	1	1	1
10	0.221199216928595	0.77	0.117503097415405	0	1	0	1	0	0
10	0.221199216928595	0.78	0.117503097415405	0	1	0	1	0	0
10	0.221199216928595	0.79	0.117503097415405	0	1	0	1	0	0
10	0.221199216928595	0.8	0.117503097415405	0	1	0	1	0	0
10	0.221199216928595	0.81	0.117503097415405	0	1	0	1	0	0
10	0.221199216928595	0.82	0.117503097415405	0	1	0	1	0	0
10	0.221199216928595	0.83	0.117503097415405	0	1	0	1	0	0
10	0.221199216928595	0.84	0.117503097415405	0	1	0	1	0	0
10	0.221199216928595	0.85	0.117503097415405	0	1	0	1	0	0
10	0.221199216928595	0.86	0.117503097415405	0	1	0	1	0	0
10	0.221199216928595	0.87	0.117503097415405	0	1	0	1	0	0
10	0.221199216928595	0.88	0.117503097415405	0	1	0	1	0	0
10	0.221199216928595	0.89	0.117503097415405	0	1	0	1	0	0
10	0.221199216928595	0.9	0.117503097415405	0	1	0	1	0	0
10	0.221199216928595	0.91	0.117503097415405	0	1	0	1	0	0
10	0.221199216928595	0.92	0.117503097415405	0	1	0	1	0	0
10	0.221199216928595	0.93	0.117503097415405	0	1	0	1	0	0
10	0.221199216928595	0.94	0.117503097415405	0	1	0	1	0	0
10	0.221199216928595	0.95	0.117503097415405	0	1	0	1	0	0
10	0.221199216928595	0.96	0.117503097415405	0	1	0	1	0	0
10	0.221199216928595	0.97	0.117503097415405	0	1	0	1	0	0
10	0.221199216928595	0.98	0.117503097415405	0	1	0	1	0	0
10	0.221199216928595	0.99	0.117503097415405	0	1	0	1	0	0
10	0.221199216928595	1	0.117503097415405	0	1	0	1	0	0
11	0.221199216928595	0.01	0.117503097415405	0	1	0	0.1695	0	0
11	0.221199216928595	0.01	0.117503097415405	0	1	0.1695	1	1	1
11	0.221199216928595	0.02	0.117503097415405	0	1	0	0.1714	0	0
11	0.221199216928595	0.02	0.117503097415405	0	1	0.1714	1	1	1
11	0.221199216928595	0.03	0.117503097415405	0	1	0	0.1733	0	0
11	0.221199216928595	0.03	0.117503097415405	0	1	0.1733	1	1	1
11	0.221199216928595	0.04	0.117503097415405	0	1	0	0.1752	0	0
11	0.221199216928595	0.04	0.117503097415405	0	1	0.1752	1	1	1
11	0.221199216928595	0.05	0.117503097415405	0	1	0	0.1771	0	0
11	0.221199216928595	0.05	0.117503097415405	0	1	0.1771	1	1	1
11	0.221199216928595	0.06	0.117503097415405	0	1	0	0.1791	0	0
11	0.221199216928595	0.06	0.117503097415405	0	1	0.1791	1	1	1
11	0.221199216928595	0.07	0.117503097415405	0	1	0	0.1812	0	0
11	0.221199216928595	0.07	0.117503097415405	0	1	0.1812	1	1	1
11	0.221199216928595	0.08	0.117503097415405	0	1	0	0.1833	0	0
11	0.221199216928595	0.08	0.117503097415405	0	1	0.1833	1	1	1
11	0.221199216928595	0.09	0.117503097415405	0	1	0	0.1854	0	0
11	0.221199216928595	0.09	0.117503097415405	0	1	0.1854	1	1	1
11	0.221199216928595	0.1	0.117503097415405	0	1	0	0.1876	0	0
11	0.221199216928595	0.1	0.117503097415405	0	1	0.1876	1	1	1
11	0.221199216928595	0.11	0.117503097415405	0	1	0	0.1899	0	0
11	0.221199216928595	0.11	0.117503097415405	0	1	0.1899	1	1	1
11	0.221199216928595	0.12	0.117503097415405	0	1	0	0.1922	0	0
11	0.221199216928595	0.12	0.117503097415405	0	1	0.1922	1	1	1
11	0.221199216928595	0.13	0.117503097415405	0	1	0	0.1946	0	0
11	0.221199216928595	0.13	0.117503097415405	0	1	0.1946	1	1	1
11	0.221199216928595	0.14	0.117503097415405	0	1	0	0.197	0	0
11	0.221199216928595	0.14	0.117503097415405	0	1	0.197	1	1	1
11	0.221199216928595	0.15	0.117503097415405	0	1	0	0.1995	0	0
11	0.221199216928595	0.15	0.117503097415405	0	1	0.1995	1	1	1
11	0.221199216928595	0.16	0.117503097415405	0	1	0	0.202	0	0
11	0.221199216928595	0.16	0.117503097415405	0	1	0.202	1	1	1
11	0.221199216928595	0.17	0.117503097415405	0	1	0	0.2047	0	0
11	0.221199216928595	0.17	0.117503097415405	0	1	0.2047	1	1	1
11	0.221199216928595	0.18	0.117503097415405	0	1	0	0.2074	0	0
11	0.221199216928595	0.18	0.117503097415405	0	1	0.2074	1	1	1
11	0.221199216928595	0.19	0.117503097415405	0	1	0	0.2101	0	0
11	0.221199216928595	0.19	0.117503097415405	0	1	0.2101	1	1	1
11	0.221199216928595	0.2	0.117503097415405	0	1	0	0.2129	0	0
11	0.221199216928595	0.2	0.117503097415405	0	1	0.2129	1	1	1
11	0.221199216928595	0.21	0.117503097415405	0	1	0	0.2159	0	0
11	0.221199216928595	0.21	0.117503097415405	0	1	0.2159	1	1	1
11	0.221199216928595	0.22	0.117503097415405	0	1	0	0.2189	0	0
11	0.221199216928595	0.22	0.117503097415405	0	1	0.2189	1	1	1
11	0.221199216928595	0.23	0.117503097415405	0	1	0	0.2219	0	0
11	0.221199216928595	0.23	0.117503097415405	0	1	0.2219	1	1	1
11	0.221199216928595	0.24	0.117503097415405	0	1	0	0.2251	0	0
11	0.221199216928595	0.24	0.117503097415405	0	1	0.2251	1	1	1
11	0.221199216928595	0.25	0.117503097415405	0	1	0	0.2284	0	0
11	0.221199216928595	0.25	0.117503097415405	0	1	0.2284	1	1	1
11	0.221199216928595	0.26	0.117503097415405	0	1	0	0.2317	0	0
11	0.221199216928595	0.26	0.117503097415405	0	1	0.2317	1	1	1
11	0.221199216928595	0.27	0.117503097415405	0	1	0	0.2352	0	0
11	0.221199216928595	0.27	0.117503097415405	0	1	0.2352	1	1	1
11	0.221199216928595	0.28	0.117503097415405	0	1	0	0.2388	0	0
11	0.221199216928595	0.28	0.117503097415405	0	1	0.2388	1	1	1
11	0.221199216928595	0.29	0.117503097415405	0	1	0	0.2424	0	0
11	0.221199216928595	0.29	0.117503097415405	0	1	0.2424	1	1	1
11	0.221199216928595	0.3	0.117503097415405	0	1	0	0.2462	0	0
11	0.221199216928595	0.3	0.117503097415405	0	1	0.2462	1	1	1
11	0.221199216928595	0.31	0.117503097415405	0	1	0	0.2502	0	0
11	0.221199216928595	0.31	0.117503097415405	0	1	0.2502	1	1	1
11	0.221199216928595	0.32	0.117503097415405	0	1	0	0.2542	0	0
11	0.221199216928595	0.32	0.117503097415405	0	1	0.2542	1	1	1
11	0.221199216928595	0.33	0.117503097415405	0	1	0	0.2584	0	0
11	0.221199216928595	0.33	0.117503097415405	0	1	0.2584	1	1	1
11	0.221199216928595	0.34	0.117503097415405	0	1	0	0.2627	0	0
11	0.221199216928595	0.34	0.117503097415405	0	1	0.2627	1	1	1
11	0.221199216928595	0.35	0.117503097415405	0	1	0	0.2672	0	0
11	0.221199216928595	0.35	0.117503097415405	0	1	0.2672	1	1	1
11	0.221199216928595	0.36	0.117503097415405	0	1	0	0.2718	0	0
11	0.221199216928595	0.36	0.117503097415405	0	1	0.2718	1	1	1
11	0.221199216928595	0.37	0.117503097415405	0	1	0	0.2766	0	0
11	0.221199216928595	0.37	0.117503097415405	0	1	0.2766	1	1	1
11	0.221199216928595	0.38	0.117503097415405	0	1	0	0.2816	0	0
11	0.221199216928595	0.38	0.117503097415405	0	1	0.2816	1	1	1
11	0.221199216928595	0.39	0.117503097415405	0	1	0	0.2867	0	0
11	0.221199216928595	0.39	0.117503097415405	0	1	0.2867	1	1	1
11	0.221199216928595	0.4	0.117503097415405	0	1	0	0.2921	0	0
11	0.221199216928595	0.4	0.117503097415405	0	1	0.2921	1	1	1
11	0.221199216928595	0.41	0.117503097415405	0	1	0	0.2976	0	0
11	0.221199216928595	0.41	0.117503097415405	0	1	0.2976	1	1	1
11	0.221199216928595	0.42	0.117503097415405	0	1	0	0.3034	0	0
11	0.221199216928595	0.42	0.117503097415405	0	1	0.3034	1	1	1
11	0.221199216928595	0.43	0.117503097415405	0	1	0	0.3094	0	0
11	0.221199216928595	0.43	0.117503097415405	0	1	0.3094	1	1	1
11	0.221199216928595	0.44	0.117503097415405	0	1	0	0.3157	0	0
11	0.221199216928595	0.44	0.117503097415405	0	1	0.3157	1	1	1
11	0.221199216928595	0.45	0.117503097415405	0	1	0	0.3222	0	0
11	0.221199216928595	0.45	0.117503097415405	0	1	0.3222	1	1	1
11	0.221199216928595	0.46	0.117503097415405	0	1	0	0.329	0	0
11	0.221199216928595	0.46	0.117503097415405	0	1	0.329	1	1	1
11	0.221199216928595	0.47	0.117503097415405	0	1	0	0.3361	0	0
11	0.221199216928595	0.47	0.117503097415405	0	1	0.3361	1	1	1
11	0.221199216928595	0.48	0.117503097415405	0	1	0	0.3436	0	0
11	0.221199216928595	0.48	0.117503097415405	0	1	0.3436	1	1	1
11	0.221199216928595	0.49	0.117503097415405	0	1	0	0.3513	0	0
11	0.221199216928595	0.49	0.117503097415405	0	1	0.3513	1	1	1
11	0.221199216928595	0.5	0.117503097415405	0	1	0	0.3595	0	0
11	0.221199216928595	0.5	0.117503097415405	0	1	0.3595	1	1	1
11	0.221199216928595	0.51	0.117503097415405	0	1	0	0.368	0	0
11	0.221199216928595	0.51	0.117503097415405	0	1	0.368	1	1	1
11	0.221199216928595	0.52	0.117503097415405	0	1	0	0.377	0	0
11	0.221199216928595	0.52	0.117503097415405	0	1	0.377	1	1	1
11	0.221199216928595	0.53	0.117503097415405	0	1	0	0.3865	0	0
11	0.221199216928595	0.53	0.117503097415405	0	1	0.3865	1	1	1
11	0.221199216928595	0.54	0.117503097415405	0	1	0	0.3964	0	0
11	0.221199216928595	0.54	0.117503097415405	0	1	0.3964	1	1	1
11	0.221199216928595	0.55	0.117503097415405	0	1	0	0.4069	0	0
11	0.221199216928595	0.55	0.117503097415405	0	1	0.4069	1	1	1
11	0.221199216928595	0.56	0.117503097415405	0	1	0	0.418	0	0
11	0.221199216928595	0.56	0.117503097415405	0	1	0.418	1	1	1
11	0.221199216928595	0.57	0.117503097415405	0	1	0	0.4297	0	0
11	0.221199216928595	0.57	0.117503097415405	0	1	0.4297	1	1	1
11	0.221199216928595	0.58	0.117503097415405	0	1	0	0.4421	0	0
11	0.221199216928595	0.58	0.117503097415405	0	1	0.4421	1	1	1
11	0.221199216928595	0.59	0.117503097415405	0	1	0	0.4554	0	0
11	0.221199216928595	0.59	0.117503097415405	0	1	0.4554	1	1	1
11	0.221199216928595	0.6	0.117503097415405	0	1	0	0.4694	0	0
11	0.221199216928595	0.6	0.117503097415405	0	1	0.4694	1	1	1
11	0.221199216928595	0.61	0.117503097415405	0	1	0	0.4845	0	0
11	0.221199216928595	0.61	0.117503097415405	0	1	0.4845	1	1	1
11	0.221199216928595	0.62	0.117503097415405	0	1	0	0.5006	0	0
11	0.221199216928595	0.62	0.117503097415405	0	1	0.5006	1	1	1
11	0.221199216928595	0.63	0.117503097415405	0	1	0	0.5178	0	0
11	0.221199216928595	0.63	0.117503097415405	0	1	0.5178	1	1	1
11	0.221199216928595	0.64	0.117503097415405	0	1	0	0.5364	0	0
11	0.221199216928595	0.64	0.117503097415405	0	1	0.5364	1	1	1
11	0.221199216928595	0.65	0.117503097415405	0	1	0	0.5565	0	0
11	0.221199216928595	0.65	0.117503097415405	0	1	0.5565	1	1	1
11	0.221199216928595	0.66	0.117503097415405	0	1	0	0.5783	0	0
11	0.221199216928595	0.66	0.117503097415405	0	1	0.5783	1	1	1
11	0.221199216928595	0.67	0.117503097415405	0	1	0	0.602	0	0
11	0.221199216928595	0.67	0.117503097415405	0	1	0.602	1	1	1
11	0.221199216928595	0.68	0.117503097415405	0	1	0	0.6279	0	0
11	0.221199216928595	0.68	0.117503097415405	0	1	0.6279	1	1	1
11	0.221199216928595	0.69	0.117503097415405	0	1	0	0.6565	0	0
11	0.221199216928595	0.69	0.117503097415405	0	1	0.6565	1	1	1
11	0.221199216928595	0.7	0.117503097415405	0	1	0	0.6882	0	0
11	0.221199216928595	0.7	0.117503097415405	0	1	0.6882	1	1	1
11	0.221199216928595	0.71	0.117503097415405	0	1	0	0.7235	0	0
11	0.221199216928595	0.71	0.117503097415405	0	1	0.7235	1	1	1
11	0.221199216928595	0.72	0.117503097415405	0	1	0	0.7634	0	0
11	0.221199216928595	0.72	0.117503097415405	0	1	0.7634	1	1	1
11	0.221199216928595	0.73	0.117503097415405	0	1	0	0.8087	0	0
11	0.221199216928595	0.73	0.117503097415405	0	1	0.8087	1	1	1
11	0.221199216928595	0.74	0.117503097415405	0	1	0	0.8612	0	0
11	0.221199216928595	0.74	0.117503097415405	0	1	0.8612	1	1	1
11	0.221199216928595	0.75	0.117503097415405	0	1	0	0.9228	0	0
11	0.221199216928595	0.75	0.117503097415405	0	1	0.9228	1	1	1
11	0.221199216928595	0.76	0.117503097415405	0	1	0	0.997	0	0
11	0.221199216928595	0.76	0.117503097415405	0	1	0.997	1	1	1
11	0.221199216928595	0.77	0.117503097415405	0	1	0	1	0	0
11	0.221199216928595	0.78	0.117503097415405	0	1	0	1	0	0
11	0.221199216928595	0.79	0.117503097415405	0	1	0	1	0	0
11	0.221199216928595	0.8	0.117503097415405	0	1	0	1	0	0
11	0.221199216928595	0.81	0.117503097415405	0	1	0	1	0	0
11	0.221199216928595	0.82	0.117503097415405	0	1	0	1	0	0
11	0.221199216928595	0.83	0.117503097415405	0	1	0	1	0	0
11	0.221199216928595	0.84	0.117503097415405	0	1	0	1	0	0
11	0.221199216928595	0.85	0.117503097415405	0	1	0	1	0	0
11	0.221199216928595	0.86	0.117503097415405	0	1	0	1	0	0
11	0.221199216928595	0.87	0.117503097415405	0	1	0	1	0	0
11	0.221199216928595	0.88	0.117503097415405	0	1	0	1	0	0
11	0.221199216928595	0.89	0.117503097415405	0	1	0	1	0	0
11	0.221199216928595	0.9	0.117503097415405	0	1	0	1	0	0
11	0.221199216928595	0.91	0.117503097415405	0	1	0	1	0	0
11	0.221199216928595	0.92	0.117503097415405	0	1	0	1	0	0
11	0.221199216928595	0.93	0.117503097415405	0	1	0	1	0	0
11	0.221199216928595	0.94	0.117503097415405	0	1	0	1	0	0
11	0.221199216928595	0.95	0.117503097415405	0	1	0	1	0	0
11	0.221199216928595	0.96	0.117503097415405	0	1	0	1	0	0
11	0.221199216928595	0.97	0.117503097415405	0	1	0	1	0	0
11	0.221199216928595	0.98	0.117503097415405	0	1	0	1	0	0
11	0.221199216928595	0.99	0.117503097415405	0	1	0	1	0	0
11	0.221199216928595	1	0.117503097415405	0	1	0	1	0	0
12	0.221199216928595	0.01	0.117503097415405	0	1	0	0.1623	0	0
12	0.221199216928595	0.01	0.117503097415405	0	1	0.1623	1	1	1
12	0.221199216928595	0.02	0.117503097415405	0	1	0	0.1641	0	0
12	0.221199216928595	0.02	0.117503097415405	0	1	0.1641	1	1	1
12	0.221199216928595	0.03	0.117503097415405	0	1	0	0.1659	0	0
12	0.221199216928595	0.03	0.117503097415405	0	1	0.1659	1	1	1
12	0.221199216928595	0.04	0.117503097415405	0	1	0	0.1677	0	0
12	0.221199216928595	0.04	0.117503097415405	0	1	0.1677	1	1	1
12	0.221199216928595	0.05	0.117503097415405	0	1	0	0.1696	0	0
12	0.221199216928595	0.05	0.117503097415405	0	1	0.1696	1	1	1
12	0.221199216928595	0.06	0.117503097415405	0	1	0	0.1716	0	0
12	0.221199216928595	0.06	0.117503097415405	0	1	0.1716	1	1	1
12	0.221199216928595	0.07	0.117503097415405	0	1	0	0.1735	0	0
12	0.221199216928595	0.07	0.117503097415405	0	1	0.1735	1	1	1
12	0.221199216928595	0.08	0.117503097415405	0	1	0	0.1756	0	0
12	0.221199216928595	0.08	0.117503097415405	0	1	0.1756	1	1	1
12	0.221199216928595	0.09	0.117503097415405	0	1	0	0.1777	0	0
12	0.221199216928595	0.09	0.117503097415405	0	1	0.1777	1	1	1
12	0.221199216928595	0.1	0.117503097415405	0	1	0	0.1798	0	0
12	0.221199216928595	0.1	0.117503097415405	0	1	0.1798	1	1	1
12	0.221199216928595	0.11	0.117503097415405	0	1	0	0.182	0	0
12	0.221199216928595	0.11	0.117503097415405	0	1	0.182	1	1	1
12	0.221199216928595	0.12	0.117503097415405	0	1	0	0.1842	0	0
12	0.221199216928595	0.12	0.117503097415405	0	1	0.1842	1	1	1
12	0.221199216928595	0.13	0.117503097415405	0	1	0	0.1865	0	0
12	0.221199216928595	0.13	0.117503097415405	0	1	0.1865	1	1	1
12	0.221199216928595	0.14	0.117503097415405	0	1	0	0.1889	0	0
12	0.221199216928595	0.14	0.117503097415405	0	1	0.1889	1	1	1
12	0.221199216928595	0.15	0.117503097415405	0	1	0	0.1913	0	0
12	0.221199216928595	0.15	0.117503097415405	0	1	0.1913	1	1	1
12	0.221199216928595	0.16	0.117503097415405	0	1	0	0.1937	0	0
12	0.221199216928595	0.16	0.117503097415405	0	1	0.1937	1	1	1
12	0.221199216928595	0.17	0.117503097415405	0	1	0	0.1963	0	0
12	0.221199216928595	0.17	0.117503097415405	0	1	0.1963	1	1	1
12	0.221199216928595	0.18	0.117503097415405	0	1	0	0.1989	0	0
12	0.221199216928595	0.18	0.117503097415405	0	1	0.1989	1	1	1
12	0.221199216928595	0.19	0.117503097415405	0	1	0	0.2016	0	0
12	0.221199216928595	0.19	0.117503097415405	0	1	0.2016	1	1	1
12	0.221199216928595	0.2	0.117503097415405	0	1	0	0.2043	0	0
12	0.221199216928595	0.2	0.117503097415405	0	1	0.2043	1	1	1
12	0.221199216928595	0.21	0.117503097415405	0	1	0	0.2072	0	0
12	0.221199216928595	0.21	0.117503097415405	0	1	0.2072	1	1	1
12	0.221199216928595	0.22	0.117503097415405	0	1	0	0.2101	0	0
12	0.221199216928595	0.22	0.117503097415405	0	1	0.2101	1	1	1
12	0.221199216928595	0.23	0.117503097415405	0	1	0	0.2131	0	0
12	0.221199216928595	0.23	0.117503097415405	0	1	0.2131	1	1	1
12	0.221199216928595	0.24	0.117503097415405	0	1	0	0.2161	0	0
12	0.221199216928595	0.24	0.117503097415405	0	1	0.2161	1	1	1
12	0.221199216928595	0.25	0.117503097415405	0	1	0	0.2193	0	0
12	0.221199216928595	0.25	0.117503097415405	0	1	0.2193	1	1	1
12	0.221199216928595	0.26	0.117503097415405	0	1	0	0.2226	0	0
12	0.221199216928595	0.26	0.117503097415405	0	1	0.2226	1	1	1
12	0.221199216928595	0.27	0.117503097415405	0	1	0	0.226	0	0
12	0.221199216928595	0.27	0.117503097415405	0	1	0.226	1	1	1
12	0.221199216928595	0.28	0.117503097415405	0	1	0	0.2294	0	0
12	0.221199216928595	0.28	0.117503097415405	0	1	0.2294	1	1	1
12	0.221199216928595	0.29	0.117503097415405	0	1	0	0.233	0	0
12	0.221199216928595	0.29	0.117503097415405	0	1	0.233	1	1	1
12	0.221199216928595	0.3	0.117503097415405	0	1	0	0.2367	0	0
12	0.221199216928595	0.3	0.117503097415405	0	1	0.2367	1	1	1
12	0.221199216928595	0.31	0.117503097415405	0	1	0	0.2405	0	0
12	0.221199216928595	0.31	0.117503097415405	0	1	0.2405	1	1	1
12	0.221199216928595	0.32	0.117503097415405	0	1	0	0.2445	0	0
12	0.221199216928595	0.32	0.117503097415405	0	1	0.2445	1	1	1
12	0.221199216928595	0.33	0.117503097415405	0	1	0	0.2486	0	0
12	0.221199216928595	0.33	0.117503097415405	0	1	0.2486	1	1	1
12	0.221199216928595	0.34	0.117503097415405	0	1	0	0.2528	0	0
12	0.221199216928595	0.34	0.117503097415405	0	1	0.2528	1	1	1
12	0.221199216928595	0.35	0.117503097415405	0	1	0	0.2572	0	0
12	0.221199216928595	0.35	0.117503097415405	0	1	0.2572	1	1	1
12	0.221199216928595	0.36	0.117503097415405	0	1	0	0.2617	0	0
12	0.221199216928595	0.36	0.117503097415405	0	1	0.2617	1	1	1
12	0.221199216928595	0.37	0.117503097415405	0	1	0	0.2664	0	0
12	0.221199216928595	0.37	0.117503097415405	0	1	0.2664	1	1	1
12	0.221199216928595	0.38	0.117503097415405	0	1	0	0.2713	0	0
12	0.221199216928595	0.38	0.117503097415405	0	1	0.2713	1	1	1
12	0.221199216928595	0.39	0.117503097415405	0	1	0	0.2763	0	0
12	0.221199216928595	0.39	0.117503097415405	0	1	0.2763	1	1	1
12	0.221199216928595	0.4	0.117503097415405	0	1	0	0.2816	0	0
12	0.221199216928595	0.4	0.117503097415405	0	1	0.2816	1	1	1
12	0.221199216928595	0.41	0.117503097415405	0	1	0	0.2871	0	0
12	0.221199216928595	0.41	0.117503097415405	0	1	0.2871	1	1	1
12	0.221199216928595	0.42	0.117503097415405	0	1	0	0.2927	0	0
12	0.221199216928595	0.42	0.117503097415405	0	1	0.2927	1	1	1
12	0.221199216928595	0.43	0.117503097415405	0	1	0	0.2987	0	0
12	0.221199216928595	0.43	0.117503097415405	0	1	0.2987	1	1	1
12	0.221199216928595	0.44	0.117503097415405	0	1	0	0.3048	0	0
12	0.221199216928595	0.44	0.117503097415405	0	1	0.3048	1	1	1
12	0.221199216928595	0.45	0.117503097415405	0	1	0	0.3113	0	0
12	0.221199216928595	0.45	0.117503097415405	0	1	0.3113	1	1	1
12	0.221199216928595	0.46	0.117503097415405	0	1	0	0.318	0	0
12	0.221199216928595	0.46	0.117503097415405	0	1	0.318	1	1	1
12	0.221199216928595	0.47	0.117503097415405	0	1	0	0.325	0	0
12	0.221199216928595	0.47	0.117503097415405	0	1	0.325	1	1	1
12	0.221199216928595	0.48	0.117503097415405	0	1	0	0.3324	0	0
12	0.221199216928595	0.48	0.117503097415405	0	1	0.3324	1	1	1
12	0.221199216928595	0.49	0.117503097415405	0	1	0	0.3401	0	0
12	0.221199216928595	0.49	0.117503097415405	0	1	0.3401	1	1	1
12	0.221199216928595	0.5	0.117503097415405	0	1	0	0.3482	0	0
12	0.221199216928595	0.5	0.117503097415405	0	1	0.3482	1	1	1
12	0.221199216928595	0.51	0.117503097415405	0	1	0	0.3567	0	0
12	0.221199216928595	0.51	0.117503097415405	0	1	0.3567	1	1	1
12	0.221199216928595	0.52	0.117503097415405	0	1	0	0.3656	0	0
12	0.221199216928595	0.52	0.117503097415405	0	1	0.3656	1	1	1
12	0.221199216928595	0.53	0.117503097415405	0	1	0	0.3751	0	0
12	0.221199216928595	0.53	0.117503097415405	0	1	0.3751	1	1	1
12	0.221199216928595	0.54	0.117503097415405	0	1	0	0.385	0	0
12	0.221199216928595	0.54	0.117503097415405	0	1	0.385	1	1	1
12	0.221199216928595	0.55	0.117503097415405	0	1	0	0.3955	0	0
12	0.221199216928595	0.55	0.117503097415405	0	1	0.3955	1	1	1
12	0.221199216928595	0.56	0.117503097415405	0	1	0	0.4067	0	0
12	0.221199216928595	0.56	0.117503097415405	0	1	0.4067	1	1	1
12	0.221199216928595	0.57	0.117503097415405	0	1	0	0.4185	0	0
12	0.221199216928595	0.57	0.117503097415405	0	1	0.4185	1	1	1
12	0.221199216928595	0.58	0.117503097415405	0	1	0	0.431	0	0
12	0.221199216928595	0.58	0.117503097415405	0	1	0.431	1	1	1
12	0.221199216928595	0.59	0.117503097415405	0	1	0	0.4444	0	0
12	0.221199216928595	0.59	0.117503097415405	0	1	0.4444	1	1	1
12	0.221199216928595	0.6	0.117503097415405	0	1	0	0.4587	0	0
12	0.221199216928595	0.6	0.117503097415405	0	1	0.4587	1	1	1
12	0.221199216928595	0.61	0.117503097415405	0	1	0	0.4741	0	0
12	0.221199216928595	0.61	0.117503097415405	0	1	0.4741	1	1	1
12	0.221199216928595	0.62	0.117503097415405	0	1	0	0.4905	0	0
12	0.221199216928595	0.62	0.117503097415405	0	1	0.4905	1	1	1
12	0.221199216928595	0.63	0.117503097415405	0	1	0	0.5083	0	0
12	0.221199216928595	0.63	0.117503097415405	0	1	0.5083	1	1	1
12	0.221199216928595	0.64	0.117503097415405	0	1	0	0.5275	0	0
12	0.221199216928595	0.64	0.117503097415405	0	1	0.5275	1	1	1
12	0.221199216928595	0.65	0.117503097415405	0	1	0	0.5484	0	0
12	0.221199216928595	0.65	0.117503097415405	0	1	0.5484	1	1	1
12	0.221199216928595	0.66	0.117503097415405	0	1	0	0.5712	0	0
[truncated: 52,027 more rows]
